# Supplementary material for: A distal enhancer guides the negative selection of toxic glycoalkaloids during tomato domestication
Source: Nat Commun. 2024 Apr 3;15:2894. doi: 10.1038/s41467-024-47292-7 (PMC10991328; doi:10.1038/s41467-024-47292-7)
Supplement: Supplementary file 4 — Supplementary Data 1 [file 41467_2024_47292_MOESM4_ESM.xlsx]

## Sheet: WT-sequence aligned to SL4.0
Suppmenntary Data 1. Whole genome sequencing and analysis of the WT and ws mutant lines
WT: sequence aligned to SL4.0
seqId	seq_length	seq_align_start	seq_align_end	align_pos	align_ref_start	align_ref_end	alignment P value	alignment E value
ST-E00600:188:HCT5VALXX:1:1102:2618:20275/2	150	1	150	SL4.0ch07	61069662	61069811	1.84e-73	278
ST-E00600:188:HCT5VALXX:1:1146:22218:22122/2	150	1	150	SL4.0ch07	61070501	61070352	1.84e-73	278
ST-E00600:188:HCT5VALXX:1:1236:10556:12320/1	150	1	150	SL4.0ch07	61069680	61069531	1.84e-73	278
ST-E00600:188:HCT5VALXX:1:1239:10764:21981/1	150	1	150	SL4.0ch07	61070606	61070457	1.84e-73	278
ST-E00600:188:HCT5VALXX:1:1239:10764:21981/2	150	1	150	SL4.0ch07	61070320	61070469	1.84e-73	278
ST-E00600:188:HCT5VALXX:1:1269:10592:7560/1	150	1	150	SL4.0ch07	61070587	61070736	1.84e-73	278
ST-E00600:188:HCT5VALXX:1:1281:20880:2644/1	150	1	150	SL4.0ch07	61070441	61070292	1.84e-73	278
ST-E00600:188:HCT5VALXX:1:1315:28140:27618/1	150	1	150	SL4.0ch07	61069414	61069563	1.84e-73	278
ST-E00600:188:HCT5VALXX:1:1321:25889:26287/1	150	1	150	SL4.0ch07	61070401	61070550	1.84e-73	278
ST-E00600:188:HCT5VALXX:1:1321:25889:26287/2	150	1	150	SL4.0ch07	61070723	61070574	1.84e-73	278
ST-E00600:188:HCT5VALXX:1:1350:15655:33082/1	150	1	150	SL4.0ch07	61069511	61069660	1.84e-73	278
ST-E00600:188:HCT5VALXX:1:1359:23095:1971/2	150	1	150	SL4.0ch07	61069476	61069625	1.84e-73	278
ST-E00600:188:HCT5VALXX:1:1372:17951:11162/2	150	1	150	SL4.0ch07	61069719	61069868	1.84e-73	278
ST-E00600:188:HCT5VALXX:1:1374:23312:17942/1	150	1	150	SL4.0ch07	61069718	61069569	1.84e-73	278
ST-E00600:188:HCT5VALXX:1:1374:23312:17942/2	150	1	150	SL4.0ch07	61069427	61069576	1.84e-73	278
ST-E00600:188:HCT5VALXX:1:1463:22073:19586/2	150	1	150	SL4.0ch07	61069656	61069805	1.84e-73	278
ST-E00600:188:HCT5VALXX:1:2115:22281:6762/2	150	1	150	SL4.0ch07	61069576	61069427	1.84e-73	278
ST-E00600:188:HCT5VALXX:1:2146:10068:16799/1	150	1	150	SL4.0ch07	61069479	61069628	1.84e-73	278
ST-E00600:188:HCT5VALXX:1:2159:24451:12931/1	150	1	150	SL4.0ch07	61070535	61070684	1.84e-73	278
ST-E00600:188:HCT5VALXX:1:2159:24451:12931/2	150	1	150	SL4.0ch07	61070851	61070702	1.84e-73	278
ST-E00600:188:HCT5VALXX:1:2210:20627:15922/1	150	1	150	SL4.0ch07	61069547	61069696	1.84e-73	278
ST-E00600:188:HCT5VALXX:1:2237:31123:8609/2	150	1	150	SL4.0ch07	61069977	61070126	1.84e-73	278
ST-E00600:188:HCT5VALXX:1:2322:22688:17801/2	150	1	150	SL4.0ch07	61069951	61070100	1.84e-73	278
ST-E00600:188:HCT5VALXX:1:2333:20708:29935/1	150	1	150	SL4.0ch07	61069690	61069839	1.84e-73	278
ST-E00600:188:HCT5VALXX:1:2346:21730:6433/2	150	1	150	SL4.0ch07	61069680	61069531	1.84e-73	278
ST-E00600:188:HCT5VALXX:1:2366:10456:12837/1	150	1	150	SL4.0ch07	61069724	61069575	1.84e-73	278
ST-E00600:188:HCT5VALXX:1:2366:10456:12837/2	150	1	150	SL4.0ch07	61069456	61069605	1.84e-73	278
ST-E00600:188:HCT5VALXX:1:2366:31439:35430/2	150	1	150	SL4.0ch07	61070823	61070674	1.84e-73	278
ST-E00600:188:HCT5VALXX:1:2370:11162:17472/2	150	1	150	SL4.0ch07	61069541	61069392	1.84e-73	278
ST-E00600:188:HCT5VALXX:1:2407:6750:21261/1	150	1	150	SL4.0ch07	61070345	61070494	1.84e-73	278
ST-E00600:188:HCT5VALXX:1:2407:6750:21261/2	150	1	150	SL4.0ch07	61070658	61070509	1.84e-73	278
ST-E00600:188:HCT5VALXX:1:2412:27028:35180/1	150	1	150	SL4.0ch07	61070478	61070329	1.84e-73	278
ST-E00600:188:HCT5VALXX:1:2439:24894:12226/2	150	1	150	SL4.0ch07	61070670	61070819	1.84e-73	278
ST-E00600:188:HCT5VALXX:1:2440:27181:18881/1	150	1	150	SL4.0ch07	61070700	61070849	1.84e-73	278
ST-E00600:188:HCT5VALXX:2:1117:22616:19429/1	150	1	150	SL4.0ch07	61069689	61069838	1.84e-73	278
ST-E00600:188:HCT5VALXX:2:1117:22616:19429/2	150	1	150	SL4.0ch07	61070093	61069944	1.84e-73	278
ST-E00600:188:HCT5VALXX:2:1137:6840:22608/1	150	1	150	SL4.0ch07	61069664	61069515	1.84e-73	278
ST-E00600:188:HCT5VALXX:2:1137:6922:26349/1	150	1	150	SL4.0ch07	61069664	61069515	1.84e-73	278
ST-E00600:188:HCT5VALXX:2:1163:11116:9283/1	150	1	150	SL4.0ch07	61070748	61070897	1.84e-73	278
ST-E00600:188:HCT5VALXX:2:1169:30951:33771/1	150	1	150	SL4.0ch07	61069403	61069552	1.84e-73	278
ST-E00600:188:HCT5VALXX:2:1169:30951:33771/2	150	1	150	SL4.0ch07	61069690	61069541	1.84e-73	278
ST-E00600:188:HCT5VALXX:2:1181:11559:23985/2	150	1	150	SL4.0ch07	61069685	61069834	1.84e-73	278
ST-E00600:188:HCT5VALXX:2:1213:14724:36041/1	150	1	150	SL4.0ch07	61070459	61070608	1.84e-73	278
ST-E00600:188:HCT5VALXX:2:1267:13512:6324/1	150	1	150	SL4.0ch07	61069577	61069726	1.84e-73	278
ST-E00600:188:HCT5VALXX:2:1267:13512:6324/2	150	1	150	SL4.0ch07	61069854	61069705	1.84e-73	278
ST-E00600:188:HCT5VALXX:2:1273:9896:28808/2	150	1	150	SL4.0ch07	61069672	61069821	1.84e-73	278
ST-E00600:188:HCT5VALXX:2:1319:12879:31000/1	150	1	150	SL4.0ch07	61069700	61069849	1.84e-73	278
ST-E00600:188:HCT5VALXX:2:1330:9399:19116/2	150	1	150	SL4.0ch07	61069582	61069731	1.84e-73	278
ST-E00600:188:HCT5VALXX:2:1330:9534:19570/2	150	1	150	SL4.0ch07	61069582	61069731	1.84e-73	278
ST-E00600:188:HCT5VALXX:2:1336:4517:10880/1	150	1	150	SL4.0ch07	61070673	61070822	1.84e-73	278
ST-E00600:188:HCT5VALXX:2:1336:4517:10880/2	150	1	150	SL4.0ch07	61070868	61070719	1.84e-73	278
ST-E00600:188:HCT5VALXX:2:1351:16351:8234/1	150	1	150	SL4.0ch07	61069700	61069849	1.84e-73	278
ST-E00600:188:HCT5VALXX:2:1374:26250:20118/2	150	1	150	SL4.0ch07	61069547	61069398	1.84e-73	278
ST-E00600:188:HCT5VALXX:2:1423:4996:16344/2	150	1	150	SL4.0ch07	61070449	61070598	1.84e-73	278
ST-E00600:188:HCT5VALXX:2:2103:12572:15154/2	150	1	150	SL4.0ch07	61070070	61069921	1.84e-73	278
ST-E00600:188:HCT5VALXX:2:2104:8513:22968/1	150	1	150	SL4.0ch07	61069907	61070056	1.84e-73	278
ST-E00600:188:HCT5VALXX:2:2104:8612:23140/1	150	1	150	SL4.0ch07	61069907	61070056	1.84e-73	278
ST-E00600:188:HCT5VALXX:2:2145:13024:22514/2	150	1	150	SL4.0ch07	61070830	61070681	1.84e-73	278
ST-E00600:188:HCT5VALXX:2:2172:20320:31516/1	150	1	150	SL4.0ch07	61069460	61069609	1.84e-73	278
ST-E00600:188:HCT5VALXX:2:2172:20320:31516/2	150	1	150	SL4.0ch07	61069714	61069565	1.84e-73	278
ST-E00600:188:HCT5VALXX:2:2180:30807:16297/1	150	1	150	SL4.0ch07	61070912	61070763	1.84e-73	278
ST-E00600:188:HCT5VALXX:2:2180:30807:16297/2	150	1	150	SL4.0ch07	61070515	61070664	1.84e-73	278
ST-E00600:188:HCT5VALXX:2:2215:32226:24925/1	150	1	150	SL4.0ch07	61069788	61069639	1.84e-73	278
ST-E00600:188:HCT5VALXX:2:2246:21079:23312/2	150	1	150	SL4.0ch07	61069625	61069774	1.84e-73	278
ST-E00600:188:HCT5VALXX:2:2249:14832:10708/1	150	1	150	SL4.0ch07	61069384	61069533	1.84e-73	278
ST-E00600:188:HCT5VALXX:2:2281:28989:25833/1	150	1	150	SL4.0ch07	61070750	61070899	1.84e-73	278
ST-E00600:188:HCT5VALXX:2:2331:11035:13025/1	150	1	150	SL4.0ch07	61069678	61069529	1.84e-73	278
ST-E00600:188:HCT5VALXX:2:2331:11035:13025/2	150	1	150	SL4.0ch07	61069426	61069575	1.84e-73	278
ST-E00600:188:HCT5VALXX:2:2375:24740:24111/1	150	1	150	SL4.0ch07	61070538	61070389	1.84e-73	278
ST-E00600:188:HCT5VALXX:2:2376:10303:27101/1	150	1	150	SL4.0ch07	61069811	61069662	1.84e-73	278
ST-E00600:188:HCT5VALXX:2:2376:10303:27101/2	150	1	150	SL4.0ch07	61069518	61069667	1.84e-73	278
ST-E00600:188:HCT5VALXX:2:2422:1398:24048/1	150	1	150	SL4.0ch07	61069542	61069393	1.84e-73	278
ST-E00600:188:HCT5VALXX:2:2436:7817:15562/1	150	1	150	SL4.0ch07	61069801	61069652	1.84e-73	278
ST-E00600:188:HCT5VALXX:2:2436:7817:15562/2	150	1	150	SL4.0ch07	61069512	61069661	1.84e-73	278
ST-E00600:188:HCT5VALXX:2:2445:2781:8625/1	150	1	150	SL4.0ch07	61070743	61070892	1.84e-73	278
ST-E00600:188:HCT5VALXX:2:2470:30364:23077/2	150	1	150	SL4.0ch07	61070443	61070294	1.84e-73	278

## Sheet: WT-sequence aligned to T-DNA
Suppmenntary Data 1. Whole genome sequencing and analysis of the WT and ws mutant lines
WT: sequence aligned to T-DNA
seqId	seq_length	seq_align_start	seq_align_end	align_pos	align_ref_start	align_ref_end	alignment P value	alignment E value
ST-E00600:188:HCT5VALXX:1:1315:28140:27618/1	150	55	150	T-DNA	3374	3469	1.33e-48	178
ST-E00600:188:HCT5VALXX:1:1374:23312:17942/2	150	42	150	T-DNA	3374	3482	7.9e-56	202
ST-E00600:188:HCT5VALXX:1:2366:10456:12837/2	150	13	150	T-DNA	3374	3511	5.98e-72	255
ST-E00600:188:HCT5VALXX:2:1169:30951:33771/1	150	66	150	T-DNA	3374	3458	1.73e-42	158
ST-E00600:188:HCT5VALXX:2:2172:20320:31516/1	150	9	150	T-DNA	3374	3515	3.57e-74	263
ST-E00600:188:HCT5VALXX:2:2249:14832:10708/1	150	85	150	T-DNA	3374	3439	6.32e-32	122
ST-E00600:188:HCT5VALXX:2:2331:11035:13025/2	150	43	150	T-DNA	3374	3481	2.84e-55	200
ST-E00600:188:HCT5VALXX:1:2115:22281:6762/2	150	1	109	T-DNA	3482	3374	7.9e-56	202
ST-E00600:188:HCT5VALXX:1:2370:11162:17472/2	150	1	74	T-DNA	3447	3374	2.26e-36	137
ST-E00600:188:HCT5VALXX:2:1374:26250:20118/2	150	1	80	T-DNA	3453	3374	1.04e-39	148
ST-E00600:188:HCT5VALXX:2:2422:1398:24048/1	150	1	75	T-DNA	3448	3374	6.28e-37	139
ST-E00600:188:HCT5VALXX:1:1359:23095:1971/2	150	1	150	T-DNA	3382	3531	1.28e-78	278
ST-E00600:188:HCT5VALXX:1:2146:10068:16799/1	150	1	150	T-DNA	3385	3534	1.28e-78	278
ST-E00600:188:HCT5VALXX:1:1350:15655:33082/1	150	1	121	T-DNA	3417	3537	1.69e-62	224
ST-E00600:188:HCT5VALXX:2:2436:7817:15562/2	150	1	120	T-DNA	3418	3537	6.06e-62	222
ST-E00600:188:HCT5VALXX:2:1137:6840:22608/1	150	34	150	T-DNA	3537	3421	2.82e-60	217
ST-E00600:188:HCT5VALXX:2:1137:6922:26349/1	150	34	150	T-DNA	3537	3421	2.82e-60	217
ST-E00600:188:HCT5VALXX:2:2376:10303:27101/2	150	1	114	T-DNA	3424	3537	1.31e-58	211
ST-E00600:188:HCT5VALXX:2:2331:11035:13025/1	150	48	150	T-DNA	3537	3435	1.71e-52	191
ST-E00600:188:HCT5VALXX:1:1236:10556:12320/1	150	50	150	T-DNA	3537	3437	2.21e-51	187
ST-E00600:188:HCT5VALXX:1:2346:21730:6433/2	150	50	150	T-DNA	3537	3437	2.21e-51	187
ST-E00600:188:HCT5VALXX:2:1169:30951:33771/2	150	60	150	T-DNA	3537	3447	8.01e-46	169
ST-E00600:188:HCT5VALXX:1:2210:20627:15922/1	150	1	85	T-DNA	3453	3537	1.73e-42	158
ST-E00600:188:HCT5VALXX:2:2172:20320:31516/2	150	84	150	T-DNA	3537	3471	1.76e-32	124
ST-E00600:188:HCT5VALXX:1:1374:23312:17942/1	150	88	150	T-DNA	3537	3475	2.94e-30	117
ST-E00600:188:HCT5VALXX:1:2366:10456:12837/1	150	94	150	T-DNA	3537	3481	6.37e-27	106
ST-E00600:188:HCT5VALXX:2:1267:13512:6324/1	150	1	55	T-DNA	3483	3537	8.24e-26	102
ST-E00600:188:HCT5VALXX:2:1330:9399:19116/2	150	1	50	T-DNA	3488	3537	4.96e-23	93.5
ST-E00600:188:HCT5VALXX:2:1330:9534:19570/2	150	1	50	T-DNA	3488	3537	4.96e-23	93.5
ST-E00600:188:HCT5VALXX:1:1102:2618:20275/2	150	62	111	T-DNA	3536	3585	4.96e-23	93.5
ST-E00600:188:HCT5VALXX:1:1372:17951:11162/2	150	5	54	T-DNA	3536	3585	4.96e-23	93.5
ST-E00600:188:HCT5VALXX:1:1463:22073:19586/2	150	68	117	T-DNA	3536	3585	4.96e-23	93.5
ST-E00600:188:HCT5VALXX:1:2333:20708:29935/1	150	34	83	T-DNA	3536	3585	4.96e-23	93.5
ST-E00600:188:HCT5VALXX:2:1117:22616:19429/1	150	35	84	T-DNA	3536	3585	4.96e-23	93.5
ST-E00600:188:HCT5VALXX:2:1181:11559:23985/2	150	39	88	T-DNA	3536	3585	4.96e-23	93.5
ST-E00600:188:HCT5VALXX:2:1273:9896:28808/2	150	52	101	T-DNA	3536	3585	4.96e-23	93.5
ST-E00600:188:HCT5VALXX:2:1319:12879:31000/1	150	24	73	T-DNA	3536	3585	4.96e-23	93.5
ST-E00600:188:HCT5VALXX:2:1351:16351:8234/1	150	24	73	T-DNA	3536	3585	4.96e-23	93.5
ST-E00600:188:HCT5VALXX:2:2246:21079:23312/2	150	99	148	T-DNA	3536	3585	4.96e-23	93.5
ST-E00600:188:HCT5VALXX:2:1267:13512:6324/2	150	83	132	T-DNA	3585	3536	4.96e-23	93.5
ST-E00600:188:HCT5VALXX:2:2215:32226:24925/1	150	17	66	T-DNA	3585	3536	4.96e-23	93.5
ST-E00600:188:HCT5VALXX:2:2376:10303:27101/1	150	40	89	T-DNA	3585	3536	4.96e-23	93.5
ST-E00600:188:HCT5VALXX:2:2436:7817:15562/1	150	30	79	T-DNA	3585	3536	4.96e-23	93.5
ST-E00600:188:HCT5VALXX:1:1469:14570:18771/2	150	1	65	T-DNA	3608	3672	2.27e-31	121
ST-E00600:188:HCT5VALXX:1:2237:31123:8609/2	150	26	90	T-DNA	3608	3672	2.27e-31	121
ST-E00600:188:HCT5VALXX:1:2322:22688:17801/2	150	52	116	T-DNA	3608	3672	2.27e-31	121
ST-E00600:188:HCT5VALXX:1:2407:1931:27164/2	150	31	95	T-DNA	3608	3672	2.27e-31	121
ST-E00600:188:HCT5VALXX:2:2104:8513:22968/1	150	96	150	T-DNA	3608	3662	8.24e-26	102
ST-E00600:188:HCT5VALXX:2:2104:8612:23140/1	150	96	150	T-DNA	3608	3662	8.24e-26	102
ST-E00600:188:HCT5VALXX:2:1117:22616:19429/2	150	28	92	T-DNA	3672	3608	2.27e-31	121
ST-E00600:188:HCT5VALXX:2:2103:12572:15154/2	150	5	69	T-DNA	3672	3608	2.27e-31	121
ST-E00600:188:HCT5VALXX:1:1239:10764:21981/2	150	66	131	T-DNA	3678	3743	6.32e-32	122
ST-E00600:188:HCT5VALXX:1:2407:6750:21261/1	150	41	106	T-DNA	3678	3743	6.32e-32	122
ST-E00600:188:HCT5VALXX:1:1146:22218:22122/2	150	52	117	T-DNA	3743	3678	6.32e-32	122
ST-E00600:188:HCT5VALXX:1:1281:20880:2644/1	150	1	57	T-DNA	3734	3678	6.37e-27	106
ST-E00600:188:HCT5VALXX:1:2412:27028:35180/1	150	29	94	T-DNA	3743	3678	6.32e-32	122
ST-E00600:188:HCT5VALXX:2:2470:30364:23077/2	150	1	59	T-DNA	3736	3678	4.92e-28	110
ST-E00600:188:HCT5VALXX:2:2375:24740:24111/1	150	89	150	T-DNA	3743	3682	1.06e-29	115
ST-E00600:188:HCT5VALXX:1:1321:25889:26287/1	150	1	50	T-DNA	3694	3743	4.96e-23	93.5
ST-E00600:188:HCT5VALXX:1:2159:24451:12931/1	150	4	106	T-DNA	3740	3842	1.71e-52	191
ST-E00600:188:HCT5VALXX:2:1213:14724:36041/1	150	80	150	T-DNA	3740	3810	1.05e-34	132
ST-E00600:188:HCT5VALXX:2:1423:4996:16344/2	150	90	150	T-DNA	3740	3800	3.81e-29	113
ST-E00600:188:HCT5VALXX:2:2180:30807:16297/2	150	24	126	T-DNA	3740	3842	1.71e-52	191
ST-E00600:188:HCT5VALXX:1:1239:10764:21981/1	150	1	69	T-DNA	3808	3740	1.36e-33	128
ST-E00600:188:HCT5VALXX:1:2407:6750:21261/2	150	19	121	T-DNA	3842	3740	1.71e-52	191
ST-E00600:188:HCT5VALXX:1:1321:25889:26287/2	150	84	150	T-DNA	3842	3776	1.76e-32	124
ST-E00600:188:HCT5VALXX:1:1269:10592:7560/1	150	1	54	T-DNA	3789	3842	2.96e-25	100
ST-E00600:188:HCT5VALXX:1:2439:24894:12226/2	150	92	144	T-DNA	3842	3894	1.07e-24	99
ST-E00600:188:HCT5VALXX:1:2440:27181:18881/1	150	62	114	T-DNA	3842	3894	1.07e-24	99
ST-E00600:188:HCT5VALXX:2:1163:11116:9283/1	150	14	66	T-DNA	3842	3894	1.07e-24	99
ST-E00600:188:HCT5VALXX:2:1336:4517:10880/1	150	89	141	T-DNA	3842	3894	1.07e-24	99
ST-E00600:188:HCT5VALXX:2:2281:28989:25833/1	150	12	64	T-DNA	3842	3894	1.07e-24	99
ST-E00600:188:HCT5VALXX:2:2445:2781:8625/1	150	19	71	T-DNA	3842	3894	1.07e-24	99
ST-E00600:188:HCT5VALXX:1:2159:24451:12931/2	150	39	91	T-DNA	3894	3842	1.07e-24	99
ST-E00600:188:HCT5VALXX:1:2366:31439:35430/2	150	11	63	T-DNA	3894	3842	1.07e-24	99
ST-E00600:188:HCT5VALXX:2:1336:4517:10880/2	150	56	108	T-DNA	3894	3842	1.07e-24	99
ST-E00600:188:HCT5VALXX:2:2145:13024:22514/2	150	18	70	T-DNA	3894	3842	1.07e-24	99
ST-E00600:188:HCT5VALXX:2:2180:30807:16297/1	150	100	150	T-DNA	3894	3844	1.38e-23	95.3

## Sheet: ws-sequence aligned to SL4.0
Suppmenntary Data 1. Whole genome sequencing and analysis of the WT and ws mutant lines
AGL66-OE8 (ws): sequence aligned to SL4.0
seqId	seq_length	seq_align_start	seq_align_end	align_pos	align_ref_start	align_ref_end	alignment P value	alignment E value
ST-E00600:188:HCT5VALXX:1:1142:3143:32456/1	150	51	150	SL4.0ch07	57125938	57126037	1.15e-45	185
ST-E00600:188:HCT5VALXX:1:2122:2049:11115/2	150	67	150	SL4.0ch07	57125938	57126021	9e-37	156
ST-E00600:188:HCT5VALXX:1:2222:17110:5040/1	150	60	150	SL4.0ch07	57125938	57126028	1.16e-40	169
ST-E00600:188:HCT5VALXX:1:2386:25174:21480/1	150	105	150	SL4.0ch07	57125938	57125983	1.2e-15	86.1
ST-E00600:188:HCT5VALXX:2:2208:7211:20306/1	150	57	150	SL4.0ch07	57125938	57126031	2.49e-42	174
ST-E00600:188:HCT5VALXX:2:1279:23909:9392/1	150	1	58	SL4.0ch07	57125866	57125923	2.56e-22	108
ST-E00600:188:HCT5VALXX:2:1279:24216:9204/1	150	1	58	SL4.0ch07	57125866	57125923	2.56e-22	108
ST-E00600:188:HCT5VALXX:2:2130:30716:9095/1	150	1	44	SL4.0ch07	57125880	57125923	1.55e-14	82.4
ST-E00600:188:HCT5VALXX:2:2287:17653:6261/1	150	1	68	SL4.0ch07	57125856	57125923	7.06e-28	126
ST-E00600:188:HCT5VALXX:2:2379:24930:27665/2	150	1	65	SL4.0ch07	57125859	57125923	3.28e-26	121
ST-E00600:188:HCT5VALXX:2:2455:24415:7921/2	150	1	83	SL4.0ch07	57125841	57125923	3.24e-36	154
ST-E00600:188:HCT5VALXX:2:2462:21974:32503/2	150	1	79	SL4.0ch07	57125845	57125923	5.42e-34	147

## Sheet: ws-sequence aligned to T-DNA
Suppmenntary Data 1. Whole genome sequencing and analysis of the WT and ws mutant lines
AGL66-OE8 (ws): sequence aligned to T-DNA
seqId	seq_length	seq_align_start	seq_align_end	align_pos	align_ref_start	align_ref_end	alignment P value	alignment E value
ST-E00600:188:HCT5VALXX:1:1142:3143:32456/1	150	1	51	T-DNA	73	23	1.38e-23	95.3
ST-E00600:188:HCT5VALXX:1:2122:2049:11115/2	150	1	67	T-DNA	89	23	1.76e-32	124
ST-E00600:188:HCT5VALXX:1:2222:17110:5040/1	150	1	60	T-DNA	82	23	1.37e-28	111
ST-E00600:188:HCT5VALXX:1:2386:25174:21480/1	150	1	105	T-DNA	127	23	1.32e-53	195
ST-E00600:188:HCT5VALXX:2:1279:23909:9392/1	150	55	150	T-DNA	4818	4723	1.33e-48	178
ST-E00600:188:HCT5VALXX:2:1279:24216:9204/1	150	55	150	T-DNA	4818	4723	1.33e-48	178
ST-E00600:188:HCT5VALXX:2:2130:30716:9095/1	150	41	150	T-DNA	4818	4709	2.2e-56	204
ST-E00600:188:HCT5VALXX:2:2208:7211:20306/1	150	1	57	T-DNA	79	23	6.37e-27	106
ST-E00600:188:HCT5VALXX:2:2287:17653:6261/1	150	65	150	T-DNA	4818	4733	4.82e-43	159
ST-E00600:188:HCT5VALXX:2:2379:24930:27665/2	150	62	150	T-DNA	4818	4730	1.04e-44	165
ST-E00600:188:HCT5VALXX:2:2455:24415:7921/2	150	80	150	T-DNA	4818	4748	1.05e-34	132
ST-E00600:188:HCT5VALXX:2:2462:21974:32503/2	150	76	150	T-DNA	4818	4744	6.28e-37	139
