# Supplementary material for: A distal enhancer guides the negative selection of toxic glycoalkaloids during tomato domestication
Source: Nat Commun. 2024 Apr 3;15:2894. doi: 10.1038/s41467-024-47292-7 (PMC10991328; doi:10.1038/s41467-024-47292-7)
Supplement: Supplementary file 5 — Supplementary Data 2 [file 41467_2024_47292_MOESM5_ESM.xlsx]

## Sheet: ws-WT-ALL
Supplementary Data 2. RNA-seq analysis of WT and ws mutant lines
gene_ID	averageTPM_ws	averageTPM_WT	baseMean	log2FoldChange	lfcSE	stat	pvalue	padj	Note
Solyc07g052700.3	3747.35	40.7293	42140.4	-6.37996	0.194079	-32.8731	5.33305e-237	1.22191e-232	AGAMOUS-like MADS-box transcription factor (AHRD V3.3 *** B2ZX81_CRYJA)
Solyc01g099190.3	42.0493	374.662	11704.6	3.29018	0.139935	23.5121	3.0648e-122	3.51103e-118	lipoxygenase B
Solyc03g098780.2	608.139	0.630943	5339.74	-9.74455	0.4507	-21.6209	1.14222e-103	8.72355e-100	Cathepsin D Inhibitor
Solyc02g079510.3	357.595	20.1163	4834.05	-4.01999	0.197662	-20.3377	5.96904e-92	3.41907e-88	Peroxidase (AHRD V1 **** Q50LG4_TOBAC)%3B contains Interpro domain(s) IPR019793 Peroxidases heam-ligand binding site IPR019794 Peroxidase%2C active site IPR002016 Haem peroxidase%2C plant/fungal/bacterial
Solyc03g098700.1	485.748	18.9837	3238.34	-4.55412	0.225539	-20.1921	1.14768e-90	5.25911e-87	Kunitz-type protease inhibitor D (AHRD V3.3 *** M1LA62_SOLTU)
Solyc05g052050.1	31.3615	414.984	3320.96	3.85798	0.243768	15.8265	2.04348e-56	7.80335e-53	DNA-binding protein Pti4
Solyc04g071900.3	326.446	26.3995	4662	-3.49551	0.222597	-15.7034	1.43448e-55	4.69527e-52	Peroxidase (AHRD V3.3 *** K4BTH7_SOLLC)
Solyc11g006250.2	1069.34	127.886	17092.9	-2.93376	0.191137	-15.349	3.59666e-53	1.03008e-49	GDSL-motif lipase/hydrolase family protein 2
Solyc03g025720.3	25.7992	117.598	6415.06	2.32121	0.15258	15.213	2.89818e-52	7.37812e-49	4-coumarate:CoA ligase-like protein (AHRD V3.3 *** A0A0A1ETC4_ALBBR)
Solyc07g054310.2	2666.51	373.22	9120.88	-2.69518	0.178654	-15.086	2.00162e-51	4.58611e-48	Cell wall protein (AHRD V3.3 *** I6QN83_HELAN)
Solyc12g017250.2	2.93441	137.492	1131.45	5.71013	0.389386	14.6644	1.08919e-48	2.26868e-45	Photosystem II 10 kDa polypeptide family protein (AHRD V3.3 *** A9PH94_POPTR)
Solyc08g005630.3	1.5164	36.4174	1031.3	4.71607	0.323139	14.5946	3.04188e-48	5.80795e-45	Long-chain-alcohol oxidase (AHRD V3.3 *** K4CI54_SOLLC)
Solyc05g053620.3	122.218	683.62	7596.59	2.62225	0.180922	14.4938	1.32551e-47	2.33615e-44	F-box protein PP2 (AHRD V3.3 *** A0A059PC27_CICAR)
Solyc09g097780.2	345.845	44.2433	2642.32	-2.83908	0.199481	-14.2323	5.77106e-46	9.44476e-43	Glycine-rich protein (AHRD V3.3 *-* GRP1_TOBAC)
Solyc11g010670.1	202.941	5.34329	468.252	-5.10219	0.368457	-13.8474	1.31815e-43	2.01343e-40	LOW QUALITY:SGNH hydrolase-type esterase superfamily protein isoform 1 (AHRD V3.3 --* A0A061GDU5_THECC)
Solyc12g089300.2	12.5248	163.173	763.376	3.82734	0.281734	13.585	4.91796e-42	7.04252e-39	Gibberellin-regulated protein 2 (AHRD V3.3 *-* B6TLZ8_MAIZE)
Solyc01g057000.3	81.0792	337.517	6105.91	2.19489	0.164137	13.3723	8.77349e-41	1.18246e-37	Universal stress protein
Solyc06g009050.3	8.74144	56.879	1212.99	2.83573	0.212143	13.3671	9.41295e-41	1.19816e-37	Adenine nucleotide alpha hydrolases-like superfamily protein (AHRD V3.3 *** AT2G47710.1)
Solyc03g006240.3	16.6373	1.57724	394.313	-3.26199	0.245234	-13.3015	2.26791e-40	2.73486e-37	GDSL esterase/lipase (AHRD V3.3 *** A0A0B2QCD5_GLYSO)
Solyc06g035580.3	334.536	60.355	7708.05	-2.33614	0.177529	-13.1592	1.50714e-39	1.72658e-36	Glucose-methanol-choline (GMC) oxidoreductase family protein (AHRD V3.3 *** AT5G51950.3)
Solyc01g006400.3	374.129	20.5548	2533.97	-4.05948	0.30934	-13.123	2.4301e-39	2.59021e-36	Extensin-like protein (AHRD V3.3 *** O49946_SOLTU)
Solyc05g024260.3	15.03	499.163	7188.73	5.2074	0.396867	13.1213	2.48711e-39	2.59021e-36	Bidirectional sugar transporter SWEET (AHRD V3.3 *** K4BZR4_SOLLC)
Solyc04g008230.3	39.2538	1.73818	624.428	-4.37941	0.335322	-13.0603	5.55039e-39	5.52915e-36	Pectin lyase-like superfamily protein (AHRD V3.3 *** AT1G48100.1)
Solyc02g071700.3	85.8991	5.86476	1163.36	-3.74989	0.287849	-13.0273	8.5591e-39	7.84425e-36	Lipase, GDSL (AHRD V3.3 *** A0A103XTV4_CYNCS)
Solyc09g014530.3	41.9942	0.172232	393.089	-7.74788	0.594657	-13.0291	8.35357e-39	7.84425e-36	MLP (AHRD V3.3 *** G8DRV9_GOSBA)
Solyc03g120440.2	21.8089	108.021	4459.42	2.44453	0.188602	12.9613	2.02839e-38	1.78748e-35	cyclin A2_1
Solyc08g005650.3	40.1171	4.36498	791.02	-3.07612	0.237869	-12.932	2.97035e-38	2.52062e-35	Cytochrome P450-1 (AHRD V3.3 *** K4CI56_SOLLC)
Solyc12g096080.2	2.11322	34.3577	568.874	4.16974	0.323837	12.876	6.13985e-38	5.02415e-35	Glycosyltransferase (AHRD V3.3 *** B2CZL6_PILOF)
Solyc07g008570.3	17.5991	0.286769	412.45	-5.79813	0.455961	-12.7163	4.80116e-37	3.79324e-34	Purple acid phosphatase (AHRD V3.3 *** K4CBX4_SOLLC)
Solyc07g063690.1	73.4624	2.77991	253.309	-4.61268	0.366321	-12.5919	2.33914e-36	1.78648e-33	Calcium-binding family protein (AHRD V3.3 *** B9I910_POPTR)
Solyc02g077330.3	114.357	16.9372	1770.9	-2.62794	0.209356	-12.5525	3.85194e-36	2.84695e-33	GDSL esterase/lipase family (AHRD V3.3 *** A0A151SAY8_CAJCA)
Solyc07g052550.2	1.56498	20.9872	520.081	3.86629	0.308784	12.521	5.73093e-36	4.10335e-33	Peroxidase (AHRD V1 **** Q07445_SOLLC)
Solyc02g067660.3	30.1383	2.28416	715.367	-3.5995	0.288023	-12.4972	7.72982e-36	5.36684e-33	Phytoalexin-deficient 4-1 protein (AHRD V3.3 *** Q2TNK3_SOLTU)
Solyc01g105450.3	16.65	1.0087	445.614	-3.91611	0.314053	-12.4696	1.09398e-35	7.37215e-33	ABC transporter G family member (AHRD V3.3 *** A0A0K9NWI5_ZOSMR)
Solyc04g007770.3	5213.93	20573.4	133199	2.11987	0.171892	12.3326	6.04803e-35	3.95921e-32	Sn-1 protein (AHRD V3.3 *** Q42393_CAPAN)
Solyc06g049020.1	275.825	15.3335	1876.51	-4.02908	0.327915	-12.287	1.06402e-34	6.7719e-32	Sorghum bicolor protein targeted either to mitochondria or chloroplast proteins T50848 (AHRD V3.3 *** C7IVU8_9POAL)
Solyc01g097470.3	135.381	18.0355	1586.3	-2.77585	0.226447	-12.2583	1.51725e-34	9.3955e-32	Neurogenic locus notch-like protein (AHRD V3.3 *** A0A072VSF9_MEDTR)
Solyc05g005460.3	17.5231	112.71	3627.91	2.83085	0.235931	11.9986	3.6117e-33	2.17766e-30	Cysteine/Histidine-rich C1 domain family protein (AHRD V3.3 --* AT2G44370.1)
Solyc03g096140.2	0.714168	26.6165	241.404	5.37048	0.449898	11.9371	7.58211e-33	4.45439e-30	Protein yippee-like (AHRD V3.3 *** K4BJ36_SOLLC)
Solyc04g071580.3	51.3134	405.451	2851.71	3.12057	0.262965	11.8668	1.75999e-32	1.00812e-29	ASR2
Solyc03g096160.2	0.361876	21.2634	204.754	6.02322	0.51228	11.7577	6.44885e-32	3.60381e-29	Protein yippee-like (AHRD V3.3 *** K4BJ38_SOLLC)
Solyc12g015800.2	0.715536	31.4024	529.989	5.62745	0.491095	11.459	2.11978e-30	1.15639e-27	RING/U-box superfamily protein (AHRD V3.3 *** AT5G55970.2)
Solyc07g053740.1	868.225	49.4401	6079.27	-3.99983	0.349153	-11.4558	2.19902e-30	1.17172e-27	Ethylene Response Factor F.4
Solyc09g005260.3	34.6584	1.79985	658.369	-4.12695	0.361278	-11.4232	3.2023e-30	1.66752e-27	Vacuolar cation/proton exchanger 3 (AHRD V3.3 *** A0A0B2SDY1_GLYSO)
Solyc09g007860.3	8.4387	75.187	2514.63	3.3025	0.289503	11.4075	3.83637e-30	1.95331e-27	Calcium-dependent lipid-binding (CaLB domain) family protein (AHRD V3.3 *** AT5G04220.2)
Solyc01g104900.3	3.62026	27.282	319.37	3.04615	0.267386	11.3923	4.5672e-30	2.27487e-27	NAC domain protein, (AHRD V3.3 *** A0A061E1M1_THECC)
Solyc04g080260.3	27.4677	94.2049	1976.23	1.91563	0.168427	11.3736	5.6578e-30	2.75812e-27	Glucan endo-1,3-beta-glucosidase, putative (AHRD V3.3 *** B9R7T0_RICCO)
Solyc03g093610.1	53.9864	3.60223	409.753	-3.78278	0.335923	-11.2608	2.04805e-29	9.77605e-27	ethylene response factor A.2
Solyc05g053630.1	6.80239	145.984	442.736	4.58254	0.410751	11.1565	6.65719e-29	3.11285e-26	LOW QUALITY:Clavata3/ESR (CLE) gene family member MtCLE06 (AHRD V3.3 --* G7L1C0_MEDTR)
Solyc02g037550.3	20.1475	0.826446	293.487	-4.50562	0.404047	-11.1512	7.06302e-29	3.23656e-26	Auxin efflux carrier family protein (AHRD V3.3 *** AT1G76520.2)
Solyc01g079580.3	32.6209	6.49207	897.492	-2.19937	0.198071	-11.104	1.20013e-28	5.39165e-26	DNAJ heat shock N-terminal domain-containing family protein (AHRD V3.3 *** B9GSH4_POPTR)
Solyc03g098660.3	24.5499	0.718015	303.752	-4.94059	0.448516	-11.0154	3.22074e-28	1.41911e-25	GRAM domain protein/ABA-responsive-like protein (AHRD V3.3 *** A0A072UCV9_MEDTR)
Solyc02g085010.1	75.6211	1.81078	275.884	-5.2153	0.474298	-10.9958	4.00197e-28	1.73006e-25	histone-lysine N-methyltransferase, H3 lysine-9 specific SUVH3-like protein (AHRD V3.3 --* AT1G17770.1)
Solyc06g060690.2	48.4301	1.69682	767.229	-4.6874	0.427436	-10.9663	5.54947e-28	2.35462e-25	Kinase family protein (AHRD V3.3 *** B9GPM5_POPTR)
Solyc07g007410.3	23.568	131.242	1662.08	2.60266	0.237615	10.9532	6.4109e-28	2.67066e-25	Leucine-rich repeat family protein (AHRD V3.3 *** AT1G15740.1)
Solyc12g005700.2	27.5748	0.77296	169.146	-4.98434	0.456433	-10.9202	9.23085e-28	3.77674e-25	transmembrane protein, putative (DUF1218) (AHRD V3.3 *** AT4G21310.1)
Solyc08g082090.1	413.601	20.6892	2087.17	-4.18184	0.383037	-10.9176	9.49861e-28	3.81811e-25	LOW QUALITY:Avr9/Cf-9 rapidly elicited protein (AHRD V3.3 *** AT5G41810.2)
Solyc09g015770.3	127.737	30.1048	2099.21	-1.94438	0.178306	-10.9047	1.09461e-27	4.32408e-25	WRKY transcription factor 81
Solyc01g010180.3	146.666	36.4916	1448.3	-1.87455	0.172179	-10.8872	1.32682e-27	5.15258e-25	DEA(D/H)-box RNA helicase family protein (AHRD V3.3 --* AT3G61240.2)
Solyc01g088400.3	18.5053	0.977524	504.559	-4.13384	0.380318	-10.8695	1.61163e-27	6.15426e-25	ECERIFERUM 1
Solyc09g007910.3	50.2837	12.3099	1410.77	-1.8984	0.174762	-10.8628	1.73377e-27	6.51216e-25	Phenylalanine ammonia-lyase (AHRD V3.3 *** PAL5_SOLLC)
Solyc03g120380.3	71.8029	4.76947	807.493	-3.78633	0.348968	-10.8501	1.99237e-27	7.36278e-25	auxin-regulated IAA19
Solyc02g081980.3	38.3062	2.74806	777.808	-3.68865	0.340521	-10.8324	2.41864e-27	8.65872e-25	Apyrase (AHRD V3.3 *** APY_SOLTU)
Solyc05g043330.3	82.0023	18.3021	1310.42	-2.03189	0.187562	-10.8332	2.39667e-27	8.65872e-25	GDSL esterase/lipase (AHRD V3.3 *** W9STE9_9ROSA)
Solyc05g009270.3	15.4466	1.57212	305.933	-3.15398	0.293377	-10.7506	5.88605e-27	2.07479e-24	3-ketoacyl-CoA synthase (AHRD V3.3 *** M9Z390_GOSRA)
Solyc09g061890.3	14.4092	1.42775	435.953	-3.21247	0.299691	-10.7193	8.26485e-27	2.84755e-24	Pectate lyase (AHRD V3.3 *** M1BAL5_SOLTU)
Solyc12g019480.2	6.7281	0.533712	233.519	-3.50425	0.326932	-10.7186	8.3269e-27	2.84755e-24	Formin-like protein (AHRD V3.3 *** K4DDH4_SOLLC)
Solyc01g079410.3	33.0102	6.4176	517.33	-2.22607	0.208837	-10.6594	1.57645e-26	5.31171e-24	Calcium-dependent phosphotriesterase superfamily protein (AHRD V3.3 *** A0A061DRE0_THECC)
Solyc10g009110.1	616.978	78.0154	4564.02	-2.84643	0.267384	-10.6455	1.83032e-26	6.07771e-24	ethylene response factor F.5
Solyc09g089580.3	163.935	1477.06	26387.7	3.32587	0.314952	10.5599	4.5705e-26	1.49599e-23	2-oxoglutarate (2OG) and Fe(II)-dependent oxygenase superfamily protein (AHRD V3.3 *** AT1G06620.1)
Solyc01g096450.3	106.184	16.3014	2199.72	-2.58036	0.244789	-10.5412	5.58098e-26	1.801e-23	Aspartic proteinase nepenthesin-1-like protein (AHRD V3.3 *** T2DNA5_PHAVU)
Solyc11g010340.2	30.5805	2.78495	423.983	-3.33985	0.316969	-10.5368	5.84336e-26	1.85949e-23	bHLH transcription factor 069
Solyc05g047600.3	7.05191	25.2123	775.388	1.97456	0.18886	10.4552	1.38775e-25	4.35564e-23	Non-specific serine/threonine protein kinase (AHRD V3.3 *** A0A0V0I757_SOLCH)
Solyc05g005290.3	12.0077	102.859	2738.15	3.24611	0.31193	10.4065	2.31502e-25	7.07224e-23	Poly [ADP-ribose] polymerase (AHRD V3.3 *** K4BW60_SOLLC)
Solyc07g007420.3	43.7878	238.497	1749.37	2.57163	0.247102	10.4071	2.30013e-25	7.07224e-23	F-box/LRR-repeat protein, putative (AHRD V3.3 *-* B9RVD1_RICCO)
Solyc01g111280.2	16.4172	71.253	769.928	2.25895	0.217633	10.3796	3.06947e-25	9.25366e-23	cold shock domain protein 1 (AHRD V3.3 *** AT4G36020.2)
Solyc12g096310.2	1.10144	16.206	179.606	4.00492	0.387037	10.3476	4.28898e-25	1.27622e-22	plant/protein (Protein of unknown function, DUF599) (AHRD V3.3 *** AT5G10580.4)
Solyc08g005050.3	85.3558	13.5002	1781.2	-2.52929	0.244541	-10.343	4.50295e-25	1.32271e-22	transcription factor MYC1
Solyc07g008430.2	79.7759	13.1974	554.604	-2.46413	0.238335	-10.3389	4.69851e-25	1.36269e-22	RING/U-box superfamily protein (AHRD V3.3 --* AT3G56580.3)
Solyc03g006010.3	1.9617	29.7826	651.471	4.08191	0.395101	10.3313	5.08714e-25	1.45696e-22	calcium/calcium/calmodulin-dependent Serine/Threonine-kinase (AHRD V3.3 *** AT2G47010.2)
Solyc08g067940.3	34.2824	2.28073	247.916	-3.78747	0.366948	-10.3216	5.63051e-25	1.59267e-22	To encode a PR protein, Belongs to the plant thionin family with the following members:, putative (AHRD V3.3 -** A0A061GI20_THECC)
Solyc10g006130.1	619.441	45.6837	4333.2	-3.61197	0.35115	-10.2861	8.13882e-25	2.27411e-22	EAR motif SlERF36
Solyc07g006145.1	38.1523	181.349	3756.71	2.39001	0.233398	10.2401	1.3115e-24	3.62037e-22	Cytochrome P450 (AHRD V3.3 *** A9ZT56_COPJA)
Solyc10g081040.1	501.271	44.0155	3140.26	-3.3718	0.330259	-10.2095	1.79698e-24	4.90147e-22	arginine/serine-rich 45 (AHRD V3.3 --* AT1G16610.7)
Solyc09g007900.3	450.318	149.194	14939.5	-1.4594	0.143276	-10.186	2.29108e-24	6.17566e-22	Phenylalanine ammonia-lyase (AHRD V3.3 *** PAL5_SOLLC)
Solyc02g088090.1	85.4239	6.73052	492.159	-3.52833	0.346915	-10.1706	2.68255e-24	7.09861e-22	Calcium-binding EF-hand (AHRD V3.3 *** A0A103YHF0_CYNCS)
Solyc12g009490.2	210.752	36.2105	610.811	-2.41336	0.237299	-10.1701	2.69544e-24	7.09861e-22	Ethylene-responsive transcription factor (AHRD V3.3 *-* W9QRX0_9ROSA)
Solyc07g062970.3	60.9106	220.312	4616.83	1.99712	0.197752	10.0991	5.57365e-24	1.45117e-21	protein phosphatase 2C
Solyc12g009240.1	332.383	0.55078	2421.21	-9.09866	0.901231	-10.0958	5.7648e-24	1.48408e-21	Ethylene-responsive transcription factor ERF017 (AHRD V3.3 *** ERF17_ARATH)
Solyc10g006700.1	527.45	23.8358	1985.59	-4.31114	0.42738	-10.0874	6.28348e-24	1.59964e-21	Calcium-binding family protein (AHRD V3.3 *** B9I910_POPTR)
Solyc01g006610.2	9.10648	49.8488	892.265	2.58801	0.259081	9.9892	1.69947e-23	4.27893e-21	2-oxoglutarate-dependent dioxygenase-related family protein (AHRD V3.3 *** B9GL08_POPTR)
Solyc04g071890.3	69.5177	11.6433	1103.81	-2.4474	0.24581	-9.95648	2.36291e-23	5.88468e-21	Peroxidase (AHRD V3.3 *** K4BTH6_SOLLC)
Solyc12g010540.1	321.257	28.445	4448.84	-3.36681	0.338561	-9.94447	2.66579e-23	6.56759e-21	UDP-glucuronate 4-epimerase 4 (AHRD V3.3 *** GAE4_ARATH)
Solyc08g082770.3	91.3303	12.6382	1357.33	-2.71394	0.274683	-9.88026	5.07037e-23	1.23587e-20	Bidirectional sugar transporter SWEET (AHRD V3.3 *** K4CPS3_SOLLC)
Solyc03g114160.1	15.1146	0.193957	305.581	-6.16962	0.624541	-9.87865	5.15216e-23	1.24259e-20	U-box domain-containing protein 19, putative (AHRD V3.3 *** A0A061G0Z4_THECC)
Solyc02g083480.3	0.241644	10.3687	187.169	5.5875	0.56697	9.85501	6.521e-23	1.55634e-20	Peroxidase (AHRD V3.3 *** K4BAL6_SOLLC)
Solyc06g008580.3	30.6569	3.51162	276.982	-3.00562	0.305596	-9.83527	7.93523e-23	1.87435e-20	auxin-regulated IAA22
Solyc01g009160.2	38.6589	0.984154	444.703	-5.15139	0.524213	-9.82692	8.62189e-23	2.01576e-20	harpin-induced1-like
Solyc03g123630.3	914.766	289.235	27033.3	-1.52951	0.156052	-9.80126	1.11186e-22	2.57322e-20	pectin methylesterase
Solyc11g065930.2	137.659	18.3857	6366.49	-2.78524	0.28489	-9.77656	1.41954e-22	3.25244e-20	Xanthine dehydrogenase (AHRD V3.3 *** H6UJ41_CAMSI)
Solyc02g077370.1	54.1846	0.404521	258.306	-6.93997	0.719947	-9.63956	5.44224e-22	1.23458e-19	Ethylene Response Factor C.5
Solyc11g010250.1	116.204	3.23723	496.156	-5.05638	0.524715	-9.63644	5.60994e-22	1.26015e-19	LOW QUALITY:Avr9/Cf-9 rapidly elicited protein 75 (AHRD V3.3 *** Q9FQY9_TOBAC)
Solyc12g019320.2	9.62651	0.410809	179.947	-4.41219	0.457934	-9.63499	5.68984e-22	1.26569e-19	Protein DETOXIFICATION (AHRD V3.3 *** K4DDF8_SOLLC)
Solyc03g114860.3	79.1034	24.2642	1409.46	-1.56991	0.163364	-9.60991	7.26137e-22	1.59974e-19	UDP-arabinose mutase-like protein
Solyc08g077870.3	1.72041	19.7265	344.72	3.6606	0.385062	9.50652	1.97141e-21	4.30181e-19	Pentatricopeptide repeat (PPR) superfamily protein (AHRD V3.3 --* AT3G22670.1)
Solyc02g089560.3	17.3308	3.33046	397.398	-2.24754	0.237957	-9.44514	3.54941e-21	7.63172e-19	Pentatricopeptide repeat (PPR) superfamily protein, putative (AHRD V3.3 *** A0A061DIE6_THECC)
Solyc10g054440.2	124.564	14.1657	2743.95	-3.00293	0.317949	-9.44471	3.56404e-21	7.63172e-19	arginine decarboxylase 1
Solyc04g082970.3	37.812	4.16924	1383.06	-3.04682	0.322922	-9.43516	3.904e-21	8.28227e-19	electron protein, putative (Protein of unknown function, DUF547) (AHRD V3.3 *** AT1G43020.1)
Solyc01g111270.3	3.90178	24.3056	714.213	2.78723	0.29606	9.4144	4.75783e-21	1.00011e-18	Armadillo repeat only protein (AHRD V3.3 *** A0A072UNA0_MEDTR)
Solyc09g005765.1	28.5907	308.428	1436.84	3.58964	0.381688	9.40464	5.22074e-21	1.08743e-18	T-complex protein 1 subunit zeta 1 (AHRD V3.3 --* TCPZA_ARATH)
Solyc12g017460.1	197.029	18.7776	2342.98	-3.27512	0.348411	-9.40017	5.44726e-21	1.12439e-18	GDSL esterase/lipase (AHRD V3.3 *** A0A199UFA2_ANACO)
Solyc04g071480.1	283.931	24.8443	3530.15	-3.38137	0.359936	-9.39436	5.75663e-21	1.17764e-18	LOW QUALITY:Plant/F1M20-13 protein (AHRD V3.3 *** G7IBZ7_MEDTR)
Solyc09g008530.2	0.280312	3.43757	170.198	3.76999	0.402907	9.35697	8.20589e-21	1.66383e-18	F-box and Leucine Rich Repeat domains containing protein, putative isoform 1 (AHRD V3.3 *** A0A061ETN1_THECC)
Solyc07g056000.2	260.958	1.69425	3107.04	-7.1214	0.761489	-9.35195	8.60466e-21	1.71435e-18	xyloglycan endo-transglycosylase
Solyc07g064380.3	0.0529485	4.3766	131.286	6.50799	0.695884	9.35212	8.59049e-21	1.71435e-18	serine/threonine-protein phosphatase 7 long form-like protein (AHRD V3.3 *-* AT1G32120.1)
Solyc01g006540.3	61.2001	8.13514	1942.19	-2.76949	0.296231	-9.34907	8.84189e-21	1.74642e-18	lipoxygenase C
Solyc07g007260.3	149.58	2.44524	295.068	-5.79731	0.620183	-9.34774	8.95408e-21	1.75347e-18	Metallocarboxypeptidase inhibitor-like protein (AHRD V3.3 *** A0A089Q749_SOLHA)
Solyc01g095320.3	89.8852	570.124	28275.9	2.81784	0.301598	9.34304	9.36065e-21	1.81755e-18	BAG family molecular chaperone regulator 6 (AHRD V3.3 *** A0A0B2R655_GLYSO)
Solyc03g097580.3	2.33797	244.331	4344.03	6.82818	0.732911	9.31652	1.20218e-20	2.31464e-18	Bidirectional sugar transporter SWEET (AHRD V3.3 *** K4BJH5_SOLLC)
Solyc03g097050.3	32.208	2.0213	1425.48	-3.86544	0.416541	-9.27986	1.69703e-20	3.24019e-18	Cellulose synthase-like protein (AHRD V3.3 *** L0ATQ4_POPTO)
Solyc01g109180.3	19.6547	5.58345	1034.99	-1.68119	0.181283	-9.27381	1.79621e-20	3.40121e-18	Long-Chain Acyl-CoA Synthetase (AHRD V3.3 *** A0A0G2SJ83_SALMI)
Solyc03g111550.3	199.285	66.2849	3134.99	-1.45555	0.15698	-9.27224	1.82275e-20	3.42318e-18	GDSL esterase/lipase (AHRD V3.3 *** A0A0B2PXL8_GLYSO)
Solyc08g041860.1	834.618	139.041	4802.56	-2.44868	0.264313	-9.26433	1.96303e-20	3.65666e-18	serine/arginine repetitive matrix-like protein (AHRD V3.3 *-* AT4G32020.1)
Solyc01g090360.3	47.1766	650.708	3178.95	3.94884	0.4271	9.24569	2.33738e-20	4.31888e-18	non-specific lipid-transfer protein
Solyc04g018110.1	238.763	49.3757	2072.24	-2.13854	0.231556	-9.23553	2.57012e-20	4.71092e-18	Hop-interacting protein THI026 (AHRD V3.3 *** G8Z256_SOLLC)
Solyc01g009470.2	0.197072	3.38472	127.627	4.21282	0.456226	9.23406	2.60567e-20	4.73818e-18	Poly [ADP-ribose] polymerase (AHRD V3.3 *** K4ATE3_SOLLC)
Solyc09g005570.3	25.4448	5.29071	491.018	-2.13678	0.231961	-9.2118	3.20697e-20	5.78567e-18	ALC-interacting protein (AHRD V3.3 *-* G7JN31_MEDTR)
Solyc03g025760.3	5.32504	0.820019	246.356	-2.56965	0.279121	-9.20622	3.37823e-20	6.04703e-18	Protein O-glucosyltransferase 1 (AHRD V3.3 *** A0A199V2E0_ANACO)
Solyc02g082740.1	196.686	62.5764	1473.21	-1.51839	0.165437	-9.17805	4.38974e-20	7.79671e-18	Dirigent protein (AHRD V3.3 *** K4BAE4_SOLLC)
Solyc04g079360.1	34.9367	0.259021	260.269	-6.9509	0.758948	-9.15859	5.25783e-20	9.26672e-18	R2R3MYB transcription factor 77
Solyc06g050440.3	33.2652	0.698213	413.145	-5.45985	0.598712	-9.11932	7.55982e-20	1.32222e-17	Peroxidase (AHRD V3.3 *** K4C5I8_SOLLC)
Solyc01g106820.3	6.11605	21.213	584.278	1.92923	0.211801	9.10871	8.33699e-20	1.43622e-17	Sterol regulatory element-binding protein site 2 protease, putative (AHRD V3.3 *** B9S7Z4_RICCO)
Solyc07g005190.3	3.10804	16.0761	374.036	2.51022	0.275583	9.10876	8.3332e-20	1.43622e-17	Lysosomal Pro-X carboxypeptidase (AHRD V3.3 *** A0A0B0PYF0_GOSAR)
Solyc08g081220.1	294.541	95.6795	6440	-1.49081	0.164348	-9.07104	1.17887e-19	2.01569e-17	Cytochrome P450 (AHRD V3.3 *** A0A103XJH9_CYNCS)
Solyc05g050800.3	102.154	23.3356	1488.33	-1.9962	0.220435	-9.0557	1.35697e-19	2.30304e-17	phosphoglycerate mutase family protein
Solyc05g018510.3	102.093	29.1449	5921.49	-1.67997	0.185798	-9.04191	1.53962e-19	2.5938e-17	Drug resistance transporter-like ABC domain protein (AHRD V3.3 *** G7JU55_MEDTR)
Solyc12g044300.2	153.364	54.5621	2788.78	-1.35644	0.150048	-9.04003	1.56622e-19	2.61936e-17	Malonate--CoA ligase (AHRD V3.3 *** A0A0B2P973_GLYSO)
Solyc11g020960.2	49.0856	10.5594	832.952	-2.08969	0.231335	-9.03318	1.66755e-19	2.76862e-17	Proteinase inhibitor II (AHRD V3.3 *-* B3F0C1_TOBAC)
Solyc01g109250.2	25.9156	0.532135	225.729	-5.42393	0.600852	-9.02707	1.76335e-19	2.90661e-17	LOW QUALITY:DUF4228 domain protein (AHRD V3.3 *** I3SPG4_MEDTR)
Solyc10g050110.1	206.437	67.651	3611.41	-1.47686	0.163879	-9.01192	2.02481e-19	3.31374e-17	Leucine-rich repeat receptor-like protein kinase family (AHRD V3.3 *** A0A0K9PL83_ZOSMR)
Solyc10g086030.2	5.331	28.5705	887.938	2.56509	0.28477	9.00758	2.10655e-19	3.42306e-17	Interactor of constitutive active ROPs 2, chloroplastic-like protein (AHRD V3.3 *** A0A0B0PSX8_GOSAR)
Solyc07g056360.1	46.7368	3.88306	155.564	-3.47384	0.385972	-9.00024	2.25229e-19	3.63412e-17	LOW QUALITY:BHLH transcription factor (AHRD V3.3 *-* I1M6X1_SOYBN)
Solyc05g007300.3	19.5023	0.743785	136.31	-4.57848	0.509377	-8.9884	2.50867e-19	4.01948e-17	HVA22-like protein (AHRD V3.3 *** K4BWQ6_SOLLC)
Solyc01g066910.3	266.275	22.3598	861.628	-3.46505	0.385859	-8.98008	2.70578e-19	4.3052e-17	Protease inhibitor/seed storage/lipid transfer protein family protein (AHRD V3.3 *** D7MM18_ARALL)
Solyc03g118810.1	102.121	7.43794	530.715	-3.63413	0.406245	-8.94567	3.69701e-19	5.84179e-17	Calcium binding protein (AHRD V3.3 *** Q93YA8_SESRO)
Solyc04g014600.3	95.4352	329.72	4297.95	1.92923	0.215689	8.9445	3.73636e-19	5.86353e-17	Adenine nucleotide alpha hydrolases-like superfamily protein (AHRD V3.3 *** AT3G03270.2)
Solyc11g005820.1	36.9136	5.27652	236.928	-2.68244	0.300425	-8.92882	4.30595e-19	6.71142e-17	Pectinesterase inhibitor (AHRD V3.3 *** A0A103Y9H8_CYNCS)
Solyc07g007250.3	6159.91	853.605	37162.9	-2.72833	0.305879	-8.91964	4.67789e-19	7.24188e-17	Metallocarboxypeptidase inhibitor (AHRD V3.3 *** MCPI_SOLLC)
Solyc05g007040.1	26.9823	291.74	817.809	3.58951	0.403587	8.89403	5.89306e-19	9.02458e-17	LOW QUALITY:Disease resistance protein (TIR-NBS-LRR class) family (AHRD V3.3 --* AT5G36930.4)
Solyc10g079420.1	275.968	47.1539	1966.76	-2.40318	0.27021	-8.89375	5.9082e-19	9.02458e-17	Calcium-binding EF-hand (AHRD V3.3 *** A0A103XQG1_CYNCS)
Solyc01g107730.3	17.1774	2.66968	323.567	-2.55085	0.288075	-8.85484	8.38053e-19	1.27162e-16	D-type cyclin-2
Solyc09g091430.3	22.1927	3.36667	494.071	-2.60077	0.293857	-8.85045	8.71636e-19	1.31388e-16	Pectate lyase (AHRD V3.3 *** M1CWG5_SOLTU)
Solyc10g007800.3	8.67429	32.9613	642.971	2.06875	0.234098	8.8371	9.82348e-19	1.47108e-16	protodermal factor 1 (AHRD V3.3 *-* AT2G42840.1)
Solyc09g014350.3	269.296	88.4732	6327.34	-1.47487	0.16733	-8.81414	1.20605e-18	1.79435e-16	Glycerol-3-phosphate acyltransferase (AHRD V3.3 *** G7L6J6_MEDTR)
Solyc03g044910.1	198.466	938.688	10346.1	2.38336	0.270565	8.80885	1.26435e-18	1.86895e-16	GNS1/SUR4 membrane protein family (AHRD V3.3 *** AT4G36830.1)
Solyc09g082810.3	41.294	305.94	3642.43	3.0044	0.341713	8.79218	1.46689e-18	2.15445e-16	Glycine-rich protein (AHRD V3.3 *-* D2K2U0_TOBAC)
Solyc04g071610.3	9034.29	24925.4	264383	1.60652	0.182793	8.78875	1.51234e-18	2.20706e-16	Abscicic acid stress ripening 1
Solyc06g007190.3	16.889	0.22346	313.641	-6.12071	0.696632	-8.78614	1.54781e-18	2.24452e-16	Protein phosphatase 2C (AHRD V3.3 *** Q3V656_SOLTU)
Solyc12g010020.2	35.697	1.96389	140.534	-4.07553	0.464123	-8.78114	1.61827e-18	2.33193e-16	Leucine aminopeptidase A1
Solyc09g082250.2	4.31936	26.4108	468.095	2.76187	0.314553	8.7803	1.63045e-18	2.3348e-16	Acetyltransferase (GNAT) domain protein (AHRD V3.3 *-* A0A072UXR7_MEDTR)
Solyc11g007540.2	96.4727	28.2463	2315.58	-1.63966	0.187534	-8.74324	2.26526e-18	3.2237e-16	cytochrome P450 77 A20
Solyc11g012650.2	4.068	30.118	166.833	3.01386	0.345056	8.73441	2.44937e-18	3.46419e-16	Tapetum determinant 1 (AHRD V3.3 *** A0A061FZR9_THECC)
Solyc03g093080.3	138.085	0.870993	1457.41	-7.18653	0.82416	-8.71983	2.78623e-18	3.91644e-16	Xyloglucan endotransglucosylase/hydrolase (AHRD V3.3 *** K4BII5_SOLLC)
Solyc11g067250.2	0.18574	7.47281	220.811	5.52124	0.634043	8.708	3.09282e-18	4.3209e-16	Poly [ADP-ribose] polymerase (AHRD V3.3 *** K4D9Y2_SOLLC)
Solyc09g010860.3	56.3013	10.6892	786.87	-2.27479	0.262051	-8.68071	3.93293e-18	5.46129e-16	expansin precursor 4
Solyc04g007690.3	7.33629	0.41594	198.972	-4.04453	0.466584	-8.66839	4.38288e-18	6.04943e-16	SlPIN3
Solyc10g078770.2	5.91067	83.4061	354.117	3.97883	0.459586	8.65742	4.82553e-18	6.62052e-16	Seed maturation protein (AHRD V3.3 *** Q9LKC5_GLYTO)
Solyc11g022590.1	208.6	37.5605	1638.58	-2.35269	0.272332	-8.63907	5.66711e-18	7.72886e-16	trypsin inhibitor-like protein precursor
Solyc08g078190.1	57.6381	3.05598	574.44	-4.07304	0.471848	-8.63209	6.0241e-18	8.16711e-16	ethylene-responsive transcription factor
Solyc05g052560.1	888.149	62.3851	1563.5	-3.68505	0.427199	-8.62607	6.34941e-18	8.5575e-16	LOW QUALITY:Pectinacetylesterase family protein (AHRD V3.3 --* AT2G46930.1)
Solyc09g010940.3	40.7478	104.623	1983.09	1.49528	0.17367	8.6099	7.31224e-18	9.79754e-16	Haloacid dehalogenase-like hydrolase (AHRD V3.3 *** I3S857_MEDTR)
Solyc02g081890.3	1.48156	9.49299	218.596	2.80699	0.326146	8.60653	7.53053e-18	1.00314e-15	Core-2/I-branching beta-1,6-N-acetylglucosaminyltransferase family protein, putative (AHRD V3.3 *** A0A061GH16_THECC)
Solyc06g008820.3	17.7341	54.3402	1989.25	1.75608	0.204121	8.60312	7.75759e-18	1.02741e-15	Na+/H+ antiporter 1
Solyc01g010490.3	0.525933	5.6171	116.616	3.54283	0.412218	8.59455	8.35888e-18	1.10068e-15	Cytochrome P450 (AHRD V3.3 *** A0A061FSW2_THECC)
Solyc03g098240.3	29.2077	138.228	3973.38	2.3911	0.278264	8.59292	8.4789e-18	1.11011e-15	glutamate decarboxylase
Solyc07g065920.3	90.2537	257.741	5602.17	1.65647	0.193082	8.57913	9.55907e-18	1.24442e-15	DUF2431 domain protein (AHRD V3.3 *-* G7IY67_MEDTR)
Solyc01g103650.3	11.3444	1.73338	251.654	-2.58774	0.302252	-8.56151	1.11398e-17	1.44201e-15	Embryogenesis-associated EMB8 (AHRD V3.3 *** A0A0B0MZB5_GOSAR)
Solyc08g075800.1	0.514132	13.0905	243.315	4.8416	0.565786	8.5573	1.1554e-17	1.48721e-15	AMP-dependent synthetase and ligase family protein (AHRD V3.3 *** B9H5H2_POPTR)
Solyc08g079870.3	65.1501	20.8434	1911.03	-1.50461	0.176169	-8.54076	1.33346e-17	1.70683e-15	subtilisin
Solyc06g084430.3	106.755	4.33866	567.774	-4.47222	0.524012	-8.53457	1.40679e-17	1.79069e-15	Cupredoxin superfamily protein (AHRD V3.3 --* AT4G39830.1)
Solyc06g072670.3	5.77751	26.4484	410.217	2.33411	0.275355	8.47671	2.31657e-17	2.93244e-15	hydroxysteroid dehydrogenase 1 (AHRD V3.3 *** AT5G50700.1)
Solyc08g065430.3	135.648	37.354	2221.16	-1.73175	0.204446	-8.47046	2.4443e-17	3.07713e-15	Pollen specific protein sf21, putative (AHRD V3.3 *** B9RRU1_RICCO)
Solyc09g090150.3	561.235	2574.56	51935.7	2.34756	0.277412	8.46235	2.62037e-17	3.28076e-15	11S storage globulin (AHRD V3.3 *** O82437_COFAR)
Solyc11g006230.2	75.6129	7.53236	1578.41	-3.21646	0.380286	-8.45801	2.71983e-17	3.38678e-15	GRF1-interacting factor-like protein (AHRD V3.3 *** G7I6V2_MEDTR)
Solyc12g099770.2	69.664	232.619	5258.9	1.88322	0.222674	8.4573	2.73647e-17	3.38908e-15	Mitochondria fission 1 (AHRD V3.3 *** A0A0B0PYJ7_GOSAR)
Solyc10g086640.2	5.12141	0.632021	190.386	-2.89763	0.342855	-8.45149	2.87609e-17	3.54284e-15	BEL1-like homeodomain protein (AHRD V3.3 *** G7L5K2_MEDTR)
Solyc05g053640.1	7.61421	100.844	289.583	3.88884	0.460493	8.44495	3.0418e-17	3.72693e-15	LOW QUALITY:Clavata3/ESR (CLE) gene family member MtCLE06 (AHRD V3.3 --* G7L1C0_MEDTR)
Solyc02g089640.3	65.9343	5.4399	3337.6	-3.47893	0.412741	-8.42884	3.49108e-17	4.25466e-15	cellulose-synthase-like
Solyc03g096097.1	0.140414	4.13123	100.305	5.06072	0.603041	8.392	4.77945e-17	5.79401e-15	Protein yippee-like (AHRD V3.3 *** K4BJ32_SOLLC)
Solyc07g065110.1	435.514	39.4492	1455.66	-3.3306	0.397168	-8.38586	5.03566e-17	6.07247e-15	Lipid transfer protein (AHRD V3.3 *** G7J041_MEDTR)
Solyc12g099430.2	32.8945	174.065	4734.17	2.55696	0.305354	8.37377	5.58048e-17	6.69424e-15	Epoxide hydrolase (AHRD V3.3 *** A0A072UTA2_MEDTR)
Solyc12g045030.2	9.83784	0.549626	120.411	-4.01439	0.479531	-8.37149	5.68943e-17	6.78939e-15	NAD(P)-binding Rossmann-fold superfamily protein (AHRD V3.3 *** AT3G55310.1)
Solyc05g006390.1	110.852	7.38444	294.916	-3.76444	0.450633	-8.35367	6.61759e-17	7.85608e-15	LOW QUALITY:CDP-diacylglycerol--glycerol-3-phosphate 3-phosphatidyltransferase, putative (AHRD V3.3 *** A0A061FTS5_THECC)
Solyc06g062960.2	4.0224	22.1393	235.985	2.60645	0.313153	8.32327	8.55679e-17	1.01058e-14	DUF1677 family protein (DUF1677) (AHRD V3.3 *** AT1G72510.2)
Solyc08g067410.2	19.1168	5.15191	621.172	-1.76226	0.211953	-8.31439	9.22257e-17	1.08363e-14	3-ketoacyl-CoA synthase (AHRD V3.3 *** A0A023PMK5_TOBAC)
Solyc06g072840.3	77.2801	316.94	5189.42	2.17779	0.262198	8.30589	9.90707e-17	1.15812e-14	Hydrogen peroxide induced protein 1 (AHRD V3.3 *** J7F198_CAMSI)
Solyc08g079700.2	457.553	50.6488	4026.63	-3.03605	0.365597	-8.30438	1.00345e-16	1.16705e-14	Zinc finger A20 and AN1 domain-containing stress-associated protein (AHRD V3.3 *** V5PZR5_9CARY)
Solyc04g063210.3	11.5628	1.65743	334.208	-2.68513	0.323541	-8.2992	1.04813e-16	1.21286e-14	Caffeoyl-CoA O-methyltransferase (AHRD V3.3 *** CAMT_MESCR)
Solyc05g009790.1	78.6766	0.22221	912.846	-8.32141	1.00355	-8.29199	1.11373e-16	1.2823e-14	AP2/B3 transcription factor family protein (AHRD V3.3 *** AT1G25560.1)
Solyc10g085210.2	0.369459	5.50244	104.363	4.00913	0.485284	8.26141	1.43968e-16	1.64929e-14	transcription factor-like protein (AHRD V3.3 *** AT1G58330.1)
Solyc06g074070.3	27.7368	7.84637	1543.62	-1.69185	0.205106	-8.24866	1.60183e-16	1.82593e-14	Receptor-kinase-like protein (AHRD V3.3 *** A0A072U3D4_MEDTR)
Solyc08g079235.1	9.97213	52.9911	366.053	2.54996	0.309195	8.24711	1.62274e-16	1.84061e-14	Plant invertase/pectin methylesterase inhibitor (AHRD V3.3 *** G7KG88_MEDTR)
Solyc12g005400.2	9.02734	0.650382	194.496	-3.63817	0.442749	-8.21723	2.08265e-16	2.35062e-14	Cyclic nucleotide-gated ion channel, putative (AHRD V3.3 *** B9SIE1_RICCO)
Solyc09g007920.3	130.819	41.8834	5380.38	-1.51381	0.184394	-8.20966	2.21819e-16	2.49134e-14	Phenylalanine ammonia-lyase (AHRD V3.3 *** PAL5_SOLLC)
Solyc05g014120.1	4.52114	25.71	236.967	2.65376	0.323392	8.20602	2.28646e-16	2.55548e-14	LOW QUALITY:S-adenosyl-L-methionine-dependent methyltransferases superfamily protein (AHRD V3.3 *** AT1G24480.1)
Solyc02g080160.3	75.6831	8.81603	1220.1	-2.99004	0.364589	-8.20115	2.38104e-16	2.64827e-14	Xyloglucan endotransglucosylase/hydrolase (AHRD V3.3 *** K4B9N7_SOLLC)
Solyc06g060620.3	92.7902	17.6934	2369.19	-2.26131	0.27629	-8.18455	2.73329e-16	3.02537e-14	Nitrate transporter (AHRD V3.3 *** Q852P7_TOBAC)
Solyc10g008205.1	4.49468	36.0681	156.092	3.14829	0.385045	8.17644	2.92362e-16	3.22048e-14	Non-specific lipid-transfer protein (AHRD V3.3 *** B9RVV8_RICCO)
Solyc07g017437.1	4.56407	0.211647	89.434	-4.27005	0.523011	-8.16436	3.2314e-16	3.54248e-14	3-oxo-5-alpha-steroid 4-dehydrogenase family protein (AHRD V3.3 --* AT2G16530.5)
Solyc05g051660.1	79.5156	298.305	3848.9	2.05558	0.25231	8.14705	3.72906e-16	4.06858e-14	Alpha/beta-Hydrolases superfamily protein (AHRD V3.3 *** A0A061EKQ6_THECC)
Solyc02g064720.3	52.2594	18.2512	1615.14	-1.38583	0.170237	-8.14059	3.93354e-16	4.25311e-14	phototropic-responsive NPH3 family protein
Solyc02g092450.3	5.1496	0.188223	255.12	-4.63531	0.569413	-8.14051	3.93604e-16	4.25311e-14	Calcium-transporting ATPase (AHRD V3.3 *** M1BXI4_SOLTU)
Solyc04g071120.3	11.1106	3.05439	517.223	-1.72653	0.212105	-8.13997	3.95388e-16	4.25311e-14	Protein kinase, putative (AHRD V3.3 *** B9T446_RICCO)
Solyc07g056640.1	65.4121	5.38281	111.905	-3.45653	0.424704	-8.13868	3.99623e-16	4.27858e-14	cycling DOF factor 2 (AHRD V3.3 --* AT5G39660.3)
Solyc01g095305.1	49.6355	317.924	1030.57	2.83271	0.348695	8.12373	4.5207e-16	4.81759e-14	Protein PHOSPHATE STARVATION RESPONSE 2 (AHRD V3.3 --* PHR2_ORYSJ)
Solyc02g090960.1	51.3468	9.04844	210.025	-2.3751	0.292713	-8.11407	4.89521e-16	5.19255e-14	Rapid alkalinization factor 3 (AHRD V3.3 *** Q6TF27_SOLCH)
Solyc06g068460.3	120.935	12.4538	2213.17	-3.14648	0.38801	-8.10927	5.09247e-16	5.37689e-14	WRKY transcription factor 40
Solyc07g064820.1	9.89282	0.294566	146.347	-4.92196	0.60746	-8.10253	5.38295e-16	5.65753e-14	LOW QUALITY:MAP kinase kinase kinase 59
Solyc06g034290.3	8.07796	0.783076	163.728	-3.25577	0.402489	-8.0891	6.01091e-16	6.28868e-14	Glycerol-3-phosphate transporter, putative (AHRD V3.3 *** B9R9S6_RICCO)
Solyc07g007590.1	58.8367	9.77605	766.269	-2.4425	0.302425	-8.07639	6.67141e-16	6.94797e-14	Arogenate dehydrogenase 1 (AHRD V3.3 *** F1BPV5_SOLPN)
Solyc07g064220.1	5.40273	40.5161	189.91	3.05101	0.379818	8.03282	9.52567e-16	9.87566e-14	LOW QUALITY:Grain softness protein (AHRD V3.3 -** G8CLR7_PSAJU)
Solyc05g051850.3	88.5639	376.566	9896.85	2.23927	0.279018	8.02553	1.01088e-15	1.0433e-13	putative myo-inositol-1-phosphatase
Solyc06g035490.3	17.2243	0.779314	187.047	-4.35963	0.545328	-7.9945	1.30096e-15	1.33666e-13	bHLH transcription factor 042
Solyc02g083930.1	33.2538	138.136	580.965	2.19055	0.275284	7.95743	1.75656e-15	1.79671e-13	LOW QUALITY:Transducin/WD40 repeat-like superfamily protein (AHRD V3.3 *-* A0A061DFB2_THECC)
Solyc08g078890.2	18.5388	97.5037	1032.44	2.54244	0.320072	7.94335	1.96792e-15	2.00396e-13	Bifunctional inhibitor/lipid-transfer protein/seed storage 2S albumin superfamily protein (AHRD V3.3 *-* AT1G62500.1)
Solyc02g094010.2	4.69752	0.216236	157.63	-4.31014	0.543998	-7.92309	2.31683e-15	2.34881e-13	Kinase family protein (AHRD V3.3 *** B9GJR7_POPTR)
Solyc02g078950.3	53.2764	16.0037	2299.21	-1.60565	0.202757	-7.91908	2.39272e-15	2.41507e-13	Beta-galactosidase (AHRD V3.3 *** M1C1C4_SOLTU)
Solyc02g065570.1	519.692	97.1202	930.622	-2.27956	0.288609	-7.89846	2.82363e-15	2.8375e-13	LOW QUALITY:Rotundifolia-like protein (AHRD V3.3 *** A0A072V006_MEDTR)
Solyc05g055870.3	73.1415	218.343	4636.57	1.72296	0.218243	7.89472	2.90979e-15	2.91132e-13	F-box protein family (AHRD V3.3 *** A0A151U5P0_CAJCA)
Solyc12g010200.2	1.13099	6.17739	253.026	2.59	0.328095	7.89404	2.92553e-15	2.91434e-13	Hexosyltransferase (AHRD V3.3 *** K4DCA7_SOLLC)
Solyc01g099370.3	219.11	20.2236	1964.96	-3.28948	0.417051	-7.88748	3.0836e-15	3.0585e-13	Calcium-dependent lipid-binding (CaLB domain) family protein (AHRD V3.3 *** AT3G16510.1)
Solyc02g071220.3	20.3936	3.10213	288.3	-2.57823	0.327134	-7.88125	3.24124e-15	3.20101e-13	type-A response regulator2
Solyc08g068610.3	6.64972	0.0832698	112.718	-6.15587	0.781551	-7.87647	3.36752e-15	3.31144e-13	Decarboxylase family protein IPR002129 Pyridoxal phosphate-dependent decarboxylase
Solyc09g091800.3	118.207	34.6952	1186.17	-1.64083	0.208727	-7.86115	3.80629e-15	3.72691e-13	LOW QUALITY:Fatty acid hydroxylase superfamily protein (AHRD V3.3 --* AT3G02590.2)
Solyc05g053860.3	25.0947	80.7298	1866.85	1.817	0.231422	7.85148	4.11143e-15	4.00855e-13	Organic cation/carnitine transporter (AHRD V3.3 *** A0A072TPM4_MEDTR)
Solyc09g013150.3	23.3861	4.78222	593.929	-2.15742	0.275699	-7.82529	5.06501e-15	4.91736e-13	Phosphate transporter (AHRD V3.3 *** A0A0B5WYW1_MANES)
Solyc06g071820.3	212.563	430.835	10555.5	1.15501	0.147701	7.81995	5.28464e-15	5.10893e-13	BTB/POZ and TAZ domain protein (AHRD V3.3 *** G7JMM8_MEDTR)
Solyc06g005630.2	7.32152	30.6001	477.614	2.21013	0.282802	7.81511	5.49147e-15	5.28658e-13	RING/U-box superfamily protein (AHRD V3.3 *** AT3G55530.1)
Solyc03g112230.3	224.496	501.025	23348.8	1.29829	0.166298	7.80702	5.85571e-15	5.61364e-13	Ubiquitin-associated/TS-N domain protein, putative (AHRD V3.3 *** A0A072V0X9_MEDTR)
Solyc08g006110.3	40.2295	165.517	2631.06	2.19111	0.280942	7.79915	6.23236e-15	5.94982e-13	BZIP transcription factor (AHRD V3.3 *** G7I545_MEDTR)
Solyc04g016000.3	9.36638	0.134467	119.813	-6.00975	0.770649	-7.7983	6.27465e-15	5.96534e-13	SolycHsfB3a
Solyc08g081555.1	67.8518	5.54628	586.916	-3.47392	0.445577	-7.79646	6.36666e-15	6.02781e-13	1-aminocyclopropane-1-carboxylate synthase (AHRD V3.3 *-* Q96579_SOLLC)
Solyc04g073950.1	46.3494	15.9853	863.657	-1.40133	0.180051	-7.78295	7.08504e-15	6.68035e-13	VQ motif-containing family protein (AHRD V3.3 *** B9H742_POPTR)
Solyc07g049370.2	43.4867	10.6813	878.719	-1.90133	0.244354	-7.78105	7.19225e-15	6.75364e-13	Glucan endo-1,3-beta-glucosidase, putative (AHRD V3.3 *** B9SH66_RICCO)
Solyc10g009080.3	54.4923	11.421	477.471	-2.10657	0.271067	-7.7714	7.76221e-15	7.25909e-13	Squamosa promoter binding protein 3
Solyc06g009190.3	97.0104	19.5827	2438.12	-2.18882	0.281707	-7.76985	7.85785e-15	7.31866e-13	Pectinesterase (AHRD V3.3 *** K4C3U9_SOLLC)
Solyc03g097970.3	33.5577	72.0763	2215.08	1.24014	0.159633	7.76871	7.9287e-15	7.35475e-13	B-cell receptor-associated-like protein (AHRD V3.3 *** G7JZ88_MEDTR)
Solyc05g010030.3	9.84768	1.47133	157.994	-2.61377	0.336689	-7.76316	8.28407e-15	7.65341e-13	MIZU-KUSSEI-like protein (Protein of unknown function, DUF617) (AHRD V3.3 *** AT3G25640.2)
Solyc03g062740.3	0.254754	1.95471	148.215	3.0596	0.394222	7.76109	8.42015e-15	7.74789e-13	acyl-activating enzyme 17 (AHRD V3.3 --* AT5G23050.1)
Solyc04g078520.3	72.6577	19.8761	974.484	-1.73835	0.224251	-7.75182	9.0588e-15	8.30221e-13	Serine/threonine-protein kinase WNK (AHRD V3.3 *-* A0A0K9PLE0_ZOSMR)
Solyc06g005650.2	299.654	41.206	2882.78	-2.72813	0.352104	-7.74809	9.32816e-15	8.51501e-13	LOW QUALITY:E3 ubiquitin-protein ligase RING1-like protein (AHRD V3.3 *** A0A072V012_MEDTR)
Solyc05g014000.3	1271.13	325.76	25936.8	-1.83112	0.236582	-7.73988	9.95139e-15	9.04787e-13	Pectate lyase (AHRD V3.3 *** M1AQF5_SOLTU)
Solyc10g080690.2	36.309	9.18308	736.263	-1.85521	0.239769	-7.7375	1.01394e-14	9.18236e-13	Patatin (AHRD V3.3 *** K4D2V9_SOLLC)
Solyc07g007170.3	105.822	28.5972	1061.22	-1.74883	0.226047	-7.73656	1.02141e-14	9.21362e-13	RING/U-box superfamily protein (AHRD V3.3 *** A0A061GN77_THECC)
Solyc10g078160.2	54.5391	17.6402	1320.32	-1.49907	0.193807	-7.73487	1.03506e-14	9.30014e-13	hydroxyproline-rich glycoprotein family protein (AHRD V3.3 *** AT3G56590.1)
Solyc10g084000.2	16.3287	1.60808	250.666	-3.20847	0.414851	-7.73402	1.04201e-14	9.32601e-13	Heavy metal transport/detoxification superfamily protein (AHRD V3.3 *** AT2G36950.1)
Solyc03g120475.1	36.126	9.28902	412.026	-1.83034	0.236847	-7.72795	1.09289e-14	9.74331e-13	Tonoplast intrinsic protein, putative (AHRD V3.3 *** B9RQI0_RICCO)
Solyc03g093540.1	26.8602	1.18128	187.849	-4.32269	0.561005	-7.70526	1.30578e-14	1.15961e-12	Ethylene-responsive transcription factor 5 (AHRD V3.3 *** ERF5_TOBAC)
Solyc12g009300.3	695.508	248.053	27104.3	-1.35164	0.175444	-7.70413	1.31735e-14	1.16537e-12	sucrose synthase (SuSy)
Solyc03g005580.2	1156.62	4042.16	93107	1.95141	0.253534	7.69684	1.39469e-14	1.22905e-12	11S storage globulin (AHRD V3.3 *** P93079_COFAR)
Solyc09g082580.3	24.5703	6.06032	583.772	-1.89251	0.245955	-7.69456	1.41981e-14	1.24639e-12	auxin canalization protein (DUF828) (AHRD V3.3 *** AT3G22810.1)
Solyc06g062580.3	8.52858	1.95108	419.768	-2.00257	0.260504	-7.68728	1.50301e-14	1.31439e-12	Beta-galactosidase (AHRD V3.3 *** BGAL_SOLLC)
Solyc06g072845.1	1574.29	3379.89	33566.2	1.24148	0.161677	7.67878	1.60617e-14	1.39926e-12	Hydrogen peroxide-induced 1 (AHRD V3.3 *** B8Y3H9_TOBAC)
Solyc09g098030.3	2.1364	0.100555	95.0479	-4.26861	0.555956	-7.67796	1.61642e-14	1.40286e-12	Cytochrome P450 (AHRD V3.3 *** A0A103Y530_CYNCS)
Solyc12g098130.1	57.128	258.735	1360.86	2.33065	0.3037	7.67417	1.66494e-14	1.43951e-12	Glucose-6-phosphate isomerase, cytosolic 1 (AHRD V3.3 --* G6PI1_CLARO)
Solyc02g091500.1	166.867	13.0459	830.494	-3.52973	0.46024	-7.66933	1.72894e-14	1.48923e-12	Calcium binding protein (AHRD V3.3 *** Q93YA8_SESRO)
Solyc09g056385.1	17.1227	0.803034	125.356	-4.30408	0.562407	-7.65295	1.96417e-14	1.68551e-12	auxin-induced in root cultures-like protein (AHRD V3.3 *** AT3G07390.1)
Solyc12g097000.2	8.75265	0.336228	86.0521	-4.51362	0.59113	-7.63558	2.24807e-14	1.92193e-12	TIR-NBS-LRR class disease resistance protein (AHRD V3.3 *-* A2I7Q5_9ROSI)
Solyc08g062340.3	62.9417	422.859	2426.05	2.90698	0.382146	7.60698	2.80575e-14	2.38979e-12	Heat-shock protein, putative (AHRD V3.3 *** B9RQT7_RICCO)
Solyc02g089900.1	43.0091	4.93743	911.838	-2.99743	0.394231	-7.60323	2.88836e-14	2.45104e-12	Kinase family protein (AHRD V3.3 *** B9HEM3_POPTR)
Solyc01g109390.3	50.3311	0.325467	153.885	-7.18827	0.946497	-7.5946	3.08742e-14	2.61029e-12	Protease inhibitor/seed storage/lipid transfer protein family protein (AHRD V3.3 *** D7MM18_ARALL)
Solyc01g081060.3	35.1569	137.461	2348.11	2.08837	0.275024	7.59338	3.11657e-14	2.62525e-12	xyloglucan endotransglucosylase-hydrolase XTH5
Solyc03g019790.3	367.771	116.991	7837.76	-1.52426	0.200986	-7.58389	3.35343e-14	2.81443e-12	alpha-galactosidase
Solyc02g089250.3	102.908	19.351	2480.54	-2.28942	0.301974	-7.58154	3.41488e-14	2.85553e-12	Pollen Ole e 1 allergen and extensin family protein (AHRD V3.3 *** A0A061EFL6_THECC)
Solyc10g008410.1	30.1528	5.30687	179.808	-2.37813	0.313743	-7.57988	3.45871e-14	2.88167e-12	RING/U-box superfamily protein (AHRD V3.3 *-* AT1G19310.1)
Solyc02g069910.2	105.695	15.788	383.402	-2.61012	0.344555	-7.57535	3.58173e-14	2.97335e-12	LOW QUALITY:BnaC07g36860D protein (AHRD V3.3 -** A0A078DYT9_BRANA)
Solyc12g044290.2	95.9019	34.3005	1481.5	-1.34333	0.177437	-7.57074	3.71093e-14	3.06949e-12	Malonate--CoA ligase (AHRD V3.3 *-* AAE13_ARATH)
Solyc01g067510.3	30.7529	4.06704	817.152	-2.8056	0.371245	-7.55728	4.11596e-14	3.39227e-12	Kinase family protein (AHRD V3.3 *** B9GNF8_POPTR)
Solyc12g010420.1	80.1237	2.04452	137.032	-5.10999	0.679215	-7.52338	5.33787e-14	4.38356e-12	LOW QUALITY:NHL domain protein (AHRD V3.3 --* AT5G14895.1)
Solyc09g082350.1	4.2511	32.0526	137.167	3.03482	0.403491	7.52141	5.41886e-14	4.43418e-12	Vicilin-like protein (AHRD V3.3 *-* Q9SEW4_9ROSI)
Solyc12g014430.2	24.4377	8.17728	844.67	-1.44458	0.19209	-7.52032	5.46408e-14	4.45527e-12	Cellulose synthase-like protein (AHRD V3.3 *** L0ASV8_POPTO)
Solyc10g051020.2	1.41303	13.7769	307.48	3.44425	0.458198	7.51695	5.60673e-14	4.55537e-12	Cytochrome P450 (AHRD V3.3 *** A9ZT56_COPJA)
Solyc01g102840.3	27.9903	2.95493	739.407	-3.10264	0.413786	-7.49818	6.471e-14	5.23899e-12	TIR-NBS-LRR class disease resistance protein (AHRD V3.3 *** A2I7Q5_9ROSI)
Solyc05g006650.3	115.742	48.3036	2620.67	-1.12618	0.150229	-7.49643	6.55805e-14	5.29078e-12	bHLH transcription factor 036
Solyc03g095860.3	20.7509	6.06773	467.777	-1.63544	0.218219	-7.4945	6.655e-14	5.35015e-12	Ankyrin repeat-containing protein (AHRD V3.3 *** A0A103YIY1_CYNCS)
Solyc10g081980.2	62.6934	9.16373	794.555	-2.63875	0.352202	-7.49216	6.77476e-14	5.42739e-12	Late embryogenesis abundant (LEA) hydroxyproline-rich glycoprotein family, putative (AHRD V3.3 *** A0A061F1P4_THECC)
Solyc08g062960.3	18.0262	40.8659	1482.88	1.31582	0.17567	7.49029	6.87201e-14	5.48611e-12	SolycHsfA2
Solyc04g072850.3	54.2235	16.3746	1864.51	-1.60082	0.213825	-7.48658	7.06903e-14	5.62381e-12	Beta-D-xylosidase (AHRD V3.3 *** H1AC33_SOLLC)
Solyc01g058320.3	64.186	25.7852	3649.98	-1.18026	0.158006	-7.46975	8.03478e-14	6.36999e-12	transmembrane protein (AHRD V3.3 *** AT3G17120.5)
Solyc10g009120.2	193.181	29.5432	453.59	-2.57273	0.344642	-7.46494	8.33399e-14	6.58443e-12	LOW QUALITY:DNA repair (Rad51) family protein (AHRD V3.3 --* AT2G28560.6)
Solyc08g078040.3	19.1597	1.52143	682.338	-3.51521	0.471631	-7.4533	9.10328e-14	7.16751e-12	FAD/NAD(P)-binding oxidoreductase family protein (AHRD V3.3 *** AT2G35660.1)
Solyc03g080150.3	11.5683	0.178715	114.18	-5.9316	0.797569	-7.4371	1.02922e-13	8.07585e-12	Peroxidase (AHRD V3.3 *** K4BHZ1_SOLLC)
Solyc10g084990.2	4.30922	0.836808	198.197	-2.22785	0.299719	-7.43313	1.06058e-13	8.29354e-12	Phosphatidylinositol:ceramide inositolphosphotransferase (AHRD V3.3 *** IPCS_ORYSI)
Solyc12g013610.2	14.0675	1.20675	106.18	-3.40979	0.458877	-7.43073	1.08001e-13	8.41671e-12	LOW QUALITY:calmodulin-binding protein (DUF1645) (AHRD V3.3 *** AT2G15760.1)
Solyc06g061030.3	23.3257	8.05786	819.536	-1.40156	0.188714	-7.42692	1.11158e-13	8.63339e-12	Two-component response regulator-like protein (AHRD V3.3 *** W9RZ29_9ROSA)
Solyc01g103590.3	106.321	16.6306	828.903	-2.55524	0.344334	-7.42082	1.16393e-13	9.00946e-12	Lactoylglutathione lyase / glyoxalase I family protein (AHRD V3.3 *** A0A061DWL3_THECC)
Solyc07g052990.1	241.408	27.4489	632.305	-3.02183	0.408322	-7.40061	1.35556e-13	1.04575e-11	LOW QUALITY:Ypt/Rab-GAP domain of gyp1p superfamily protein (AHRD V3.3 --* AT2G43490.5)
Solyc06g066800.2	132.216	25.1877	2079.29	-2.26314	0.306281	-7.3891	1.47826e-13	1.13657e-11	Nucleotide-diphospho-sugar transferases superfamily protein (AHRD V3.3 *** AT1G64980.2)
Solyc06g005260.3	202.362	440.505	3876.66	1.26235	0.170866	7.38793	1.49132e-13	1.14278e-11	Glutaredoxin (AHRD V3.3 *** GLRX_SOLLC)
Solyc12g096900.2	57.8549	13.6307	1085.03	-1.95795	0.265707	-7.36883	1.72133e-13	1.31464e-11	Disease resistance protein (TIR-NBS-LRR class) (AHRD V3.3 *-* AT1G72840.3)
Solyc03g095770.3	57.4655	21.5318	1113.03	-1.28077	0.17396	-7.36245	1.80564e-13	1.37445e-11	WRKY transcription factor 80
Solyc02g032660.3	2.25139	12.8854	291.19	2.66011	0.361525	7.35802	1.86653e-13	1.41609e-11	Protein DETOXIFICATION (AHRD V3.3 *** K4B5L0_SOLLC)
Solyc12g011040.2	14.1323	3.5846	733.451	-1.84084	0.250322	-7.35389	1.92527e-13	1.45584e-11	Lipoxygenase (AHRD V3.3 *** A0A0V0ISB6_SOLCH)
Solyc12g005430.1	85.9699	30.2471	1588.37	-1.36783	0.186118	-7.34928	1.99278e-13	1.50193e-11	LOW QUALITY:HXXXD-type acyl-transferase family protein, putative (AHRD V3.3 *** A0A061E8Z9_THECC)
Solyc11g066100.2	50.6454	197.069	5393.64	2.10898	0.287348	7.33948	2.14432e-13	1.61085e-11	heat shock protein 70 (AHRD V3.3 *** AT3G12580.1)
Solyc06g083040.3	0.53111	11.7401	240.618	4.63126	0.631141	7.33791	2.16953e-13	1.62445e-11	wound-inducible carboxypeptidase
Solyc06g071810.1	47.3798	7.13652	1006.85	-2.60413	0.355022	-7.33513	2.21505e-13	1.65314e-11	Leucine-rich repeat receptor-like kinase (AHRD V3.3 *** K4C8Q3_SOLLC)
Solyc12g009610.2	120.08	304.474	9389.03	1.48439	0.202402	7.3339	2.23555e-13	1.66302e-11	RabGAP/TBC domain-containing protein (AHRD V3.3 *** AT5G52580.1)
Solyc04g007020.3	154.393	310.975	7442.47	1.14759	0.156705	7.32324	2.42046e-13	1.79165e-11	BRO1 domain-containing protein (AHRD V3.3 *** A0A103XVG7_CYNCS)
Solyc06g061280.3	4.94571	0.302147	74.8982	-3.90191	0.532826	-7.32304	2.42411e-13	1.79165e-11	Cinnamoyl-CoA reductase, putative (AHRD V3.3 *** B9S247_RICCO)
Solyc07g063420.3	73.7843	163.797	3540.91	1.29113	0.176324	7.3225	2.43392e-13	1.79312e-11	NAC domain transcription factor
Solyc05g053930.3	40.2293	10.5742	958.724	-1.80377	0.246541	-7.3163	2.54901e-13	1.87189e-11	Protein kinase (AHRD V3.3 *** A3RI54_SOLTU)
Solyc09g072560.3	1085.39	4048.35	96276.5	2.04825	0.280174	7.31064	2.65881e-13	1.94629e-11	Legumin 11S-globulin (AHRD V3.3 *** Q39770_GINBI)
Solyc01g107340.3	33.93	7.13739	377.383	-2.11996	0.290206	-7.30501	2.77252e-13	2.02305e-11	Copper ion binding protein, putative (AHRD V3.3 *** B9SG43_RICCO)
Solyc03g119930.1	30.7172	74.806	1510.38	1.42545	0.195312	7.29831	2.91394e-13	2.1195e-11	Sulfate transporter, putative (AHRD V3.3 *** B9RUY1_RICCO)
Solyc04g074740.3	2.94211	13.8616	228.505	2.36938	0.32527	7.28435	3.23231e-13	2.34363e-11	Blue copper protein, putative (AHRD V3.3 *** B9RJR1_RICCO)
Solyc01g105880.4	2.48867	0.0297235	77.2038	-6.19881	0.855129	-7.24898	4.19929e-13	3.03515e-11	Monoterpenoid synthase 2
Solyc02g093280.2	5.47566	0.375625	79.9204	-3.75655	0.519346	-7.23324	4.7161e-13	3.39797e-11	LOW QUALITY:bHLH transcription factor 017
Solyc08g082160.3	52.9679	15.4613	467.059	-1.64601	0.227733	-7.22778	4.90936e-13	3.52612e-11	Subtilisin-like protease (AHRD V3.3 *-* W9RY25_9ROSA)
Solyc03g121900.1	46.5039	4.65499	160.298	-3.21578	0.445256	-7.22232	5.11084e-13	3.64796e-11	Bifunctional inhibitor/lipid-transfer protein/seed storage 2S albumin superfamily protein (AHRD V3.3 *** AT5G48490.1)
Solyc07g052790.2	3.2865	0.237725	78.795	-3.66659	0.507656	-7.2226	5.10045e-13	3.64796e-11	disease resistance protein (TIR-NBS-LRR class) (AHRD V3.3 *** AT5G17680.2)
Solyc02g091250.1	29.0961	0.707381	114.205	-5.17124	0.716528	-7.21709	5.31122e-13	3.77922e-11	LOW QUALITY:mediator of RNA polymerase II transcription subunit (AHRD V3.3 *** AT2G01300.1)
Solyc07g055490.3	10.1232	1.69037	196.827	-2.43921	0.338305	-7.2101	5.59092e-13	3.96592e-11	Cytochrome P450 (AHRD V3.3 *** A0A124SAX2_CYNCS)
Solyc02g084210.1	13.098	2.22662	163.416	-2.41884	0.335822	-7.20277	5.90032e-13	4.17247e-11	GDP-mannose 4,6 dehydratase 1 (AHRD V3.3 *** GMD1_ARATH)
Solyc03g006970.1	24.1371	7.56733	730.892	-1.54491	0.214562	-7.2003	6.00791e-13	4.23548e-11	serine protease SBT2
Solyc08g079430.3	26.2755	76.9963	3360.92	1.69386	0.235553	7.19099	6.43224e-13	4.52072e-11	partialcopper-containing amine oxidase
Solyc03g115690.1	2.05688	31.0665	357.861	4.0859	0.568863	7.18257	6.84105e-13	4.79334e-11	LOW QUALITY:Transmembrane protein, putative (AHRD V3.3 *** A0A072UQ71_MEDTR)
Solyc03g096130.2	0.133951	2.84811	65.2286	4.57309	0.638691	7.1601	8.0621e-13	5.63167e-11	Protein yippee-like (AHRD V3.3 *** YIPL_SOLTU)
Solyc07g061800.3	98.8396	472.766	4948.24	2.41041	0.336985	7.15287	8.49806e-13	5.90023e-11	SOUL heme-binding family protein (AHRD V3.3 *** AT1G17100.1)
Solyc10g006740.3	13.9765	1.34923	102.888	-3.26186	0.455997	-7.15324	8.47506e-13	5.90023e-11	Calcium-binding family protein (AHRD V3.3 *** B9I910_POPTR)
Solyc07g009380.3	18.4772	87.6074	1394.81	2.38201	0.333114	7.15074	8.63139e-13	5.97469e-11	xyloglucan endotransglucosylase-hydrolase 2
Solyc04g074850.3	24.3184	51.5067	1732.34	1.22178	0.1709	7.14909	8.73529e-13	6.0284e-11	ripening regulated protein DDTFR18
Solyc02g076670.3	3.97298	0.112149	69.6983	-5.01691	0.702596	-7.14054	9.29674e-13	6.3966e-11	MYB-like transcription factor family protein (AHRD V3.3 *** A0A072TT31_MEDTR)
Solyc09g008770.3	3.28599	13.3527	261.978	2.16282	0.303802	7.11918	1.08574e-12	7.44805e-11	Late embryogenesis abundant protein, putative (AHRD V3.3 *** G7I9D0_MEDTR)
Solyc12g099360.2	59.3277	158.942	5049.03	1.56649	0.220132	7.11614	1.10994e-12	7.59132e-11	CoA ligase (AHRD V3.3 *** A0A0K9PM15_ZOSMR)
Solyc09g075600.2	3.26012	25.0634	244.15	3.09937	0.435655	7.11427	1.12503e-12	7.67165e-11	GATA transcription factor-like protein (AHRD V3.3 *** AT1G02700.1)
Solyc08g080480.3	123.545	555.339	5258.15	2.32271	0.326784	7.10778	1.17927e-12	8.01762e-11	Monomeric alpha-amylase inhibitor (AHRD V3.3 --* C4P627_TRIDC)
Solyc04g005480.1	163.774	22.1237	936.948	-2.76432	0.389159	-7.10332	1.21793e-12	8.25599e-11	LOW QUALITY:Nodulin-related protein 1, putative (AHRD V3.3 *** A0A061EHK7_THECC)
Solyc01g099210.3	3.88904	0.323427	156.781	-3.47841	0.490951	-7.08506	1.38988e-12	9.28427e-11	Lipoxygenase (AHRD V3.3 *** A8W7J7_CAMSI)
Solyc01g100690.3	13.3159	50.1059	1932.88	2.0554	0.290051	7.08633	1.37711e-12	9.28427e-11	Transmembrane protein, putative (AHRD V3.3 *** A0A072VMF3_MEDTR)
Solyc02g093580.3	5.28548	0.0996269	77.5762	-5.60077	0.790435	-7.08568	1.38366e-12	9.28427e-11	Tomato 9612 mRNA
Solyc07g008020.3	48.9211	16.5073	530.646	-1.43336	0.202306	-7.08511	1.38933e-12	9.28427e-11	auxin-regulated 35
Solyc11g005770.2	28.3444	10.262	843.907	-1.33399	0.188256	-7.08606	1.37983e-12	9.28427e-11	pectinesterase family protein
Solyc12g088940.2	5.3788	0.516776	187.67	-3.2548	0.459435	-7.08434	1.39711e-12	9.30539e-11	MAP kinase kinase kinase 87
Solyc10g005380.3	1.56417	13.4717	148.907	3.26245	0.460647	7.08231	1.41766e-12	9.41493e-11	Transmembrane protein, putative (AHRD V3.3 *** G7K108_MEDTR)
Solyc08g068680.3	8.40639	0.0851196	135.246	-6.43434	0.908735	-7.08054	1.43593e-12	9.50865e-11	aromatic amino acid decarboxylase 1A
Solyc01g088760.3	2.06968	6.98577	413.641	1.89693	0.268127	7.07473	1.49737e-12	9.88698e-11	Cytochrome P450, putative (AHRD V3.3 *** A0A061DWV1_THECC)
Solyc02g069330.1	4.83168	33.1498	206.885	2.92635	0.41451	7.05979	1.66753e-12	1.09789e-10	LOW QUALITY:Invertase inhibitor (AHRD V3.3 *** A0A0B5KSF6_MANES)
Solyc06g009770.1	295.77	101.984	1656.8	-1.40468	0.199032	-7.05753	1.69489e-12	1.1127e-10	Flagellar biosynthesis protein flhA (AHRD V3.3 *-* A0A1D1YQS8_9ARAE)
Solyc11g072890.1	33.5983	89.1163	590.155	1.54862	0.219544	7.05379	1.74105e-12	1.13974e-10	LOW QUALITY:Sulfate transporter 1.2 (AHRD V3.3 *** A0A1D1YKN7_9ARAE)
Solyc10g009550.3	19.7115	1.77627	304.246	-3.30778	0.469444	-7.04617	1.8391e-12	1.2005e-10	LOW QUALITY:WRKY transcription factor 42
Solyc08g005000.3	14.6726	4.21623	385.884	-1.6699	0.237091	-7.04328	1.87767e-12	1.22219e-10	Glucan endo-1,3-beta-glucosidase, putative (AHRD V3.3 *** B9T103_RICCO)
Solyc01g011350.3	57.6262	24.7342	4944.71	-1.0821	0.153668	-7.04182	1.89745e-12	1.23157e-10	ZZ-type zinc finger-containing protein 3, putative isoform 1 (AHRD V3.3 *** A0A061EGG8_THECC)
Solyc08g065420.3	12.0766	2.47198	477.074	-2.16834	0.308089	-7.03804	1.94965e-12	1.26188e-10	bell-like homeodomain protein 4
Solyc04g063350.3	21.9555	7.40754	538.142	-1.4348	0.203878	-7.03755	1.95651e-12	1.26275e-10	Pyruvate dehydrogenase E1 component subunit alpha (AHRD V3.3 *** A0A178WNY2_ARATH)
Solyc02g069110.3	35.2752	10.6969	591.414	-1.58499	0.225482	-7.02937	2.07474e-12	1.3353e-10	Cathepsin B-like cysteine protease (AHRD V3.3 *** B7FJ05_MEDTR)
Solyc05g007080.3	53.7302	111.837	4692.78	1.1976	0.171001	7.00343	2.49764e-12	1.60296e-10	Alpha-amylase (AHRD V3.3 *** K4BWN3_SOLLC)
Solyc01g099590.3	71.5644	210.262	2134.26	1.70098	0.243392	6.98863	2.77583e-12	1.77653e-10	glutathione-S-transferase
Solyc01g010480.3	13.7979	32.4012	1985.09	1.37384	0.196604	6.98784	2.79141e-12	1.78016e-10	LOV/LOV protein (AHRD V3.3 *** E3WH16_SOLLC)
Solyc09g075820.3	8.09829	1.16179	180.872	-2.65104	0.379394	-6.98756	2.79704e-12	1.78016e-10	Sugar transporter protein 2
Solyc08g075210.2	102.381	232.103	4566.57	1.31841	0.189162	6.96975	3.17513e-12	2.0152e-10	HXXXD-type acyl-transferase family protein (AHRD V3.3 *** AT3G30280.1)
Solyc11g069070.2	20.7612	5.91601	369.301	-1.68134	0.241653	-6.95768	3.45928e-12	2.18947e-10	Heavy metal transport/detoxification superfamily protein (AHRD V3.3 *** AT2G36950.1)
Solyc07g006700.1	15.8353	0.731898	94.9412	-4.33792	0.62383	-6.95368	3.55874e-12	2.24622e-10	Pathogenesis-related family protein (AHRD V3.3 *** B9IM28_POPTR)
Solyc10g080410.2	1.02475	4.29481	189.702	2.20452	0.317366	6.9463	3.74995e-12	2.36041e-10	BZIP family transcription factor (AHRD V3.3 *** G7KUH7_MEDTR)
Solyc01g094140.3	0.848069	6.55619	168.906	3.09668	0.446761	6.93139	4.16728e-12	2.61591e-10	Cytochrome P450 family protein (AHRD V3.3 *** B9IC22_POPTR)
Solyc04g012030.3	21.0917	6.42885	459.195	-1.5851	0.228834	-6.92687	4.30268e-12	2.69352e-10	DHHC-type zinc finger family protein
Solyc01g099630.3	419.818	62.6049	6633.13	-2.63472	0.380566	-6.92317	4.4164e-12	2.75718e-10	xyloglucan endotransglucosylase-hydrolase 1
Solyc07g008560.3	14.8861	1.0636	374.505	-3.69751	0.534568	-6.91681	4.61916e-12	2.87593e-10	Purple acid phosphatase (AHRD V3.3 *** K4CBX4_SOLLC)
Solyc12g096770.1	15.57	2.17211	230.916	-2.7199	0.393285	-6.91584	4.65094e-12	2.88787e-10	LOW QUALITY:HXXXD-type acyl-transferase family protein, putative (AHRD V3.3 *** A0A061E8Z9_THECC)
Solyc09g010690.3	114.945	42.853	2888.44	-1.29289	0.187196	-6.90664	4.96281e-12	3.07318e-10	Ankyrin repeat family protein (AHRD V3.3 *** B9GJP4_POPTR)
Solyc10g085590.1	211.952	25.5518	2829.81	-2.91867	0.423669	-6.88904	5.61696e-12	3.46889e-10	Ubiquitin-conjugating enzyme/RWD-like protein (AHRD V3.3 *** AT3G12400.1)
Solyc09g090980.3	913.472	387.738	10892.2	-1.09673	0.159209	-6.88862	5.63346e-12	3.46972e-10	Major allergen Mal d 1 (AHRD V3.3 *** Q84LA7_MALDO)
Solyc04g071070.2	11.7234	1.08198	152.801	-3.33708	0.484529	-6.88726	5.68764e-12	3.4937e-10	Extensin (AHRD V3.3 *** Q06446_SOLTU)
Solyc06g069220.1	9.36939	33.2316	662.259	1.96561	0.28635	6.86434	6.6797e-12	4.09212e-10	Eukaryotic aspartyl protease family protein (AHRD V3.3 *** AT3G18490.1)
Solyc12g098840.2	0.30346	2.07506	96.6595	2.91966	0.425561	6.86073	6.85076e-12	4.18572e-10	ABC transporter B family protein (AHRD V3.3 *** G7IBR0_MEDTR)
Solyc07g064790.3	89.6758	401.9	2800.36	2.31965	0.338587	6.85097	7.33518e-12	4.46978e-10	calcium ATPase 2 (AHRD V3.3 --* AT4G37640.1)
Solyc12g008960.2	9.06308	0.52902	188.847	-3.95808	0.578269	-6.8447	7.66352e-12	4.65747e-10	Calmodulin-binding family protein (AHRD V3.3 *** A0A061GKK0_THECC)
Solyc03g020080.3	8.46747	0.0911487	138.956	-6.44521	0.94324	-6.83305	8.3127e-12	5.01948e-10	Pin-II type proteinase inhibitor 69 (AHRD V3.3 *** A0A097J9C9_CAPAN)
Solyc09g010700.3	19.9265	4.92642	240.819	-1.88777	0.276279	-6.83284	8.32491e-12	5.01948e-10	ATP synthase subunit epsilon (AHRD V3.3 *** W9SG58_9ROSA)
Solyc12g099500.2	316.041	74.0007	1387.79	-1.9641	0.287449	-6.83286	8.32371e-12	5.01948e-10	oxidoreductase/transition metal ion-binding protein (AHRD V3.3 --* AT2G31940.1)
Solyc07g053240.3	11.7541	0	122.466	-10.3166	1.5101	-6.83176	8.38805e-12	5.04428e-10	R2R3MYB transcription factor 81
Solyc12g098230.1	925.298	253.497	4086.29	-1.7459	0.255682	-6.82839	8.58747e-12	5.15068e-10	Unknown protein (AHRD V3.3 )
Solyc03g112240.1	20.1678	2.01783	85.7945	-3.20611	0.471108	-6.80547	1.00723e-11	6.02551e-10	LOW QUALITY:pyrroline-5-carboxylate reductase (AHRD V3.3 *-* AT4G03600.1)
Solyc09g005730.3	2.8135	22.841	200.68	3.16796	0.465535	6.80498	1.01066e-11	6.03026e-10	Plant protein 1589 of unknown function (AHRD V3.3 *** AT3G55240.1)
Solyc03g096800.3	11.5134	2.71933	560.048	-1.96149	0.288544	-6.79788	1.06169e-11	6.31831e-10	Vacuolar iron transporter (VIT) family protein (AHRD V3.3 *-* A0A061G9Q5_THECC)
Solyc01g105890.3	18.1072	0	367.48	-11.9033	1.75156	-6.79585	1.07676e-11	6.39137e-10	Monoterpene synthase 1
Solyc07g049300.3	53.3862	21.154	1434.38	-1.20197	0.176962	-6.79227	1.10382e-11	6.53509e-10	Endoglucanase (AHRD V3.3 *** M0ZJ27_SOLTU)
Solyc12g010820.2	3.74485	16.3113	377.937	2.26654	0.333931	6.78745	1.14136e-11	6.73992e-10	Late embryogenesis abundant protein-like (AHRD V3.3 *-* Q9LF88_ARATH)
Solyc08g080490.3	1643.17	5953.36	52633.1	2.00721	0.29606	6.77973	1.20403e-11	7.09168e-10	Grain softness protein (AHRD V3.3 -** G8CLQ8_9POAL)
Solyc04g072160.3	17.6913	44.3186	3165.22	1.4692	0.216854	6.77506	1.24351e-11	7.30547e-10	HSP20-like chaperones superfamily protein (AHRD V3.3 *** A0A061FJ96_THECC)
Solyc12g049400.2	11.2044	1.56853	284.166	-2.71589	0.400931	-6.77396	1.25303e-11	7.34255e-10	Jasmonate-zim-domain protein (AHRD V3.3 *** A0A167V6B0_CAMSI)
Solyc06g068680.3	15.0328	2.11283	580.449	-2.71796	0.401872	-6.76325	1.34933e-11	7.88669e-10	Respiratory burst oxidase homolog (AHRD V3.3 *** Q84KK7_NICBE)
Solyc12g099350.1	0.902823	7.11909	94.9571	3.12838	0.463218	6.75359	1.4423e-11	8.40862e-10	LOW QUALITY:Pyrophosphate--fructose 6-phosphate 1-phosphotransferase subunit alpha (AHRD V3.3 --* PFPA_RICCO)
Solyc11g073010.1	4.69027	0.166592	90.2883	-4.68044	0.694272	-6.7415	1.56758e-11	9.11582e-10	LOW QUALITY:Exocyst subunit EXO70 family protein (AHRD V3.3 *** B9HCA8_POPTR)
Solyc10g005480.3	35.7932	3.94391	317.946	-3.04674	0.452169	-6.73806	1.60516e-11	9.31073e-10	F-box family protein (AHRD V3.3 *** B9H220_POPTR)
Solyc08g060970.3	11.7093	1.70013	229.501	-2.65742	0.394716	-6.73248	1.66792e-11	9.62606e-10	polygalacturonase AF118567
Solyc11g066080.1	40.1035	8.22458	395.96	-2.15827	0.320565	-6.73271	1.66536e-11	9.62606e-10	LOW QUALITY:Transmembrane protein, putative (AHRD V3.3 *** A0A072VCD4_MEDTR)
Solyc08g082210.3	16.5564	2.47149	122.015	-2.62339	0.389811	-6.72991	1.69771e-11	9.77334e-10	AP2/EREBP transcription factor
Solyc02g088240.3	23.7329	2.98402	608.877	-2.87371	0.427081	-6.72872	1.71161e-11	9.82866e-10	Phosphate transporter PHO1-like protein (AHRD V3.3 *** A0A0B0MVV1_GOSAR)
Solyc03g118190.3	8.1745	0.138919	59.5392	-5.80356	0.862649	-6.7276	1.72479e-11	9.87958e-10	Ethylene-responsive transcription factor (AHRD V3.3 *-* W9S0J2_9ROSA)
Solyc12g009800.2	61.4612	22.2198	1711.77	-1.33777	0.19888	-6.72651	1.73783e-11	9.92946e-10	Purple acid phosphatase (AHRD V3.3 *** K4DC68_SOLLC)
Solyc09g075810.3	11.284	2.67647	241.341	-1.94818	0.289781	-6.72293	1.78104e-11	1.01511e-09	Early nodulin-like protein (AHRD V3.3 *** A0A0K9P6C2_ZOSMR)
Solyc04g055260.3	7.64943	0.130569	102.569	-5.7759	0.859966	-6.71643	1.86225e-11	1.05876e-09	S-adenosyl-L-methionine:benzoic acid/salicylic acid carboxyl methyltransferase (AHRD V3.3 *** H9BID1_NICAT)
Solyc06g005560.3	1.35289	0.183171	100.381	-2.74641	0.409163	-6.71227	1.91615e-11	1.0867e-09	expansin9
Solyc03g031910.3	4.71681	16.0434	863.452	1.90419	0.283763	6.7105	1.93956e-11	1.09726e-09	P-loop containing nucleoside triphosphate hydrolases superfamily protein, putative (AHRD V3.3 *** A0A061EY56_THECC)
Solyc12g014200.2	0.214257	6.37826	111.318	5.08833	0.758673	6.70688	1.98833e-11	1.12209e-09	trichome birefringence-like protein (DUF828) (AHRD V3.3 *** AT1G73140.1)
Solyc04g007890.3	168.758	68.3031	2221.88	-1.17301	0.175052	-6.70093	2.07103e-11	1.16588e-09	HMG-Y-related protein A (AHRD V3.3 *** HMGYA_ARATH)
Solyc03g095970.3	6.42701	29.7497	420.777	2.34845	0.350779	6.69497	2.15723e-11	1.21143e-09	NAD(P)-binding Rossmann-fold superfamily protein (AHRD V3.3 *** AT2G47140.1),Pfam:PF13561
Solyc09g082340.2	446.208	1550.66	41737.8	1.94275	0.290344	6.6912	2.21344e-11	1.23996e-09	vicilin
Solyc01g066430.3	213.086	6.27123	1931.91	-4.93658	0.738322	-6.68621	2.29021e-11	1.27984e-09	RING/U-box superfamily protein (AHRD V3.3 *** AT2G47560.1)
Solyc02g080490.3	29.6779	11.0269	1096.52	-1.29423	0.193615	-6.68456	2.31622e-11	1.29122e-09	Protein DETOXIFICATION (AHRD V3.3 *** K4B9S0_SOLLC)
Solyc07g054060.3	2.16833	10.7403	417.467	2.44409	0.366294	6.67248	2.51514e-11	1.39871e-09	Phospho-N-acetylmuramoyl-pentapeptide-transferase, putative (AHRD V3.3 *-* A0A061EAV9_THECC)
Solyc01g073640.3	328.008	44.2608	3807.05	-2.75736	0.413817	-6.66323	2.6787e-11	1.48606e-09	alcohol dehydrogenase-3,Pfam:PF13561
Solyc11g065350.2	72.6502	31.5916	2520.02	-1.06866	0.160412	-6.66197	2.70181e-11	1.49526e-09	ABC transporter-related family protein (AHRD V3.3 *** B9GEU6_POPTR)
Solyc04g079190.3	39.202	107.757	1972.91	1.60505	0.241234	6.65348	2.86248e-11	1.58036e-09	alpha/beta-Hydrolases superfamily protein (AHRD V3.3 *** AT1G47480.1)
Solyc03g098730.1	19.0036	0.168671	138.662	-6.7123	1.00989	-6.64656	3.00022e-11	1.65243e-09	Kunitz trypsin inhibitor (AHRD V3.3 *** B8Y888_TOBAC)
Solyc09g009590.1	9.84967	60.6602	340.391	2.77227	0.417253	6.6441	3.05077e-11	1.67624e-09	A20/AN1 zinc finger protein
Solyc08g016150.1	47.037	0	127.703	-10.377	1.56246	-6.64146	3.10589e-11	1.70245e-09	LOW QUALITY:Avr9/Cf-9 rapidly elicited protein 180 (AHRD V3.3 *** Q9FQZ1_TOBAC)
Solyc04g077510.3	36.998	8.56723	1025.65	-1.99111	0.300339	-6.62956	3.36679e-11	1.84105e-09	Growth-regulating factor (AHRD V3.3 *** A0A072VEY4_MEDTR)
Solyc07g049160.3	89.2408	218.226	3337.68	1.43473	0.216445	6.62861	3.38868e-11	1.8486e-09	Ribonuclease 3 family protein (AHRD V3.3 *** B9GTV4_POPTR)
Solyc07g056400.1	11.3721	0.622907	169.753	-4.10454	0.619271	-6.62802	3.40221e-11	1.85158e-09	Protein kinase superfamily protein (AHRD V3.3 *** AT3G14370.1)
Solyc12g010030.2	36.3371	1.91504	73.8239	-4.14617	0.625821	-6.62517	3.46847e-11	1.88316e-09	Leucine aminopeptidase (AHRD V3.3 *-* U3PLK3_TOBAC)
Solyc02g031960.3	0.0760838	10.2267	78.0115	7.33623	1.10903	6.61497	3.71617e-11	2.01288e-09	Pectate lyase (AHRD V3.3 *-* M1BHN6_SOLTU)
Solyc07g063610.3	18.5472	3.24712	133.026	-2.37151	0.358602	-6.61321	3.76069e-11	2.03219e-09	Dynein light chain family protein (AHRD V3.3 *** B9N570_POPTR)
Solyc09g089740.3	14.5811	2.49399	155.058	-2.42342	0.366523	-6.6119	3.79407e-11	2.0454e-09	2-oxoglutarate (2OG) and Fe(II)-dependent oxygenase superfamily protein (AHRD V3.3 *** AT1G06620.1)
Solyc11g012130.2	13.8736	0.863403	125.18	-3.86291	0.584413	-6.6099	3.8459e-11	2.06848e-09	Blue copper protein (AHRD V3.3 *** A0A0B2RLQ3_GLYSO)
Solyc01g095140.3	160.266	3.01065	939.448	-5.59127	0.846122	-6.60812	3.89229e-11	2.08331e-09	Late embryogenesis abundant protein (AHRD V3.3 *** B5TV69_CAMSI)
Solyc02g065240.3	60.2447	10.862	868.121	-2.35791	0.356827	-6.60799	3.89574e-11	2.08331e-09	Methyl esterase (AHRD V3.3 *** A0A072UEL6_MEDTR)
Solyc09g065470.3	30.3933	99.88	2448.6	1.8594	0.281395	6.6078	3.90075e-11	2.08331e-09	7S globulin (AHRD V3.3 *** Q9AUD0_SESIN)
Solyc02g064680.3	63.6067	10.5592	3097.15	-2.45518	0.371646	-6.60624	3.94208e-11	2.10049e-09	Calcium-transporting ATPase (AHRD V3.3 *** M1BXI4_SOLTU)
Solyc06g074390.3	3.76355	0.408257	87.3807	-3.09016	0.468454	-6.59652	4.20933e-11	2.23768e-09	Fatty acyl-CoA reductase (AHRD V3.3 *** K4C9F7_SOLLC)
Solyc01g086660.2	10.8759	55.8627	330.031	2.51425	0.381384	6.59245	4.32631e-11	2.29455e-09	LOW QUALITY:agenet domain protein (DOMAIN OF UNKNOWN FUNCTION 724 2) (AHRD V3.3 --* AT1G11420.1)
Solyc06g074670.3	107.98	22.8517	2356.49	-2.11428	0.320849	-6.58965	4.40861e-11	2.3328e-09	UDP-apiose/xylose synthase (AHRD V3.3 *** Q2I2N3_SOLTU)
Solyc03g114840.3	242.038	100.198	4658.06	-1.13828	0.172816	-6.58669	4.49744e-11	2.37432e-09	MADS-box protein 1
Solyc03g097700.3	2.59907	11.8731	286.594	2.32907	0.353623	6.5863	4.50925e-11	2.37508e-09	O-methyltransferase (AHRD V3.3 *** F6M2M1_VITPS)
Solyc04g072900.1	244.314	42.5653	2248.56	-2.38909	0.363163	-6.57856	4.75011e-11	2.49621e-09	dehydration-responsive element binding protein 3
Solyc02g078760.1	35.7235	9.25328	338.319	-1.82491	0.277513	-6.57596	4.83397e-11	2.52868e-09	LOW QUALITY:BEST plant protein match is: (TAIR:plant.1) protein, putative (AHRD V3.3 *** G7INX9_MEDTR)
Solyc06g074030.1	300.486	5.43632	2370.14	-5.63379	0.856713	-6.57606	4.83076e-11	2.52868e-09	Polynucleotidyl transferase, ribonuclease H-like superfamily protein (AHRD V3.3 *** AT3G44260.1)
Solyc07g006300.3	18.3208	4.8367	573.325	-1.7993	0.274028	-6.56612	5.16445e-11	2.69539e-09	Fatty acid hydroxylase superfamily (AHRD V3.3 *** AT5G57800.1)
Solyc09g092330.2	293.089	110.059	5406.41	-1.27922	0.194949	-6.56184	5.31482e-11	2.76757e-09	UDP-glucuronate 4-epimerase 4 (AHRD V3.3 *** GAE4_ARATH)
Solyc07g007550.3	7.25108	23.6532	1181.51	1.84972	0.282201	6.55463	5.57806e-11	2.89806e-09	Heparanase-like protein 3 (AHRD V3.3 *** A0A0B2S006_GLYSO)
Solyc02g077710.1	523.31	189.386	7277.18	-1.33909	0.204841	-6.5372	6.26812e-11	3.24921e-09	LOW QUALITY:ROX1 homologue (AHRD V3.3 *** I7GSE9_TOBAC)
Solyc01g105710.3	875.061	396.92	16511.8	-1.0059	0.153898	-6.53614	6.31277e-11	3.26497e-09	peptidyl-prolyl isomerase FKBP12
Solyc03g096040.3	16.0146	61.167	783.018	2.08227	0.319107	6.52528	6.78745e-11	3.50257e-09	1-Cys peroxiredoxin (AHRD V3.3 *** REHY_MEDTR)
Solyc12g010590.2	13.0693	3.73519	261.535	-1.67515	0.256741	-6.52467	6.81508e-11	3.50892e-09	O-acyltransferase WSD1 (AHRD V3.3 *** A0A151TQI5_CAJCA)
Solyc05g007220.3	16.9118	47.6581	1417.24	1.64183	0.251739	6.52195	6.9398e-11	3.56513e-09	Kelch repeat-containing F-box family protein, putative (AHRD V3.3 *** Q6L3I4_SOLDE)
Solyc02g079590.3	26.0877	7.70602	1031.69	-1.62494	0.249309	-6.51779	7.13508e-11	3.65725e-09	Serine/threonine-protein kinase (AHRD V3.3 *** M1A226_SOLTU)
Solyc06g082440.1	39.0996	5.40617	551.88	-2.71368	0.416579	-6.5142	7.30767e-11	3.73735e-09	Non-specific serine/threonine protein kinase (AHRD V3.3 *** K4CAA3_SOLLC)
Solyc01g097950.3	16.789	4.8108	278.01	-1.67332	0.257107	-6.50827	7.60197e-11	3.87921e-09	Cysteine synthase (AHRD V3.3 *** K4B0I2_SOLLC)
Solyc11g008530.2	43.3854	104.726	6523.9	1.41181	0.217239	6.49885	8.09347e-11	4.12083e-09	Dicer-like 2d
Solyc04g074700.3	17.8403	5.31759	351.268	-1.6182	0.249029	-6.49805	8.13682e-11	4.12458e-09	LES17306 homeodomain protein
Solyc11g006735.1	4.6157	25.9167	101.974	2.6323	0.405074	6.49831	8.12276e-11	4.12458e-09	F-box protein PP2 (AHRD V3.3 *-* A0A059PC27_CICAR)
Solyc01g087820.2	31.3575	10.2141	1075.4	-1.49273	0.230006	-6.48999	8.58412e-11	4.34171e-09	subtilisin-like protease 4B
Solyc01g080640.3	83.9946	150.165	11814.7	0.975808	0.150607	6.47917	9.22273e-11	4.65443e-09	Multidrug resistance protein ABC transporter family protein (AHRD V3.3 *** G7IF78_MEDTR)
Solyc02g067690.3	26.5285	57.2234	1190.75	1.24565	0.192288	6.47803	9.29299e-11	4.67958e-09	Glycosyltransferase (AHRD V3.3 *** M1A9P1_SOLTU)
Solyc03g096730.3	353.783	138.796	8070.98	-1.21957	0.188382	-6.47389	9.55097e-11	4.79894e-09	pollen-specific kinase partner protein
Solyc01g087850.2	31.7496	12.352	1362.7	-1.232	0.190733	-6.45932	1.05172e-10	5.27288e-09	serine protease SBT3
Solyc09g005080.1	12.3391	1.87117	477.818	-2.59938	0.402522	-6.45774	1.0628e-10	5.3168e-09	verticillium wilt disease resistance 2
Solyc03g098710.1	14.6128	0	95.8797	-9.96319	1.54419	-6.45205	1.1035e-10	5.50838e-09	Kunitz trypsin inhibitor (AHRD V3.3 *** B8Y888_TOBAC)
Solyc07g062530.3	528.914	995.547	64561.1	1.05079	0.163087	6.44314	1.1703e-10	5.82913e-09	phosphoenolpyruvate carboxylase 2
Solyc02g064980.1	10.1901	0.115727	108.603	-6.35589	0.988726	-6.42836	1.2899e-10	6.41088e-09	LOW QUALITY:MAP kinase kinase kinase
Solyc01g006565.1	23.3372	2.64318	184.092	-3.00956	0.468727	-6.4207	1.35651e-10	6.72736e-09	Lipoxygenase (AHRD V3.3 *-* C0KKU8_SOLLC)
Solyc12g011420.2	17.2812	36.9551	1558.64	1.23181	0.191927	6.41813	1.37958e-10	6.82698e-09	Calcium-dependent lipid-binding domain protein (AHRD V3.3 *** A0A072VA30_MEDTR)
Solyc11g071600.2	1.39459	0.0553001	65.9272	-4.58226	0.714351	-6.41458	1.41211e-10	6.97291e-09	aldehyde oxidase
Solyc04g077270.3	14.0112	0.0698634	438.785	-7.5328	1.1752	-6.40982	1.45688e-10	7.17852e-09	Serine/threonine-protein kinase (AHRD V3.3 *** M1A1I5_SOLTU)
Solyc04g072375.1	17.7898	0	87.1034	-9.82467	1.53436	-6.40311	1.52241e-10	7.48531e-09	LOW QUALITY:RING/U-box superfamily protein (AHRD V3.3 *-* AT1G63840.1)
Solyc03g097670.3	22.1807	41.0138	4892	1.0234	0.16001	6.39584	1.59667e-10	7.83362e-09	ATP/DNA binding protein (AHRD V3.3 *** AT3G48770.2)
Solyc06g060680.2	31.3388	4.60862	311.053	-2.61129	0.4087	-6.38927	1.66676e-10	8.14534e-09	Kinase family protein (AHRD V3.3 *** B9GPM5_POPTR)
Solyc06g075610.1	8.94004	1.04569	183.498	-2.96309	0.463764	-6.38922	1.66732e-10	8.14534e-09	LOW QUALITY:Exocyst subunit exo70 family protein (AHRD V3.3 *** G7JTM6_MEDTR)
Solyc05g032710.3	36.4476	10.8247	342.307	-1.61143	0.252778	-6.37488	1.83107e-10	8.92626e-09	3-hydroxyisobutyryl-CoA hydrolase-like protein (AHRD V3.3 *** A0A072TX02_MEDTR)
Solyc08g077760.3	16.6474	1.4248	145.039	-3.40856	0.535184	-6.36894	1.90337e-10	9.25902e-09	Disease resistance protein (TIR-NBS-LRR class) family (AHRD V3.3 --* AT5G41750.2)
Solyc02g089690.3	17.5379	4.17329	764.07	-1.95296	0.306776	-6.36609	1.9391e-10	9.41285e-09	Trichome birefringence-like 19 (AHRD V3.3 *** A0A061EH35_THECC)
Solyc01g109810.2	5.28355	39.5034	503.698	3.06199	0.481333	6.36148	1.99813e-10	9.6789e-09	LOW QUALITY:Transmembrane protein, putative (AHRD V3.3 *** G7JHE9_MEDTR)
Solyc06g076040.3	146.555	40.2277	4322.05	-1.73015	0.272148	-6.35737	2.05238e-10	9.92072e-09	U-box domain-containing protein (AHRD V3.3 *** A0A0K9PZF9_ZOSMR)
Solyc02g068070.3	23.1128	7.34625	435.616	-1.52607	0.24035	-6.34939	2.16168e-10	1.0427e-08	Lipase (AHRD V3.3 *** K4B7D9_SOLLC)
Solyc05g007180.3	168.094	33.618	3304.66	-2.20656	0.347691	-6.34634	2.20491e-10	1.06132e-08	jasmonic acid 1
Solyc02g067870.3	1.25726	6.21215	121.502	2.43691	0.384253	6.34193	2.26907e-10	1.08991e-08	chalcone isomerase
Solyc03g094160.3	24.0104	4.98893	650.035	-2.12001	0.334436	-6.33906	2.31169e-10	1.10629e-08	metacaspase 1 (AHRD V3.3 *** AT1G02170.1),Pfam:PF00656
Solyc04g026110.3	10.3444	2.07401	161.936	-2.18396	0.344529	-6.33899	2.31282e-10	1.10629e-08	Disease resistance family protein (AHRD V3.3 *** B9GY55_POPTR)
Solyc06g048440.3	8.68081	425.049	6083.87	5.77314	0.910782	6.33866	2.31774e-10	1.10634e-08	DNA-directed RNA polymerase subunit beta'' (AHRD V3.3 *-* A0A0U1WME9_9ORYZ)
Solyc06g011370.3	37.2354	99.1488	4882.05	1.5608	0.247121	6.31596	2.68493e-10	1.27894e-08	Chaperone protein (AHRD V3.3 *** W9QX74_9ROSA)
Solyc01g090730.3	37.8197	4.99863	512.452	-2.81429	0.44564	-6.31515	2.69893e-10	1.28294e-08	Squamosa promoter binding protein 8b
Solyc03g071690.3	20.9583	5.2972	216.263	-1.85593	0.294	-6.31269	2.74235e-10	1.30088e-08	Non-symbiotic hemoglobin 1 (AHRD V3.3 *** A0A199VNT0_ANACO)
Solyc08g082620.3	29.8406	9.1502	790.543	-1.57978	0.250662	-6.30241	2.93046e-10	1.38724e-08	3-oxoacyl-[acyl-carrier-protein] synthase (AHRD V3.3 *** O82520_CAPCH)
Solyc11g008010.2	44.1581	91.0538	2311.11	1.18518	0.188069	6.3018	2.94215e-10	1.38991e-08	NAC domain protein, (AHRD V3.3 *** A0A061FQ99_THECC)
Solyc02g086880.3	290.46	503.749	11433.7	0.932623	0.148068	6.29862	3.003e-10	1.41573e-08	formate dehydrogenase
Solyc07g043250.1	21.396	1.90439	110.139	-3.37103	0.535543	-6.2946	3.08202e-10	1.45e-08	LOW QUALITY:VQ motif-containing protein, putative (AHRD V3.3 *-* A0A061DVP3_THECC)
Solyc11g072990.1	33.9326	8.65048	588.121	-1.85123	0.294336	-6.28952	3.18451e-10	1.49515e-08	3-ketoacyl-CoA synthase (AHRD V3.3 *** K4DB05_SOLLC)
Solyc08g078850.3	20.2286	3.72357	265.267	-2.31804	0.368654	-6.28784	3.21918e-10	1.50834e-08	lactate dehydrogenase
Solyc11g011030.2	42.6135	3.60074	434.734	-3.4683	0.551631	-6.28735	3.22938e-10	1.51003e-08	Pto-responsive gene 1
Solyc01g066760.2	12.6817	0.77431	71.4687	-3.85158	0.613202	-6.2811	3.36196e-10	1.56882e-08	DNA-directed RNA polymerase subunit beta' (AHRD V3.3 --* RPOC1_LOLPR)
Solyc05g008580.3	25.8985	7.87131	1047.03	-1.59492	0.254147	-6.27557	3.48357e-10	1.62227e-08	Phosphatidylserine synthase 2 (AHRD V3.3 *** W8TFN0_TOBAC)
Solyc01g010870.3	34.1861	77.5706	2910.33	1.32281	0.21084	6.27397	3.51951e-10	1.63568e-08	S-adenosyl-L-methionine-dependent methyltransferases superfamily protein (AHRD V3.3 *** AT1G26850.2)
Solyc10g081940.2	3.38394	10.5195	445.183	1.78335	0.2843	6.27278	3.54658e-10	1.64492e-08	Exocyst complex component 7 (AHRD V3.3 *** A0A151RD29_CAJCA)
Solyc07g008360.2	5.93923	1.26149	155.885	-2.09242	0.33396	-6.26549	3.71651e-10	1.72026e-08	ribosomal protein L30/L7 family protein
Solyc03g112590.3	10.9708	35.6017	1413.55	1.84835	0.295214	6.26103	3.82441e-10	1.76663e-08	cell division cycle 48 (AHRD V3.3 *** AT3G09840.1)
Solyc12g099340.2	22.1541	51.5053	2038.11	1.35942	0.217352	6.25448	3.98849e-10	1.83872e-08	calmodulin-binding transcription activator (AHRD V3.3 *** AT3G16940.3)
Solyc03g026270.3	43.2998	0.0363475	261.175	-9.96998	1.59586	-6.24742	4.17298e-10	1.91991e-08	CBF
Solyc12g096860.2	6.03865	1.13054	189.417	-2.28909	0.366673	-6.24285	4.29663e-10	1.97283e-08	thioesterase superfamily protein
Solyc05g051400.3	252.416	84.0984	3407.2	-1.4577	0.233653	-6.23874	4.41098e-10	2.02129e-08	Mitochondrial carrier protein (AHRD V3.3 *** A0A0K9PSM6_ZOSMR)
Solyc11g012950.2	1.22039	4.91347	137.696	2.15235	0.345232	6.23451	4.53182e-10	2.07252e-08	RING/U-box superfamily protein, putative (AHRD V3.3 *** A0A061FP05_THECC)
Solyc02g063350.1	17.5379	1.33691	80.8688	-3.57637	0.574184	-6.22862	4.70574e-10	2.14777e-08	Calcium binding protein (AHRD V3.3 *** Q93YA8_SESRO)
Solyc04g055090.1	29.7707	6.21226	443.315	-2.14242	0.344359	-6.22148	4.92483e-10	2.24329e-08	LOW QUALITY:Transmembrane protein, putative (AHRD V3.3 *** G7J3T5_MEDTR)
Solyc03g114850.3	35.7602	14.4872	1077.72	-1.16546	0.18801	-6.19894	5.6843e-10	2.5841e-08	Squamosa promoter binding protein 6a
Solyc03g115230.3	98.7489	256.586	11908.8	1.52195	0.245582	6.19734	5.74262e-10	2.60544e-08	Solanum lycopersicum heat shock protein
Solyc01g087580.3	24.2587	0.797651	91.7358	-4.81471	0.776984	-6.19667	5.76709e-10	2.61138e-08	LOW QUALITY:SNF2 domain-containing protein / helicase domain-containing protein / zinc finger protein-like protein (AHRD V3.3 --* AT1G50410.4)
Solyc01g006560.3	30.6198	5.07517	526.746	-2.47306	0.399298	-6.19353	5.88322e-10	2.65871e-08	Lipoxygenase (AHRD V3.3 *** C0KKU8_SOLLC)
Solyc01g105660.3	140.74	324.34	6386.53	1.34619	0.217497	6.18946	6.03718e-10	2.72291e-08	2-oxoglutarate and Fe(II)-dependent oxygenase superfamily protein, putative (AHRD V3.3 *** A0A061E128_THECC)
Solyc01g100040.3	47.791	14.685	952.301	-1.57267	0.254203	-6.18664	6.14582e-10	2.76646e-08	Protein phosphatase 2C family protein (AHRD V3.3 *** AT5G27930.2)
Solyc10g054840.2	87.5211	33.2139	2045.72	-1.2686	0.205204	-6.18214	6.32384e-10	2.84102e-08	X-intrinsic protein 1.1
Solyc02g090380.3	34.9735	7.88473	1440.33	-2.00603	0.324834	-6.17555	6.59336e-10	2.9563e-08	NBS-LRR disease resistance protein (AHRD V3.3 *** G7K839_MEDTR)
Solyc07g039310.1	8.68158	20.5118	466.451	1.37719	0.223059	6.17412	6.65349e-10	2.97744e-08	Polyamine oxidase 5 (AHRD V3.3 *** A0A1C8M5K2_MALDO)
Solyc10g081010.2	33.2998	13.7847	828.48	-1.13717	0.184196	-6.17368	6.67173e-10	2.97978e-08	hydroxyproline-rich glycoprotein family protein (AHRD V3.3 *** AT3G56590.1)
Solyc10g007310.1	292.35	510.711	5313.41	0.943232	0.152874	6.17	6.82881e-10	3.044e-08	LIGHT-DEPENDENT SHORT HYPOCOTYLS-like protein (DUF640) (AHRD V3.3 *** AT2G42610.2)
Solyc08g006730.1	9.94895	0.466018	69.2512	-4.28019	0.694303	-6.16473	7.06037e-10	3.14111e-08	Tyramine N-feruloyltransferase 4/11 (AHRD V3.3 *** THT11_TOBAC)
Solyc03g006640.3	11.7487	25.3152	622.288	1.24566	0.202273	6.15833	7.35179e-10	3.26442e-08	F-box family protein (AHRD V3.3 *** B9H220_POPTR)
Solyc04g008500.3	12.1925	24.7371	860.389	1.15757	0.188186	6.15124	7.68815e-10	3.40717e-08	Zinc finger protein, putative (AHRD V3.3 *** B9S7A8_RICCO)
Solyc08g068600.3	75.1216	1.28001	1120.66	-5.71589	0.930396	-6.1435	8.07209e-10	3.57042e-08	Aromatic amino acid decarboxylase 1B (AHRD V3.3 *** Q1KSC5_SOLLC)
Solyc02g094400.3	30.5023	6.14096	1058.26	-2.17351	0.354248	-6.13557	8.48542e-10	3.73881e-08	Glycerophosphodiester phosphodiesterase, putative (AHRD V3.3 *** B9RH28_RICCO)
Solyc04g081870.3	20.0677	3.75817	480.564	-2.30356	0.375438	-6.13567	8.47988e-10	3.73881e-08	Expansin A11
Solyc12g009000.1	108.204	1.99194	1564.44	-5.62633	0.918057	-6.12852	8.87017e-10	3.90083e-08	LOW QUALITY:Harbinger transposase-derived nuclease (AHRD V3.3 *** A0A103Y2W0_CYNCS)
Solyc09g005830.1	5.3964	0.116475	103.206	-5.41934	0.884951	-6.12388	9.13218e-10	4.00836e-08	LOW QUALITY:ACI49
Solyc09g025210.3	1644.3	5211.68	122627	1.81155	0.296001	6.12007	9.35321e-10	4.09753e-08	alcohol dehydrogenase-2
Solyc09g005320.3	7.46184	21.7969	559.263	1.67417	0.27369	6.11703	9.53326e-10	4.16844e-08	RING/U-box superfamily protein (AHRD V3.3 *** AT5G01450.1)
Solyc12g005340.2	121.338	19.0558	2695.64	-2.54226	0.415922	-6.11236	9.81679e-10	4.28423e-08	GRAS family transcription factor (AHRD V3.3 *** D4QD66_DIACA)
Solyc09g005180.3	7.05871	1.62901	175.977	-1.99156	0.326211	-6.10514	1.02708e-09	4.47385e-08	L-gulonolactone oxidase (AHRD V3.3 *** A0A151SWE5_CAJCA)
Solyc02g077050.3	6.18835	0.0357119	76.1766	-7.18928	1.17889	-6.09837	1.07157e-09	4.65878e-08	Cathepsin B-like cysteine proteinase (AHRD V1 **-* CYSP_SCHMA)%3B contains Interpro domain(s) IPR013128 Peptidase C1A%2C papain
Solyc03g111690.3	66.0595	25.1878	1792.73	-1.25971	0.206575	-6.09805	1.0737e-09	4.6592e-08	Pectate lyase family protein (AHRD V3.3 *** AT1G67750.1)
Solyc07g064210.2	300.623	881.893	7229.9	1.70092	0.279113	6.09401	1.1012e-09	4.76951e-08	LOW QUALITY:Grain softness protein (AHRD V3.3 -** G8CLR7_PSAJU)
Solyc08g066360.3	7.46212	1.82951	224.653	-1.89724	0.311437	-6.0919	1.11577e-09	4.80538e-08	Malic enzyme (AHRD V3.3 *** A0A0V0IM81_SOLCH)
Solyc11g011760.2	72.2749	124.517	2739.89	0.921731	0.15129	6.09249	1.11169e-09	4.80538e-08	NAD(P)H-quinone oxidoreductase subunit 6, chloroplastic (AHRD V3.3 --* R4PTT2_UTRGI)
Solyc12g096780.2	4.37788	0	60.3777	-9.29664	1.52601	-6.09212	1.11424e-09	4.80538e-08	Zinc binding dehydrogenase, putative (AHRD V3.3 *** B9SW66_RICCO)
Solyc03g118470.3	132.299	1.98831	2238.81	-5.90776	0.970146	-6.08955	1.13226e-09	4.86722e-08	Nudix hydrolase (AHRD V3.3 *** A0A061E9N4_THECC)
Solyc01g110440.4	25.1699	6.8706	1128.74	-1.74507	0.287012	-6.08013	1.20088e-09	5.15254e-08	arginine decarboxylase
Solyc09g007060.2	7.48798	0.724306	81.3937	-3.26946	0.537806	-6.07926	1.20741e-09	5.17086e-08	RING/U-box superfamily protein, putative (AHRD V3.3 *** A0A061EZM8_THECC)
Solyc00g049520.2	101.189	22.6304	606.304	-2.0436	0.336245	-6.0777	1.21919e-09	5.2116e-08	LOW QUALITY:NAC domain protein 13 (AHRD V3.3 --* AT1G32870.2)
Solyc06g076850.3	27.3103	80.106	2978.45	1.678	0.27626	6.07397	1.24787e-09	5.31333e-08	Tetratricopeptide repeat (TPR)-like superfamily protein (AHRD V3.3 *** AT2G29670.2)
Solyc10g009240.3	4.66031	0.381681	86.558	-3.4894	0.574509	-6.0737	1.24995e-09	5.31333e-08	3-ketoacyl-CoA synthase (AHRD V3.3 *** B9GRP8_POPTR)
Solyc10g085090.2	0.129083	3.43806	153.558	4.92341	0.810536	6.07427	1.24555e-09	5.31333e-08	Laccase (AHRD V3.3 *** P93366_TOBAC)
Solyc02g079190.3	68.4092	25.2455	3257.82	-1.30782	0.215417	-6.0711	1.2704e-09	5.39026e-08	TRANSPORT INHIBITOR RESPONSE 1 protein, putative (AHRD V3.3 *** B9SFB7_RICCO)
Solyc01g065510.2	34.0772	5.75743	368.968	-2.44841	0.403463	-6.06848	1.29124e-09	5.46856e-08	CheY-like two-component responsive regulator family protein (AHRD V3.3 --* AT4G18020.9)
Solyc10g086190.2	142.647	64.2117	2891.74	-1.01577	0.167402	-6.06787	1.29618e-09	5.47936e-08	Adenosine kinase, putative (AHRD V3.3 *** B9T0A9_RICCO)
Solyc02g086210.3	1.20707	0.119503	137.49	-3.21481	0.529878	-6.06708	1.30258e-09	5.49625e-08	Receptor-like kinase (AHRD V3.3 *** G7KUD4_MEDTR)
Solyc11g071620.3	34.522	7.15928	1674.79	-2.15646	0.356116	-6.0555	1.39981e-09	5.89568e-08	aldehyde oxidase
Solyc01g096370.3	12.0928	3.51567	239.16	-1.65243	0.273146	-6.04962	1.45189e-09	6.10381e-08	Basic helix loop helix (BHLH) family transcription factor (AHRD V3.3 *** A0A072TYH1_MEDTR)
Solyc10g086280.2	228.282	1.93896	3182.33	-6.71004	1.10962	-6.04718	1.47407e-09	6.18569e-08	Heavy metal transport/detoxification superfamily protein (AHRD V3.3 *** AT5G03380.1)
Solyc07g064370.1	0.105155	2.49963	43.7981	4.68426	0.774978	6.04437	1.49991e-09	6.28263e-08	Aminotransferase-like, plant mobile domain family protein (AHRD V3.3 *-* AT5G18510.1)
Solyc03g117870.3	126.188	48.7298	3579.02	-1.22965	0.203448	-6.04403	1.50308e-09	6.28441e-08	4-coumarate--CoA ligase
Solyc01g112230.3	69.2382	270.977	2454.91	2.12235	0.351294	6.04153	1.52664e-09	6.37127e-08	Metallothionein-like protein (AHRD V3.3 *** Q9FUJ8_SESIN)
Solyc05g054560.3	71.7996	127.71	1860	0.967478	0.160148	6.04114	1.53026e-09	6.37477e-08	CASP-like protein (AHRD V3.3 *** K4C2D4_SOLLC)
Solyc07g049430.3	5.99964	0.943664	126.958	-2.5179	0.416812	-6.04084	1.5331e-09	6.37503e-08	GDSL esterase/lipase (AHRD V3.3 *** W9STE9_9ROSA)
Solyc11g071290.2	3.14633	0.130716	47.8454	-4.458	0.738085	-6.03995	1.54163e-09	6.39887e-08	Alcohol dehydrogenase (AHRD V3.3 *** I6N8Z5_OLEEU)
Solyc06g062920.3	61.2821	0.43434	1085.8	-6.96717	1.15365	-6.03924	1.54846e-09	6.41559e-08	auxin-regulated dual specificity cytosolic kinase
Solyc09g014610.3	3.19703	0.10026	64.4011	-4.89054	0.809875	-6.03863	1.55426e-09	6.428e-08	S-type anion channel (AHRD V3.3 *** A0A098GMQ9_9ROSI)
Solyc09g010840.1	122.045	49.8367	1854.15	-1.16167	0.192535	-6.03352	1.60428e-09	6.62294e-08	phantastica
Solyc01g094410.3	90.5858	22.0811	3964.98	-1.90335	0.315783	-6.0274	1.66615e-09	6.86599e-08	C2 calcium/lipid-binding plant phosphoribosyltransferase family protein (AHRD V3.3 *** AT4G11610.1)
Solyc03g113910.3	20.2098	1.70591	179.992	-3.44175	0.571163	-6.02587	1.68207e-09	6.91914e-08	Snakin-2-like protein (AHRD V3.3 *** I3VFF2_TOBAC)
Solyc07g005370.3	5.72983	0.838732	107.424	-2.65678	0.441069	-6.02351	1.70672e-09	7.00797e-08	Pathogenesis-related (PR)-10-related norcoclaurine synthase-like protein (AHRD V3.3 *** C3SBS5_ESCCA)
Solyc10g076250.2	12.483	28.0638	735.173	1.30737	0.217164	6.02022	1.74183e-09	7.13934e-08	Alanine-glyoxylate aminotransferase, putative (AHRD V3.3 *** B9SZ94_RICCO)
Solyc09g090910.2	57.1498	25.4748	1080.76	-1.03207	0.171444	-6.01986	1.74565e-09	7.14219e-08	auxin-regulated IAA13
Solyc11g008870.2	240.079	112.737	7865.9	-0.958467	0.159397	-6.01309	1.82022e-09	7.43402e-08	Methylenetetrahydrofolate reductase (AHRD V3.3 *** K4D5E7_SOLLC)
Solyc08g068700.1	10.4802	71.6216	635.497	2.89991	0.4827	6.00768	1.88197e-09	7.67256e-08	Tyramine n-hydroxycinnamoyl transferase (AHRD V3.3 *** Q5D8C0_CAPAN)
Solyc02g063030.3	47.1407	17.9679	937.385	-1.26335	0.210312	-6.00702	1.88965e-09	7.69019e-08	LuxR family transcriptional regulator, putative (AHRD V3.3 *** A0A072U7J6_MEDTR)
Solyc02g065060.3	21.4134	4.43424	428.105	-2.15473	0.359168	-5.99921	1.98277e-09	8.05482e-08	3-ketodihydrosphingosine reductase (AHRD V3.3 *** A0A0B0PNI7_GOSAR)
Solyc11g027920.2	8.40636	0.715652	55.5643	-3.43318	0.572505	-5.99678	2.01272e-09	8.16203e-08	Ribulose bisphosphate carboxylase/oxygenase activase (AHRD V3.3 *-* A0A144KR40_MAIZE)
Solyc05g055330.3	6.23044	1.43803	352.256	-1.99686	0.33333	-5.99066	2.08995e-09	8.46025e-08	Drug resistance transporter-like ABC domain protein (AHRD V3.3 *** A0A072VZG4_MEDTR)
Solyc07g062480.1	16.3769	1.32739	153.722	-3.51139	0.586333	-5.98873	2.1148e-09	8.54574e-08	Serine/threonine-protein kinase (AHRD V3.3 *-* M1CRP0_SOLTU)
Solyc12g010950.2	36.7347	117.23	1956	1.82624	0.305014	5.98739	2.13232e-09	8.60136e-08	NADP-dependent alkenal double bond reductase (AHRD V3.3 *** A0A072TLD5_MEDTR)
Solyc06g073190.3	733.742	303.419	13467.6	-1.13709	0.190183	-5.97894	2.24589e-09	9.04357e-08	fructokinase 2
Solyc04g007580.1	75.9011	0.533304	369.019	-7.00911	1.17244	-5.97821	2.25607e-09	9.06863e-08	LOW QUALITY:DUF4228 domain protein (AHRD V3.3 *** G7IAV0_MEDTR)
Solyc01g098490.3	4.16748	12.682	308.949	1.74693	0.29295	5.96325	2.47267e-09	9.92188e-08	Sugar facilitator protein 1
Solyc11g012860.2	45.6574	21.5161	2206.49	-0.952748	0.159823	-5.96125	2.50311e-09	1.00264e-07	coiled-coil protein
Solyc12g088400.1	16.8015	0.231575	48.1244	-5.93243	0.996123	-5.95552	2.59242e-09	1.03661e-07	Zinc-finger protein (AHRD V3.3 *-* Q40899_PETHY)
Solyc03g111730.3	124.291	329.993	13866.5	1.54866	0.260143	5.95311	2.63099e-09	1.0502e-07	KDEL-tailed cysteine endopeptidase
Solyc04g008210.2	7.16619	33.2544	501.461	2.34041	0.393175	5.95259	2.63935e-09	1.0517e-07	ETAG-A3
Solyc03g006250.2	9.50723	21.6533	500.699	1.32662	0.222896	5.95176	2.65271e-09	1.05519e-07	GDSL esterase/lipase (AHRD V3.3 *** A0A0B2QGL7_GLYSO)
Solyc01g090760.3	25.8954	6.00026	304.441	-1.98939	0.33428	-5.95128	2.66051e-09	1.05646e-07	GATA transcription factor (AHRD V3.3 *** K4AZ17_SOLLC)
Solyc04g074420.1	115.943	15.1927	347.612	-2.81705	0.473642	-5.94762	2.72068e-09	1.07848e-07	Phosphate-responsive 1 family protein (AHRD V3.3 *-* AT4G08950.1)
Solyc04g007070.3	15.3028	5.17258	651.267	-1.43949	0.242236	-5.94252	2.80673e-09	1.11067e-07	Disease resistance protein (NBS-LRR class) family (AHRD V3.3 *** AT5G38350.1)
Solyc07g052240.3	25.9313	7.79716	707.547	-1.60432	0.27001	-5.9417	2.8208e-09	1.11431e-07	L-ascorbate oxidase-like protein (AHRD V3.3 *** A2Q4H7_MEDTR)
Solyc04g053010.1	17.2151	0.119403	75.4067	-7.15319	1.20404	-5.94097	2.83336e-09	1.11735e-07	SAUR-like auxin-responsive protein family, putative (AHRD V3.3 *** A0A061E5G9_THECC)
Solyc07g005210.3	132.1	433.974	5418.08	1.86819	0.314521	5.9398	2.85368e-09	1.12343e-07	Temperature-induced lipocalin (AHRD V3.3 *** Q38JE1_SOLLC)
Solyc08g076720.3	67.8353	28.5661	3957.93	-1.11215	0.187436	-5.93348	2.96588e-09	1.1656e-07	ABC transporter B family-like protein (AHRD V3.3 *** G7KDP1_MEDTR)
Solyc01g090590.3	13.5606	30.6311	1010.97	1.31907	0.222537	5.92744	3.07689e-09	1.20715e-07	alpha/beta-Hydrolases superfamily protein (AHRD V3.3 *** AT2G44970.3)
Solyc10g079755.1	374.182	157.09	3341.96	-1.11179	0.187672	-5.92414	3.13941e-09	1.22958e-07	Calcium-binding EF-hand (AHRD V3.3 *** A0A103XQG1_CYNCS)
Solyc11g044450.2	19.3209	4.04305	273.995	-2.11484	0.357167	-5.92115	3.19689e-09	1.24995e-07	DnaJ-like protein (AHRD V3.3 *** E9P1K1_MUSAC)
Solyc02g080040.3	9.27113	0.545957	143.825	-3.96653	0.669977	-5.92039	3.21172e-09	1.25361e-07	Receptor-like kinase (AHRD V3.3 *** G8A106_MEDTR)
Solyc01g104920.3	78.0298	148.332	6410.04	1.06462	0.179851	5.91948	3.22963e-09	1.25846e-07	AAA-type ATPase family protein (AHRD V3.3 *** AT4G04910.1)
Solyc11g012980.1	118.855	0.725487	770.08	-7.21282	1.21898	-5.91708	3.27702e-09	1.27475e-07	Ethylene-responsive transcription factor (AHRD V3.3 *** A0A0K9P1G2_ZOSMR)
Solyc10g005010.3	0.874348	36.3068	438.884	5.54546	0.937715	5.9138	3.34308e-09	1.29825e-07	NAC domain-containing protein, putative (AHRD V3.3 *** B9SVG2_RICCO)
Solyc03g026280.3	96.9078	0.0751263	847.453	-10.1209	1.71217	-5.91115	3.39734e-09	1.31709e-07	CBF
Solyc02g085590.3	21.4609	53.0133	1830.18	1.4464	0.244785	5.90886	3.44487e-09	1.33216e-07	BAC19.13 (AHRD V3.3 *** Q9FYW3_SOLLC)
Solyc08g081940.3	17.5949	6.5185	890.569	-1.30565	0.22097	-5.90872	3.44785e-09	1.33216e-07	LRR receptor-like kinase (AHRD V3.3 *** A0A072TUR7_MEDTR)
Solyc11g071550.2	10.7013	1.26417	231.746	-2.96535	0.501962	-5.90752	3.47295e-09	1.3396e-07	Amidase family protein (AHRD V3.3 *** Q94GC8_SOLDE)
Solyc01g066740.3	44.4282	18.9901	4013.43	-1.09312	0.185066	-5.90668	3.49074e-09	1.3442e-07	Transducin/WD40 repeat-like superfamily protein (AHRD V3.3 *** AT3G06880.2)
Solyc03g120840.2	2.07137	12.3011	98.7317	2.69542	0.4575	5.89164	3.82386e-09	1.47e-07	ethylene-responsive transcription factor (AHRD V3.3 *-* AT5G07580.1)
Solyc02g087110.3	0.630974	4.84794	127.896	3.06215	0.520424	5.88395	4.00591e-09	1.53741e-07	Alpha-dioxygenase (AHRD V3.3 *** Q5GQ66_PEA)
Solyc01g111660.3	20.474	6.95666	301.61	-1.42423	0.24214	-5.88185	4.05705e-09	1.55345e-07	plasma membrane intrinsic protein 2.8
Solyc10g084880.3	35.485	0.595794	592.397	-5.73068	0.974327	-5.88168	4.06126e-09	1.55345e-07	LOW QUALITY:Avr9/Cf-9 rapidly elicited protein 137 (AHRD V3.3 *** Q9FQZ2_TOBAC)
Solyc06g066770.1	36.3281	5.45569	453.58	-2.61647	0.444933	-5.8806	4.08774e-09	1.56097e-07	Kelch repeat-containing F-box family protein (AHRD V3.3 *** B9GEJ8_POPTR)
Solyc08g008370.3	387.571	93.5929	7617.83	-1.90938	0.324761	-5.87935	4.1189e-09	1.57025e-07	DCD (Development and cell death) domain protein (AHRD V3.3 *** A0A072TUZ0_MEDTR)
Solyc06g051130.1	23.8839	6.38537	391.006	-1.77247	0.302363	-5.86204	4.57212e-09	1.74014e-07	LOW QUALITY:Transferase family protein (AHRD V3.3 *** B9HSL5_POPTR)
Solyc05g047460.3	35.4924	13.6535	2110.14	-1.24899	0.213101	-5.86103	4.60007e-09	1.74787e-07	Auxin Response Factor 7B
Solyc03g120990.3	18.6598	4.33741	509.679	-1.96653	0.335553	-5.86058	4.6125e-09	1.74969e-07	Malic enzyme (AHRD V3.3 *** M0ZRW2_SOLTU)
Solyc04g071165.1	25.7373	56.976	444.367	1.2838	0.21907	5.86025	4.62163e-09	1.75026e-07	Vacuolar iron transporter (AHRD V3.3 *** A0A199VAI8_ANACO)
Solyc09g091660.3	3.80915	1.02625	226.899	-1.74672	0.298106	-5.85939	4.64572e-09	1.75648e-07	Pleiotropic drug resistance ABC transporter (AHRD V3.3 *** W0TUG3_ACAMN)
Solyc10g085830.2	17.9346	35.0111	756.343	1.09963	0.187717	5.85794	4.68634e-09	1.76892e-07	Caffeic acid O-methyltransferase (AHRD V3.3 *** A0A072VA70_MEDTR)
Solyc09g007270.3	128.103	357.154	6324.48	1.63025	0.278425	5.85525	4.76279e-09	1.79482e-07	Ascorbate peroxidase (AHRD V3.3 *** B9VRH6_CITMA)
Solyc07g065980.3	31.0972	91.03	3166.46	1.69482	0.289645	5.85137	4.87543e-09	1.83395e-07	alkaline alpha-galactosidase seed imbibition protein
Solyc10g078410.2	34.876	13.5463	864.406	-1.23347	0.210809	-5.85112	4.88264e-09	1.83395e-07	F-box family protein (AHRD V3.3 *** AT2G32560.1)
Solyc03g078800.2	7.08038	0.9717	81.1273	-2.75007	0.470388	-5.84639	5.02367e-09	1.88384e-07	Glycosyltransferase (AHRD V3.3 *** K4BHV3_SOLLC)
Solyc06g059730.2	2.39574	0.0941775	58.992	-4.46087	0.763547	-5.84229	5.14882e-09	1.92761e-07	SlPIN6
Solyc09g089980.2	291.158	1034.6	1451.66	1.96821	0.336963	5.84103	5.18791e-09	1.93908e-07	transcription factor bHLH143 (AHRD V3.3 --* AT5G09460.1)
Solyc02g031940.2	0.0249312	7.64437	88.6842	8.53387	1.46273	5.8342	5.40482e-09	2.01358e-07	Pathogen-like protein (AHRD V3.3 *** A0A172WBY3_NICBE)
Solyc05g005360.2	5.85668	20.764	206.913	1.95886	0.335751	5.83427	5.40256e-09	2.01358e-07	Transcription factor (AHRD V3.3 *-* A0A0H5LIB4_COFCA)
Solyc06g082860.3	0.145181	2.71274	52.344	4.38965	0.753186	5.82811	5.60578e-09	2.08506e-07	Cytochrome b561/ferric reductase transmembrane with DOMON related domain-containing protein (AHRD V3.3 *** AT3G07570.1)
Solyc07g064230.3	5.38807	14.1219	628.997	1.53651	0.26377	5.8252	5.70459e-09	2.11837e-07	Ypt/Rab-GAP domain of gyp1p superfamily protein (AHRD V3.3 *** AT4G27100.2)
Solyc05g046300.3	31.7152	58.7314	1904.58	1.02707	0.176494	5.81928	5.91006e-09	2.19112e-07	Ethanolamine-phosphate cytidylyltransferase (AHRD V3.3 *** A0A0B2NXA1_GLYSO)
Solyc06g082590.1	82.6426	16.0713	727.118	-2.23902	0.384967	-5.81613	6.02263e-09	2.22925e-07	DNA-binding protein Pti6
Solyc12g010320.2	99.2993	179.779	3329.98	0.996589	0.171387	5.81483	6.06949e-09	2.24297e-07	temperature-induced lipocalin
Solyc05g053350.3	1.51483	9.35522	118.036	2.77002	0.476786	5.80978	6.25546e-09	2.3052e-07	Desiccation-related protein PCC13-62 (AHRD V3.3 *** A0A0B2QYX9_GLYSO),Pfam:PF13668
Solyc12g042890.2	0.796102	5.52179	81.2599	2.93761	0.505638	5.80971	6.258e-09	2.3052e-07	Acyl-protein thioesterase 2 (AHRD V3.3 *** A0A0B0PZC3_GOSAR)
Solyc11g005720.1	59.951	10.3305	481.685	-2.41489	0.415775	-5.80817	6.31591e-09	2.3228e-07	LOW QUALITY:VQ motif-containing family protein (AHRD V3.3 *** B9H7P8_POPTR)
Solyc11g017240.2	3.86672	12.7722	156.329	1.86103	0.320438	5.80777	6.33091e-09	2.32458e-07	chorismate mutase
Solyc06g050810.3	2.98877	0.116609	61.711	-4.51386	0.777906	-5.80258	6.53018e-09	2.39391e-07	LURP-one-like protein (AHRD V3.3 *** G7KW19_MEDTR)
Solyc08g062680.1	77.2342	7.69334	395.581	-3.18365	0.549473	-5.794	6.87298e-09	2.51556e-07	LOW QUALITY:Harbinger transposase-derived nuclease (AHRD V3.3 *-* A0A103Y2W0_CYNCS)
Solyc12g087790.1	782.166	27.7695	1234.06	-4.68342	0.809079	-5.78858	7.09845e-09	2.59393e-07	arginine/serine-rich zinc knuckle-containing protein 33 (AHRD V3.3 --* AT2G37340.1)
Solyc09g009520.3	3.2355	0.0409445	55.8137	-6.13999	1.06092	-5.78741	7.14785e-09	2.60783e-07	Alpha/beta-Hydrolases superfamily protein (AHRD V3.3 *** A0A061ETT5_THECC)
Solyc02g092670.1	73.7162	208.185	6582.85	1.61826	0.279723	5.78523	7.24152e-09	2.6378e-07	Subtilisin-like protease (AHRD V3.3 *** A9XG40_TOBAC)
Solyc03g111930.3	0.00639547	2.78003	129.324	9.07434	1.5704	5.77836	7.54342e-09	2.74341e-07	Cytochrome P450 (AHRD V3.3 *** A0A103XWH5_CYNCS)
Solyc03g119080.4	124.3	57.9108	3225.92	-0.970867	0.168192	-5.77237	7.81646e-09	2.8382e-07	beta-mannosidase enzyme
Solyc01g100010.3	5.67026	0.505198	150.453	-3.36251	0.583493	-5.76272	8.27685e-09	3.00062e-07	F-box protein (AHRD V3.3 *** W9RMP6_9ROSA)
Solyc07g007270.3	45.6672	13.6325	464.012	-1.60821	0.279133	-5.76145	8.33948e-09	3.01855e-07	root meristem growth factor (AHRD V3.3 --* AT5G64770.1)
Solyc09g007760.3	127.212	39.1286	1734.59	-1.56393	0.271564	-5.75897	8.46278e-09	3.05835e-07	plasma membrane intrinsic protein 2.10
Solyc08g006800.2	0.152893	3.55139	64.9185	4.71239	0.818931	5.75432	8.69936e-09	3.13889e-07	transmembrane protein (AHRD V3.3 *** AT4G31830.1)
Solyc05g055400.3	337.44	163.461	8954.38	-0.914119	0.159067	-5.74674	9.09794e-09	3.26915e-07	Cytochrome P450 (AHRD V3.3 *** D9MWM1_SOLTO)
Solyc06g083130.3	4.5846	24.7444	144.955	2.58744	0.450218	5.74707	9.08052e-09	3.26915e-07	dCTP pyrophosphatase 1 (AHRD V3.3 *** A0A151QMJ8_CAJCA)
Solyc07g005840.2	0.0946527	2.50677	94.2911	4.92768	0.857488	5.74664	9.10316e-09	3.26915e-07	Cellulose synthase (AHRD V3.3 *** M1ARZ5_SOLTU)
Solyc07g017600.3	208.537	60.0759	5806.89	-1.67341	0.291221	-5.74619	9.12778e-09	3.27286e-07	Pectinesterase (AHRD V3.3 *** K4CCH4_SOLLC)
Solyc01g102700.3	12.092	4.3785	678.912	-1.33111	0.231775	-5.74313	9.29449e-09	3.32743e-07	Protein kinase-like protein (AHRD V3.3 *** A0A0K9NJI5_ZOSMR)
Solyc01g099650.3	2.22201	0.284127	100.631	-2.82426	0.491932	-5.74115	9.40343e-09	3.36117e-07	Formin-like protein (AHRD V3.3 *** K4B0Z9_SOLLC)
Solyc04g008850.1	11.4013	3.4882	212.522	-1.57402	0.274347	-5.73732	9.61855e-09	3.42737e-07	Eukaryotic aspartyl protease family protein (AHRD V3.3 *** AT3G20015.1)
Solyc10g079950.2	19.3017	36.8257	933.447	1.06429	0.185497	5.73752	9.60747e-09	3.42737e-07	Glycosyltransferase (AHRD V3.3 *** K4D2N6_SOLLC)
Solyc05g011970.3	11.2224	3.86452	279.101	-1.40294	0.244897	-5.72868	1.01217e-08	3.60106e-07	Cytochrome P450 (AHRD V3.3 *** A0A103XV52_CYNCS)
Solyc01g080460.3	477.518	781.421	43347.5	0.848962	0.148204	5.72833	1.01427e-08	3.60293e-07	pyruvate orthophosphate dikinase (AHRD V3.3 *** AT4G15530.6)
Solyc06g069355.1	9.09143	39.9	507.791	2.28611	0.399521	5.72213	1.052e-08	3.73116e-07	root meristem growth factor (AHRD V3.3 --* AT2G04025.2)
Solyc11g011050.2	7.30866	0.234378	97.2109	-4.80539	0.840098	-5.72004	1.06501e-08	3.7715e-07	R2R3MYB transcription factor 43
Solyc04g071030.1	110.61	3.27982	1427.96	-4.94388	0.864351	-5.71976	1.06673e-08	3.77175e-07	U-box domain-containing family protein (AHRD V3.3 *** B9HEI4_POPTR)
Solyc09g056450.3	89.9562	21.211	2551.71	-1.95681	0.342223	-5.71794	1.07824e-08	3.80658e-07	U-box domain-containing protein 9 (AHRD V3.3 *** W9RDX3_9ROSA)
Solyc02g032650.3	4.07466	0.857053	191.155	-2.10519	0.368236	-5.71697	1.08442e-08	3.82251e-07	Disease resistance protein (TIR-NBS-LRR class) (AHRD V3.3 *** A0A072U6S8_MEDTR)
Solyc01g106290.3	106.098	20.5376	681.736	-2.23049	0.39041	-5.71321	1.10861e-08	3.90178e-07	LOW QUALITY:Lipid binding protein (AHRD V3.3 --* B6TCG2_MAIZE)
Solyc03g121050.3	34.3718	62.6197	4301.59	1.0023	0.175462	5.71234	1.11434e-08	3.91592e-07	Lyk3 (AHRD V3.3 *** G3KGB0_SOLLC)
Solyc01g102290.3	113.501	296.373	5083.24	1.52333	0.266698	5.71183	1.11768e-08	3.92164e-07	protein RARE-COLD-INDUCIBLE 2B-like
Solyc12g009520.2	2.91807	0.425868	94.734	-2.66558	0.466834	-5.70992	1.13031e-08	3.9599e-07	Leucine-rich-repeat receptor-like protein (AHRD V3.3 *** A0A0D4WVW2_GOSBA)
Solyc05g007490.3	31.5858	14.5131	1202.19	-0.983713	0.172444	-5.70453	1.16666e-08	4.08099e-07	S-adenosyl-L-methionine-dependent methyltransferases superfamily protein (AHRD V3.3 *** AT1G26850.2)
Solyc03g096260.2	2.43825	13.9388	317.569	2.64584	0.464038	5.70177	1.18569e-08	4.14124e-07	Protein yippee-like (AHRD V3.3 *** K4BJ48_SOLLC)
Solyc03g111710.3	17.6876	2.03175	401.272	-3.01424	0.52887	-5.69939	1.20236e-08	4.19309e-07	BTB/POZ and TAZ domain protein (AHRD V3.3 *** G7JMM8_MEDTR)
Solyc03g093110.3	51.593	0.262915	792.594	-7.43624	1.30545	-5.69629	1.22444e-08	4.26358e-07	xyloglucan endotransglucosylase-hydrolase
Solyc05g054320.3	82.821	32.7814	1132.31	-1.20403	0.211606	-5.68996	1.2707e-08	4.41796e-07	Epoxide hydrolase (AHRD V3.3 *** Q41413_SOLTU)
Solyc01g080500.2	355.907	114.269	6246.37	-1.50081	0.264009	-5.68468	1.31055e-08	4.5496e-07	LOW QUALITY:Plant/F10N7-170 protein, putative (AHRD V3.3 *** G7IFN2_MEDTR)
Solyc02g065530.3	22.8458	8.58297	624.281	-1.28332	0.225944	-5.6798	1.3485e-08	4.67426e-07	Hexosyltransferase (AHRD V3.3 *** K4B6Y5_SOLLC)
Solyc04g071590.3	9.95005	42.4616	295.356	2.24217	0.394876	5.67816	1.36148e-08	4.71212e-07	Abscisic acid stress ripening 3%2C ASR3
Solyc02g089420.1	5.9644	21.5194	155.148	1.97676	0.348425	5.6734	1.39995e-08	4.83066e-07	BZIP transcription factor family protein (AHRD V3.3 *** B9NC16_POPTR)
Solyc09g083030.1	141.517	299.92	2309.16	1.22809	0.216459	5.67355	1.39871e-08	4.83066e-07	LOW QUALITY:Mannose-binding lectin superfamily protein (AHRD V3.3 *** AT1G05760.1)
Solyc04g074830.1	18.7588	1.5463	202.608	-3.43635	0.605781	-5.6726	1.40649e-08	4.83867e-07	LOW QUALITY:ENTH/ANTH/VHS superfamily protein, putative (AHRD V3.3 *** A0A061FE62_THECC)
Solyc09g083440.3	13.0373	0.0786787	72.9895	-7.13111	1.25711	-5.67262	1.4063e-08	4.83867e-07	PIN-I protein (AHRD V3.3 *** Q4FE22_SOLTU)
Solyc03g065230.1	4.32905	15.5269	130.846	1.97587	0.348593	5.66814	1.44359e-08	4.95886e-07	LOW QUALITY:Transposon protein, putative, CACTA, En/Spm sub-class (AHRD V3.3 *-* Q7G3C6_ORYSJ)
Solyc06g065050.2	1.413	7.49539	132.695	2.52948	0.446354	5.66699	1.4533e-08	4.98474e-07	Late embryogenesis abundant protein (LEA) family protein (AHRD V3.3 *** A0A072UTU9_MEDTR)
Solyc01g068250.2	0.556703	5.13313	83.6514	3.36708	0.594606	5.6627	1.49009e-08	5.09568e-07	LOW QUALITY:Transducin/WD40 repeat-like superfamily protein (AHRD V3.3 *** A0A061FJT3_THECC)
Solyc08g006740.3	3.468	0.135367	61.7042	-4.51411	0.797144	-5.66286	1.4887e-08	5.09568e-07	aromatic amino acid decarboxylase 2
Solyc05g052570.3	473.675	29.9642	6489.78	-3.83804	0.679309	-5.64993	1.60517e-08	5.48101e-07	Zinc finger transcription factor 39
Solyc02g085960.1	4.19949	18.7433	115.085	2.29854	0.406949	5.64823	1.62108e-08	5.5271e-07	LOW QUALITY:Starch synthase, chloroplastic/amyloplastic (AHRD V3.3 --* C4J164_MAIZE)
Solyc03g071590.3	15.1388	33.8874	917.275	1.30182	0.230509	5.64759	1.62709e-08	5.53935e-07	chloroplast malate dehydrogenase
Solyc07g020870.2	4.99955	0.558927	140.877	-2.99857	0.531811	-5.63843	1.71612e-08	5.82515e-07	Transducin/WD40 repeat-like superfamily protein (AHRD V3.3 *** A0A061GNL9_THECC)
Solyc08g005660.2	5.5528	0	48.2951	-8.97845	1.59231	-5.63863	1.71408e-08	5.82515e-07	Alkyl transferase (AHRD V3.3 *** K7WQ45_SOLLC)
Solyc08g079690.3	42.6812	138.937	1003.47	1.84371	0.327105	5.63644	1.73604e-08	5.88406e-07	Homeobox-leucine zipper protein HOX9, putative (AHRD V3.3 *** A0A061DUZ5_THECC)
Solyc04g076820.1	75.9868	146.759	3278.86	1.08973	0.193368	5.63551	1.74543e-08	5.90712e-07	Octicosapeptide/Phox/Bem1p domain-containing protein (AHRD V3.3 *** T2DP86_PHAVU)
Solyc02g091920.3	529.583	105.57	9680.9	-2.21672	0.393432	-5.63431	1.7576e-08	5.93956e-07	xyloglucan endotransglucosylase-hydrolase 7
Solyc01g008800.2	1.6197	0.328446	107.817	-2.17116	0.385439	-5.63297	1.77134e-08	5.97718e-07	disease resistance protein (TIR-NBS-LRR class) (AHRD V3.3 *** AT5G17680.1)
Solyc03g096350.3	2.21339	7.765	128.022	1.95118	0.346667	5.62839	1.81898e-08	6.12891e-07	Myb family transcription factor family protein (AHRD V3.3 *** B9HT09_POPTR)
Solyc03g007470.3	354.559	178.894	4110.32	-0.850246	0.151127	-5.62603	1.844e-08	6.20407e-07	Ubiquitin-conjugating enzyme E2 (AHRD V3.3 *** A0A0K9PK38_ZOSMR)
Solyc02g086770.3	3.90699	0.495456	64.0906	-2.84783	0.506848	-5.61871	1.92391e-08	6.46344e-07	Cinnamoyl-CoA reductase (AHRD V3.3 *** A0A172WBP6_DAUCA)
Solyc08g005610.3	6.02829	0.232731	130.46	-4.5785	0.815062	-5.61736	1.93897e-08	6.5045e-07	xyloglucan endotransglucosylase-hydrolase 5
Solyc11g006290.2	16.4375	51.115	664.443	1.76366	0.314308	5.61125	2.00872e-08	6.72862e-07	3-oxo-5-alpha-steroid 4-dehydrogenase family protein (AHRD V3.3 *** AT5G16010.1)
Solyc09g074185.1	8.36569	1.70178	101.926	-2.16908	0.38675	-5.60848	2.04113e-08	6.82721e-07	LOW QUALITY:BED zinc finger,hAT family dimerization domain (AHRD V3.3 *** A0A061FVD3_THECC)
Solyc03g097920.1	53.9564	22.7648	771.224	-1.1111	0.198183	-5.60646	2.06508e-08	6.89724e-07	MAP kinase kinase 4
Solyc01g111980.3	67.7685	2.05069	1993.55	-4.92131	0.878388	-5.60266	2.11085e-08	7.02953e-07	Amino acid transporter, putative (AHRD V3.3 *** B9SQZ7_RICCO)
Solyc10g017970.1	3292.31	836.4	7459.54	-1.86002	0.332004	-5.60241	2.11389e-08	7.02953e-07	Chitinase (AHRD V3.3 *-* Q9SQL3_POAPR)
Solyc11g065840.2	0.0530213	3.80985	64.6887	6.43414	1.14842	5.60258	2.11179e-08	7.02953e-07	R2R3MYB transcription factor 46
Solyc03g117720.3	18.7649	6.85552	373.024	-1.32186	0.236095	-5.59882	2.15817e-08	7.16637e-07	AP2-like ethylene-responsive transcription factor family (AHRD V3.3 *** A0A151UF47_CAJCA)
Solyc02g079520.2	8.36193	0.982379	60.2393	-2.97137	0.53075	-5.59843	2.16307e-08	7.17225e-07	Calcium-binding EF-hand protein (AHRD V3.3 *** G7ILC0_MEDTR)
Solyc05g054590.3	18.8834	62.3442	1769.02	1.87822	0.336417	5.583	2.36398e-08	7.82711e-07	UDP-glucuronate decarboxylase 1 (AHRD V3.3 *** Q6IVK5_TOBAC)
Solyc03g123600.3	10.2004	24.9798	598.171	1.43733	0.258025	5.57051	2.53992e-08	8.39749e-07	alanine aminotransferase 2 (AHRD V3.3 *** AT1G72330.3)
Solyc11g072470.2	9.75362	25.9067	336.719	1.54701	0.277775	5.5693	2.55772e-08	8.44415e-07	LOB domain-containing protein, putative (AHRD V3.3 *** B9SK21_RICCO)
Solyc07g065090.2	270.127	89.2505	4124.5	-1.46309	0.262892	-5.56536	2.61606e-08	8.62434e-07	polygalacturonase inhibitor protein
Solyc03g117860.3	47.3008	148.598	1132.72	1.79976	0.323655	5.56076	2.68608e-08	8.84245e-07	RING/U-box superfamily protein (AHRD V3.3 *-* AT3G14250.1)
Solyc07g017510.3	75.4055	141.865	14206.8	1.04669	0.18826	5.55982	2.70049e-08	8.87715e-07	1-phosphatidylinositol-3-phosphate 5-kinase (AHRD V3.3 *** W9RVS2_9ROSA)
Solyc03g078370.1	19.2104	5.85454	589.797	-1.57784	0.283835	-5.55903	2.71284e-08	8.90496e-07	Serine/threonine-protein kinase (AHRD V3.3 *** K4BHR6_SOLLC)
Solyc12g094730.2	0.120419	3.09263	44.0234	4.8766	0.877351	5.55832	2.72379e-08	8.92811e-07	ARID/BRIGHT DNA-binding domain-containing protein (AHRD V3.3 *** AT1G76510.4)
Solyc06g073245.1	31.6089	2.18654	214.718	-3.72411	0.670302	-5.55587	2.76238e-08	9.04138e-07	Calcium-binding protein (AHRD V3.3 *** Q9SCA1_LOTJA)
Solyc07g006380.3	7911.26	338.255	38631	-4.44423	0.799952	-5.55562	2.76624e-08	9.04138e-07	Defensin-like protein (AHRD V3.3 *** DEF_TOBAC)
Solyc12g008840.2	24.8416	8.23474	899.643	-1.46788	0.264252	-5.55484	2.77861e-08	9.06888e-07	beta-galactosidase 4
Solyc10g075160.1	316.099	122.871	1898.33	-1.22755	0.221067	-5.55287	2.81013e-08	9.15872e-07	Ferredoxin (AHRD V3.3 *** A0A0K0PY61_NICBE)
Solyc02g084720.3	151.605	78.1188	11443.5	-0.823978	0.14843	-5.55128	2.83587e-08	9.22948e-07	beta-galactosidase 6
Solyc09g008320.3	197.54	102.911	3529.42	-0.804918	0.145009	-5.55082	2.84331e-08	9.24055e-07	Xyloglucan endotransglucosylase/hydrolase (AHRD V3.3 *** K4CQM0_SOLLC)
Solyc10g006800.3	3.82268	0.618933	95.4942	-2.49876	0.450397	-5.5479	2.89125e-08	9.38305e-07	Cyclic nucleotide-gated ion channel, putative (AHRD V3.3 *** B9SIE1_RICCO)
Solyc05g005490.3	25.6602	70.3452	1363.74	1.59258	0.287105	5.54703	2.90555e-08	9.41613e-07	carbonic anhydrase
Solyc04g005040.1	97.5258	2.43556	1065.83	-5.19377	0.936481	-5.54605	2.92203e-08	9.45614e-07	Matrix metalloproteinase (AHRD V3.3 *** I7KJ40_SOLLC)
Solyc09g059550.1	4.09985	0.273051	46.1104	-3.77749	0.681388	-5.54382	2.95939e-08	9.56354e-07	acidic leucine-rich nuclear phosphoprotein 32 family B protein (AHRD V3.3 *** AT3G25130.1)
Solyc05g005260.2	77.751	22.5342	1466.78	-1.64761	0.297461	-5.53892	3.04336e-08	9.82104e-07	Retrovirus-related Pol polyprotein from transposon TNT 1-94 (AHRD V3.3 *-* A0A151TG49_CAJCA)
Solyc06g060820.2	0.512893	3.65065	83.6008	2.99073	0.539991	5.53848	3.05113e-08	9.83229e-07	30S ribosomal protein S7, chloroplastic (AHRD V3.3 --* RR7_SAGLA)
Solyc03g114030.3	236.061	90.8114	8386.59	-1.25287	0.226227	-5.5381	3.05763e-08	9.83938e-07	PermeaseI-like protein
Solyc02g081170.3	64.5033	128.06	2561.5	1.13266	0.204614	5.5356	3.10173e-08	9.96731e-07	plastid lipid associated protein CHRC
Solyc04g040210.3	20.0782	37.0426	822.186	1.02173	0.18466	5.53307	3.14675e-08	1.00833e-06	cysteine-rich TM module stress tolerance protein (AHRD V3.3 *** AT5G04080.1)
Solyc09g015080.3	29.5871	12.9432	687.558	-1.05819	0.191256	-5.53283	3.15102e-08	1.00833e-06	Sec14p-like phosphatidylinositol transfer family protein (AHRD V3.3 *** AT1G72160.1)
Solyc10g085880.1	56.4747	213.014	2890.6	2.04228	0.369102	5.53311	3.14605e-08	1.00833e-06	Glycosyltransferase (AHRD V3.3 *** K4DF51_SOLLC)
Solyc12g087893.1	209.756	81.0287	1022.84	-1.24602	0.225227	-5.5323	3.16057e-08	1.00997e-06	Conserved peptide upstream open reading frame 37 (AHRD V3.3 *** B3H738_ARATH)
Solyc07g055670.1	6.30889	0.149504	44.8166	-5.36936	0.970932	-5.53011	3.20033e-08	1.02125e-06	Serine/threonine-protein kinase (AHRD V3.3 *-* A0A0D4BTY2_SOLPN)
Solyc06g009140.3	177.47	6.80029	2430.28	-4.5448	0.822228	-5.52742	3.24969e-08	1.03556e-06	Late embryogenesis abundant protein (AHRD V3.3 *** E3W6T3_SESPO)
Solyc10g087010.2	4.00047	12.286	876.503	1.75129	0.316893	5.52644	3.26795e-08	1.03994e-06	Cytochrome P450 (AHRD V3.3 *** A0A103XWG4_CYNCS)
Solyc05g009820.3	20.8021	4.56157	578.631	-2.06851	0.374549	-5.52266	3.33897e-08	1.06106e-06	Hexosyltransferase (AHRD V3.3 *** K4BXF6_SOLLC)
Solyc05g014390.3	9.20424	16.5961	1335.59	0.987343	0.178808	5.52182	3.35505e-08	1.0647e-06	ABC subfamily C transporter (AHRD V3.3 *** A0A077RXF4_WHEAT)
Solyc04g076780.3	57.1819	24.1863	2287.96	-1.10775	0.200772	-5.51745	3.43964e-08	1.09003e-06	Oligopeptide transporter, putative (AHRD V3.3 *** B9SMX8_RICCO)
Solyc04g007560.3	39.7009	76.4329	3677	1.08722	0.197063	5.51714	3.4456e-08	1.09041e-06	ALG-2 interacting protein X (AHRD V3.3 *** A0A0B2PBQ1_GLYSO)
Solyc08g076880.3	26.0177	69.5415	713.858	1.56594	0.283899	5.51581	3.47169e-08	1.09715e-06	Nodulin26-like intrinsic protein 31 (AHRD V3.3 --* K4C978_SOLLC)
Solyc05g051460.3	11.1771	2.94738	234.036	-1.80033	0.326413	-5.51551	3.47763e-08	1.09751e-06	Homeobox associated leucine zipper protein (AHRD V3.3 *** A0A072TTL6_MEDTR)
Solyc01g097270.3	18.189	3.37698	216.235	-2.30952	0.418762	-5.5151	3.48575e-08	1.09856e-06	pathogen-induced protein
Solyc04g082500.3	7.05918	0.521628	142.894	-3.60759	0.654598	-5.51116	3.56484e-08	1.12195e-06	Kinase family protein (AHRD V3.3 *** U5GGQ9_POPTR)
Solyc09g007790.1	39.9058	150.278	958.503	2.06867	0.375514	5.5089	3.61085e-08	1.13487e-06	LOW QUALITY:Senescence regulator (AHRD V3.3 *** G7IRS7_MEDTR)
Solyc11g010790.1	21.9771	5.28983	381.563	-1.90994	0.346956	-5.50486	3.69464e-08	1.15961e-06	UDP-glycosyltransferase (AHRD V3.3 *** A0A165XS50_DAUCA)
Solyc11g066820.2	381.991	177.62	11862.2	-0.969395	0.176106	-5.50462	3.69972e-08	1.15962e-06	Cellulose synthase-like protein (AHRD V3.3 *** L0ATP8_POPTO)
Solyc01g106340.3	36.6967	15.747	1074.37	-1.08364	0.196972	-5.50148	3.76618e-08	1.17883e-06	fatty acid amide hydrolase (AHRD V3.3 *** AT5G64440.1)
Solyc05g041200.3	40.8491	88.9261	2284.73	1.2663	0.230247	5.49973	3.80367e-08	1.18894e-06	4-hydroxyphenylpyruvate dioxygenase (AHRD V3.3 *** K4C0A1_SOLLC)
Solyc04g007620.1	15.7558	0.0998345	69.5705	-7.06271	1.28477	-5.49724	3.85786e-08	1.20424e-06	LOW QUALITY:mediator of RNA polymerase II transcription subunit (AHRD V3.3 *** AT2G01300.1)
Solyc02g068680.1	6.32988	0.0354612	86.115	-7.35761	1.33914	-5.4943	3.92266e-08	1.22211e-06	LOW QUALITY:Cysteine/Histidine-rich C1 domain family protein (AHRD V3.3 *** A0A061G339_THECC)
Solyc03g122190.3	33.4543	7.10205	1087.43	-2.10821	0.383718	-5.49416	3.92577e-08	1.22211e-06	Jasmonate zim-domain protein (AHRD V3.3 *** G7IIQ4_MEDTR)
Solyc11g065320.2	70.3726	35.6334	3059.94	-0.847732	0.154317	-5.49346	3.94138e-08	1.2253e-06	Zinc finger transcription factor 67
Solyc05g012290.3	56.3857	27.8479	1627.37	-0.882135	0.160638	-5.49143	3.98689e-08	1.23777e-06	UPF0420 protein C16orf58 like (AHRD V3.3 *** A0A0B2P340_GLYSO)
Solyc04g016480.3	9.72124	3.35244	248.424	-1.40046	0.255284	-5.48589	4.11387e-08	1.27547e-06	SUN-like protein 12
Solyc02g072080.1	47.0143	7.17422	1161.59	-2.58167	0.470718	-5.48454	4.14548e-08	1.28353e-06	U-box domain-containing protein 17 (AHRD V3.3 *** A0A0B2ST26_GLYSO)
Solyc03g006910.3	10.0412	3.08313	205.631	-1.56804	0.285989	-5.48286	4.18499e-08	1.29401e-06	bHLH transcription factor 019
Solyc08g081230.1	19.4734	3.76489	319.089	-2.24267	0.409194	-5.48068	4.23684e-08	1.30828e-06	BTB/POZ domain-containing protein (AHRD V3.3 *** W9R367_9ROSA)
Solyc07g005960.3	91.3192	36.141	2373.26	-1.21103	0.221073	-5.47797	4.30222e-08	1.32668e-06	Carboxypeptidase (AHRD V3.3 *** K4CB67_SOLLC)
Solyc05g007140.3	32.3512	10.247	1230.77	-1.52162	0.278273	-5.46809	4.54899e-08	1.40089e-06	Protein kinase (AHRD V3.3 *** Q2HTW4_MEDTR)
Solyc08g076930.1	237.177	62.8336	6152.57	-1.78762	0.327218	-5.4631	4.67889e-08	1.43836e-06	jasmonic acid 3
Solyc08g082670.3	1.80299	0.243449	128.513	-2.77776	0.508473	-5.46294	4.68319e-08	1.43836e-06	Cellulose synthase (AHRD V3.3 *** A0A118JUI8_CYNCS)
Solyc02g085600.1	11.2193	28.0614	659.141	1.46652	0.268485	5.4622	4.7026e-08	1.44238e-06	Transcription factor GRAS (AHRD V3.3 *** A0A103YGV0_CYNCS)
Solyc02g086310.1	31.1887	1134.1	3606.76	5.34931	0.979919	5.45893	4.79025e-08	1.4673e-06	lipid-transfer protein 7k-LTP
Solyc08g081540.3	4.04422	0.136501	77.7929	-4.72384	0.865541	-5.45767	4.82419e-08	1.47573e-06	1-aminocyclopropane-1-carboxylate synthase 1A
Solyc03g083360.3	57.4232	21.8031	2151.4	-1.27153	0.233278	-5.4507	5.0172e-08	1.53272e-06	Pectinesterase (AHRD V3.3 *** K4BIB2_SOLLC)
Solyc04g077980.1	306.155	3.07526	2359.68	-6.46994	1.18733	-5.44917	5.06046e-08	1.54388e-06	C2H2-type zinc finger protein
Solyc07g062490.1	39.0012	0.766454	346.882	-5.51327	1.01189	-5.4485	5.07961e-08	1.54766e-06	Serine/threonine-protein kinase (AHRD V3.3 *-* A0A067JEE7_JATCU)
Solyc03g116510.1	24.3135	1.98661	72.6033	-3.43315	0.630204	-5.44769	5.10289e-08	1.55084e-06	cotton fiber protein (AHRD V3.3 *** AT1G15385.1)
Solyc10g017510.3	0.785518	3.21389	90.4933	2.16989	0.398315	5.44766	5.10358e-08	1.55084e-06	Cytochrome P450, putative (AHRD V3.3 *** B9S9Q2_RICCO)
Solyc04g007880.3	70.4949	15.4146	2045.73	-2.06216	0.379007	-5.44095	5.29978e-08	1.60833e-06	Receptor-like kinase (AHRD V3.3 *** G7IA07_MEDTR)
Solyc06g062600.3	16.0408	6.43604	489.389	-1.17694	0.216376	-5.43933	5.34824e-08	1.62089e-06	Glucose-methanol-choline (GMC) oxidoreductase family protein (AHRD V3.3 *** AT1G72970.1)
Solyc03g042560.2	25.1787	0.217945	346.303	-6.68902	1.23102	-5.43373	5.51891e-08	1.6704e-06	Phenylalanine ammonia-lyase (AHRD V3.3 *** PAL1_SOLLC)
Solyc01g109720.3	3.49379	0.131771	67.1859	-4.61957	0.850227	-5.43333	5.5311e-08	1.67188e-06	alpha/beta-Hydrolases superfamily protein (AHRD V3.3 *** AT2G18360.1)
Solyc03g019710.3	7.2096	136.214	1285.19	4.39672	0.809595	5.43077	5.61121e-08	1.69163e-06	TDR8
Solyc10g045380.2	10.846	2.94745	286.768	-1.75839	0.32378	-5.43083	5.60918e-08	1.69163e-06	Vacuolar protein sorting-associated protein 62 (AHRD V3.3 *** A0A103Y146_CYNCS)
Solyc01g006670.2	2.1686	6.71443	154.06	1.773	0.326539	5.42968	5.64554e-08	1.69975e-06	Glycosyltransferase (AHRD V3.3 *** K4D910_SOLLC)
Solyc07g053050.1	91.6522	19.1902	384.791	-2.10435	0.3878	-5.42637	5.75105e-08	1.72924e-06	Calcium-binding family protein (AHRD V3.3 *** B9I910_POPTR)
Solyc03g097530.3	8.75622	1.24639	85.754	-2.66534	0.491289	-5.42521	5.7887e-08	1.73828e-06	Tapetum determinant 1 (AHRD V3.3 *** A0A061FZR9_THECC)
Solyc11g022530.2	0.917209	4.36735	79.2228	2.37877	0.438708	5.42221	5.88678e-08	1.76542e-06	Late embryogenesis abundant protein (LEA) family protein (AHRD V3.3 *** A0A072UTU9_MEDTR)
Solyc05g007060.3	47.5416	84.5189	2364.4	0.970707	0.179129	5.41904	5.99212e-08	1.79466e-06	Plant/T7N9-9 protein (AHRD V3.3 *** G7K9S8_MEDTR)
Solyc05g051240.1	77.2619	15.9592	1236.5	-2.15369	0.397512	-5.41794	6.02911e-08	1.80338e-06	LOW QUALITY:Eukaryotic aspartyl protease family protein (AHRD V3.3 *** AT1G66180.1)
Solyc01g008020.3	29.6255	11.8228	662.107	-1.1974	0.221064	-5.41652	6.07706e-08	1.81158e-06	Equilibrative nucleoside transporter (AHRD V3.3 *** A0A103YAP6_CYNCS)
Solyc02g079990.3	11.152	4.18402	452.768	-1.28645	0.237517	-5.41626	6.08573e-08	1.81158e-06	Cysteine-rich receptor-kinase-like protein (AHRD V3.3 *** G7KDB1_MEDTR)
Solyc09g082360.3	2.14555	15.7796	80.392	2.99894	0.553632	5.41685	6.06574e-08	1.81158e-06	Globulin-1 (AHRD V3.3 *** A0A0F6Q0Q8_MAIZE)
Solyc11g073110.2	6.908	0.93569	158.189	-2.74557	0.506919	-5.41619	6.08815e-08	1.81158e-06	UPSTREAM OF FLC protein (DUF966) (AHRD V3.3 *** AT5G59790.1)
Solyc11g068710.2	113.445	1.95521	1010.58	-5.71844	1.05719	-5.40912	6.33352e-08	1.88215e-06	F-box family protein (AHRD V3.3 *** B9MYU0_POPTR)
Solyc08g005800.3	482.278	188.173	15961.7	-1.2324	0.227907	-5.4075	6.39121e-08	1.89683e-06	Pectinacetylesterase family protein (AHRD V3.3 *** G7L754_MEDTR)
Solyc05g052390.3	0.189891	19.1227	490.649	6.82978	1.26308	5.40725	6.39992e-08	1.89696e-06	Laccase (AHRD V3.3 *** B9HSI6_POPTR)
Solyc01g102880.2	6.10834	2.69349	681.361	-1.04535	0.193413	-5.40475	6.48993e-08	1.92115e-06	Disease resistance protein (TIR-NBS-LRR class) family (AHRD V3.3 *-* AT5G36930.2)
Solyc10g078680.2	6.53047	2.14227	250.915	-1.48058	0.274326	-5.39716	6.77041e-08	2.0016e-06	C2 calcium/lipid-binding and GRAM domain protein (AHRD V3.3 *** A0A072TGP1_MEDTR)
Solyc01g103140.3	43.1206	74.8581	4030.71	0.930188	0.17238	5.39616	6.80816e-08	2.01016e-06	Chloride channel protein (AHRD V3.3 *** Q40485_TOBAC)
Solyc01g058720.3	5.13962	0.772607	67.0145	-2.61155	0.484767	-5.38724	7.15496e-08	2.10984e-06	Calcium-binding EF-hand (AHRD V3.3 *** A0A103XT58_CYNCS)
Solyc01g089850.3	8.32445	1.83131	104.923	-2.05475	0.381599	-5.38458	7.2616e-08	2.13853e-06	cyclinU4_1
Solyc02g031790.2	3.39664	0.670248	127.758	-2.22016	0.412441	-5.38298	7.32617e-08	2.15478e-06	Receptor-like protein kinase (AHRD V3.3 *** RPK1_IPONI)
Solyc10g084080.2	1.83932	6.2511	231.23	1.91353	0.355615	5.38092	7.41054e-08	2.1768e-06	Pentatricopeptide repeat superfamily protein, putative (AHRD V3.3 *** A0A061F037_THECC)
Solyc04g025650.3	13.4866	1.33739	235.371	-3.2081	0.596959	-5.37406	7.69822e-08	2.25841e-06	FAD/NAD(P)-binding oxidoreductase family protein (AHRD V3.3 *** A0A072UIU6_MEDTR)
Solyc01g109920.2	19.4075	56.5596	867.553	1.6933	0.315336	5.36984	7.88048e-08	2.30892e-06	LOW QUALITY:Dehydrin protein (AHRD V3.3 *** V9M5C3_MANES)
Solyc06g074630.3	37.088	10.2767	1073.31	-1.73446	0.323033	-5.3693	7.90418e-08	2.31291e-06	Cellulose synthase-like protein (AHRD V3.3 *** L0ATP8_POPTO)
Solyc08g006320.3	103.254	24.0615	1936.04	-1.97207	0.367357	-5.36826	7.94984e-08	2.3233e-06	WRKY transcription factor 11
Solyc08g079150.1	14.5931	2.44089	81.9557	-2.43981	0.45456	-5.36742	7.98726e-08	2.33126e-06	SAUR-like auxin-responsive protein family (AHRD V3.3 *** AT4G22620.1)
Solyc02g079220.3	4.90897	0.655461	102.516	-2.79408	0.520723	-5.36578	8.05999e-08	2.3495e-06	Sugar transporter protein 1
Solyc12g096710.2	5.18641	0.544651	145.007	-3.1407	0.585378	-5.36526	8.08333e-08	2.35331e-06	Receptor-like kinase (AHRD V3.3 *** D4QD70_DIACA)
Solyc06g076050.3	57.0775	15.1524	1516.05	-1.77472	0.330848	-5.36415	8.13301e-08	2.36477e-06	Ankyrin repeat family protein (AHRD V3.3 *** B9GJP4_POPTR)
Solyc08g080090.3	5.8752	21.3853	378.514	2.00933	0.374915	5.35942	8.34882e-08	2.42444e-06	STAY-GREEN-like protein (AHRD V3.3 *** AT4G11910.1)
Solyc02g092470.3	6.167	1.77201	707.481	-1.66943	0.31153	-5.35882	8.37663e-08	2.42943e-06	Formin-like protein (AHRD V3.3 *** K4BD43_SOLLC)
Solyc02g085400.3	2.05504	0.0956856	38.9141	-4.3351	0.809612	-5.35454	8.57739e-08	2.48451e-06	Sulfite exporter TauE/SafE family protein (AHRD V3.3 *** AT2G25737.1)
Solyc10g076720.2	5.67625	17.4613	182.334	1.76678	0.329996	5.35395	8.60537e-08	2.48947e-06	UDP-Glycosyltransferase superfamily protein (AHRD V3.3 --* AT3G21790.1)
Solyc03g031420.1	29.2681	9.26208	679.493	-1.52765	0.285458	-5.35159	8.71864e-08	2.51906e-06	LOW QUALITY:Molybdenum cofactor sulfurase (AHRD V3.3 *** A0A0B2Q7C8_GLYSO)
Solyc04g080550.3	4.42989	21.0482	366.151	2.3978	0.448293	5.34872	8.8578e-08	2.55604e-06	Isoflavone reductase-like protein (AHRD V3.3 *** ALL12_OLEEU)
Solyc10g077130.1	96.185	33.9489	800.837	-1.36173	0.254701	-5.34639	8.9725e-08	2.58589e-06	LOW QUALITY:VQ motif-containing family protein (AHRD V3.3 *** B9IHK5_POPTR)
Solyc04g054690.3	2.83258	0.0440219	60.0179	-5.83263	1.09196	-5.34144	9.22112e-08	2.6542e-06	ascorbate oxidase
Solyc10g006710.3	17.5821	7.70347	963.528	-1.05443	0.197556	-5.33737	9.43037e-08	2.71074e-06	Serine/threonine-protein kinase (AHRD V3.3 *** U5GTQ6_POPTR)
Solyc12g089000.2	24.5277	50.4992	1565.16	1.18429	0.221894	5.33716	9.44121e-08	2.71074e-06	RING/U-box superfamily protein (AHRD V3.3 *** AT4G34370.1)
Solyc11g011400.2	41.8324	89.4914	902.461	1.24165	0.232709	5.33563	9.52156e-08	2.73039e-06	Linoleate 9S-lipoxygenase (AHRD V3.3 --* LOXB_PHAVU)
Solyc03g121610.3	19.2844	8.66807	1021.56	-1.01723	0.190787	-5.33177	9.72581e-08	2.78547e-06	Protein kinase (AHRD V3.3 *** E5GCB1_CUCME)
Solyc05g015390.3	582.689	1298.49	24613.5	1.30359	0.244546	5.33065	9.78645e-08	2.79934e-06	Rubber elongation factor protein (AHRD V3.3 *** A0A072TUR8_MEDTR)
Solyc02g082690.3	2.43347	8.60862	750.785	1.94504	0.365135	5.3269	9.99053e-08	2.85415e-06	Transducin/WD40 repeat protein (AHRD V3.3 *** A0A072TSJ0_MEDTR)
Solyc06g009290.3	5.21563	1.37719	295.233	-1.7819	0.334541	-5.3264	1.00178e-07	2.85839e-06	ABC transporter B family protein (AHRD V3.3 *** G7IBR0_MEDTR)
Solyc12g010440.2	9.76701	2.25863	435.44	-1.98226	0.372268	-5.32481	1.01061e-07	2.87999e-06	Glycerol-3-phosphate transporter family protein (AHRD V3.3 *** B9IML0_POPTR)
Solyc01g112000.3	138.854	32.2666	1763.04	-1.97348	0.370893	-5.32088	1.03268e-07	2.93559e-06	expansin-like protein precursor 1
Solyc09g009700.3	10.781	2.74664	161.181	-1.82595	0.343162	-5.32095	1.03225e-07	2.93559e-06	GDSL esterase/lipase (AHRD V3.3 *** V5K506_GOSHI)
Solyc09g007890.1	12.8412	4.50126	372.745	-1.36753	0.257136	-5.31832	1.04727e-07	2.97337e-06	Phenylalanine ammonia-lyase (AHRD V3.3 *** PAL5_SOLLC)
Solyc10g049600.2	7.06333	1.37184	93.6839	-2.21747	0.417171	-5.31551	1.06358e-07	3.01592e-06	Progesterone 5-beta-reductase (AHRD V3.3 *** D6NIX2_ATRBE)
Solyc10g075050.2	8.44129	31.4002	277.606	2.04282	0.384603	5.3115	1.08726e-07	3.07928e-06	Non-specific lipid-transfer protein (AHRD V3.3 *** K4D1U7_SOLLC)
Solyc06g053620.3	8.71775	1.46921	103.688	-2.4523	0.461768	-5.31067	1.09224e-07	3.08954e-06	phosphoenolpyruvate carboxylase kinase 2
Solyc12g098340.2	42.6941	72.0137	1905.05	0.886332	0.167057	5.30556	1.1233e-07	3.17348e-06	Pectinesterase (AHRD V3.3 *** K4DHK8_SOLLC)
Solyc01g010190.2	44.2036	78.1509	1159.79	0.961584	0.181349	5.3024	1.14288e-07	3.22484e-06	LOW QUALITY:Retrovirus-related Pol polyprotein from transposon TNT 1-94 (AHRD V3.3 *-* A0A151RZV3_CAJCA)
Solyc09g008060.3	13.3157	4.23986	271.447	-1.52603	0.287839	-5.30169	1.14734e-07	3.23344e-06	Glycosyltransferase (AHRD V3.3 *** K4CQJ5_SOLLC)
Solyc06g007580.1	12.3804	44.1836	537.071	1.99134	0.375637	5.30124	1.15019e-07	3.23749e-06	LOW QUALITY:DUF506 family protein (AHRD V3.3 *** G7LF52_MEDTR)
Solyc02g070040.1	41.5889	1.1031	427.765	-5.09663	0.962155	-5.2971	1.17656e-07	3.30766e-06	LOW QUALITY:Ethylene-responsive nuclear protein (AHRD V3.3 *** Q38MV1_SOLLC)
Solyc02g086260.1	89.7592	34.7779	573.213	-1.23247	0.232725	-5.29583	1.18478e-07	3.32667e-06	LOW QUALITY:50S ribosomal protein-related, putative (AHRD V3.3 *** A0A061EGK7_THECC)
Solyc05g008370.1	78.3153	16.3726	754.922	-2.12964	0.402436	-5.29187	1.21069e-07	3.39526e-06	Ribose-5-phosphate isomerase-like protein (AHRD V3.3 *** T2DNB2_PHAVU)
Solyc11g064840.1	0.200866	4.12711	54.602	4.56152	0.862109	5.29111	1.21574e-07	3.40527e-06	LOW QUALITY:Calcium-dependent lipid-binding (CaLB domain) family protein (AHRD V3.3 *** G7K355_MEDTR)
Solyc09g074230.3	4.95212	11.6827	328.346	1.3694	0.25887	5.28991	1.22377e-07	3.42356e-06	SlSFP7
Solyc09g072820.3	1.04831	16.5046	1361.35	4.14262	0.783265	5.28891	1.23047e-07	3.4381e-06	Cellulose synthase (AHRD V3.3 *** M5VVD4_PRUPE)
Solyc01g095150.3	611.159	230.044	6824.41	-1.27399	0.240988	-5.28653	1.24657e-07	3.47885e-06	late embryogenesis-like protein
Solyc01g096420.3	9.10426	1.49465	80.9399	-2.48022	0.469184	-5.28624	1.24857e-07	3.48019e-06	NADPH:quinone oxidoreductase (AHRD V3.3 *** AT3G27890.1)
Solyc07g064770.2	0.333748	6.74224	71.5767	4.53199	0.857414	5.28565	1.25261e-07	3.48723e-06	Outer envelope protein 80, chloroplastic (AHRD V3.3 --* OEP80_ORYSI)
Solyc05g052550.1	639.233	44.2157	2408.96	-3.70849	0.701849	-5.28388	1.26475e-07	3.51674e-06	CCCH-type zinc-finger protein (AHRD V3.3 *-* A0A0X8ZWW6_PETHY)
Solyc04g054257.1	3.86181	11.5845	269.562	1.72569	0.32662	5.28347	1.26758e-07	3.52035e-06	Cytochrome P450 family protein (AHRD V3.3 *** B9HFW5_POPTR)
Solyc04g016330.3	61.6321	32.1048	2445.39	-0.806005	0.152614	-5.28132	1.28259e-07	3.55772e-06	Glycerol-3-phosphate dehydrogenase [NAD(+)] (AHRD V3.3 *** K4BQD3_SOLLC)
Solyc09g064940.2	111.433	305.574	5133.34	1.60816	0.304856	5.27515	1.32648e-07	3.675e-06	Phenazine biosynthesis PhzC/PhzF family protein (AHRD V3.3 *** B9HYD6_POPTR)
Solyc08g067300.1	2.96835	0.172559	38.1555	-3.94062	0.747164	-5.27411	1.33405e-07	3.69152e-06	F-box family protein (AHRD V3.3 *** AT4G33160.2)
Solyc07g006480.3	7.49296	0.0485989	269.984	-7.17705	1.36104	-5.27322	1.34051e-07	3.7049e-06	Receptor-like kinase (AHRD V3.3 *** D4QD70_DIACA)
Solyc05g005550.3	91.6823	234.552	7028.42	1.48603	0.282127	5.26724	1.38489e-07	3.82297e-06	Polygalacturonase non-catalytic subunit AroGP2 (AHRD V3.3 *** GP2_SOLLC)
Solyc11g006710.2	2.61741	7.75566	305.944	1.71271	0.32559	5.26032	1.43802e-07	3.96486e-06	Cationic amino acid transporter, putative (AHRD V3.3 *** B9RPW6_RICCO)
Solyc09g059710.2	0.0304427	1.12737	35.7777	5.2421	0.996603	5.25997	1.44081e-07	3.96777e-06	Ribose-5-phosphate isomerase, putative (AHRD V3.3 *-* B9REQ4_RICCO)
Solyc09g083390.2	0.251073	1.36576	72.4696	2.56779	0.488391	5.25764	1.45916e-07	4.01348e-06	zinc knuckle (CCHC-type) family protein (AHRD V3.3 *-* AT5G43630.4)
Solyc09g092480.1	16.6063	3.65257	281.958	-2.02828	0.385801	-5.25731	1.46175e-07	4.01579e-06	Glycosyltransferase (AHRD V3.3 *** K4CWS4_SOLLC)
Solyc07g042080.3	5.38783	10.6893	667.961	1.12337	0.213719	5.25629	1.46991e-07	4.03337e-06	inter-alpha-trypsin inhibitor heavy chain-like protein (AHRD V3.3 *** AT1G19110.1)
Solyc12g056600.3	3.4093	0.0879235	37.8492	-5.14506	0.979087	-5.25495	1.48064e-07	4.05795e-06	short-chain dehydrogenase-reductase,Pfam:PF13561
Solyc07g053600.3	10.1117	3.61423	442.939	-1.35694	0.258366	-5.25199	1.50465e-07	4.11883e-06	Receptor-like protein kinase HSL1 (AHRD V3.3 *** HSL1_ARATH)
Solyc01g097920.3	4.41533	14.8932	251.203	1.89494	0.360838	5.25149	1.50877e-07	4.12518e-06	Cysteine synthase (AHRD V3.3 *** K4B0H9_SOLLC)
Solyc07g064373.1	0.0620386	4.06498	34.9347	6.17966	1.17711	5.24987	1.52208e-07	4.15659e-06	serine/threonine-protein phosphatase 7 long form-like protein (AHRD V3.3 *-* AT1G32120.1)
Solyc07g014580.3	0.0330297	3.28632	59.676	6.9181	1.31898	5.24503	1.56255e-07	4.26203e-06	HXXXD-type acyl-transferase family protein, putative (AHRD V3.3 *** A0A061G8N7_THECC)
Solyc11g010200.2	47.6412	18.7109	1918.04	-1.22301	0.233193	-5.24462	1.56602e-07	4.26642e-06	14-3-3 family protein AF079104
Solyc05g056470.1	6.24163	1.11198	133.105	-2.34983	0.448196	-5.24286	1.58108e-07	4.30234e-06	ABC transporter family protein (AHRD V3.3 *** B9H498_POPTR)
Solyc06g053830.3	3.75663	10.3576	160.689	1.59768	0.30476	5.24243	1.58475e-07	4.30722e-06	auxin-regulated IAA7
Solyc02g062390.3	1.71174	17.2249	131.131	3.50441	0.669717	5.23268	1.67073e-07	4.53552e-06	Dehydrin (AHRD V3.3 *** E7BXD9_JATCU)
Solyc09g089940.1	78.7912	139.7	4316.32	0.965642	0.184554	5.2323	1.67417e-07	4.53947e-06	plant/protein (AHRD V3.3 *** AT5G43400.1)
Solyc11g072380.2	14.9943	39.646	3435.2	1.5459	0.295642	5.22895	1.70473e-07	4.61689e-06	Vicilin-like antimicrobial peptides 2-2 (AHRD V3.3 *** W9SCA8_9ROSA)
Solyc09g011490.3	4.30303	0.390392	42.5637	-3.31247	0.633629	-5.22778	1.71559e-07	4.64081e-06	Glutathione S-transferase-like protein (AHRD V3.3 *** K7VK72_SOLTU)
Solyc09g065890.3	9.75901	3.01508	186.911	-1.55757	0.298075	-5.22544	1.7374e-07	4.69425e-06	Alpha/beta-Hydrolases superfamily protein (AHRD V3.3 *** A0A061DP20_THECC)
Solyc12g098540.2	3.29207	16.0799	346.465	2.4269	0.464814	5.22122	1.77745e-07	4.79682e-06	Apyrase (AHRD V3.3 *** APY_SOLTU)
Solyc07g008240.3	314.8	124.747	4289.12	-1.21103	0.231958	-5.2209	1.78052e-07	4.79945e-06	Non-symbiotic hemoglobin 1 (AHRD V3.3 *** HBL1_GOSHI)
Solyc02g071050.3	7.36476	32.6884	593.864	2.28145	0.437011	5.22059	1.78351e-07	4.80186e-06	Purine permease (AHRD V3.3 *** A0A072UW47_MEDTR)
Solyc08g005560.3	68.8313	139.713	4299.75	1.15491	0.221236	5.22027	1.78665e-07	4.80466e-06	transglutaminase-like and tetratricopeptide repeat-containing protein
Solyc02g063510.1	18.2603	4.80398	226.508	-1.79975	0.344835	-5.21915	1.79745e-07	4.82239e-06	LOW QUALITY:GTPase-activating protein pac-1 (AHRD V3.3 *** A0A1D1Y9Q3_9ARAE)
Solyc06g076420.1	0.606822	3.97762	67.8742	2.83969	0.544088	5.21918	1.79721e-07	4.82239e-06	LOW QUALITY:Repetitive proline-rich cell wall protein 2 (AHRD V3.3 -** PRP2_MEDTR)
Solyc07g009230.3	15.4849	2.17555	134.027	-2.70647	0.518653	-5.21827	1.80606e-07	4.83983e-06	Defensin-like protein (AHRD V3.3 -** G7LB12_MEDTR)
Solyc08g082710.3	12.4203	4.41483	244.232	-1.35408	0.259503	-5.21799	1.8088e-07	4.84149e-06	Protein ABIL2, putative (AHRD V3.3 *** B9RSD0_RICCO)
Solyc02g072240.3	0.712601	17.4017	608.172	4.77899	0.916496	5.21442	1.84393e-07	4.92977e-06	cellulose synthase family protein (AHRD V3.3 *** AT4G18780.1)
Solyc03g006830.3	3.83026	16.276	247.392	2.21651	0.425099	5.21411	1.84698e-07	4.93217e-06	MADS-box transcription factor FYFL (AHRD V3.3 *** W5S185_SOLLC)
Solyc02g077970.3	9.04038	29.186	428.963	1.83528	0.352345	5.20876	1.90104e-07	5.07061e-06	Late embryogenesis abundant, putative (AHRD V3.3 *** B9RBC1_RICCO)
Solyc10g011980.3	16.0629	26.9062	1095.66	0.881006	0.169312	5.20344	1.95633e-07	5.21203e-06	Erythronate-4-phosphate dehydrogenase family protein (AHRD V3.3 *** AT1G01500.1)
Solyc06g066540.1	27.1776	7.25912	196.724	-1.77662	0.341664	-5.19989	1.99405e-07	5.30019e-06	Ethylene-responsive transcription factor TINY (AHRD V3.3 *** TINY_ARATH)
Solyc12g096880.2	5.48684	0.0414063	64.0344	-6.92664	1.33204	-5.20002	1.99265e-07	5.30019e-06	Disease resistance protein (TIR-NBS-LRR class) family (AHRD V3.3 *-* AT3G44670.2)
Solyc04g005050.1	41.3953	8.29832	541.876	-2.18836	0.421043	-5.19747	2.02023e-07	5.36355e-06	matrix metalloproteinase
Solyc10g018140.2	0.0892719	2.18323	33.0813	4.75554	0.915022	5.19719	2.02325e-07	5.36536e-06	Dihydroflavonol-4-reductase-like (AHRD V3.3 *** A0A0N6XTN7_LYCRU)
Solyc06g075690.3	37.2714	0.540222	807.098	-5.97106	1.14926	-5.19557	2.04096e-07	5.40608e-06	auxin-regulated protein AF416289
Solyc02g068140.3	11.788	3.47284	343.912	-1.64071	0.316195	-5.18893	2.11504e-07	5.59581e-06	Major facilitator superfamily protein (AHRD V3.3 *** AT3G01930.2)
Solyc01g107290.3	53.1227	14.8005	1009.97	-1.70441	0.32854	-5.18782	2.12773e-07	5.62289e-06	RING-H2 finger protein
Solyc05g014140.2	0.372289	6.91365	36.8734	4.38997	0.846801	5.18418	2.16966e-07	5.72711e-06	beta-ketoacyl reductase 1 (AHRD V3.3 *-* AT1G67730.1)
Solyc07g062020.2	5.95375	27.3685	299.168	2.35403	0.454282	5.18188	2.19662e-07	5.79159e-06	Glucan endo-1,3-beta-glucosidase (AHRD V3.3 *** A0A0B0NBZ5_GOSAR)
Solyc03g118370.3	5.3825	1.11605	154.017	-2.13976	0.413053	-5.18035	2.21467e-07	5.83247e-06	Carboxypeptidase (AHRD V3.3 *** K4BLY8_SOLLC)
Solyc03g025320.3	225.541	118.945	5906.52	-0.790725	0.152743	-5.17683	2.25693e-07	5.93014e-06	HXXXD-type acyl-transferase family protein (AHRD V3.3 *** A0A061G131_THECC)
Solyc05g053500.3	9.90125	2.37124	119.613	-1.92202	0.371273	-5.17683	2.25684e-07	5.93014e-06	GATA transcription factor, putative (AHRD V3.3 *** B9RWP4_RICCO)
Solyc06g074530.1	93.1001	22.5033	1488	-1.92681	0.372383	-5.17427	2.28806e-07	6.00504e-06	Arogenate dehydratase (AHRD V3.3 *** K4C9H1_SOLLC)
Solyc10g009380.3	37.0316	17.3082	825.114	-0.96488	0.186574	-5.17157	2.32135e-07	6.08545e-06	arginine N-methyltransferase, putative (DUF688) (AHRD V3.3 --* AT2G30990.5)
Solyc03g096100.2	0.346373	3.95388	42.932	3.62025	0.700417	5.1687	2.35723e-07	6.16748e-06	Protein yippee-like (AHRD V3.3 *** K4BJ32_SOLLC)
Solyc09g005560.3	1.98766	0.0693676	33.6473	-4.64613	0.898907	-5.16864	2.35803e-07	6.16748e-06	Trihelix transcription factor GT-3b (AHRD V3.3 *** W9RYU5_9ROSA)
Solyc08g062330.3	1.98529	0.0861757	33.544	-4.36072	0.843917	-5.16724	2.37576e-07	6.20678e-06	Ankyrin repeat family protein (AHRD V3.3 *** F8WLA0_CITUN)
Solyc03g026230.1	3.66148	0.236714	60.3759	-3.83942	0.743271	-5.16557	2.39703e-07	6.2552e-06	Protein DETOXIFICATION (AHRD V3.3 *** K4BF96_SOLLC)
Solyc09g083400.3	13.3177	4.83991	444.017	-1.32182	0.25599	-5.16358	2.4227e-07	6.31501e-06	TPX2 (targeting protein for Xklp2) protein family (AHRD V3.3 *** AT3G23090.4)
Solyc06g005170.3	162.833	11.2653	2817.97	-3.72259	0.721007	-5.16305	2.42963e-07	6.32587e-06	mitogen-activated protein kinase 3
Solyc01g104650.3	13.1149	27.6105	1038.21	1.21814	0.236353	5.15391	2.55111e-07	6.63463e-06	Transcription factor (AHRD V3.3 *-* D6MJX4_9ASPA)
Solyc03g096840.3	673.994	370.323	6964.38	-0.727303	0.141126	-5.15357	2.55579e-07	6.63926e-06	LOW QUALITY:Hydrogen peroxide-induced 1 (AHRD V3.3 *** B8Y3H9_TOBAC)
Solyc06g006100.3	40.791	71.4172	2534.85	0.937873	0.182212	5.14714	2.64489e-07	6.86294e-06	Anthranilate synthase (AHRD V3.3 *** A0A0K9NQE9_ZOSMR)
Solyc03g112340.1	71.6975	15.9256	1036.79	-2.04432	0.397232	-5.14643	2.65495e-07	6.88126e-06	RING/U-box superfamily protein (AHRD V3.3 *** AT3G05200.1)
Solyc09g014480.2	14.815	1.52428	148.317	-3.14434	0.611377	-5.14306	2.70305e-07	6.99799e-06	Polygalacturonase inhibitor protein (AHRD V3.3 *** Q40160_SOLLC)
Solyc04g074440.1	223.001	6.53897	2122.65	-4.98832	0.970114	-5.14199	2.71837e-07	7.02973e-06	Phosphate-responsive 1 family protein (AHRD V3.3 *** A0A061FGW0_THECC)
Solyc01g005160.3	4.59203	0.0383679	57.8658	-6.77903	1.3185	-5.14146	2.72605e-07	7.04163e-06	Avr9/Cf-9 rapidly elicited protein 1
Solyc03g113270.3	194.068	345.799	9493.71	0.975893	0.189845	5.14047	2.74058e-07	7.06322e-06	LEVAHOX1G L.esculentum homeobox
Solyc09g075950.1	18.4472	42.4711	1098.18	1.35042	0.262694	5.14067	2.73758e-07	7.06322e-06	Heat shock protein 70 (AHRD V3.3 *** B9HJX1_POPTR)
Solyc01g097510.3	37.3012	17.019	835.076	-1.00023	0.19462	-5.1394	2.75623e-07	7.09559e-06	annexin 3
Solyc00g006487.1	9.259	0	28.2337	-8.2022	1.59751	-5.13437	2.83084e-07	7.2795e-06	BED zinc finger,hAT family dimerization domain, putative (AHRD V3.3 *-* A0A061FD65_THECC)
Solyc06g053640.1	7.44369	0.0574845	62.5942	-6.89352	1.34323	-5.13206	2.86588e-07	7.36132e-06	RING/U-box superfamily protein (AHRD V3.3 *** A0A061EMD3_THECC)
Solyc01g005660.2	0.960559	10.0594	45.1827	3.54554	0.691141	5.12997	2.89786e-07	7.43514e-06	R2R3MYB transcription factor 5
Solyc01g102285.1	1.2138	9.20284	82.0419	3.08195	0.601191	5.12641	2.95323e-07	7.56872e-06	Low temperature and salt responsive protein (AHRD V3.3 *-* Q8H9B8_SOLTU)
Solyc08g074630.2	48.4953	0.0605136	834.172	-9.59156	1.87128	-5.12568	2.96471e-07	7.58967e-06	polyphenol oxidase precursor
Solyc10g081730.2	142.408	73.5133	3959.8	-0.819037	0.159865	-5.12331	3.00223e-07	7.67713e-06	TPX2 (targeting protein for Xklp2) protein family (AHRD V3.3 *** AT2G35880.3)
Solyc06g076510.3	16.5646	40.5964	1336.32	1.44288	0.281749	5.12117	3.03644e-07	7.75596e-06	Phosphoserine phosphatase, putative (AHRD V3.3 *** B9RLN8_RICCO),Pfam:PF00702
Solyc06g050990.3	17.7834	29.7623	1008.29	0.879576	0.171767	5.12075	3.04327e-07	7.75611e-06	Multiple inositol polyphosphate phosphatase 1 (AHRD V3.3 *** W9QKJ4_9ROSA)
Solyc08g082990.3	3.81473	0.887182	120.442	-1.95877	0.382502	-5.12095	3.04005e-07	7.75611e-06	Oligopeptide transporter, putative (AHRD V3.3 *** B9RYS3_RICCO)
Solyc07g053970.3	37.7589	19.0395	1787.82	-0.855481	0.167173	-5.11733	3.09886e-07	7.88902e-06	Two pore calcium channel protein 1 (AHRD V3.3 *** TPC1_ARATH)
Solyc06g066680.3	0.501491	2.85658	78.6725	2.65645	0.519506	5.11341	3.16392e-07	8.03678e-06	Mitochondrial carrier protein (AHRD V3.3 *** A0A0K9PC13_ZOSMR)
Solyc08g005640.3	2.02181	0.239619	49.2244	-2.92917	0.572833	-5.11348	3.16272e-07	8.03678e-06	Terpene synthase (AHRD V3.3 *** G5CV51_SOLLC)
Solyc02g063430.3	11.3194	3.65713	262.41	-1.49802	0.293281	-5.10781	3.25921e-07	8.26299e-06	bHLH transcription factor 078
Solyc04g057910.3	0.757612	6.73061	115.387	3.32298	0.650629	5.10733	3.2674e-07	8.26299e-06	Yippee family putative zinc-binding protein (AHRD V3.3 --* AT2G40110.4)
Solyc08g007130.3	15.1271	4.32473	391.831	-1.66335	0.325668	-5.10749	3.26464e-07	8.26299e-06	Beta-amylase (AHRD V3.3 *** K4CIK0_SOLLC)
Solyc09g015000.3	82.2908	299.298	1900.38	2.02364	0.396218	5.10739	3.26639e-07	8.26299e-06	Heat-shock protein, putative (AHRD V3.3 *** B9S3B2_RICCO)
Solyc11g007660.1	30.9567	10.3599	744.037	-1.44773	0.283697	-5.10309	3.3416e-07	8.44133e-06	type-1 restriction enzyme mjaxp r protein (DUF668) (AHRD V3.3 *** AT5G04550.2)
Solyc09g008670.3	233.607	1.99852	4715.81	-6.75935	1.32474	-5.10241	3.35352e-07	8.4621e-06	threonine deaminase
Solyc01g100230.3	15.0539	28.9853	479.477	1.08393	0.212453	5.10198	3.3611e-07	8.47188e-06	DnaJ-like protein (AHRD V3.3 *** D5FNB3_SOYBN)
Solyc06g066330.3	36.5581	70.469	3402.71	1.08419	0.212651	5.09845	3.42445e-07	8.6221e-06	Poly [ADP-ribose] polymerase (AHRD V3.3 *** A0A0V0IXP4_SOLCH)
Solyc04g054910.3	325.93	120.728	5301.72	-1.30112	0.255235	-5.09773	3.4375e-07	8.63664e-06	Ethylene-responsive element binding-factor (AHRD V3.3 *** K9UTK3_JATCU)
Solyc04g071650.3	350.741	139.262	19162.9	-1.20705	0.236782	-5.09772	3.43777e-07	8.63664e-06	Cellulose synthase (AHRD V3.3 *** M1A8I3_SOLTU)
Solyc06g076220.3	16.8616	5.95609	314.121	-1.37445	0.269677	-5.09667	3.45676e-07	8.67485e-06	expansin18
Solyc03g115070.1	22.918	4.02292	506.964	-2.38386	0.467788	-5.09603	3.46843e-07	8.69461e-06	LOW QUALITY:Exocyst subunit EXO70 family protein (AHRD V3.3 *** B9IK79_POPTR)
Solyc12g056650.2	39.5694	64.3132	4502.06	0.838993	0.164652	5.09554	3.47741e-07	8.70759e-06	GIGANTEA (AHRD V3.3 *** F2Z6M2_IPONI)
Solyc10g018907.1	9.92171	1.11962	129.559	-3.01083	0.59149	-5.09024	3.57604e-07	8.94479e-06	LOW QUALITY:Chaperonin 60 subunit beta 1, chloroplastic (AHRD V3.3 --* CPNB1_ARATH)
Solyc07g054220.1	14.7109	2.71142	201.778	-2.29481	0.450858	-5.08987	3.5831e-07	8.95268e-06	Ethylene-responsive transcription factor ERF053 (AHRD V3.3 *** A0A0B2RF70_GLYSO)
Solyc05g005760.3	108.777	41.564	2521.45	-1.26497	0.248615	-5.08809	3.61696e-07	9.02743e-06	NHL repeat-containing family protein (AHRD V3.3 *** B9HJT0_POPTR)
Solyc12g010110.2	7.64904	13.8517	944.313	0.995037	0.195572	5.08782	3.62209e-07	9.03039e-06	Formin-like protein (AHRD V3.3 *** K4DC98_SOLLC)
Solyc01g097520.3	86.4165	42.4361	2060.38	-0.893529	0.175772	-5.08347	3.70608e-07	9.22975e-06	annexin 5
Solyc04g071780.3	1.24024	8.90088	187.896	3.00979	0.592362	5.08099	3.75473e-07	9.34076e-06	Cytochrome P450 (AHRD V3.3 *** A0A0B0NSU6_GOSAR)
Solyc03g007050.3	1.29713	0.252753	131.001	-2.20032	0.433194	-5.0793	3.78836e-07	9.41419e-06	ERECTA-like 1 (AHRD V3.3 *** AT5G62230.1)
Solyc02g031780.1	126.49	45.1239	306.987	-1.35629	0.267049	-5.07881	3.79799e-07	9.4279e-06	proline transporter 2 (AHRD V3.3 --* AT3G55740.1)
Solyc12g014530.2	28.0496	13.0701	1053.76	-0.971176	0.191463	-5.0724	3.92832e-07	9.74088e-06	L-aspartate oxidase (AHRD V3.3 *** K4DCY8_SOLLC)
Solyc12g014630.1	1478.18	388.234	11462.4	-1.80968	0.356895	-5.07062	3.96517e-07	9.82161e-06	14 kDa proline-rich protein DC2.15 (AHRD V3.3 *-* A0A0B2S7U0_GLYSO)
Solyc04g082830.3	11.8678	26.8826	625.118	1.32205	0.260945	5.06639	4.05436e-07	1.00317e-05	Auxin efflux carrier family protein, putative (AHRD V3.3 *** A0A061FMX0_THECC)
Solyc09g010980.1	27.1551	0.745222	62.1879	-5.05019	0.997284	-5.06394	4.10669e-07	1.01502e-05	LOW QUALITY:cyclin-dependent kinase inhibitor (AHRD V3.3 -** AT5G02220.1)
Solyc08g007820.1	23.1692	2.85058	187.998	-2.89824	0.572818	-5.05962	4.20086e-07	1.03718e-05	C-repeat binding factor (AHRD V3.3 *** A0A0B5KMN4_ACTCH)
Solyc08g068690.1	95.9612	201.792	2228.45	1.20865	0.238916	5.05888	4.21736e-07	1.04013e-05	Tyramine n-hydroxycinnamoyl transferase (AHRD V3.3 *** Q5D8C0_CAPAN)
Solyc01g098800.3	15.6498	3.17487	461.141	-2.17204	0.429485	-5.0573	4.25227e-07	1.04761e-05	Cation calcium exchanger (AHRD V3.3 *** Q2HTM6_MEDTR)
Solyc03g117800.3	5.74995	1.60201	194.443	-1.72355	0.340844	-5.05672	4.26528e-07	1.04969e-05	Fatty acid hydroxylase superfamily (AHRD V3.3 *** AT5G57800.1)
Solyc08g080585.1	8.1288	0.487771	59.6367	-3.93524	0.77826	-5.05646	4.27116e-07	1.05001e-05	Thaumatin-like protein (AHRD V3.3 *** TLP_ACTDE)
Solyc06g066370.3	46.5766	1.79234	957.901	-4.56418	0.903031	-5.05429	4.31998e-07	1.06087e-05	WRKY transcription factor 31
Solyc01g109800.2	7.55898	29.4367	466.62	2.11361	0.418491	5.05054	4.40561e-07	1.08074e-05	LOW QUALITY:Transmembrane protein, putative (AHRD V3.3 *-* G7J762_MEDTR)
Solyc02g076710.3	132.022	236.838	5915.68	0.972727	0.192625	5.04985	4.42149e-07	1.08348e-05	Cysteine protease (AHRD V3.3 *** Q7XYU8_ANTAD)
Solyc05g006550.3	5.2598	1.78558	191.456	-1.42135	0.281603	-5.04737	4.47932e-07	1.09648e-05	Microtubule-associated protein TORTIFOLIA1, putative (AHRD V3.3 *** B9S2H6_RICCO)
Solyc12g044200.2	16.6177	6.52138	1158.98	-1.22337	0.24246	-5.04567	4.51933e-07	1.10509e-05	Disease resistance protein (CC-NBS-LRR class) family protein (AHRD V3.3 *** A0A072VNI6_MEDTR)
Solyc01g090810.4	0.175577	2.51995	31.4554	3.97177	0.787334	5.04458	4.54526e-07	1.11024e-05	beta-expansin precursor
Solyc04g050790.3	1.27538	12.5389	126.367	3.47214	0.688356	5.0441	4.55662e-07	1.11183e-05	Pathogenic type III effector avirulence factor Avr cleavage site-containing protein (AHRD V3.3 *** A0A118JW76_CYNCS)
Solyc01g112190.3	5.09161	1.21562	192.15	-1.94422	0.385612	-5.04192	4.60883e-07	1.12338e-05	Plant regulator RWP-RK family protein (AHRD V3.3 *** AT4G35270.4)
Solyc02g079500.4	1181.38	472.912	21794.4	-1.19581	0.237247	-5.04036	4.64656e-07	1.13137e-05	Peroxidase (AHRD V1 **** Q50LG4_TOBAC)%3B contains Interpro domain(s) IPR019793 Peroxidases heam-ligand binding site IPR019794 Peroxidase%2C active site IPR002016 Haem peroxidase%2C plant/fungal/bacterial
Solyc03g116100.3	4.60108	1.02881	91.2166	-2.02556	0.402106	-5.03737	4.71969e-07	1.14796e-05	R2R3MYB transcription factor 31
Solyc04g077470.3	61.0542	20.1948	2777.73	-1.46778	0.291494	-5.03538	4.7691e-07	1.15874e-05	Cellulose synthase-like protein (AHRD V3.3 *** L0ASJ1_POPTO)
Solyc09g014990.3	2.62538	0	38.8174	-8.65765	1.72052	-5.032	4.85392e-07	1.1781e-05	WRKY transcription factor 33
Solyc10g085890.1	26.2331	119.903	382.258	2.31471	0.460109	5.03078	4.88477e-07	1.18434e-05	poly(ADP-ribose) glycohydrolase 2 (AHRD V3.3 --* AT2G31865.3)
Solyc06g048570.3	23.5429	6.88634	380.988	-1.63301	0.32494	-5.02559	5.01899e-07	1.21559e-05	Methyl esterase 17 (AHRD V3.3 *** A0A061FZJ0_THECC)
Solyc09g064470.3	102.782	47.0948	2202.25	-0.993961	0.197802	-5.02502	5.03377e-07	1.21789e-05	Xyloglucan galactosyltransferase KATAMARI1 (AHRD V3.3 *** W9QX13_9ROSA)
Solyc04g055030.2	0.132322	2.8321	41.3578	4.58369	0.91231	5.02427	5.05362e-07	1.2214e-05	Succinate dehydrogenase [ubiquinone] iron-sulfur subunit, mitochondrial (AHRD V3.3 *** K4BSQ1_SOLLC)
Solyc04g082140.3	89.6352	23.5334	2206.4	-1.80956	0.360988	-5.01281	5.36411e-07	1.29507e-05	pectinesterase
Solyc08g079280.3	47.4242	23.5432	1436.45	-0.87892	0.175364	-5.01199	5.38711e-07	1.29926e-05	Cytochrome P450 family protein (AHRD V3.3 *** U5GNW2_POPTR)
Solyc03g121600.3	72.4353	32.7433	1734.95	-1.01749	0.203082	-5.01027	5.43548e-07	1.30955e-05	Glucose-methanol-choline (GMC) oxidoreductase family protein (AHRD V3.3 *** AT1G72970.1)
Solyc07g048050.2	0.605121	5.63308	73.6298	3.39136	0.676937	5.00985	5.44712e-07	1.31097e-05	Auxin-responsive family protein (AHRD V3.3 *** A0A061DLW5_THECC)
Solyc06g076300.3	13.3002	4.62615	456.947	-1.39362	0.2783	-5.00762	5.5108e-07	1.3249e-05	Haloacid dehalogenase-like hydrolase (AHRD V3.3 *** G7JUV7_MEDTR)
Solyc06g018100.3	13.6704	4.91495	322.417	-1.34441	0.26858	-5.00562	5.56837e-07	1.33734e-05	Eukaryotic aspartyl protease family protein (AHRD V3.3 *** AT4G33490.2)
Solyc06g072790.3	10.8348	20.6448	964.9	1.05922	0.211733	5.00262	5.65568e-07	1.35689e-05	RING/U-box superfamily protein (AHRD V3.3 *** A0A061GUW0_THECC)
Solyc10g055760.2	60.6894	18.3303	1030.29	-1.59859	0.31969	-5.00044	5.71992e-07	1.37087e-05	NAC domain protein NAC6
Solyc12g010980.2	16.5827	1.91786	255.543	-3.01616	0.603259	-4.99977	5.73984e-07	1.3742e-05	HXXXD-type acyl-transferase family protein (AHRD V3.3 *** AT3G26040.1)
Solyc05g009000.3	7.75939	1.28212	129.974	-2.46959	0.494247	-4.99668	5.83259e-07	1.39433e-05	Receptor-like protein kinase (AHRD V3.3 *** D3G6F0_CAPAN)
Solyc07g064690.1	67.4981	135.718	821.392	1.15173	0.230504	4.99656	5.83608e-07	1.39433e-05	LOW QUALITY:50S ribosomal protein L34 (AHRD V3.3 *** AT1G29040.1)
Solyc02g078600.3	13.1448	3.24078	322.384	-1.90042	0.380565	-4.99368	5.92381e-07	1.41382e-05	polyol monosaccharide transporter 1
Solyc06g074420.1	4.37332	0.03371	62.743	-6.89703	1.38297	-4.98712	6.12871e-07	1.4612e-05	Cytochrome P450 family protein (AHRD V3.3 *** B9HQW0_POPTR)
Solyc08g066760.3	2.23973	0.324446	94.9356	-2.67062	0.535605	-4.98618	6.15836e-07	1.46674e-05	Ankyrin repeat family protein, putative (AHRD V3.3 *-* A0A061GJP2_THECC)
Solyc09g082570.3	11.3063	3.30688	171.947	-1.62895	0.32676	-4.98516	6.19094e-07	1.47297e-05	Neurogenic locus notch-like protein (AHRD V3.3 *** A0A072VSF9_MEDTR)
Solyc12g009050.2	1.40736	5.06698	154.05	1.99166	0.399754	4.98222	6.28593e-07	1.49402e-05	Nuclear transcription factor Y subunit (AHRD V3.3 *-* A0A0K9P8V1_ZOSMR)
Solyc01g095070.3	148.336	72.1566	1916.77	-0.905503	0.181774	-4.98148	6.31e-07	1.49818e-05	Heavy metal transport/detoxification superfamily protein (AHRD V3.3 *-* AT1G01490.2)
Solyc01g106500.3	7.98975	2.32568	308.908	-1.64625	0.330578	-4.97992	6.36121e-07	1.50878e-05	Leucine-rich receptor-like protein kinase family protein (AHRD V3.3 *** AT1G09970.1)
Solyc12g057160.1	209.865	11.4068	863.37	-4.0802	0.819622	-4.97815	6.41953e-07	1.52104e-05	Arabinogalactan protein (AHRD V3.3 *** A0A140JWN5_TOBAC)
Solyc06g051010.1	7.86858	1.82958	169.927	-1.97374	0.396501	-4.97789	6.42805e-07	1.52148e-05	LOW QUALITY:Peptide-N4-(N-acetyl-beta-glucosaminyl)asparagine amidase A protein (AHRD V3.3 *** AT5G05480.1)
Solyc09g089610.3	3.12792	8.39112	327.5	1.5707	0.315856	4.97284	6.59792e-07	1.56008e-05	ethylene receptor-like protein (ETR6)
Solyc01g079720.3	23.2299	37.2882	1444.24	0.81846	0.164594	4.97261	6.60559e-07	1.56028e-05	Kinase-associated protein phosphatase 1 (AHRD V3.3 *** A6N8J3_SOLPE)
Solyc10g055770.2	36.7807	16.2765	976.618	-1.04129	0.209429	-4.97206	6.62459e-07	1.56316e-05	Hippocampus abundant transcript 1 (AHRD V3.3 *** A0A0B0P0P1_GOSAR)
Solyc06g076280.2	26.9064	8.05376	885.12	-1.60718	0.323291	-4.97132	6.6499e-07	1.56751e-05	Transcription factor GRAS (AHRD V3.3 *** A0A118K209_CYNCS)
Solyc03g006080.3	2.3794	0.600508	119.966	-1.85964	0.374093	-4.97105	6.65903e-07	1.56805e-05	LRR receptor-like kinase (AHRD V3.3 *** A0A072V4N4_MEDTR)
Solyc11g068780.1	0.400808	9.30963	43.5221	4.68399	0.942554	4.96947	6.71364e-07	1.57929e-05	LOW QUALITY:ovate family protein 30
Solyc05g014260.3	8.8004	15.0987	824.4	0.916096	0.184359	4.96909	6.72686e-07	1.58062e-05	Two-component response regulator (AHRD V3.3 *** W9RKG5_9ROSA)
Solyc11g020990.2	2.88089	0.154463	49.2131	-4.13842	0.832862	-4.96891	6.73309e-07	1.58062e-05	Proteinase inhibitor II (AHRD V3.3 *** B3F0C1_TOBAC)
Solyc06g075070.3	0.311745	3.58557	56.27	3.69123	0.743144	4.96704	6.7981e-07	1.59425e-05	Carbonic anhydrase (AHRD V3.3 *** B6T9W3_MAIZE)
Solyc02g090970.1	16.2665	0.132247	173.339	-6.79322	1.36786	-4.9663	6.82428e-07	1.59875e-05	MAP kinase kinase kinase 21
Solyc06g083390.3	76.7447	19.0676	780.698	-1.88008	0.378685	-4.96476	6.87859e-07	1.60983e-05	RPM1-interacting protein 4 (AHRD V3.3 *** B9GQK9_POPTR)
Solyc02g063330.3	1.89411	6.12084	262.077	1.82799	0.368375	4.96232	6.96548e-07	1.6285e-05	Kinase family protein (AHRD V3.3 *** B9H386_POPTR)
Solyc02g080890.3	7.11299	0.373348	133.888	-4.09008	0.825909	-4.95222	7.33718e-07	1.71365e-05	WRKY transcription factor 6
Solyc12g010920.2	141.688	382.451	3768.86	1.5822	0.319958	4.94504	7.61302e-07	1.77627e-05	Oleosin (AHRD V3.3 *** K4DCH8_SOLLC)
Solyc10g051030.2	2.79329	7.44527	227.337	1.56045	0.315594	4.94449	7.6345e-07	1.77947e-05	electron transporter%2C putative (Protein of unknown function%2C DUF547) (AHRD V3.3 *** AT5G66600.9)
Solyc03g117980.3	121.601	38.1081	5906.47	-1.54412	0.312602	-4.93957	7.82956e-07	1.82308e-05	whitefly-induced gp91-phox
Solyc04g053000.1	9.88113	0	26.4936	-8.10672	1.64175	-4.93786	7.89846e-07	1.83725e-05	SAUR-like auxin-responsive protein family (AHRD V3.3 *** AT2G21210.2)
Solyc04g054310.3	10.1169	21.985	606.847	1.25289	0.253804	4.93644	7.95597e-07	1.84875e-05	Alanine-glyoxylate aminotransferase, putative (AHRD V3.3 *** B9T1D1_RICCO)
Solyc11g010350.2	4.72558	1.66239	206.395	-1.37156	0.277887	-4.93569	7.98659e-07	1.85399e-05	Glucan 1,3-beta-glucosidase (AHRD V3.3 *** A0A151U914_CAJCA)
Solyc08g081790.2	0.83185	60.761	475.115	6.36953	1.29069	4.93497	8.01622e-07	1.85898e-05	Dirigent protein (AHRD V3.3 *** K4CPH5_SOLLC)
Solyc03g078520.3	20.9129	10.5383	1003.94	-0.854158	0.17313	-4.93362	8.0721e-07	1.86816e-05	Receptor-like protein kinase (AHRD V3.3 *** A0A0K9P3X9_ZOSMR)
Solyc10g086620.2	43.5031	19.3648	691.879	-1.0386	0.210514	-4.93365	8.07052e-07	1.86816e-05	NAD(P)-binding Rossmann-fold superfamily protein (AHRD V3.3 *** AT5G06060.1),Pfam:PF13561
Solyc09g030450.3	7.26391	2.59606	279.747	-1.35398	0.274558	-4.93148	8.16096e-07	1.88682e-05	Receptor-like kinase (AHRD V3.3 *** G7K0V8_MEDTR)
Solyc04g015340.3	29.1066	13.7353	966.137	-0.95106	0.192935	-4.92944	8.24668e-07	1.90472e-05	Carboxypeptidase (AHRD V3.3 *** K4BQ37_SOLLC)
Solyc02g071080.2	6.47516	17.852	322.459	1.61298	0.327259	4.92876	8.27529e-07	1.9094e-05	Purine permease (AHRD V3.3 *** A0A072UW47_MEDTR)
Solyc05g053120.1	0.475737	3.14794	54.1789	2.88293	0.585248	4.926	8.39297e-07	1.9346e-05	Glycosyltransferase (AHRD V3.3 *** A0A0A1WC49_NICAT)
Solyc02g093100.3	13.9904	4.71026	944.839	-1.44864	0.294253	-4.92312	8.51733e-07	1.9613e-05	Receptor protein kinase, putative (AHRD V3.3 *** B9T4U3_RICCO)
Solyc06g034040.1	324.35	853.008	5451.55	1.54432	0.313894	4.91989	8.65927e-07	1.99198e-05	Oleosin (AHRD V3.3 *** K4C4M8_SOLLC)
Solyc05g011960.3	17.6548	6.15892	279.344	-1.39323	0.283233	-4.91901	8.69812e-07	1.99891e-05	DnaJ domain-containing protein (AHRD V3.3 *-* A0A103YBW3_CYNCS)
Solyc01g079260.3	13.7053	4.22077	250.559	-1.56769	0.31874	-4.91839	8.72579e-07	2.00326e-05	WRKY transcription factor 23
Solyc03g119900.3	0.344939	2.28091	57.8432	2.88145	0.585878	4.91817	8.73551e-07	2.00348e-05	neurogenic locus notch-like protein (AHRD V3.3 *-* AT4G14746.1)
Solyc09g014490.3	4.72245	1.3686	175.182	-1.66522	0.338767	-4.91553	8.85432e-07	2.0287e-05	ATP binding protein, putative (AHRD V3.3 *** B9SLM8_RICCO)
Solyc08g079600.3	27.48	6.85662	200.736	-1.85025	0.376608	-4.91293	8.97268e-07	2.05377e-05	BnaA07g13420D protein (AHRD V3.3 *** A0A078ETL1_BRANA)
Solyc07g025510.3	71.6249	33.923	1430.29	-0.948579	0.193209	-4.90961	9.12591e-07	2.08675e-05	Tetraspanin family protein (AHRD V3.3 *** G7LJJ7_MEDTR)
Solyc11g011210.2	16.0016	5.14834	175.303	-1.49985	0.305524	-4.9091	9.14967e-07	2.0901e-05	Gibberellin-regulated family protein (AHRD V3.3 *** AT1G74670.1)
Solyc09g011670.3	77.0664	158.254	1640.42	1.18395	0.241239	4.9078	9.21028e-07	2.10185e-05	Adenine nucleotide alpha hydrolases-like superfamily protein (AHRD V3.3 *** AT3G53990.1)
Solyc03g113430.3	9.66469	24.8177	894.952	1.50288	0.306292	4.90667	9.26342e-07	2.11188e-05	Nitrate transporter NRT1-2 (AHRD V3.3 *** Q9FRU5_SOYBN)
Solyc02g089990.1	46.3614	7.50338	258.326	-2.48136	0.505764	-4.90617	9.28731e-07	2.11522e-05	HTH-type transcriptional regulator (AHRD V3.3 *** AT2G23690.1)
Solyc02g092590.3	2.00023	0.177313	37.6038	-3.34294	0.682017	-4.90155	9.50845e-07	2.16129e-05	T-box transcription factor, putative (DUF863) (AHRD V3.3 *-* AT1G69360.1)
Solyc05g005670.1	1.38573	0.0347969	28.4074	-5.14807	1.05029	-4.90155	9.50824e-07	2.16129e-05	U-box domain-containing protein 18 (AHRD V3.3 *** W9RKZ7_9ROSA)
Solyc02g078620.1	23.9493	6.88354	260.912	-1.6756	0.342022	-4.89912	9.62677e-07	2.18601e-05	Dof zinc finger protein (AHRD V3.3 *** W9RD26_9ROSA)
Solyc02g087540.2	33.6224	0.719301	805.954	-5.396	1.10147	-4.89891	9.63694e-07	2.18615e-05	P-loop containing nucleoside triphosphate hydrolases superfamily protein (AHRD V3.3 *** AT3G28510.1)
Solyc00g156980.3	58.9417	23.1393	473.046	-1.22189	0.249495	-4.89745	9.70896e-07	2.20031e-05	Glucose-methanol-choline (GMC) oxidoreductase family protein (AHRD V3.3 *-* AT1G72970.2)
Solyc04g015360.3	61.5982	15.1766	1434.76	-1.89819	0.388501	-4.88593	1.02942e-06	2.33064e-05	GATA transcription factor (AHRD V3.3 *** K4BQ39_SOLLC)
Solyc03g082530.1	13.6918	0.776282	52.2554	-3.98362	0.815889	-4.88255	1.04725e-06	2.36866e-05	Small auxin up-regulated RNA37
Solyc01g091870.3	0.253	1.85539	76.3999	3.00927	0.616656	4.87998	1.06097e-06	2.39733e-05	SPX domain-containing family protein (AHRD V3.3 *** B9GW54_POPTR)
Solyc05g055730.3	4.02683	0.816477	140.067	-2.18444	0.447667	-4.87962	1.06292e-06	2.39938e-05	Methylenetetrahydrofolate reductase (AHRD V3.3 *** K4C2P8_SOLLC)
Solyc01g100120.3	0.172498	1.26	103.606	3.02612	0.62023	4.87903	1.06609e-06	2.40416e-05	Kinesin-like protein (AHRD V3.3 *** B9I798_POPTR)
Solyc12g010050.2	13.8499	5.63867	429.99	-1.16837	0.239485	-4.87865	1.06813e-06	2.40639e-05	DNA-3-methyladenine glycosylase, putative (AHRD V3.3 *** B9STQ9_RICCO)
Solyc02g067610.1	10.0407	0	31.6886	-8.36454	1.71558	-4.87563	1.08464e-06	2.44118e-05	LOW QUALITY:DNA helicase INO80-like protein (AHRD V3.3 --* AT3G57300.2)
Solyc03g005020.3	5.37514	13.3084	273.808	1.43771	0.294897	4.8753	1.08642e-06	2.4428e-05	Lipase (AHRD V3.3 *** K4BDS6_SOLLC)
Solyc11g010730.2	8.22296	3.05565	256.903	-1.29524	0.265717	-4.87453	1.09066e-06	2.44993e-05	Protein kinase family protein (AHRD V3.3 *** F4KI00_ARATH)
Solyc01g109110.3	15.5613	3.17138	769.544	-2.16429	0.444149	-4.87288	1.0998e-06	2.46804e-05	Guanine nucleotide-binding protein alpha-2 subunit (AHRD V3.3 *** A0A151THZ4_CAJCA)
Solyc01g066790.1	15.796	0	29.9893	-8.28494	1.70076	-4.87133	1.1085e-06	2.48512e-05	LOW QUALITY:Diacylglycerol O-acyltransferase 2 (AHRD V3.3 --* DGAT2_ARATH)
Solyc03g098050.3	436.609	172.616	3918.26	-1.20569	0.24752	-4.87109	1.10983e-06	2.48568e-05	Calmodulin 6
Solyc06g065670.3	28.88	15.0744	1873.9	-0.801943	0.164697	-4.8692	1.12052e-06	2.50716e-05	Pleiotropic drug resistance ABC transporter (AHRD V3.3 *** W0TUG3_ACAMN)
Solyc10g049630.2	61.9504	15.8513	1233.59	-1.83068	0.37601	-4.86871	1.12329e-06	2.51092e-05	Protein phosphatase 2C family protein (AHRD V3.3 *** AT4G33920.1)
Solyc02g090350.3	43.9973	14.65	1826.98	-1.46696	0.30137	-4.86762	1.12948e-06	2.52228e-05	Cytochrome P450 (AHRD V3.3 *** A0A103Y530_CYNCS)
Solyc01g107170.2	26.4052	3.88383	388.17	-2.61511	0.537314	-4.86699	1.13308e-06	2.52787e-05	Zinc finger protein (AHRD V3.3 *** A0T3Q5_SOLTU)
Solyc03g005060.3	4.75883	1.52513	302.124	-1.52084	0.312515	-4.86645	1.13619e-06	2.52986e-05	nucleolar protein gar2-like protein (AHRD V3.3 *-* AT2G42320.2)
Solyc07g042160.3	10.8703	19.0964	708.453	0.951939	0.195606	4.86663	1.13519e-06	2.52986e-05	Pectin lyase-like superfamily protein (AHRD V3.3 *** AT3G42950.1)
Solyc01g094010.3	86.6462	38.5564	1404.72	-1.03626	0.213069	-4.8635	1.15325e-06	2.56537e-05	alpha/beta-hydrolases superfamily protein
Solyc03g112760.3	93.384	46.6887	5412.75	-0.869376	0.178829	-4.86149	1.16504e-06	2.58907e-05	transmembrane protein (AHRD V3.3 *** AT3G48200.1)
Solyc01g091370.3	17.9515	6.57195	405.884	-1.3259	0.27279	-4.86052	1.1708e-06	2.59935e-05	AT hook motif DNA-binding family protein (AHRD V3.3 *** A0A072U297_MEDTR)
Solyc01g066640.2	27.3202	10.9211	589.806	-1.19737	0.246386	-4.85973	1.17545e-06	2.60716e-05	LOW QUALITY:vitellogenin-like protein (AHRD V3.3 *** AT3G06868.1)
Solyc07g056280.3	4.54728	0.783528	64.7018	-2.38863	0.491558	-4.8593	1.17799e-06	2.60852e-05	WRKY transcription factor 30
Solyc09g031528.1	0.35063	2.53631	105.867	2.97063	0.611335	4.85925	1.17834e-06	2.60852e-05	3-oxoacyl-[acyl-carrier-protein] synthase (AHRD V3.3 *-* A0A0V0IG10_SOLCH)
Solyc02g093480.3	4.58716	0.983852	113.015	-2.10573	0.433532	-4.85715	1.19088e-06	2.63309e-05	lysine ketoglutarate reductase trans-splicing protein (DUF707) (AHRD V3.3 *** AT1G67850.7)
Solyc06g066380.1	28.1603	6.38386	452.767	-2.01578	0.415026	-4.85701	1.19174e-06	2.63309e-05	LOW QUALITY:Pentatricopeptide repeat-containing protein, putative (AHRD V3.3 *** B9RE94_RICCO)
Solyc08g067390.3	8.93688	1.95028	78.6108	-2.06713	0.425696	-4.85589	1.1985e-06	2.64547e-05	EG45-like domain containing protein (AHRD V3.3 *** A0A0B2PHN1_GLYSO)
Solyc00g265510.2	705.412	36943.5	58741.7	5.86608	1.20861	4.85356	1.21264e-06	2.67412e-05	LOW QUALITY:Protein Ycf2 (AHRD V3.3 --* A0A0C5CHC0_ACTCH)
Solyc04g064850.3	8.67069	16.9905	751.647	1.11411	0.229609	4.85221	1.22092e-06	2.68978e-05	Organic solute transporter ostalpha protein (AHRD V3.3 *** A0A072V0U4_MEDTR)
Solyc10g006080.2	3.40938	11.6784	252.655	1.9176	0.395401	4.84976	1.23613e-06	2.72067e-05	Sodium/hydrogen exchanger (AHRD V3.3 *** A0A067F4C6_CITSI)
Solyc01g107280.3	2.86017	0.175727	70.5721	-3.84226	0.792483	-4.84837	1.24478e-06	2.73446e-05	Late embryogenesis abundant protein Lea5, putative (AHRD V3.3 *** A0A061E251_THECC)
Solyc11g073060.2	14.5225	0.0492605	64.7868	-7.95374	1.64044	-4.84854	1.24376e-06	2.73446e-05	Zinc finger family protein (AHRD V3.3 *** B9HM54_POPTR)
Solyc04g081550.3	32.7768	13.0257	638.827	-1.19185	0.245884	-4.84723	1.25199e-06	2.74503e-05	Pathogenesis-related thaumatin family protein (AHRD V3.3 *** B9H4Z3_POPTR)
Solyc11g008140.2	16.1319	4.86345	380.157	-1.60216	0.330529	-4.84726	1.25177e-06	2.74503e-05	Pectate lyase (AHRD V3.3 *** K4D575_SOLLC)
Solyc12g099900.1	17.8522	30.1928	695.538	0.894164	0.184505	4.84628	1.25798e-06	2.75553e-05	SCL3 (scarecrow-like 3)
Solyc05g005370.2	4.61718	14.2879	158.101	1.77537	0.366599	4.8428	1.28023e-06	2.80158e-05	Transcription factor (AHRD V3.3 *** A0A0H5LIB4_COFCA)
Solyc02g084890.2	40.3431	1.69281	1083.99	-4.43718	0.916439	-4.84176	1.28692e-06	2.81355e-05	NBS-LRR disease resistance protein NBS50 (AHRD V3.3 *** A0A0F6RAM2_9ROSI)
Solyc11g071740.2	28.7787	0.229373	171.487	-6.79378	1.40327	-4.8414	1.28926e-06	2.81597e-05	Calmodulin-like protein (AHRD V1 ***- Q0VJ70_DATME)
Solyc04g081970.3	77.1205	130.452	2665.61	0.899864	0.18592	4.84006	1.29797e-06	2.8323e-05	Thioredoxin (AHRD V3.3 *** A0A103YDW7_CYNCS)
Solyc08g066100.3	16.7816	31.0441	1102.15	1.02568	0.212082	4.83625	1.3231e-06	2.88437e-05	ATP-dependent 6-phosphofructokinase (AHRD V3.3 *** A0A0V0IM90_SOLCH)
Solyc03g093550.1	92.5529	1.61287	664.954	-5.66333	1.17122	-4.83541	1.32869e-06	2.89382e-05	Ethylene-responsive transcription factor (AHRD V3.3 *** M4WYH8_GOSHI)
Solyc08g079590.2	4.75591	0.567016	52.5856	-2.94798	0.61014	-4.83165	1.35409e-06	2.94354e-05	Pentatricopeptide (PPR) repeat-containing protein-like (AHRD V3.3 *** Q6ETC2_ORYSJ)
Solyc12g088050.2	13.3355	5.88858	432.331	-1.04745	0.216786	-4.83171	1.35366e-06	2.94354e-05	Rhamnogalacturonate lyase family protein (AHRD V3.3 *** AT1G09890.4)
Solyc04g074270.3	31.1537	14.8903	2339.81	-0.933525	0.193466	-4.82526	1.39824e-06	3.03375e-05	Leucine-rich repeat-containing protein (AHRD V3.3 *** A0A103XBY7_CYNCS)
Solyc07g056480.3	24.3547	8.76246	312.392	-1.34935	0.279634	-4.82541	1.39715e-06	3.03375e-05	glutathione S-transferase/peroxidase
Solyc10g018780.2	64.5102	19.9251	1126.96	-1.57868	0.327426	-4.8215	1.4248e-06	3.08847e-05	Squamosa promoter binding protein 8a
Solyc12g044920.2	1.06538	2.56407	198.887	1.40804	0.292106	4.82029	1.4335e-06	3.10438e-05	Phospholipid-transporting ATPase (AHRD V3.3 *** A0A0V0IZF4_SOLCH)
Solyc10g047670.2	21.4121	34.2908	1506.54	0.817615	0.169628	4.82004	1.43528e-06	3.1053e-05	HVA22-like protein (AHRD V3.3 *-* M0ZZ84_SOLTU)
Solyc08g067030.3	823.996	353.016	18384.8	-1.09841	0.228298	-4.8113	1.49955e-06	3.24129e-05	transmembrane protein, putative (Protein of unknown function, DUF642) (AHRD V3.3 *** AT5G11420.1)
Solyc01g086960.3	631.978	219.906	4813.09	-1.38253	0.287552	-4.80793	1.52501e-06	3.29321e-05	Zinc finger A20 and AN1 domain-containing stress-associated protein (AHRD V3.3 *** A0A0K9Q649_ZOSMR)
Solyc04g074470.1	4.01755	0.048307	36.8384	-6.13477	1.27631	-4.80665	1.53482e-06	3.31128e-05	Phosphate-induced protein 1 (AHRD V3.3 *** A0A103XX62_CYNCS)
Solyc01g107090.2	16.537	1.81193	127.372	-3.04852	0.635362	-4.79808	1.60198e-06	3.45292e-05	LOW QUALITY:beta-1,4-xylosidase (AHRD V3.3 *** AT3G19615.1)
Solyc10g078530.2	74.0714	21.3126	1803.28	-1.67886	0.350513	-4.78972	1.67018e-06	3.59582e-05	Patatin (AHRD V3.3 *** M1C6Q0_SOLTU)
Solyc11g006540.2	17.8952	4.21592	401.146	-1.96103	0.409437	-4.78957	1.67142e-06	3.59582e-05	FAD-dependent pyridine nucleotide-disulphide oxidoreductase (AHRD V1 **-- D3M425_9ACTO)
Solyc04g080820.2	1.76421	9.09827	239.376	2.52676	0.52783	4.78708	1.69227e-06	3.63728e-05	cytokinin oxidase4
Solyc09g018750.3	209.263	109.813	3751.71	-0.797234	0.166551	-4.78674	1.69516e-06	3.64006e-05	CBS domain-containing protein (AHRD V3.3 *** A0T1V6_PLESU)
Solyc03g019650.3	75.2328	125.658	4853.32	0.880563	0.184067	4.78393	1.71898e-06	3.68775e-05	Major facilitator superfamily protein (AHRD V3.3 *** AT5G14120.1)
Solyc02g036480.1	5.26942	0.260468	41.6443	-4.23245	0.88476	-4.78372	1.72079e-06	3.6882e-05	LOW QUALITY:Late embryogenesis abundant (LEA) hydroxyproline-rich glycoprotein family (AHRD V3.3 *** AT1G65690.1)
Solyc01g068410.3	8.14505	24.161	492.232	1.71167	0.357828	4.7835	1.72272e-06	3.68888e-05	SlPIN5
Solyc06g075150.3	5.4149	10.8203	426.194	1.13688	0.237679	4.78324	1.72491e-06	3.69011e-05	Auxin Response Factor 10B
Solyc04g054370.1	50.3617	99.287	771.855	1.1231	0.234901	4.78115	1.74298e-06	3.7253e-05	RING/U-box superfamily protein (AHRD V3.3 *-* AT5G41400.1)
Solyc02g084410.3	6.14685	0.306708	90.8328	-4.19331	0.877087	-4.78096	1.74461e-06	3.72531e-05	Lactoylglutathione lyase / glyoxalase I family protein (AHRD V3.3 *** A0A061DGQ7_THECC)
Solyc09g011600.3	3.90968	0.49813	47.7566	-2.81441	0.588784	-4.78005	1.75256e-06	3.73879e-05	glutathione S-transferase
Solyc05g010710.2	29.4737	10.7072	1028.58	-1.33735	0.27996	-4.77695	1.77978e-06	3.79334e-05	UDP-glycosyltransferase (AHRD V3.3 *** A0A165XX62_DAUCA)
Solyc01g079670.2	4.58593	0	30.5662	-8.31248	1.74072	-4.77532	1.79424e-06	3.81705e-05	LOW QUALITY:cotton fiber protein (AHRD V3.3 *** AT5G38700.1)
Solyc07g006600.1	22.6736	83.6763	616.099	2.01354	0.421645	4.77545	1.79305e-06	3.81705e-05	glutamine dumper 3 (AHRD V3.3 *** AT5G57685.1)
Solyc03g114730.3	121.094	57.0551	4408.35	-0.957789	0.200681	-4.77268	1.81788e-06	3.86375e-05	O-fucosyltransferase family protein (AHRD V3.3 *** AT5G15740.1)
Solyc02g088220.3	22.6762	9.27844	1019.18	-1.16398	0.244071	-4.76904	1.85102e-06	3.93053e-05	Phosphate transporter PHO1-like protein (AHRD V3.3 *** A0A0B0MVV1_GOSAR)
Solyc12g096890.1	17.0615	1.06687	85.8602	-3.83092	0.803484	-4.76789	1.86164e-06	3.94943e-05	F-box protein PP2 (AHRD V3.3 *** A0A059PC27_CICAR)
Solyc06g060510.2	10.2423	1.85976	118.022	-2.35401	0.494175	-4.76352	1.90246e-06	4.0323e-05	LOW QUALITY:Plant/F17O14-7 protein (AHRD V3.3 *** G7KY86_MEDTR)
Solyc08g068660.1	11.694	1.23403	37.5663	-3.10684	0.652253	-4.76325	1.90502e-06	4.034e-05	Histidine decarboxylase (AHRD V3.3 *-* W0KR26_TOBAC)
Solyc05g055990.3	3.34188	0.0475402	31.1566	-5.88829	1.23666	-4.76143	1.92227e-06	4.06676e-05	plasma membrane intrinsic protein 2.12
Solyc05g041440.3	7.46911	2.95726	294.159	-1.20162	0.252591	-4.75717	1.96323e-06	4.14856e-05	Ankyrin repeat-containing-like protein (AHRD V3.3 *** A0A061GL73_THECC)
Solyc11g066250.2	9.86324	25.1989	1254.2	1.49895	0.315101	4.75704	1.96455e-06	4.14856e-05	Carboxypeptidase (AHRD V3.3 *** K4D9N3_SOLLC)
Solyc03g078150.3	20.4103	50.127	1698.97	1.44811	0.304443	4.75658	1.96897e-06	4.15405e-05	Amino acid transporter family protein (AHRD V3.3 *** D7LGK0_ARALL)
Solyc02g091990.3	2.08712	0.00998372	54.6013	-7.69646	1.61881	-4.7544	1.9904e-06	4.19151e-05	1-aminocyclopropane-1-carboxylate synthase 3
Solyc03g078090.3	1.5488	0.112166	31.6728	-3.64559	0.766797	-4.75431	1.99122e-06	4.19151e-05	Pectinesterase (AHRD V3.3 *** K4BHN9_SOLLC)
Solyc03g093120.4	40.6264	0.160938	953.592	-7.79596	1.63986	-4.75403	1.99404e-06	4.19151e-05	xyloglucan endotransglucosylase-hydrolase
Solyc10g050160.2	7.70107	36.8862	532.426	2.42716	0.51054	4.7541	1.99331e-06	4.19151e-05	Caffeoyl-CoA O-methyltransferase (AHRD V3.3 *** CAMT_ZINVI)
Solyc11g020230.1	19.0754	0.713819	452.152	-4.60358	0.968415	-4.75372	1.99703e-06	4.19394e-05	Cytokinin-regulated kinase 1 (AHRD V3.3 *** Q9FUK3_TOBAC)
Solyc02g084390.3	25.5221	12.225	1331.58	-0.927526	0.195261	-4.75019	2.03223e-06	4.26396e-05	Kinesin-like protein (AHRD V3.3 *** A0A0V0IYV5_SOLCH)
Solyc06g036310.3	64.2007	29.2182	859.434	-0.99987	0.210499	-4.75	2.03412e-06	4.26403e-05	Heavy metal transport/detoxification superfamily protein (AHRD V3.3 *** A0A072TW71_MEDTR)
Solyc03g124110.2	46.6731	0	394.561	-12.006	2.52814	-4.74892	2.04505e-06	4.28302e-05	CBF
Solyc04g071800.3	104.929	52.3985	4092.36	-0.860299	0.181215	-4.7474	2.06045e-06	4.31132e-05	Cytochrome P450 (AHRD V3.3 *** A0A0B0NSU6_GOSAR)
Solyc09g008250.3	2.66861	0.0756844	26.6804	-5.04502	1.06365	-4.74312	2.10456e-06	4.39961e-05	blind-like1
Solyc06g076080.2	21.2386	0	132.612	-10.4328	2.19968	-4.74286	2.10717e-06	4.40105e-05	Cell division cycle protein 48-related / CDC48-related isoform 1 (AHRD V3.3 --* A0A061ERQ8_THECC)
Solyc12g096920.1	3.05376	0.656784	104.976	-2.08083	0.438802	-4.74208	2.11535e-06	4.41411e-05	Disease resistance protein (CC-NBS-LRR class) family protein (AHRD V3.3 *** G7IID2_MEDTR)
Solyc03g116390.3	46.3885	146.648	1249.44	1.81426	0.382693	4.74077	2.12909e-06	4.43874e-05	Late embryogenesis abundant protein (AHRD V3.3 *** E1AZA3_SOLLC)
Solyc02g088325.1	3.55158	15.8767	362.389	2.32463	0.490372	4.74054	2.13154e-06	4.43981e-05	DUF1336 family protein (AHRD V3.3 *** A0A072UPS9_MEDTR)
Solyc03g113980.3	1.70318	0.0400067	30.4042	-5.24668	1.10687	-4.74012	2.13594e-06	4.44493e-05	Calmodulin binding protein-like protein (AHRD V3.3 *** AT5G62570.2)
Solyc06g049050.3	6.66917	1.00002	89.0747	-2.60952	0.550569	-4.73969	2.14048e-06	4.4463e-05	expansin 2
Solyc10g083760.2	139.671	79.576	6804.88	-0.677492	0.142938	-4.73975	2.13987e-06	4.4463e-05	chloroplast threonine deaminase 1 precursor
Solyc12g010025.1	4.94457	0.341988	82.8829	-3.7781	0.797438	-4.7378	2.16049e-06	4.4838e-05	Leucine aminopeptidase (AHRD V3.3 *** U3PLK3_TOBAC)
Solyc01g094460.3	4.48554	1.53967	576.714	-1.42045	0.299947	-4.73565	2.18349e-06	4.52744e-05	AT hook motif DNA-binding family protein (AHRD V3.3 *** A0A072TNY7_MEDTR)
Solyc04g074070.2	2.43277	0.294495	42.8374	-2.92867	0.618465	-4.73538	2.18648e-06	4.52953e-05	Sugar transporter protein 4
Solyc11g010490.2	22.7048	36.1742	2301.64	0.809732	0.171012	4.73494	2.19116e-06	4.53512e-05	pesticidal crystal cry8Ba protein (AHRD V3.3 *** AT4G24610.1)
Solyc04g072790.2	0.127009	1.67398	78.9769	3.90554	0.825791	4.72946	2.25122e-06	4.65131e-05	Cellulose synthase (AHRD V3.3 *** M1AK99_SOLTU)
Solyc12g008800.2	18.279	3.09625	252.203	-2.41692	0.511036	-4.72944	2.25135e-06	4.65131e-05	Myb-like transcription factor family protein, putative (AHRD V3.3 *** A0A061GMU9_THECC)
Solyc12g094660.2	9.11467	3.57657	453.746	-1.2103	0.25598	-4.7281	2.26629e-06	4.67795e-05	Disease resistance protein (AHRD V3.3 *** A0A103YE14_CYNCS)
Solyc01g005280.3	23.7548	9.11112	236.375	-1.24748	0.263895	-4.72717	2.27673e-06	4.69175e-05	Sec14p-like phosphatidylinositol transfer family protein (AHRD V3.3 *** AT1G14820.3)
Solyc09g014310.3	5.39781	71.8261	906.072	3.90145	0.82533	4.72714	2.27707e-06	4.69175e-05	Desiccation-related PCC13-62 (AHRD V3.3 *** A0A0B0N4G5_GOSAR),Pfam:PF13668
Solyc03g078100.3	32.3309	11.8518	923.504	-1.3269	0.280714	-4.72689	2.27989e-06	4.69334e-05	Pectinesterase (AHRD V3.3 *** K4BHP0_SOLLC)
Solyc02g077670.3	30.9394	55.1693	1925.28	0.974793	0.206243	4.72642	2.28508e-06	4.6998e-05	DnaJ-like protein (AHRD V3.3 *** Q9SP09_TOBAC)
Solyc11g044455.1	27.6986	0.409876	210.087	-6.00122	1.27057	-4.72326	2.32089e-06	4.76917e-05	Serine/threonine protein phosphatase 7 long form isogeny (AHRD V3.3 *-* A0A151SUT9_CAJCA)
Solyc07g053920.3	20.8963	9.81361	608.197	-0.959113	0.203075	-4.72295	2.32451e-06	4.77232e-05	Mannan endo-1,4-beta-mannosidase 2 (AHRD V3.3 *** MAN2_ARATH)
Solyc05g024160.3	0.65173	3.08625	97.026	2.40043	0.508808	4.71775	2.38462e-06	4.89135e-05	Pyruvate dehydrogenase E1 component subunit beta (AHRD V3.3 *** B6T6H3_MAIZE)
Solyc09g075140.3	12.5127	3.93773	224.673	-1.54274	0.327093	-4.71651	2.3992e-06	4.91685e-05	alpha/beta-Hydrolases superfamily protein (AHRD V3.3 *** AT3G62860.1)
Solyc02g077820.1	0.543091	6.57715	43.5862	3.74553	0.795157	4.71043	2.47193e-06	5.06139e-05	LOW QUALITY:Ethylene-responsive transcription factor (AHRD V3.3 --* V5QP37_MOMCH)
Solyc08g068390.3	33.2653	17.8456	1366.01	-0.762331	0.161988	-4.70609	2.52517e-06	5.16578e-05	Fatty acid beta-oxidation multifunctional protein (AHRD V3.3 *** A0A077DAS1_9ERIC)
Solyc06g068950.3	57.5814	22.6302	1429.65	-1.22451	0.26023	-4.70549	2.53259e-06	5.17633e-05	Phosphoethanolamine N-methyltransferase (AHRD V3.3 *** PEAMT_SPIOL)
Solyc08g077980.3	187.883	297.067	3989.21	0.800047	0.170044	4.70493	2.53948e-06	5.1858e-05	Bax inhibitor
Solyc05g009010.1	16.5881	2.65258	172.161	-2.52539	0.5368	-4.70452	2.54461e-06	5.19164e-05	Protein kinase family protein (AHRD V3.3 *-* AT5G38210.1)
Solyc12g087980.2	36.064	16.0532	648.78	-1.03973	0.221164	-4.70119	2.58648e-06	5.27236e-05	HXXXD-type acyl-transferase family protein, putative (AHRD V3.3 *** A0A061FEX2_THECC)
Solyc11g012510.2	62.3937	17.2444	1655.39	-1.72668	0.367482	-4.69867	2.61866e-06	5.33322e-05	GRAS1
Solyc01g103470.2	14.7941	1.81614	169.787	-2.90819	0.619104	-4.69742	2.63474e-06	5.3612e-05	Cytosolic Fe-S cluster assembly factor nar-1 (AHRD V3.3 *** A0A1D1Z971_9ARAE)
Solyc03g007230.3	20.8523	45.9191	3409.28	1.28915	0.274514	4.69612	2.65148e-06	5.39047e-05	Protein phosphatase 2c, putative (AHRD V3.3 *** B9RIK1_RICCO)
Solyc11g020040.2	35.8093	75.1284	3043.22	1.21714	0.259208	4.6956	2.65821e-06	5.39938e-05	heat shock protein 70
Solyc04g064710.3	2.13041	7.40868	224.136	1.93904	0.413674	4.68736	2.76754e-06	5.61646e-05	Alcohol dehydrogenase (AHRD V3.3 *** Q42953_TOBAC)
Solyc07g005330.3	143.084	49.9422	3040.46	-1.39344	0.297308	-4.68685	2.77439e-06	5.62538e-05	Glucan endo-1,3-beta-glucosidase, putative (AHRD V3.3 *** B9SXY3_RICCO)
Solyc09g090160.3	50.8091	88.6569	6130.08	0.942287	0.201076	4.68622	2.78295e-06	5.63776e-05	Ankyrin repeat-containing protein (AHRD V3.3 *** A0A103XIQ5_CYNCS)
Solyc10g006880.3	0.372912	2.90706	50.2732	3.12252	0.667065	4.68099	2.85492e-06	5.77845e-05	NAC domain protein (AHRD V3.3 *** Q56UP7_SOLLC)
Solyc07g063820.3	3.39378	0.912163	143.137	-1.77673	0.379613	-4.68038	2.8635e-06	5.79069e-05	Serine/threonine-protein kinase (AHRD V3.3 *** A0A0V0IT75_SOLCH)
Solyc05g009200.2	5.88708	1.53168	109.956	-1.79525	0.383705	-4.67873	2.8866e-06	5.83225e-05	DUF1639 family protein (AHRD V3.3 *** G7IC98_MEDTR)
Solyc03g007890.3	19.8619	42.3266	2158.22	1.2396	0.264987	4.67797	2.89735e-06	5.84882e-05	class 2 small heat shock protein Le-HSP17.6
Solyc02g081400.3	85.0609	138.175	3804.52	0.841148	0.179841	4.67717	2.90857e-06	5.86168e-05	Class I glutamine amidotransferase-like superfamily protein (AHRD V3.3 *** AT3G02720.1)
Solyc06g083370.3	5.39216	1.53137	165.29	-1.67924	0.35904	-4.67703	2.91056e-06	5.86168e-05	Trypsin-like cysteine/serine peptidase domain-containing protein (AHRD V3.3 *** A0A103YNC2_CYNCS)
Solyc08g076170.1	45.972	15.3453	151.569	-1.44797	0.309596	-4.67697	2.9114e-06	5.86168e-05	LOW QUALITY:50S ribosomal protein L22, chloroplastic (AHRD V3.3 -** RK22_CHLAT)
Solyc07g032385.1	55.7827	17.0804	1662.38	-1.5793	0.33774	-4.6761	2.92378e-06	5.88145e-05	Pentatricopeptide repeat-containing-like protein (AHRD V3.3 *** A0A0B0N0N5_GOSAR)
Solyc03g033330.3	22.5608	10.7883	537.516	-0.929856	0.19895	-4.67382	2.95648e-06	5.94201e-05	RING/U-box superfamily protein (AHRD V3.3 *** A0A061DF87_THECC)
Solyc05g053240.3	60.5438	30.4521	3747.66	-0.858792	0.183767	-4.67328	2.96432e-06	5.94897e-05	Squamosa promoter binding protein12b
Solyc06g052070.3	10.3019	3.79716	507.026	-1.30638	0.279545	-4.67322	2.96514e-06	5.94897e-05	WD-repeat protein, putative (AHRD V3.3 *** B9T7W7_RICCO)
Solyc03g123620.4	83.6577	4.6577	1959.72	-4.05848	0.868513	-4.67291	2.96961e-06	5.95273e-05	Pectinesterase (AHRD V1 ***- B9GXZ7_POPTR)
Solyc05g014510.3	13.419	5.58971	495.301	-1.1338	0.242774	-4.67018	3.00942e-06	6.02726e-05	Ankyrin repeat-containing protein, putative (AHRD V3.3 *** B9RMN1_RICCO)
Solyc06g051360.3	18.5576	32.4469	858.681	0.945583	0.202529	4.66888	3.02845e-06	6.06008e-05	Gibberellin 2-beta-dioxygenase 1-like protein (AHRD V3.3 *** A0A0B0PL18_GOSAR)
Solyc06g064510.2	0.905518	4.59749	88.5165	2.50412	0.536478	4.6677	3.04591e-06	6.0897e-05	O-methyltransferase (AHRD V3.3 *** A0A1B4Z3W3_9ROSA)
Solyc11g069590.2	85.126	46.3187	3628.87	-0.742553	0.159305	-4.6612	3.1437e-06	6.27973e-05	Kinase, putative (AHRD V3.3 *** B9SVB0_RICCO)
Solyc02g090510.3	9.00043	3.08157	306.591	-1.42108	0.305095	-4.65782	3.19571e-06	6.37806e-05	CDPK-related kinase (AHRD V3.3 *** AT3G50530.1)
Solyc10g006660.3	155.99	9.40994	1768.65	-3.89358	0.836471	-4.65477	3.24349e-06	6.46778e-05	Calcium-binding family protein (AHRD V3.3 *** B9I910_POPTR)
Solyc08g007830.1	4.5886	0	30.8772	-8.32724	1.78929	-4.65393	3.25671e-06	6.4885e-05	C-repeat binding factor (AHRD V3.3 *** E7D090_PRUPE)
Solyc08g083370.3	5.21648	0.648265	41.2181	-2.87217	0.617195	-4.65359	3.26208e-06	6.49354e-05	Soluble inorganic pyrophosphatase (AHRD V3.3 *** A0T3E7_SOLTU)
Solyc03g117640.1	5.31612	1.07454	76.6934	-2.17922	0.468309	-4.65337	3.26554e-06	6.49479e-05	MAP kinase kinase kinase 29
Solyc04g079560.3	17.68	8.39125	609.14	-0.94006	0.20205	-4.65261	3.27766e-06	6.51325e-05	Amino acid transporter family protein (AHRD V3.3 *** B9MVJ1_POPTR)
Solyc01g095700.3	20.1162	9.63099	564.664	-0.928684	0.1997	-4.65039	3.31315e-06	6.57806e-05	regulatory component of ABA receptor3-like
Solyc11g072310.2	4.35591	21.5067	381.808	2.44	0.524769	4.64966	3.32478e-06	6.59544e-05	gibberellin 20-oxidase-3
Solyc08g078695.1	63.0137	146.747	1995.68	1.36511	0.293625	4.64915	3.33298e-06	6.60599e-05	Heat-shock protein, putative (AHRD V3.3 *** B9SSG1_RICCO)
Solyc07g008630.1	2.08367	0.129182	66.0458	-3.94582	0.849605	-4.6443	3.41224e-06	6.75723e-05	Leucine-rich repeat receptor-like protein kinase family protein (AHRD V3.3 *** AT4G08850.2)
Solyc02g063260.3	15.5285	4.47853	281.775	-1.66946	0.359647	-4.64194	3.45146e-06	6.82901e-05	Protein DETOXIFICATION (AHRD V3.3 *** K4B6L1_SOLLC)
Solyc01g096190.3	7.18572	2.96719	353.327	-1.1478	0.247412	-4.63921	3.49737e-06	6.90941e-05	Ca2+-ATPase
Solyc02g071610.3	33.5945	10.4573	654.293	-1.56098	0.336478	-4.63917	3.49813e-06	6.90941e-05	GDSL-lipase protein (AHRD V3.3 *** Q08ET5_CAPAN)
Solyc07g063970.3	3.38077	0.81428	84.1944	-1.92772	0.415592	-4.63849	3.5096e-06	6.9261e-05	C2H2-like zinc finger protein (AHRD V3.3 *** G7JF39_MEDTR)
Solyc09g009010.3	5.30276	1.29435	108.901	-1.9136	0.412672	-4.6371	3.5334e-06	6.96705e-05	Cellulose synthase-like protein (AHRD V3.3 *** L0ASI8_POPTO)
Solyc05g053550.3	457.695	919.9	19011.1	1.15057	0.248383	4.63223	3.61743e-06	7.12661e-05	chalcone synthase 2
Solyc04g076990.3	107.226	57.371	3029.08	-0.770843	0.166469	-4.63056	3.64684e-06	7.17838e-05	Receptor protein kinase CLAVATA1, putative (AHRD V3.3 *** B9R6R4_RICCO)
Solyc02g085500.3	13.1279	2.97959	138.533	-2.00474	0.433262	-4.62709	3.70838e-06	7.29325e-05	ovate
Solyc01g095620.3	83.7277	27.6902	1586.39	-1.4614	0.316069	-4.62368	3.76998e-06	7.40115e-05	Glycosyltransferase (AHRD V3.3 *** D7S016_SOLLC)
Solyc08g076050.3	0.215127	1.32496	53.6115	2.77361	0.599872	4.62367	3.77007e-06	7.40115e-05	Serine/Threonine kinase family protein (AHRD V3.3 *** G7L990_MEDTR)
Solyc09g083050.3	3.67295	0.484129	76.3028	-2.81417	0.608665	-4.62351	3.77293e-06	7.40115e-05	3-ketoacyl-CoA synthase (AHRD V3.3 *** M1A6B6_SOLTU)
Solyc03g019670.3	29.2909	12.2077	788.06	-1.13807	0.246222	-4.62214	3.79809e-06	7.44413e-05	Non-hemolytic phospholipase C (AHRD V3.3 *** A0A0B2RKR1_GLYSO)
Solyc06g053625.1	14.2055	2.28761	80.0811	-2.50437	0.542189	-4.61901	3.8558e-06	7.55078e-05	Phosphoenolpyruvate carboxylase kinase 2 (AHRD V3.3 *-* Q84JP7_SOLLC)
Solyc03g122350.3	15.9494	2.99714	396.793	-2.24989	0.487374	-4.61634	3.90558e-06	7.64172e-05	Cytochrome P450 (AHRD V3.3 *** Q0PNH1_CAPCH)
Solyc09g025220.2	0.0582045	1.60116	27.0623	4.83508	1.04782	4.6144	3.9424e-06	7.7072e-05	Legumin 11S-globulin (AHRD V3.3 *** Q39770_GINBI)
Solyc03g096290.3	17.4901	6.00069	284.49	-1.39599	0.302581	-4.61361	3.95732e-06	7.72976e-05	plasma membrane intrinsic protein 1.7
Solyc01g096320.3	26.5535	80.4263	1303.05	1.75444	0.38029	4.61342	3.96101e-06	7.73038e-05	Homeobox-leucine zipper protein (AHRD V3.3 *** M4W1Z7_TOBAC)
Solyc03g025810.3	0.289858	2.04111	51.0058	2.95854	0.642149	4.60725	4.08026e-06	7.95634e-05	Low-temperature-induced 65 kDa-like protein (AHRD V3.3 *-* A0A0B0MRR8_GOSAR)
Solyc03g026050.3	6.48775	1.64178	85.957	-1.84411	0.400382	-4.60588	4.10729e-06	8.00224e-05	Terminal flower 1 (AHRD V3.3 *** G7ZV36_MEDTR)
Solyc01g107390.3	7.5999	22.09	585.547	1.68196	0.365314	4.60416	4.14139e-06	8.06181e-05	GH3 (AHRD V3.3 *** E2FHL1_9ROSI)
Solyc10g008860.1	0.402774	2.55033	42.6844	2.79376	0.607269	4.60053	4.21421e-06	8.1966e-05	Glycosyltransferase (AHRD V3.3 *** K4CY62_SOLLC)
Solyc01g087540.3	46.8177	17.5339	999.991	-1.29501	0.281588	-4.59895	4.24632e-06	8.25204e-05	imidazolonepropionase (Protein of unknown function, DUF642) (AHRD V3.3 *** AT2G41810.1)
Solyc03g082620.3	19.774	9.93132	990.516	-0.856894	0.186394	-4.59722	4.28168e-06	8.31372e-05	Yellow stripe 1A transporter (AHRD V3.3 *** A0A0K9P9K5_ZOSMR)
Solyc09g011860.3	3.9045	0.488114	102.945	-2.85991	0.622138	-4.59691	4.28799e-06	8.31892e-05	O-fucosyltransferase family protein (AHRD V3.3 *** AT3G54100.1)
Solyc06g034370.1	8.72713	1.69773	59.3759	-2.23033	0.485266	-4.59611	4.30461e-06	8.3441e-05	Plant invertase/pectin methylesterase inhibitor superfamily protein (AHRD V3.3 *** AT5G62350.1)
Solyc09g010430.1	144.342	60.777	539.136	-1.11452	0.242511	-4.59574	4.31206e-06	8.35147e-05	LOW QUALITY:Histone H3 K4-specific methyltransferase SET7/9 family protein (AHRD V3.3 --* AT1G21920.2)
Solyc04g079470.3	25.6633	77.4684	1733.31	1.73123	0.376838	4.5941	4.34616e-06	8.41041e-05	Serpin-like protein (AHRD V3.3 *** Q8GT65_CITPA)
Solyc07g042190.3	176.838	272.979	6129.82	0.762324	0.165973	4.59306	4.368e-06	8.44554e-05	DUF581 family protein (AHRD V3.3 *** B7FN07_MEDTR)
Solyc07g052695.1	4.01662	9.53532	189.582	1.38226	0.301014	4.592	4.39018e-06	8.48127e-05	Beta-amylase (AHRD V3.3 *** K4CFG8_SOLLC)
Solyc03g033690.2	4.83994	15.8396	223.54	1.85786	0.404804	4.58954	4.44221e-06	8.57454e-05	Peroxidase (AHRD V3.3 *** K4BFP1_SOLLC)
Solyc01g014840.3	3.48467	0.896083	188.971	-1.80627	0.393638	-4.58867	4.46081e-06	8.59598e-05	disease resistance protein (TIR-NBS-LRR class) (AHRD V3.3 *** AT5G17680.2)
Solyc04g007150.3	27.0279	56.3241	1620.6	1.18808	0.258907	4.58882	4.4575e-06	8.59598e-05	Alpha-glucosidase (AHRD V3.3 *** Q9LEC9_SOLTU)
Solyc12g008420.2	45.2014	19.7147	2211.15	-1.06327	0.23198	-4.58344	4.57381e-06	8.80631e-05	RNA-dependent RNA polymerase (AHRD V3.3 *** K4DBS9_SOLLC)
Solyc09g098120.3	21.7568	63.7576	973.068	1.70464	0.371972	4.5827	4.59002e-06	8.83011e-05	Oil body-associated protein 1A (AHRD V3.3 *** OBP1A_ARATH)
Solyc08g078950.3	10.1722	1.98124	257.17	-2.24504	0.489977	-4.58193	4.60703e-06	8.8554e-05	NIT1
Solyc02g070540.3	35.487	11.8771	727.011	-1.45695	0.318036	-4.58109	4.62552e-06	8.88348e-05	carbohydrate binding domain-containing protein
Solyc00g071180.3	18.0059	0	398.997	-12.0221	2.62524	-4.57942	4.66256e-06	8.94712e-05	multicystatin
Solyc06g084000.3	82.6979	121.066	2761.5	0.686667	0.14997	4.57869	4.67906e-06	8.97126e-05	Poly(RC)-binding protein, putative (AHRD V3.3 *** B9S7H6_RICCO)
Solyc09g082730.4	40.1031	62.6149	1556.46	0.779925	0.170472	4.5751	4.7599e-06	9.11863e-05	Aldo_keto reductase family protein IPR001395 Aldo_keto reductase
Solyc04g074180.4	42.7756	22.111	2826.43	-0.821695	0.17961	-4.57488	4.76498e-06	9.12074e-05	cryptochrome 1
Solyc06g072130.3	117.762	252.27	4440.09	1.24017	0.27117	4.5734	4.79884e-06	9.17789e-05	tonoplast intrinsic protein 3.1
Solyc02g080480.3	6.76012	17.932	647.241	1.52812	0.334348	4.57044	4.86695e-06	9.29263e-05	Protein DETOXIFICATION (AHRD V3.3 *** K4B9R9_SOLLC)
Solyc06g064820.3	1.87293	4.88652	164.237	1.52237	0.333088	4.57046	4.86647e-06	9.29263e-05	GDSL esterase/lipase (AHRD V3.3 *** W9S0Q7_9ROSA)
Solyc09g011030.3	39.2339	57.9515	2407.25	0.699617	0.153093	4.56987	4.88019e-06	9.31016e-05	Hsp70-binding protein 1 (AHRD V3.3 *** W9RWP5_9ROSA)
Solyc05g052860.3	0.19579	2.24812	46.5973	3.69358	0.80851	4.56838	4.9151e-06	9.36895e-05	Lipase (AHRD V3.3 *** G7JAK3_MEDTR)
Solyc09g090130.3	6.9863	1.94157	118.922	-1.71803	0.376269	-4.56595	4.97232e-06	9.47014e-05	R2R3MYB transcription factor 15
Solyc08g076480.3	60.3772	117.05	4956.86	1.10188	0.241351	4.56548	4.98352e-06	9.48358e-05	Plastid-lipid associated protein PAP / fibrillin family protein (AHRD V3.3 *** AT2G35490.1)
Solyc06g053950.2	6.82872	20.7098	186.26	1.7513	0.38384	4.56257	5.05304e-06	9.6079e-05	Heat shock transcription factor (AHRD V3.3 *-* A0A076L230_GOSHI)
Solyc03g082920.3	120.309	171.147	6468.09	0.643917	0.141151	4.5619	5.06929e-06	9.6308e-05	Heat shock protein 70 (AHRD V3.3 *** Q9M4E8_CUCSA)
Solyc01g098690.2	4.6316	0.617263	159.892	-2.79912	0.61368	-4.56121	5.08602e-06	9.65459e-05	LOW QUALITY:Leucine-rich-repeat receptor-like protein (AHRD V3.3 *** A0A097BR55_GOSBA)
Solyc11g005990.2	0.413472	1.12735	148.409	1.58736	0.348077	4.56036	5.10654e-06	9.68551e-05	Transcriptional corepressor SEUSS-like protein (AHRD V3.3 *-* A0A0B0MD44_GOSAR)
Solyc04g074410.2	334.03	21.438	3730.92	-3.84879	0.844129	-4.55947	5.12822e-06	9.71057e-05	Phosphate-responsive 1 family protein (AHRD V3.3 *** A0A061FGW0_THECC)
Solyc05g009970.3	35.9	56.1572	1368.18	0.781997	0.171506	4.5596	5.12513e-06	9.71057e-05	Glycerol kinase (AHRD V3.3 *** A0A0B0MNH3_GOSAR)
Solyc00g006820.3	13.7543	5.96387	475.641	-1.07795	0.236434	-4.55923	5.13422e-06	9.71389e-05	Major facilitator superfamily protein (AHRD V3.3 *** A0A097PNX1_SOLLC)
Solyc05g009410.2	1.02187	6.71055	69.2364	2.84926	0.625083	4.5582	5.15937e-06	9.75341e-05	Adenylate isopentenyltransferase (AHRD V3.3 *** I0IUP6_SOLLC)
Solyc04g078550.3	51.3224	13.0627	958.567	-1.8376	0.403172	-4.55785	5.16787e-06	9.75635e-05	WRKY transcription factor 7
Solyc07g008600.1	0.830176	0.0315158	25.0299	-4.53525	0.995054	-4.55779	5.16943e-06	9.75635e-05	LOW QUALITY:Leucine-rich receptor-like kinase family protein (AHRD V3.3 *** A0A072UGF0_MEDTR)
Solyc12g088910.2	8.24532	2.35216	438.273	-1.68648	0.370225	-4.55529	5.23141e-06	9.86519e-05	Sulfotransferase (AHRD V3.3 *** A0A0D2S823_GOSRA)
Solyc02g079790.3	25.6998	9.12161	265.543	-1.37152	0.301149	-4.55429	5.25621e-06	9.90381e-05	transmembrane protein, putative (Protein of unknown function, DUF538) (AHRD V3.3 *** AT3G07470.3)
Solyc09g090970.3	2.36615	0.0687607	35.4232	-5.02517	1.10376	-4.55277	5.29454e-06	9.96782e-05	Major allergen Pru ar 1 (AHRD V3.3 *** A0A0B2QY84_GLYSO)
Solyc10g085870.1	2.7797	0.27872	43.8255	-3.16189	0.694631	-4.5519	5.31643e-06	0.000100008	Glycosyltransferase (AHRD V3.3 *** M1BFM3_SOLTU)
Solyc02g089470.1	10.1517	0.963711	33.2658	-3.26557	0.717903	-4.54877	5.39599e-06	0.000101422	Glutamine dumper, putative (AHRD V3.3 -** G7I7K5_MEDTR)
Solyc09g082230.1	11.5345	2.05688	74.3569	-2.32615	0.511462	-4.54804	5.4148e-06	0.000101692	LOW QUALITY:N-acetyltransferase, putative (AHRD V3.3 *** B9RTP4_RICCO)
Solyc06g073320.3	1013.03	483.616	34182.9	-0.939079	0.206491	-4.54779	5.42114e-06	0.000101727	GDP-L-galactose phosphorylase 1 (AHRD V3.3 *** AT4G26850.1)
Solyc12g044880.2	23.079	12.0624	1104.42	-0.80375	0.17676	-4.54713	5.43835e-06	0.000101967	ss-galactosidase, clone tEG1B
Solyc03g025460.3	0.860347	2.75	141.939	1.8218	0.400852	4.54481	5.4984e-06	0.000103008	ATP binding protein, putative (AHRD V3.3 *** A0A061G233_THECC)
Solyc09g007750.3	6.5302	2.03645	187.821	-1.55594	0.342485	-4.54308	5.5438e-06	0.000103774	Kinase family protein (AHRD V3.3 *** D7L8C6_ARALL)
Solyc02g083835.1	279.406	629.264	5223.13	1.32235	0.291275	4.53985	5.6295e-06	0.00010517	Chaperone DnaJ-like protein (AHRD V3.3 *** A0A1C6ZYA6_MEDSA)
Solyc04g014400.3	0.6336	0.104179	50.4455	-2.45597	0.540974	-4.5399	5.62796e-06	0.00010517	LRR receptor-like kinase (AHRD V3.3 *-* A0A072U1S2_MEDTR)
Solyc08g006310.3	12.9664	5.3131	483.619	-1.15831	0.255148	-4.53975	5.63216e-06	0.00010517	Cellulose synthase-like protein (AHRD V3.3 *** L0ASU5_POPTO)
Solyc05g005680.3	7.21092	0.346691	71.6913	-4.23176	0.932462	-4.53826	5.67191e-06	0.000105826	Xyloglucan endotransglucosylase/hydrolase (AHRD V3.3 *** K4BW96_SOLLC)
Solyc05g032680.3	22.6985	8.28883	267.004	-1.30692	0.288126	-4.53593	5.7351e-06	0.000106918	3-hydroxyisobutyryl-CoA hydrolase-like protein (AHRD V3.3 *-* A0A072TX02_MEDTR)
Solyc11g011570.1	29.0099	12.7301	387.771	-1.04746	0.231005	-4.53434	5.77826e-06	0.000107635	RING/U-box superfamily protein (AHRD V3.3 *-* AT3G19950.3)
Solyc08g083210.3	1.18962	0.232968	101.559	-2.24413	0.495049	-4.53315	5.81102e-06	0.000108158	endo-1,4-beta-glucanase (cel5)
Solyc08g044510.3	4.6856	1.38509	114.391	-1.62824	0.359219	-4.53274	5.82236e-06	0.000108281	Beta-glucosidase (AHRD V3.3 *** L0ASF2_POPTO)
Solyc05g026250.2	0	3.00865	17.6043	7.64836	1.68759	4.53212	5.83954e-06	0.000108512	LOW QUALITY:PHD finger protein ALFIN-LIKE 4 (AHRD V3.3 --* ALFL4_ORYSJ)
Solyc02g089620.3	449.711	144.419	11464	-1.50593	0.33231	-4.5317	5.85107e-06	0.000108638	proline dehydrogenase
Solyc09g065480.2	3.96225	1.17607	149.251	-1.62901	0.35953	-4.53096	5.87173e-06	0.000108934	Type I inositol-1,4,5-trisphosphate 5-phosphatase CVP2 (AHRD V3.3 *** A0A151RLD8_CAJCA)
Solyc09g082240.3	8.71189	21.8356	209.766	1.46945	0.324417	4.52949	5.91266e-06	0.000109604	Acetyltransferase (GNAT) domain protein (AHRD V3.3 *** A0A072U473_MEDTR)
Solyc01g095720.3	12.215	18.7477	1180.32	0.754758	0.166845	4.52369	6.07694e-06	0.000112558	Lipase (AHRD V3.3 *** A0A0B0MHI9_GOSAR)
Solyc07g008590.1	2.26522	0.47257	84.7081	-2.13448	0.472021	-4.52201	6.12562e-06	0.000113346	LOW QUALITY:Leucine-rich receptor-like kinase family protein (AHRD V3.3 *** G7K7L1_MEDTR)
Solyc10g074980.2	103.502	160.618	7527.48	0.773394	0.171034	4.52188	6.12935e-06	0.000113346	Vacuolar sorting receptor family protein (AHRD V3.3 *** B9HDJ2_POPTR)
Solyc01g010060.2	4.67622	0.191989	33.295	-4.37556	0.968064	-4.51991	6.18672e-06	0.000114315	LOW QUALITY:ARM repeat superfamily protein (AHRD V3.3 --* AT5G65920.2)
Solyc12g089220.2	10.1381	22.5605	398.907	1.3006	0.28777	4.51957	6.19664e-06	0.000114406	Bifunctional nuclease 1 (AHRD V3.3 *** BBD1_ARATH)
Solyc09g007680.3	8.47318	13.553	1240.6	0.814632	0.180411	4.51542	6.31918e-06	0.000116574	RING/U-box superfamily protein (AHRD V3.3 *-* AT5G60580.3)
Solyc07g062300.3	51.6938	28.332	1784.22	-0.734579	0.162692	-4.51515	6.3271e-06	0.000116626	NHL repeat-containing protein (AHRD V3.3 *** A0A118K6E2_CYNCS)
Solyc07g049440.3	202.79	112.861	4803.58	-0.713168	0.157963	-4.51478	6.33813e-06	0.000116736	GDSL esterase/lipase (AHRD V3.3 *** W9S4N1_9ROSA)
Solyc01g008220.3	18.9344	7.93531	282.077	-1.12323	0.248952	-4.51183	6.42707e-06	0.000118279	UPF0664 stress-induced protein C29B12.11c (AHRD V3.3 *** A0A0B2PCL5_GLYSO)
Solyc09g009160.2	0.412708	1.58998	65.1388	2.08833	0.462983	4.5106	6.46449e-06	0.000118872	Aminotransferase-like (AHRD V3.3 *-* Q5JJS3_ORYSJ)
Solyc06g066240.3	1.39758	0	23.2751	-7.91892	1.75592	-4.50983	6.48788e-06	0.000119206	Cytochrome P450 (AHRD V3.3 *** Q9M7M3_CAPAN)
Solyc07g006560.3	43.9834	105.787	1615.51	1.40989	0.312756	4.50795	6.54572e-06	0.000120173	Hypersensitive response assisting protein (AHRD V3.3 *** Q9SWC6_CAPAN)
Solyc02g083280.3	171.347	289.862	4465.89	0.901739	0.200052	4.50752	6.55897e-06	0.00012032	Rhodanese-related sulfurtransferase (AHRD V3.3 *** B7FGV4_MEDTR)
Solyc02g072440.3	9.26629	4.497	747.153	-0.91063	0.202095	-4.50595	6.60777e-06	0.000120828	Leucine-rich repeat protein kinase family protein, putative (AHRD V3.3 *** A0A061F9W0_THECC)
Solyc06g059870.1	531.501	887.189	2941.52	0.881927	0.195711	4.50628	6.59733e-06	0.000120828	subunit of exocyst complex 8 (AHRD V3.3 --* AT3G10380.2)
Solyc07g053120.3	2.53197	0.409122	111.646	-2.52993	0.561463	-4.50595	6.60767e-06	0.000120828	Serine/threonine-protein kinase (AHRD V3.3 *-* K4CFL1_SOLLC)
Solyc10g007280.3	4.37676	0.601871	80.0025	-2.75664	0.611736	-4.50625	6.59833e-06	0.000120828	P-loop containing nucleoside triphosphate hydrolases superfamily protein (AHRD V3.3 *** AT3G50940.1)
Solyc08g079545.1	21.5899	9.25248	961.662	-1.09489	0.243047	-4.50486	6.64173e-06	0.000121352	F5O11.10 isoform 1 (AHRD V3.3 *** A0A061G506_THECC)
Solyc07g054500.3	7.83573	3.10229	407.16	-1.21204	0.269203	-4.50231	6.72186e-06	0.000122718	Leucine-rich repeat receptor-like protein kinase (AHRD V3.3 *-* C0LGQ2_ARATH)
Solyc07g006890.1	201.613	19.205	3267.17	-3.27094	0.726925	-4.49969	6.80519e-06	0.000124141	Cytochrome P450, putative (AHRD V3.3 *** B9S4U5_RICCO)
Solyc10g007290.3	15.7415	6.83198	916.092	-1.07456	0.238854	-4.49881	6.83347e-06	0.000124557	Phosphoenolpyruvate carboxylase (AHRD V3.3 *** CAPP_TOBAC)
Solyc04g072895.1	47.4648	74.9218	1818.75	0.798739	0.177602	4.49735	6.88066e-06	0.000125318	Transducin/WD40 repeat-like superfamily protein (AHRD V3.3 *** AT1G78070.1)
Solyc01g094270.3	0.710117	5.7041	82.458	3.17691	0.706719	4.4953	6.94722e-06	0.00012643	NAD(P)-binding Rossmann-fold superfamily protein (AHRD V3.3 *** AT2G24190.2)
Solyc09g008380.3	1.50919	0.240637	46.9671	-2.50763	0.557914	-4.49465	6.9685e-06	0.000126716	Pectate lyase (AHRD V3.3 *** K4CQM6_SOLLC)
Solyc01g107890.3	71.5393	37.5768	3196.9	-0.7988	0.177743	-4.49413	6.98561e-06	0.000126927	Filament-like plant protein (AHRD V3.3 *-* A0A072UQ33_MEDTR)
Solyc08g007120.3	14.3514	5.39827	257.299	-1.27189	0.283206	-4.49106	7.08682e-06	0.000128663	SBP (S-ribonuclease binding protein) family protein (AHRD V3.3 *** AT1G32740.1)
Solyc07g043120.1	22.4946	46.483	1055.21	1.19493	0.266164	4.48946	7.14024e-06	0.000129531	Glycosyltransferase (AHRD V3.3 *** K4CEH2_SOLLC)
Solyc12g005820.2	24.9559	45.7492	603.41	1.01624	0.226426	4.48819	7.18317e-06	0.000130206	basic helix-loop-helix (bHLH) DNA-binding superfamily protein (AHRD V3.3 --* AT1G27660.1)
Solyc12g005450.1	2.90717	0	29.2747	-8.2504	1.83883	-4.48677	7.23098e-06	0.000130969	Kinase family protein (AHRD V3.3 *** D7LY50_ARALL)
Solyc10g037850.1	0	5.38288	16.8817	7.58754	1.69162	4.48537	7.27877e-06	0.000131731	LOW QUALITY:SEC14 cytosolic factor family protein / phosphoglyceride transfer family protein (AHRD V3.3 --* AT3G46450.3)
Solyc12g036650.2	19.1132	5.00165	226.195	-1.80303	0.402213	-4.48276	7.36832e-06	0.000133246	translocase subunit seca (AHRD V3.3 *** AT1G68490.1)
Solyc04g076400.3	2.50602	0.653689	122.726	-1.82091	0.406235	-4.48241	7.38047e-06	0.000133361	Protein VERNALIZATION INSENSITIVE 3 (AHRD V3.3 *** W9SPV3_9ROSA)
Solyc09g083380.3	72.0028	29.3618	648.845	-1.17035	0.261183	-4.48097	7.43049e-06	0.000134159	Histone H1 (AHRD V3.3 *-* H1_MAIZE)
Solyc05g053290.3	49.5806	14.0781	893.766	-1.68203	0.375824	-4.47557	7.62071e-06	0.000137485	Protein phosphatase 2C family protein (AHRD V3.3 *** AT3G62260.2)
Solyc08g008600.3	1.57733	0	25.0782	-8.02671	1.79403	-4.47411	7.67301e-06	0.000138319	bHLH transcription factor 055
Solyc02g078940.3	75.9762	116.9	4033.46	0.760767	0.170097	4.47255	7.7292e-06	0.000139223	Oxidoreductase, zinc-binding dehydrogenase family protein (AHRD V3.3 *** A8MRW5_ARATH)
Solyc08g081060.3	10.0356	3.76211	523.313	-1.29336	0.289319	-4.47037	7.80858e-06	0.000140542	DUF3527 domain protein (AHRD V3.3 *** A0A072UCU8_MEDTR)
Solyc03g121360.1	312.229	116.677	2617.17	-1.28439	0.287325	-4.47017	7.81583e-06	0.000140562	Charged multivesicular body 1 (AHRD V3.3 *** A0A0B0N0L1_GOSAR)
Solyc11g008880.2	0.801334	3.83011	52.2857	2.40333	0.537818	4.46867	7.87074e-06	0.000141439	ROP-interactive CRIB motif protein (AHRD V3.3 *** Q2HW10_MEDTR)
Solyc08g080500.3	75.9184	123.918	3617.84	0.846577	0.189458	4.46841	7.88041e-06	0.000141501	Rhomboid-like protein (AHRD V3.3 *** K4CP50_SOLLC)
Solyc09g059610.3	2.48458	193.068	2793.09	6.43589	1.44078	4.46694	7.9348e-06	0.000142367	DNA-directed RNA polymerase subunit beta'' (AHRD V3.3 --* L7TPF9_9POAL)
Solyc11g005760.2	1.24511	16.278	835.868	3.86837	0.866288	4.46545	7.9899e-06	0.000143243	Hexosyltransferase (AHRD V3.3 *** K4D4I9_SOLLC)
Solyc10g078890.2	14.5451	0.0392737	190.815	-8.47421	1.89806	-4.46466	8.01956e-06	0.000143662	Peroxidase (AHRD V3.3 *** K4D2D0_SOLLC)
Solyc08g081260.1	1.66699	0.343323	59.2832	-2.14405	0.480266	-4.46429	8.03339e-06	0.000143798	Disease resistance protein (TIR-NBS class) (AHRD V3.3 *** A0A061FNY9_THECC)
Solyc09g010850.3	3.44627	0.973721	98.1741	-1.69049	0.378979	-4.46065	8.17121e-06	0.00014615	Protein kinase (AHRD V3.3 *** A3RI54_SOLTU)
Solyc02g071490.3	4.91456	0.831511	147.7	-2.41806	0.54217	-4.45996	8.19763e-06	0.000146509	2-oxoglutarate (2OG) and Fe(II)-dependent oxygenase superfamily protein (AHRD V3.3 *-* AT4G25300.1)
Solyc06g083650.3	13.9535	3.60346	242.452	-1.83662	0.411876	-4.45915	8.22848e-06	0.000146945	GDSL esterase/lipase (AHRD V3.3 *** A0A0B2SFU0_GLYSO)
Solyc03g111140.3	2.5087	5.96073	150.457	1.38347	0.310266	4.45896	8.2358e-06	0.000146962	Malate synthase (AHRD V3.3 *** K4BJX7_SOLLC)
Solyc01g105770.2	4.02571	0.112748	61.0451	-5.0235	1.12737	-4.45593	8.35308e-06	0.000148938	LOW QUALITY:Leguminosin group485 secreted peptide (AHRD V3.3 *** A0A072UVS4_MEDTR)
Solyc01g080680.3	24.0899	8.21804	691.838	-1.43356	0.321878	-4.45374	8.43885e-06	0.000150235	Sugar facilitator protein 3
Solyc10g052490.2	29.8214	12.699	421.195	-1.0931	0.245435	-4.45374	8.4389e-06	0.000150235	Isoflavone reductase homolog (AHRD V3.3 *** IFRH_SOLTU)
Solyc11g069540.2	1.78615	12.5559	179.316	2.9823	0.669722	4.45304	8.46639e-06	0.000150607	Nucleotide/sugar transporter family protein (AHRD V3.3 *** AT2G28315.1)
Solyc07g064600.3	5.48027	0.785194	99.4992	-2.68414	0.603025	-4.45113	8.54195e-06	0.000151833	inducible plastid-lipid associated protein
Solyc07g054145.1	8.80129	1.84324	436.791	-2.11417	0.475102	-4.44992	8.5904e-06	0.000152576	CAAX amino terminal protease family protein (AHRD V3.3 *** AT2G20725.1)
Solyc04g008100.2	31.8481	0.0536104	391.258	-9.01055	2.02553	-4.44848	8.64807e-06	0.000153363	U-box domain-containing protein (AHRD V3.3 *** A0A0A0RAL4_9ROSI)
Solyc05g051920.3	2.12791	0.189207	42.2362	-3.38523	0.760982	-4.4485	8.64735e-06	0.000153363	Major facilitator superfamily transporter (AHRD V3.3 *** A0A0K0KFR2_CARHR)
Solyc02g092550.3	5.09672	0.987829	68.2877	-2.25412	0.507033	-4.44571	8.76019e-06	0.000155231	LOB domain-containing protein, putative (AHRD V3.3 *** B9SGY6_RICCO)
Solyc06g082910.3	23.736	10.7826	1038.15	-1.01234	0.227759	-4.44478	8.79819e-06	0.000155784	Formin-like protein (AHRD V3.3 *** K4CAE6_SOLLC)
Solyc01g098910.3	56.7335	12.5641	1148.27	-2.03991	0.459053	-4.44373	8.84116e-06	0.000156342	Peroxisomal carrier protein (AHRD V3.3 *** B6TAM1_MAIZE)
Solyc04g077410.3	0.525692	0	17.3477	-7.49991	1.68777	-4.44368	8.84338e-06	0.000156342	1-aminocyclopropane-1-carboxylate synthase 5
Solyc01g009860.3	35.8539	66.3488	1212.84	1.02033	0.229673	4.44255	8.8901e-06	0.000157047	NAC domain protein (AHRD V3.3 *** B2ZGQ7_SOYBN)
Solyc05g007830.3	35.5976	12.4932	440.612	-1.39068	0.313096	-4.4417	8.92525e-06	0.000157546	expansin12
Solyc08g005680.3	1.67281	0	18.3732	-7.58451	1.70769	-4.4414	8.93769e-06	0.000157645	Z,Z-farnesyl pyrophosphate synthase
Solyc05g046180.1	14.3516	0.194483	32.777	-5.96662	1.345	-4.43614	9.15845e-06	0.000161414	LOW QUALITY:Alcohol dehydrogenase 2 (AHRD V3.3 --* ADH2_SOLLC)
Solyc02g080880.3	37.4995	79.2863	2892.69	1.22667	0.276555	4.43553	9.18467e-06	0.000161752	Aspartic proteinase (AHRD V3.3 *** ASPR_CUCPE)
Solyc04g076980.3	75.4842	41.1555	1466.82	-0.741923	0.16729	-4.43494	9.20982e-06	0.00016207	Leucine-rich receptor-like protein kinase family protein (AHRD V3.3 *-* AT1G09970.2)
Solyc10g080960.1	6.24585	1.28328	59.4319	-2.14726	0.484267	-4.43405	9.24796e-06	0.000162617	Two-component response regulator (AHRD V3.3 *** W9S6Z7_9ROSA)
Solyc07g053590.3	0.265815	16.5521	289.984	6.13683	1.38412	4.43375	9.26092e-06	0.00016272	NAC domain-containing protein (AHRD V3.3 *** A0A060A134_BOENI)
Solyc01g104950.3	64.4997	24.6212	2542.79	-1.26806	0.286095	-4.43232	9.32264e-06	0.000163553	LEXYL2
Solyc01g107590.3	40.2343	87.9625	2180	1.27955	0.288686	4.43233	9.32212e-06	0.000163553	Cinnamyl alcohol dehydrogenase (AHRD V3.3 *** C1IC55_GOSHI)
Solyc06g066430.3	6.47185	17.2262	494.585	1.56401	0.352899	4.4319	9.34067e-06	0.000163744	SUN-like protein 18
Solyc03g097270.3	132.706	254.847	5201.67	1.08926	0.245895	4.42977	9.43319e-06	0.00016524	cystatin 9
Solyc08g081730.3	109.861	167.05	10339	0.743671	0.167914	4.42888	9.47234e-06	0.000165799	Reticulon-like protein (AHRD V3.3 *** K4CPG9_SOLLC)
Solyc05g052280.3	2.97653	0.102547	37.8757	-4.78633	1.08234	-4.42221	9.76956e-06	0.00017087	Peroxidase (AHRD V3.3 *** K4C1Q9_SOLLC)
Solyc11g011120.2	19.2067	37.0446	1443.68	1.08583	0.245558	4.42189	9.78431e-06	0.000170998	Calmodulin-binding heat-shock protein (AHRD V3.3 *** Q41251_TOBAC)
Solyc03g083470.3	2.1882	0.0467568	43.9753	-5.37713	1.21623	-4.42114	9.81807e-06	0.000171457	Receptor-like kinase (AHRD V3.3 *** A0A072VF58_MEDTR)
Solyc11g068770.1	28.8849	9.84091	330.837	-1.41043	0.3193	-4.41724	9.99673e-06	0.000174444	Polynucleotidyl transferase, ribonuclease H-like superfamily protein (AHRD V3.3 *** AT5G22250.1)
Solyc03g097180.3	50.0994	82.5846	2143.88	0.857192	0.194256	4.4127	1.02089e-05	0.000177875	Plasma membrane isoform 2 (AHRD V3.3 *** A0A061F6L3_THECC)
Solyc07g053760.3	4.64201	0.838636	101.523	-2.32645	0.527204	-4.41281	1.02037e-05	0.000177875	Protein phosphatase 2C family protein (AHRD V3.3 *** AT4G28400.1)
Solyc03g005940.3	8.54971	24.0223	335.099	1.64104	0.371964	4.41182	1.02505e-05	0.000178465	histone acetyltransferase (DUF1264) (AHRD V3.3 *** AT5G45690.1)
Solyc01g079150.3	9.19921	4.0087	344.929	-1.06885	0.242302	-4.41125	1.02777e-05	0.000178802	Boron transporter (AHRD V3.3 *** B6V758_VITVI)
Solyc11g007910.2	16.7959	25.4197	1405.34	0.734501	0.166556	4.40994	1.03397e-05	0.000179745	RING/U-box superfamily protein (AHRD V3.3 *** A0A061FPQ4_THECC)
Solyc08g083190.3	3.38455	1.17659	166.355	-1.39228	0.315816	-4.40851	1.04084e-05	0.000180802	Alpha/beta-Hydrolases superfamily protein (AHRD V3.3 *** A0A061G3V4_THECC)
Solyc01g006150.3	15.8019	6.70898	319.434	-1.10562	0.250857	-4.40735	1.04642e-05	0.000181633	Metal tolerance protein (AHRD V3.3 *** D7RJ71_CARPA)
Solyc00g007220.3	6.83869	19.8218	287.619	1.67668	0.380686	4.40437	1.06092e-05	0.000184011	RING/U-box superfamily protein (AHRD V3.3 *** AT1G20823.1)
Solyc06g053960.3	7.23033	19.4073	340.351	1.57752	0.358306	4.40271	1.06907e-05	0.000185285	SolycHsfA6b
Solyc08g016440.3	14.2253	2.56147	163.774	-2.34587	0.532926	-4.40187	1.07324e-05	0.000185866	Polynucleotidyl transferase, ribonuclease H-like superfamily protein (AHRD V3.3 --* AT2G13980.1)
Solyc04g071615.1	47.2279	436.967	4033.48	3.36691	0.764929	4.40161	1.07453e-05	0.000185948	ASR4 (AHRD V3.3 *** Q2QJT5_SOLLC)
Solyc01g057770.3	32.0635	3.09787	2484.89	-3.25452	0.739496	-4.40099	1.07758e-05	0.000186151	Boron transporter (AHRD V3.3 *** B6V758_VITVI)
Solyc07g054080.2	57.2074	101.239	1687.07	0.96527	0.219336	4.40088	1.07813e-05	0.000186151	RING/U-box superfamily protein (AHRD V3.3 *-* AT1G19310.1)
Solyc09g007030.3	7.89711	3.59494	423.557	-0.996426	0.226414	-4.40091	1.07796e-05	0.000186151	Kinesin-like protein (AHRD V3.3 *** M0ZPI7_SOLTU)
Solyc06g008050.3	0.14226	2.04607	30.2006	4.03455	0.916925	4.40009	1.08207e-05	0.000186689	Flavin-containing monooxygenase (AHRD V3.3 *** D2IGV3_SOLLC)
Solyc01g103360.3	0.27263	3.87301	39.8913	3.99445	0.907863	4.39984	1.08332e-05	0.000186764	glucuronoxylan 4-O-methyltransferase-like protein (DUF579) (AHRD V3.3 *** AT1G09610.1)
Solyc09g064860.3	56.0934	83.7808	5292.5	0.717733	0.163392	4.3927	1.11952e-05	0.00019286	ELKS/Rab6-interacting/CAST family protein (AHRD V3.3 *-* AT4G02880.2)
Solyc01g097240.3	47.0524	18.2725	309.491	-1.22204	0.278258	-4.39176	1.12437e-05	0.00019355	Pathogenesis-related protein PR-4 (AHRD V3.3 *** PR4_PRUPE)
Solyc03g026210.3	24.2734	9.22561	435.683	-1.27032	0.289276	-4.39139	1.12631e-05	0.000193738	Dihydrodipicolinate reductase-like protein (AHRD V3.3 *** A0A0F7GZT6_9ROSI)
Solyc02g081500.3	7.73132	1.89214	291.472	-1.92058	0.437571	-4.38918	1.13781e-05	0.00019557	Receptor kinase LRK10
Solyc01g087450.3	13.3666	6.19331	497.123	-0.976681	0.222546	-4.38868	1.14043e-05	0.000195874	Protein EFR3 B (AHRD V3.3 *** A0A1D1ZEH0_9ARAE)
Solyc05g005350.2	8.80118	25.4045	291.756	1.67165	0.381036	4.38711	1.14864e-05	0.000197017	Transcription factor (AHRD V3.3 *** A0A0H5LIB4_COFCA)
Solyc05g050510.3	0.104462	3.33478	33.7527	5.142	1.17208	4.38708	1.14881e-05	0.000197017	Protein yippee-like (AHRD V3.3 *** K4C183_SOLLC)
Solyc07g055065.1	937.908	495.335	2412.9	-0.781547	0.178163	-4.3867	1.15081e-05	0.000197214	LIGHT-DEPENDENT SHORT HYPOCOTYLS-like protein (DUF640) (AHRD V3.3 *-* AT2G42610.2)
Solyc06g065900.3	96.206	50.2141	1579.83	-0.798172	0.182124	-4.38257	1.1729e-05	0.000200848	Serine-rich protein-related (AHRD V3.3 *** A0A061GN42_THECC)
Solyc01g081250.3	91.6674	677.604	8571.68	3.04778	0.695576	4.38166	1.17777e-05	0.000201532	Glutathione s-transferase, putative (AHRD V3.3 *** B9SPC9_RICCO)
Solyc04g072460.3	32.2524	53.4949	1237.09	0.863482	0.197089	4.38118	1.18038e-05	0.000201827	bZIP transcription factor family protein (AHRD V3.3 *** AT5G65210.7)
Solyc04g081250.1	19.189	56.4069	356.452	1.70721	0.389851	4.37915	1.19144e-05	0.000203567	Small auxin up-regulated RNA51
Solyc02g068670.2	0.987502	0.041198	23.9181	-4.45254	1.01714	-4.37753	1.20032e-05	0.000204931	Ankyrin repeat family protein (AHRD V3.3 *** B9ICR0_POPTR)
Solyc03g119610.1	194.444	98.6492	2143.89	-0.850531	0.194375	-4.37572	1.21033e-05	0.000206486	LOW QUALITY:ATP synthase subunit alpha, chloroplastic (AHRD V3.3 --* ATPA_SOLTU)
Solyc05g008140.3	25.958	12.5574	441.288	-0.912065	0.208486	-4.3747	1.21599e-05	0.000207144	LEM3 (ligand-effect modulator 3) family protein / CDC50 family protein (AHRD V3.3 --* AT1G16360.4)
Solyc06g063090.3	14.899	26.0781	827.293	0.950129	0.217182	4.3748	1.21544e-05	0.000207144	alanine aminotransferase 2 (AHRD V3.3 *** AT1G72330.1)
Solyc07g044990.3	7.03197	16.4058	314.581	1.36959	0.313167	4.37337	1.22346e-05	0.000208108	Transmembrane protein 56 (AHRD V3.3 *** A0A151U271_CAJCA)
Solyc12g006520.2	60.7394	31.5341	2060.58	-0.804465	0.183947	-4.37336	1.22347e-05	0.000208108	Terpene cyclase/mutase family member (AHRD V3.3 *** M1BMW2_SOLTU)
Solyc06g066630.1	3.95875	0.399345	45.3489	-3.19378	0.730399	-4.37265	1.22745e-05	0.000208629	MBOAT (membrane bound O-acyl transferase) family protein (AHRD V3.3 *** AT5G55350.1)
Solyc03g111797.1	4.87561	1.65146	205.82	-1.44028	0.329469	-4.37153	1.23381e-05	0.000209555	Sieve element occlusion a (AHRD V3.3 *** E2FKJ8_9SOLN)
Solyc12g099345.1	9.34058	19.8174	225.121	1.22715	0.280759	4.37084	1.23769e-05	0.000210059	calmodulin-binding transcription activator (AHRD V3.3 *-* AT3G16940.2)
Solyc01g009770.3	6.2948	2.06003	127.904	-1.48227	0.339182	-4.37014	1.24168e-05	0.000210581	ATP-dependent RNA helicase (AHRD V3.3 *** AT2G33510.1)
Solyc06g050630.3	5.30605	0.690964	126.494	-2.80403	0.641865	-4.36856	1.25068e-05	0.00021195	arogenate dehydrogenase (AHRD V3.3 *-* AT5G34930.3)
Solyc09g074780.3	1.93177	0.298431	42.6627	-2.54864	0.583693	-4.36642	1.26302e-05	0.000213883	Zinc finger protein (AHRD V3.3 *** E9NZV2_PHAVU)
Solyc04g080910.1	0	2.20672	17.8603	7.67027	1.75683	4.36597	1.26557e-05	0.000214156	Dehydration responsive element binding transcription factor (AHRD V3.3 *-* W6FFW7_9ROSA)
Solyc09g057630.3	14.0672	5.86487	364.827	-1.13049	0.258959	-4.36554	1.26807e-05	0.00021442	Glucan endo-1,3-beta-glucosidase-like protein (AHRD V3.3 *** A0A072TYH8_MEDTR)
Solyc10g083460.1	39.1264	73.3259	558.489	1.05	0.240668	4.36286	1.28372e-05	0.000216908	Zinc finger A20 and AN1 domain-containing stress-associated protein (AHRD V3.3 *** V5PZR5_9CARY)
Solyc11g013450.2	0.652242	0.0347663	24.0042	-4.11872	0.944439	-4.36102	1.29455e-05	0.000218576	BnaA07g10860D protein (AHRD V3.3 *** A0A078EP73_BRANA)
Solyc02g062990.1	2.41668	0	16.5499	-7.43254	1.70454	-4.36043	1.29807e-05	0.000219009	Glycosyltransferase (AHRD V3.3 *** M0ZZL3_SOLTU)
Solyc05g053030.1	0.949611	24.2333	413.749	4.84709	1.11178	4.35976	1.30207e-05	0.000219521	Glycerol-3-phosphate acyltransferase (AHRD V3.3 *** G7KGS4_MEDTR)
Solyc05g009980.3	103.788	144.053	8303.15	0.608077	0.13949	4.3593	1.30478e-05	0.000219817	Decapping 5 (AHRD V3.3 *** A0A061EB44_THECC)
Solyc03g093560.1	152.725	4.64379	1127.45	-4.86613	1.11638	-4.35886	1.30745e-05	0.000220104	ethylene response factor C.6
Solyc01g095630.3	121.137	2.7322	1700.13	-5.29853	1.21581	-4.35801	1.31251e-05	0.000220633	WRKY transcription factor 41
Solyc07g064160.3	1618.51	2669.64	64276.7	0.861684	0.197722	4.35806	1.31223e-05	0.000220633	Thiamine thiazole synthase, chloroplastic (AHRD V3.3 *** K4CH99_SOLLC)
Solyc06g048700.1	12.3613	0.630119	29.7005	-4.16465	0.956363	-4.35467	1.33268e-05	0.000223859	LOW QUALITY:B-cell lymphoma 6 protein, putative (AHRD V3.3 -** A0A061GDG5_THECC)
Solyc10g052880.1	22.6272	11.1041	484.545	-0.893761	0.2055	-4.34921	1.36627e-05	0.000229333	LOW QUALITY:Leucine-rich repeat receptor-like protein kinase family protein (AHRD V3.3 *** A0A061DFG6_THECC)
Solyc01g006890.3	6.74024	11.7046	556.114	0.936868	0.215569	4.34603	1.38626e-05	0.000232518	EEIG1/EHBP1 N-terminal domain-containing protein (AHRD V3.3 *** A0A103XH66_CYNCS)
Solyc07g064870.3	14.2048	5.36082	349.686	-1.26691	0.29186	-4.3408	1.41965e-05	0.000237944	Endoglucanase (AHRD V3.3 *** M1C0J8_SOLTU)
Solyc03g112310.1	22.3268	6.82918	576.2	-1.5757	0.363312	-4.33705	1.44407e-05	0.000241799	Clade X lectin receptor kinase (AHRD V3.3 *** K4BK85_SOLLC)
Solyc12g008520.2	2.57016	0.542718	60.406	-2.10095	0.484431	-4.33695	1.44476e-05	0.000241799	SUN-like protein 32
Solyc11g066440.2	39.8767	62.9008	2517.79	0.798706	0.18419	4.33631	1.44896e-05	0.000242326	lethal leaf spot 1
Solyc01g008130.3	6.54043	12.7728	476.432	1.10307	0.254397	4.33602	1.45085e-05	0.00024244	electron protein, putative (Protein of unknown function, DUF547) (AHRD V3.3 *-* AT1G43020.1)
Solyc06g075370.3	56.9634	18.941	844.16	-1.45581	0.335759	-4.33588	1.45176e-05	0.00024244	Dof zinc finger protein (AHRD V3.3 *** W9RMR9_9ROSA)
Solyc10g051050.2	3.30574	0.775296	111.928	-1.95618	0.451355	-4.33401	1.46416e-05	0.000244332	Disease resistance protein (AHRD V3.3 *** A0A118JXS4_CYNCS)
Solyc02g090210.3	3.31621	0.223467	57.5478	-3.77045	0.870258	-4.33256	1.47385e-05	0.000245771	GDSL esterase/lipase family (AHRD V3.3 *** A0A151RJ07_CAJCA)
Solyc02g062463.1	175.999	351.855	5218.63	1.13936	0.263019	4.33186	1.47855e-05	0.000246374	2-oxoglutarate-dependent dioxygenase-related family protein (AHRD V3.3 *** B9GL08_POPTR)
Solyc08g023440.3	17.8671	28.7734	1285.57	0.821666	0.189859	4.32776	1.50632e-05	0.00025082	Early-responsive to dehydration stress family protein (AHRD V3.3 *** B9GJG0_POPTR)
Solyc07g019670.3	50.5664	103.813	4802.29	1.18774	0.274933	4.3201	1.55956e-05	0.000259496	Fatty acid beta-oxidation multifunctional protein (AHRD V3.3 *** A0A077DAS1_9ERIC)
Solyc02g081445.1	23.2025	1.40402	59.3433	-3.8601	0.893777	-4.31887	1.56833e-05	0.000260766	Cellulose synthase (AHRD V3.3 --* A0A151RTU1_CAJCA)
Solyc01g107820.2	9.57695	16.9881	512.536	0.968284	0.224209	4.31867	1.56973e-05	0.000260809	TOMATO WOUND-INDUCED 1
Solyc12g099190.1	43.1885	88.474	719.342	1.17609	0.272485	4.31617	1.58763e-05	0.000263593	LOW QUALITY:Invertase inhibitor (AHRD V3.3 *** C1KBP2_SOLTU)
Solyc07g056150.3	77.9773	130.29	3065.24	0.883778	0.20477	4.31596	1.58914e-05	0.000263652	Ras-related protein (AHRD V3.3 *** W9R1W6_9ROSA)
Solyc12g087890.2	83.8536	35.0529	2047.13	-1.13627	0.263286	-4.31573	1.59077e-05	0.000263732	Transcription factor protein (AHRD V3.3 *** A0A0B0PPY8_GOSAR)
Solyc01g108240.3	28.3645	0	356.156	-11.8582	2.7479	-4.31537	1.59335e-05	0.000263969	Ethylene Response Factor D.3
Solyc07g052510.4	3.10358	0.134297	43.9071	-4.34964	1.00804	-4.31496	1.59628e-05	0.000264263	peroxidase (TPX1)
Solyc08g076520.3	38.7738	13.2418	475.527	-1.4172	0.328485	-4.31435	1.6007e-05	0.000264804	Transmembrane protein, putative (AHRD V3.3 *** G7KCF0_MEDTR)
Solyc01g094890.3	0.846302	2.4876	96.9623	1.69614	0.393363	4.3119	1.6186e-05	0.000267571	Ferric reductase oxidase (AHRD V3.3 *** V9HYU6_MANES)
Solyc02g077430.3	26.8287	1.25708	351.431	-4.25032	0.985831	-4.3114	1.62221e-05	0.000267974	Phospholipase A1 (AHRD V3.3 *** A5YW95_CAPAN)
Solyc03g121540.3	24.5023	41.7198	2003.79	0.904347	0.209792	4.31069	1.62744e-05	0.000268452	beta-galactosidase 3
Solyc11g069890.2	23.8653	10.474	826.58	-1.05148	0.243918	-4.31081	1.62659e-05	0.000268452	BEL1-like homeodomain 8, putative (AHRD V3.3 *** A0A061GYR6_THECC)
Solyc08g079920.2	0	0.75999	18.5345	7.72385	1.79188	4.31048	1.62904e-05	0.000268522	P69f protein
Solyc03g005980.3	0.885855	3.4819	75.035	2.10728	0.488995	4.3094	1.63697e-05	0.000269442	NOD26-like intrinsic protein 1.1
Solyc12g044820.2	43.6593	16.2117	2804.72	-1.31007	0.303998	-4.30947	1.63644e-05	0.000269442	ABC transporter-like family-protein (AHRD V3.3 *** A0A072TLE5_MEDTR)
Solyc10g008520.3	33.289	16.7691	1021.05	-0.8561	0.198703	-4.30845	1.64403e-05	0.000270409	Auxin-responsive GH3 family protein (AHRD V3.3 *** AT4G03400.2)
Solyc03g121400.1	28.0914	6.17853	214.164	-2.06607	0.479767	-4.30641	1.65927e-05	0.00027272	Dof zinc finger protein14
Solyc01g099600.3	40.7325	60.6177	1760.13	0.707163	0.16424	4.30567	1.66483e-05	0.000273438	Heavy metal transport/detoxification superfamily protein, putative (AHRD V3.3 *** A0A061F2B7_THECC)
Solyc01g067010.3	32.0922	9.28691	605.98	-1.64559	0.382468	-4.30255	1.68844e-05	0.000277118	LOW QUALITY:F-box associated interaction domain-containing protein (AHRD V3.3 *** A0A103XHT5_CYNCS)
Solyc10g049580.2	1.94957	8.86483	105.826	2.34435	0.545142	4.30044	1.70458e-05	0.000279566	Arabinogalactan protein (AHRD V3.3 --* Q9FUL8_NICAL)
Solyc10g083675.1	125.818	64.5266	2135.6	-0.82395	0.19161	-4.30014	1.70687e-05	0.000279742	Glucomannan 4-beta-mannosyltransferase 9 (AHRD V3.3 *** A0A0B2NZ07_GLYSO)
Solyc01g096435.1	97.1836	52.2313	898.174	-0.76177	0.177179	-4.29944	1.71227e-05	0.000280425	NADPH:quinone oxidoreductase (AHRD V3.3 *** AT3G27890.1)
Solyc02g014670.2	0.0585099	1.40977	23.7537	4.64373	1.08037	4.29827	1.7214e-05	0.000281606	BTB/POZ domain protein (AHRD V3.3 *** AT3G19920.2)
Solyc07g014620.1	2.19781	12.631	71.372	2.67197	0.621649	4.2982	1.72193e-05	0.000281606	Small auxin up-regulated RNA63
Solyc01g091270.3	27.255	59.3709	1088.34	1.27418	0.296585	4.29616	1.73781e-05	0.000283594	Myeloid leukemia factor 1 (AHRD V3.3 *** A0A0B0Q047_GOSAR)
Solyc01g105620.3	4.22055	0.759473	50.9921	-2.34755	0.546408	-4.29633	1.73652e-05	0.000283594	RING/U-box superfamily protein, putative (AHRD V3.3 *-* A0A061E293_THECC)
Solyc04g074450.1	392.017	26.7068	3868.72	-3.7687	0.877204	-4.29627	1.73696e-05	0.000283594	Phosphate-responsive 1 family protein (AHRD V3.3 *** AT4G08950.1)
Solyc10g074740.1	284.498	119.831	2424.69	-1.1086	0.258077	-4.2956	1.74219e-05	0.000284107	Calcium-binding protein CAST (AHRD V3.3 *** CAST_SOLTU)
Solyc02g089680.3	65.0745	25.6904	1185.52	-1.21247	0.28254	-4.29131	1.77624e-05	0.000289248	Trichome birefringence-like 19 (AHRD V3.3 *** A0A061EH35_THECC)
Solyc06g074260.3	3675.83	2216.8	43508.7	-0.595133	0.138683	-4.29131	1.77624e-05	0.000289248	pollen proteins Ole e I-like
Solyc08g081520.1	3.20512	0.154474	40.0661	-4.20359	0.979856	-4.29001	1.78667e-05	0.00029074	LOW QUALITY:Plant/F1M20-13 protein (AHRD V3.3 *** A0A072TUL8_MEDTR)
Solyc10g080940.2	407.255	245.423	16930.6	-0.596678	0.139181	-4.28706	1.81055e-05	0.000294416	Tubulin beta chain (AHRD V3.3 *** TBB_HORVU)
Solyc01g066290.2	0.200199	4.54469	29.8168	4.59844	1.07269	4.28684	1.81234e-05	0.000294499	LOW QUALITY:Xaa-Pro aminopeptidase 1 (AHRD V3.3 --* A0A199W6F4_ANACO)
Solyc01g079950.3	2.42137	0.134933	36.443	-4.03763	0.941985	-4.2863	1.81672e-05	0.000295002	Xyloglucan-specific endoglucanase inhibitor protein 2 (AHRD V3.3 *** F1DHN5_SOLTU)
Solyc02g071130.3	9.68625	0.859123	87.9391	-3.41777	0.79802	-4.2828	1.84552e-05	0.000299466	WRKY transcription factor 71
Solyc03g114320.3	14.5303	21.6178	1171.17	0.709122	0.165646	4.28096	1.86091e-05	0.000301749	Protein KINESIN LIGHT CHAIN-RELATED 3 (AHRD V3.3 *** KLCR3_ARATH)
Solyc08g078870.2	30.3019	6.82355	119.558	-2.00619	0.468732	-4.28003	1.86865e-05	0.00030279	14 kDa proline-rich protein DC2.15, putative (AHRD V3.3 *** B9RD76_RICCO)
Solyc03g115940.3	5.87343	10.9046	617.572	1.03632	0.242204	4.27869	1.88e-05	0.000304413	Dof zinc finger protein (AHRD V3.3 *** C4B6D7_IPOBA)
Solyc02g088610.3	37.8744	54.8828	3500.93	0.673241	0.157509	4.27429	1.91747e-05	0.000310043	LeHSP110/ClpB heat shock protein
Solyc02g091100.3	81.3398	127.571	5122.15	0.783145	0.18322	4.27435	1.91698e-05	0.000310043	Thiamine pyrophosphate dependent pyruvate decarboxylase family protein (AHRD V3.3 *** AT5G17380.1)
Solyc03g093140.3	72.5032	41.6584	2497.13	-0.665623	0.155785	-4.2727	1.93118e-05	0.000312039	Glycerol-3-phosphate transporter, putative (AHRD V3.3 *** B9R9S6_RICCO)
Solyc12g011310.2	0.171605	2.37807	33.1913	3.98809	0.93369	4.27131	1.94324e-05	0.000313766	Glutathione S-transferase (AHRD V3.3 *** Q0PN10_9FABA)
Solyc03g111820.3	1.40254	0.136933	36.661	-3.27015	0.765863	-4.26989	1.95571e-05	0.000315558	Sieve element occlusion a (AHRD V3.3 *** E2FKJ8_9SOLN)
Solyc08g016210.3	0.988131	0.0817466	41.9874	-3.41658	0.800576	-4.26765	1.97545e-05	0.000318519	Leucine-rich receptor-like kinase family protein, putative (AHRD V3.3 *** G7JP58_MEDTR)
Solyc08g068970.3	1.49136	6.28429	93.9961	2.22693	0.522046	4.26578	1.99207e-05	0.000320809	Oxidative stress 3, putative isoform 2 (AHRD V3.3 *-* A0A061GIQ6_THECC)
Solyc10g008680.2	7.27393	2.9022	232.565	-1.18641	0.278126	-4.26573	1.99245e-05	0.000320809	Anthocyanin 5-aromatic acyltransferase (AHRD V3.3 *** ANTA_GENTR)
Solyc06g070950.2	2.81886	6.96944	342.623	1.44655	0.339167	4.26501	1.99896e-05	0.000321631	ABC transporter A family protein (AHRD V3.3 *** A0A072UUA7_MEDTR)
Solyc10g078340.2	7.00568	13.8635	344.772	1.12685	0.264238	4.26453	2.00321e-05	0.000322088	Stomatal closure-related actin-binding protein 1 (AHRD V3.3 *** SCAB1_ARATH)
Solyc01g009870.3	16.3063	4.5389	311.861	-1.69983	0.399197	-4.25813	2.06145e-05	0.00033122	Glycerophosphodiester phosphodiesterase, putative (AHRD V3.3 *** B9RM92_RICCO)
Solyc01g106460.3	0.973414	0.0402559	27.5513	-4.36324	1.02509	-4.25645	2.07701e-05	0.000333487	bHLH transcription factor 007
Solyc04g007060.3	17.1635	8.32218	769.502	-0.915343	0.215177	-4.2539	2.10078e-05	0.000337066	Disease resistance protein (NBS-LRR class) family (AHRD V3.3 *-* AT5G38350.1)
Solyc10g086570.3	7.68056	19.6435	165.21	1.47877	0.347738	4.25255	2.11354e-05	0.000338876	Chaperone DnaJ (AHRD V3.3 *** A0A0B0NPS3_GOSAR)
Solyc07g052980.3	191.768	71.3447	3224.22	-1.28627	0.302691	-4.24946	2.1429e-05	0.000343344	xyloglucan endotransglycosylase/hydrolase 16
Solyc09g082100.3	0.815826	4.22411	58.3353	2.50454	0.589765	4.24668	2.16966e-05	0.000347389	Seed maturation protein/ Late embryogenesis abundant protein (AHRD V3.3 *** A0A0K9PC32_ZOSMR)
Solyc04g011440.4	201.627	491.149	18254.7	1.4304	0.336859	4.24629	2.17337e-05	0.00034774	ethylene-responsive heat shock protein cognate 70
Solyc02g077840.1	12.3266	2.2952	66.9447	-2.30258	0.542469	-4.24464	2.18944e-05	0.000350066	Ethylene-responsive transcription factor, putative (AHRD V3.3 *** B9RBB0_RICCO)
Solyc09g065390.1	8.7446	29.0495	220.774	1.88637	0.444436	4.2444	2.19176e-05	0.000350192	LOW QUALITY:Pre-mRNA cleavage complex 2 protein Pcf11, putative isoform 2 (AHRD V3.3 *-* A0A061GBF7_THECC)
Solyc01g108047.1	9.45498	17.2577	336.121	1.00018	0.23566	4.24418	2.19398e-05	0.000350303	GATA transcription factor-like protein (AHRD V3.3 *** A0A0X7YHI0_SOLTU)
Solyc12g019700.1	664.916	287.447	2250.33	-1.08391	0.255403	-4.24393	2.19641e-05	0.000350447	Protein Ycf2 (AHRD V3.3 --* YCF2_CHLSC)
Solyc04g071620.3	18.3462	166.964	1757.71	3.34264	0.787775	4.24314	2.20412e-05	0.000351433	Abscicic acid stress ripening 4
Solyc07g054860.1	29.3236	55.0538	1312.72	1.0375	0.244637	4.24097	2.22551e-05	0.000354596	Tyrosine decarboxylase (AHRD V3.3 *** Q000T5_ARICO)
Solyc10g008730.3	56.9266	16.9767	285.167	-1.59541	0.377059	-4.2312	2.32444e-05	0.000370102	Transmembrane protein, putative (AHRD V3.3 *** G7IKA1_MEDTR)
Solyc01g104860.3	9.544	114.496	1759.3	3.75369	0.887486	4.22958	2.34133e-05	0.000372531	Peroxidase (AHRD V3.3 *** K4B258_SOLLC)
Solyc07g056260.3	15.3666	23.8852	2829.99	0.77607	0.183504	4.22917	2.34551e-05	0.000372937	Callose synthase-like protein (AHRD V3.3 *** G7IXI4_MEDTR)
Solyc02g030450.3	5.30088	9.55288	481.558	0.986555	0.233303	4.22865	2.35098e-05	0.000373548	Protein ROOT HAIR DEFECTIVE 3 homolog (AHRD V3.3 *** K4B594_SOLLC)
Solyc01g081570.3	49.6379	25.5758	2234.7	-0.827943	0.195916	-4.226	2.37877e-05	0.000377702	carboxyl-terminal peptidase (DUF239) (AHRD V3.3 *** AT2G44210.1)
Solyc10g008300.3	28.7203	13.1375	1044.91	-0.995839	0.235661	-4.22572	2.38177e-05	0.000377917	Mannan endo-1,4-beta-mannosidase 1 (AHRD V3.3 *** MAN1_ORYSJ)
Solyc09g010510.3	4.01218	0.961426	70.1181	-1.92621	0.455934	-4.22474	2.39213e-05	0.000379297	NAD(P)-binding Rossmann-fold superfamily protein (AHRD V3.3 *-* AT2G37540.2)
Solyc01g097930.3	2.71762	0.177233	34.7247	-3.79479	0.898292	-4.22445	2.39521e-05	0.000379523	Cysteine synthase (AHRD V3.3 *** K4B0I0_SOLLC)
Solyc01g108800.3	4.38339	1.01277	132.053	-1.98354	0.470095	-4.21944	2.44909e-05	0.000387792	3-hydroxyisobutyryl-CoA hydrolase-like protein (AHRD V3.3 *** A0A072TKX0_MEDTR)
Solyc06g063330.3	0.538575	3.26398	136.702	2.70559	0.641272	4.2191	2.45274e-05	0.000388102	vacuolar ATP synthase subunit A (AHRD V3.3 *** AT1G78900.2)
Solyc03g007460.2	5.0615	1.09711	63.6436	-2.06876	0.490375	-4.21873	2.45682e-05	0.000388479	Solanum lycopersicum Cytokinin Response Factor 4
Solyc06g074040.1	0.832964	5.67701	43.4941	2.93319	0.695334	4.21839	2.46056e-05	0.000388803	Late embryogenesis abundant (LEA) hydroxyproline-rich glycoprotein family (AHRD V3.3 *** AT3G44220.1)
Solyc06g075990.3	1.88064	8.32771	56.9305	2.27641	0.54015	4.21439	2.50449e-05	0.000395471	dessication-induced 1VOC superfamily protein (AHRD V3.3 *** AT1G07645.1)
Solyc12g098810.2	36.0503	57.6298	1477.38	0.818525	0.194299	4.2127	2.52332e-05	0.00039817	Chitinase family protein (AHRD V3.3 *** AT1G05850.2)
Solyc07g052060.2	5.95031	0.45257	70.8485	-3.62174	0.86006	-4.21103	2.54214e-05	0.000400864	LOW QUALITY:HXXXD-type acyl-transferase family protein, putative (AHRD V3.3 *** A0A061E8Z9_THECC)
Solyc07g062550.3	57.2542	25.1823	2087.81	-1.05563	0.250857	-4.2081	2.5753e-05	0.000405813	3-phosphoshikimate 1-carboxyvinyltransferase (AHRD V3.3 *** A0A0A6Z9T0_HEVBR)
Solyc09g098150.3	80.1653	118.339	2787.69	0.698635	0.166082	4.20657	2.59278e-05	0.000408288	Metacaspase (AHRD V3.3 *** K4CWY6_SOLLC),Pfam:PF00656
Solyc08g082310.3	12.096	4.12634	335.294	-1.42118	0.337863	-4.20639	2.59479e-05	0.000408323	RING/U-box superfamily protein (AHRD V3.3 *** AT5G53110.1)
Solyc11g005410.2	0.874321	3.88642	108.065	2.29679	0.546079	4.20596	2.59979e-05	0.000408829	WAT1-related protein (AHRD V3.3 *** K4D4F4_SOLLC)
Solyc04g053130.3	398.632	603.754	12973.7	0.739832	0.175942	4.20498	2.6111e-05	0.000410326	Stress enhanced protein 2 (AHRD V3.3 *** K7XKQ9_SOLTU)
Solyc07g032740.3	73.3959	107.083	4111.26	0.684485	0.162907	4.2017	2.64915e-05	0.000416021	Aspartate aminotransferase (AHRD V3.3 *** M1B9T8_SOLTU)
Solyc05g023845.1	3.70611	0	17.3138	-7.4918	1.78434	-4.19865	2.68507e-05	0.000421373	Haloacid dehalogenase-like hydrolase (HAD) superfamily protein (AHRD V3.3 --* AT5G10100.2)
Solyc01g099520.3	340.084	136.884	1641.7	-1.18047	0.28119	-4.19813	2.69132e-05	0.000422064	Rapid alkalinization factor (AHRD V3.3 *** RALF_TOBAC)
Solyc02g087850.1	71.2576	28.9642	1260.37	-1.16447	0.277433	-4.19731	2.70109e-05	0.000423307	Glutaredoxin family protein, putative (AHRD V3.3 *** A0A061EEI9_THECC)
Solyc01g008420.3	12.2345	23.2259	628.466	1.06371	0.253472	4.19655	2.71009e-05	0.000424427	Protein DETOXIFICATION (AHRD V3.3 *** K4AT40_SOLLC)
Solyc00g053440.3	106.534	241.294	2055.03	1.32532	0.315937	4.19489	2.7301e-05	0.000426977	Bax inhibitor (AHRD V3.3 *** A0A0K1ETI6_TECGR)
Solyc01g005800.3	1.08318	0.0442647	32.1285	-4.53915	1.08203	-4.19503	2.72831e-05	0.000426977	calmodulin-binding family protein (AHRD V3.3 *** AT3G13600.2)
Solyc04g056745.1	1.8426	5.30356	161.389	1.67018	0.398349	4.19277	2.75574e-05	0.000430573	Agenet domain-containing protein / bromo-adjacent domain-containing protein, putative (AHRD V3.3 *-* A0A061F581_THECC)
Solyc10g076300.2	2.37025	6.54381	93.5703	1.60306	0.382347	4.19267	2.75685e-05	0.000430573	CASP-like protein (AHRD V3.3 *** K4D1X2_SOLLC)
Solyc10g086690.2	10.9826	3.6304	205.151	-1.46465	0.349511	-4.19056	2.78264e-05	0.000434304	Phosphatidylinositol:ceramide inositolphosphotransferase (AHRD V3.3 *** IPCS_ORYSI)
Solyc04g007160.1	27.716	62.091	748.651	1.29048	0.308006	4.18978	2.79228e-05	0.000435513	Alpha-glucosidase (AHRD V3.3 *-* Q9LEC9_SOLTU)
Solyc07g051850.3	286.648	445.854	15397.5	0.779437	0.186092	4.18845	2.80863e-05	0.000437765	Aspartic proteinase, putative (AHRD V3.3 *** B9SVA7_RICCO)
Solyc01g010230.2	122.307	180.036	2056.99	0.693962	0.165713	4.18774	2.81748e-05	0.000438845	LOW QUALITY:Acanthoscurrin-2 (AHRD V3.3 --* B6TLS9_MAIZE)
Solyc10g084650.2	13.4291	19.7228	2495.22	0.693668	0.165692	4.18648	2.83309e-05	0.000440977	Acyl-CoA N-acyltransferase with RING/FYVE/PHD-type zinc finger domain-containing protein (AHRD V3.3 *** AT2G37520.1)
Solyc10g077030.2	13.2576	19.945	1803.99	0.7286	0.17407	4.18568	2.84318e-05	0.000442247	Proteasome subunit alpha type (AHRD V3.3 *** A0A0V0HS34_SOLCH)
Solyc09g065880.3	26.5076	13.2953	799.627	-0.861365	0.205878	-4.18386	2.86603e-05	0.000445498	F-box family protein (AHRD V3.3 *** B9GS69_POPTR)
Solyc06g048840.3	3.15557	10.0484	135.437	1.81212	0.433176	4.18334	2.87252e-05	0.000446205	Late embryogenesis abundant protein (AHRD V3.3 *** H2E688_HORVU),Pfam:PF00477
Solyc03g083730.1	4.66371	0.0370673	27.7027	-6.71938	1.60773	-4.17942	2.92256e-05	0.000453669	Plant invertase/pectin methylesterase inhibitor superfamily protein (AHRD V3.3 *** AT5G62360.1)
Solyc01g073680.3	30.0825	69.2893	942.714	1.33224	0.318954	4.1769	2.95514e-05	0.000458417	Lipid transfer protein (AHRD V3.3 *** A0A072TPI6_MEDTR)
Solyc06g008620.1	8.12181	3.3679	227.305	-1.13096	0.270935	-4.17429	2.98914e-05	0.000463377	LOW QUALITY:tolB protein-like protein (AHRD V3.3 *** AT4G01870.2)
Solyc04g039670.3	21.573	11.2247	593.217	-0.808572	0.193737	-4.17354	2.99898e-05	0.000464589	ATP-citrate synthase, putative (AHRD V3.3 *** B9SHC9_RICCO)
Solyc02g088190.3	16.0186	7.84046	399.188	-0.895106	0.214515	-4.17271	3.01003e-05	0.000465985	MYB-related transcription factor (AHRD V3.3 *** A0A059PRK4_SALMI)
Solyc01g098805.1	3.10509	0.0611309	24.8159	-5.53836	1.32792	-4.17071	3.03657e-05	0.000469719	thiaminC (AHRD V3.3 --* AT2G29630.3)
Solyc01g099800.3	98.5047	187.505	568.627	1.07377	0.257463	4.17058	3.03825e-05	0.000469719	P-loop containing nucleoside triphosphate hydrolases superfamily protein (AHRD V3.3 --* AT2G47330.1)
Solyc03g006840.3	1.98858	0.48902	70.4977	-1.89886	0.455367	-4.16995	3.04667e-05	0.000470703	LOW protein: M-phase inducer phosphatase-like protein (AHRD V3.3 *** AT5G62170.1)
Solyc12g042600.2	1.26037	0.111359	27.3105	-3.39957	0.815337	-4.16953	3.05226e-05	0.000471249	Glycosyltransferase (AHRD V3.3 *** K4DF51_SOLLC)
Solyc02g078780.3	27.2985	14.2434	1160.77	-0.804155	0.19291	-4.16856	3.0653e-05	0.000472944	Kinase (AHRD V3.3 *** A0A0K9P5P6_ZOSMR)
Solyc07g007980.3	4.92392	1.50095	111.796	-1.57652	0.37825	-4.16793	3.07377e-05	0.000473931	Protein kinase (AHRD V3.3 *** C6ZRY2_SOYBN)
Solyc01g100370.3	30.2324	46.7846	4591.2	0.770703	0.18494	4.1673	3.08225e-05	0.000474919	Adenine nucleotide alpha hydrolases-like superfamily protein (AHRD V3.3 *** AT3G62550.1)
Solyc10g074490.2	0.531263	3.46125	105.929	2.87479	0.690121	4.16563	3.10489e-05	0.000478086	O-fucosyltransferase family protein (AHRD V3.3 *** AT1G20550.1)
Solyc02g031920.3	0	1.67158	13.5972	7.27462	1.74821	4.16119	3.16593e-05	0.000487158	Pathogen-related protein (AHRD V3.3 *** A0A151SPD2_CAJCA)
Solyc07g045420.3	15.9118	23.6568	2607.09	0.711265	0.170949	4.16068	3.17298e-05	0.000487914	ABC1 kinase (AHRD V3.3 *** B9DGY1_ARATH)
Solyc09g007490.3	186.963	256.966	4998.28	0.593543	0.14267	4.16025	3.179e-05	0.000488513	Cell number regulator-like protein (AHRD V3.3 *** G7L1S3_MEDTR)
Solyc02g077060.2	4.27728	0	20.0184	-7.70125	1.85237	-4.15752	3.21725e-05	0.00049406	LOW QUALITY:RPW8.2-like protein (AHRD V3.3 *-* A0A059UJ39_VITPS)
Solyc01g104130.3	18.7207	38.8243	1112.96	1.20238	0.289301	4.15616	3.23635e-05	0.000496203	2-oxoglutarate (2OG) and Fe(II)-dependent oxygenase-like protein (AHRD V3.3 *** G5DX62_SILLA)
Solyc02g084800.3	1.76446	0.00982927	47.0486	-7.47669	1.79905	-4.15592	3.23988e-05	0.000496203	Peroxidase (AHRD V3.3 *** A0A0D9X2X2_9ORYZ)
Solyc06g065970.1	109.315	29.7427	522.311	-1.76938	0.42573	-4.1561	3.23728e-05	0.000496203	14 kDa proline-rich protein DC2.15, putative (AHRD V3.3 *** B9RP24_RICCO)
Solyc11g072490.2	46.5014	17.686	1942.44	-1.27508	0.306804	-4.15602	3.2384e-05	0.000496203	Interactor of constitutive active ROPs-like protein (AHRD V3.3 *** A0A072ULW0_MEDTR)
Solyc01g109340.3	68.2631	38.8425	1474.01	-0.676276	0.162837	-4.15309	3.28011e-05	0.000501695	RING/U-box superfamily protein (AHRD V3.3 *** AT2G23780.3)
Solyc03g096460.3	17.8244	6.24829	181.149	-1.3642	0.328469	-4.1532	3.27854e-05	0.000501695	wound/stress protein AY568721
Solyc08g075240.3	5.96229	2.07528	209.669	-1.40201	0.337655	-4.1522	3.29298e-05	0.000503328	Long-chain-alcohol oxidase (AHRD V3.3 *** K4CMP1_SOLLC)
Solyc02g068280.3	6.3051	11.8862	1016.36	1.05996	0.255325	4.15141	3.30439e-05	0.000504734	subtilisin-like protein
Solyc04g083160.2	2.99845	8.16406	337.395	1.59346	0.383865	4.1511	3.30882e-05	0.000505075	Cytochrome P450 (AHRD V3.3 *** A0A0B0P5Q7_GOSAR)
Solyc06g053550.3	0.198563	2.64768	33.3295	3.8936	0.938053	4.15072	3.31424e-05	0.000505565	Peroxisomal membrane protein PMP22 (AHRD V3.3 *** A0A199UZZ3_ANACO)
Solyc06g068450.2	49.5957	98.3595	2079.98	1.13756	0.274196	4.14873	3.34323e-05	0.000509647	Non-specific serine/threonine protein kinase (AHRD V3.3 *** K4C820_SOLLC)
Solyc04g051280.3	32.2208	62.0089	2761.3	1.08526	0.261602	4.14852	3.34633e-05	0.000509781	Transmembrane protein, putative (AHRD V3.3 *-* A0A072VMC3_MEDTR)
Solyc10g086630.1	5.58928	36.6334	114.398	2.88607	0.695815	4.14776	3.35741e-05	0.00051113	LOW QUALITY:Legume-specific protein (AHRD V3.3 *** S5VRI2_9FABA)
Solyc02g061745.1	9.47562	3.27423	144.543	-1.408	0.33954	-4.14678	3.37186e-05	0.000512988	Protein DETOXIFICATION (AHRD V3.3 *** K4B666_SOLLC)
Solyc07g064670.3	111.222	54.7023	3490.31	-0.893347	0.21547	-4.14604	3.38269e-05	0.000514294	Hexosyltransferase (AHRD V3.3 *** K4CHE6_SOLLC)
Solyc08g082370.1	42.0024	15.368	172.668	-1.31612	0.317452	-4.14588	3.38518e-05	0.000514331	LOW QUALITY:calpain-type cysteine protease family (AHRD V3.3 --* AT1G55350.6)
Solyc02g068410.2	0.684679	2.30092	95.3258	1.88156	0.453859	4.14569	3.38787e-05	0.000514399	Polygalacturonase QRT3-like protein (AHRD V3.3 *** A0A0B0NBR9_GOSAR)
Solyc09g008070.3	4.31844	1.65366	183.467	-1.24317	0.299893	-4.14539	3.39231e-05	0.000514732	cell division cycle 48 (AHRD V3.3 *** AT3G09840.1)
Solyc03g116230.3	10.4379	45.282	491.191	2.23824	0.540064	4.14439	3.40723e-05	0.000516654	42kDa chitin-binding protein (AHRD V3.3 *** D0VX39_SOLLC)
Solyc03g006430.3	27.2162	14.0377	1369.99	-0.825043	0.199174	-4.14233	3.43795e-05	0.000520968	DUF616 family protein (AHRD V3.3 *** G7IPT3_MEDTR)
Solyc09g082330.2	0.337205	2.51024	41.4608	3.01411	0.727869	4.14101	3.45786e-05	0.000523638	SM80.1 Vicilin (AHRD V3.3 *** A0A158RFR1_SOLME)
Solyc05g008390.3	6.30833	20.4493	441.06	1.85306	0.447688	4.13917	3.48563e-05	0.000527495	RING/FYVE/PHD zinc finger superfamily protein (AHRD V3.3 *** A0A061EGA0_THECC)
Solyc01g100620.2	2.88524	8.04368	238.391	1.61745	0.390842	4.13839	3.49759e-05	0.000528955	High mobility group family (AHRD V3.3 *** A0A061F3D5_THECC)
Solyc10g050960.2	7.65482	0	22.0355	-7.8401	1.89492	-4.13743	3.51215e-05	0.000530808	Ethylene-responsive transcription factor (AHRD V3.3 *-* W9R7J5_9ROSA)
Solyc02g071820.3	3.89685	1.1202	165.73	-1.68465	0.407499	-4.13411	3.56334e-05	0.000538189	Receptor-like protein kinase (AHRD V3.3 *** B9I1R1_POPTR)
Solyc11g068960.2	46.4645	25.3273	2753.37	-0.742789	0.179773	-4.13182	3.59904e-05	0.000543222	BHLH transcription factor-like protein (AHRD V3.3 *-* A0A072UK41_MEDTR)
Solyc01g108600.3	33.6153	51.2213	3525.33	0.746418	0.18074	4.12979	3.63089e-05	0.0005476	presequence protease 2 (AHRD V3.3 *** AT1G49630.3)
Solyc10g005690.3	26.0772	14.5615	1529	-0.705221	0.170769	-4.12967	3.63282e-05	0.0005476	Chloride channel protein (AHRD V3.3 *** K4CXA1_SOLLC)
Solyc10g007830.1	5.97817	1.59659	99.6038	-1.77626	0.430143	-4.12945	3.63633e-05	0.000547769	LOW QUALITY:Leucine-rich repeat receptor-like protein kinase family protein (AHRD V3.3 *-* AT3G24240.1)
Solyc01g079240.3	41.3165	19.8812	1559.93	-0.929378	0.225082	-4.12906	3.64245e-05	0.000548331	Long-Chain Acyl-CoA Synthetase (AHRD V3.3 *** A0A0G2SJE2_SALMI)
Solyc11g061700.2	15.7278	5.73316	767.243	-1.32116	0.320179	-4.12631	3.68628e-05	0.000554563	DUF1680 domain protein (AHRD V3.3 *** G7JCI1_MEDTR)
Solyc04g078540.3	17.292	8.74111	464.904	-0.847628	0.205565	-4.1234	3.73316e-05	0.000561247	Cysteine protease (AHRD V3.3 *** Q9ST61_SOLTU)
Solyc10g083940.1	5.16446	0.70462	100.486	-2.77826	0.67416	-4.12107	3.77113e-05	0.000566213	Nodulin-like / Major Facilitator Superfamily protein (AHRD V3.3 *** A0A0K9NWX1_ZOSMR)
Solyc12g094650.2	1.39494	0.265034	54.0664	-2.28425	0.554269	-4.1212	3.76912e-05	0.000566213	DUF594 family protein (AHRD V3.3 *** A0A072VN99_MEDTR)
Solyc03g115590.3	11.3877	18.9971	674.883	0.877488	0.212951	4.12061	3.77873e-05	0.000566983	T-box transcription factor, putative (DUF863) (AHRD V3.3 *-* AT1G26620.1)
Solyc02g082850.3	2.82655	7.12415	160.108	1.45707	0.353658	4.12	3.78878e-05	0.000568119	Serine acetyltransferase (AHRD V3.3 *** G7K010_MEDTR)
Solyc01g104140.3	16.2607	26.1204	1476.96	0.82525	0.20046	4.11678	3.84201e-05	0.000575431	Phosphatidylinositol-4-phosphate 5-kinase family protein (AHRD V3.3 *** AT1G60890.1)
Solyc11g072840.1	46.0497	18.1701	199.217	-1.21187	0.294377	-4.11675	3.84257e-05	0.000575431	histone H4 (AHRD V3.3 *** AT2G28740.1)
Solyc02g093250.3	2.43357	0.26676	41.6983	-3.06419	0.744486	-4.11585	3.85763e-05	0.000577309	Caffeoyl-CoA O-methyltransferase (AHRD V3.3 *** CAMT_SOLTU)
Solyc06g009600.1	3.32235	7.07356	216.252	1.22423	0.297454	4.11569	3.86015e-05	0.000577309	LOW QUALITY:HIT zinc finger,PAPA-1-like conserved region, putative (AHRD V3.3 *-* A0A061F305_THECC)
Solyc07g056540.3	78.1644	184.742	5003.09	1.39264	0.338448	4.11478	3.87551e-05	0.000579228	glycolate oxidase X92888
Solyc06g069260.1	33.9238	75.5386	524.685	1.2985	0.315675	4.11341	3.89849e-05	0.000582282	LOW QUALITY:Oleosin family protein (AHRD V3.3 *** A0A061FVM3_THECC)
Solyc02g079040.3	24.8113	11.4737	996.799	-0.97794	0.237876	-4.11113	3.93726e-05	0.000586979	Calmodulin-binding protein (AHRD V3.3 *** A0A072V4D6_MEDTR)
Solyc08g066330.2	69.7285	39.5505	2003.02	-0.68427	0.166436	-4.11131	3.93423e-05	0.000586979	LEY17225 cyclin-dependent protein kinase A-1
Solyc11g031950.1	1.41574	8.51804	94.1431	2.75559	0.670279	4.11111	3.93762e-05	0.000586979	glucuronoxylan 4-O-methyltransferase-like protein (DUF579) (AHRD V3.3 *** AT4G09990.1)
Solyc06g076570.3	237.012	509.701	4444.81	1.2581	0.306122	4.10981	3.95988e-05	0.000589914	class I small heat shock protein
Solyc08g075150.3	8.74733	15.5659	690.696	0.968726	0.235722	4.10961	3.96327e-05	0.000590035	Coiled-coil domain-containing 73 (AHRD V3.3 *** A0A0B0NIE5_GOSAR)
Solyc04g071075.1	3.01298	0.115957	19.8941	-4.60341	1.12037	-4.10884	3.97655e-05	0.000591629	Auxin efflux carrier family protein (AHRD V3.3 --* AT1G76530.3)
Solyc08g028780.1	6.6493	1.07796	77.6766	-2.49061	0.606636	-4.1056	4.03268e-05	0.000599468	LOW QUALITY:DUF868 family protein (AHRD V3.3 *** G7J9W6_MEDTR)
Solyc10g009170.2	0.148161	1.16942	32.8578	3.14268	0.76548	4.1055	4.03448e-05	0.000599468	lysine ketoglutarate reductase trans-splicing-like protein (DUF707) (AHRD V3.3 *** AT1G11170.7)
Solyc01g005440.3	272.313	140.125	5732.61	-0.829159	0.20201	-4.10454	4.05124e-05	0.000601569	Jasmonate ZIM-domain protein 3 (AHRD V3.3 *** B2XVS2_SOLLC)
Solyc04g064620.3	13.571	4.30288	185.088	-1.50482	0.366661	-4.10411	4.05878e-05	0.000602298	Bidirectional sugar transporter SWEET (AHRD V3.3 *** K4BT53_SOLLC)
Solyc01g099660.3	1.07189	3.17438	167.574	1.71785	0.418683	4.103	4.07836e-05	0.000604811	Heat shock protein 70 (AHRD V3.3 *** Q9M4E8_CUCSA)
Solyc08g076010.3	1.22495	0.202894	67.8664	-2.46	0.599588	-4.10282	4.08136e-05	0.000604865	Myb family transcription factor family protein (AHRD V3.3 *** B9GZU3_POPTR)
Solyc05g051380.3	3.55368	7.68143	215.927	1.24642	0.303871	4.1018	4.09957e-05	0.000606993	AP2-like ethylene-responsive transcription factor (AHRD V3.3 *** G7JWC7_MEDTR)
Solyc06g051960.3	2.75354	0.659414	71.2887	-1.94362	0.473855	-4.10171	4.10102e-05	0.000606993	Pectinesterase (AHRD V3.3 *** K4C5Y2_SOLLC)
Solyc03g123400.1	1.94767	0.227582	34.7416	-2.97169	0.724543	-4.10146	4.10548e-05	0.000607262	GRAS16
Solyc08g077100.3	15.2208	7.33587	410.521	-0.917102	0.22365	-4.10061	4.1206e-05	0.000609105	RING/U-box superfamily protein (AHRD V3.3 *** AT2G35330.2)
Solyc12g008640.2	29.0818	48.6182	2341.1	0.875166	0.213684	4.09562	4.21049e-05	0.000621991	Gamma-glutamyltranspeptidase 1 (AHRD V3.3 *** A0A0B0NB37_GOSAR)
Solyc11g010960.2	31.0458	13.6783	755.771	-1.05589	0.257836	-4.09519	4.21822e-05	0.000622731	Alcohol dehydrogenase, putative (AHRD V3.3 *** B9T7R7_RICCO)
Solyc03g118050.3	2.44237	8.1547	130.192	1.88963	0.461486	4.09466	4.22781e-05	0.000623745	NADH-ubiquinone reductase complex 1 MLRQ subunit (AHRD V3.3 *** G7K3Q0_MEDTR)
Solyc02g090360.3	124.317	6.71887	2618.42	-4.10477	1.00274	-4.09355	4.2481e-05	0.0006261	L-ascorbate oxidase like (AHRD V3.3 *** A0A0B2RUS1_GLYSO)
Solyc09g062970.1	24.1582	4.89186	78.2173	-2.17856	0.532201	-4.09349	4.24924e-05	0.0006261	GDSL-like Lipase/Acylhydrolase superfamily protein (AHRD V3.3 --* AT3G53100.1)
Solyc06g006080.3	85.6899	134.886	5877.55	0.796835	0.194799	4.09054	4.30369e-05	0.000633716	thiamine biosynthesis protein ThiC
Solyc03g112880.1	16.1394	6.29423	285.996	-1.23483	0.302136	-4.08699	4.36997e-05	0.000643062	Fasciclin-like arabinogalactan family protein (AHRD V3.3 *** A0A061GX88_THECC)
Solyc03g122340.3	69.1513	6.62445	3308.15	-3.2573	0.797297	-4.08543	4.39962e-05	0.000647009	lipoxygenase D
Solyc04g074680.1	29.2613	0.22553	142.942	-6.81288	1.66795	-4.08459	4.41542e-05	0.000648917	Avr9/Cf-9 rapidly elicited protein, putative (AHRD V3.3 *** A0A072TTE4_MEDTR)
Solyc12g009220.2	38.7997	0.337212	327.542	-6.77382	1.65921	-4.08256	4.45418e-05	0.000654194	jasmonate ZIM-domain protein 1
Solyc01g102330.3	360.717	162.262	4255.51	-1.02815	0.251867	-4.08212	4.46261e-05	0.000654658	Carbohydrate esterase plant-like protein (AHRD V3.3 *** G7J707_MEDTR)
Solyc05g006920.3	41.8966	66.0327	2445.34	0.787902	0.193014	4.0821	4.46306e-05	0.000654658	Major facilitator superfamily protein (AHRD V3.3 *** AT1G69860.1)
Solyc08g014470.3	36.8341	55.9562	2482.54	0.733508	0.179709	4.08164	4.47183e-05	0.000655524	Amidohydrolase family (AHRD V3.3 *** AT3G55850.6)
Solyc05g012020.3	4.05669	1.05606	85.4053	-1.79109	0.438838	-4.08144	4.4758e-05	0.000655687	GO:0003700,GO:0046982
Solyc05g053890.2	2.98701	0.731388	61.6615	-1.89822	0.465309	-4.07948	4.51358e-05	0.000660378	Glycosyltransferase (AHRD V3.3 *** K4C268_SOLLC)
Solyc06g075110.3	34.3261	71.8664	1991.76	1.21774	0.298495	4.07959	4.51157e-05	0.000660378	lysine ketoglutarate reductase trans-splicing protein (DUF707) (AHRD V3.3 *** AT1G67850.7)
Solyc12g044940.2	62.31	33.6205	1156.61	-0.756631	0.185605	-4.07658	4.57038e-05	0.000668262	NAD(P)-binding Rossmann-fold superfamily protein (AHRD V3.3 *** AT3G55310.1)
Solyc10g050970.1	40.7074	0	266.93	-11.4421	2.81021	-4.07162	4.66869e-05	0.0006822	Ethylene Response Factor D.4
Solyc08g014610.3	0.306915	1.20588	51.074	2.10338	0.516644	4.07124	4.67627e-05	0.000682873	Aminotransferase (AHRD V3.3 *** D2KZ08_WHEAT)
Solyc01g067620.3	1.77581	4.49715	143.492	1.48422	0.364807	4.0685	4.73158e-05	0.000690509	2-oxoglutarate (2OG) and Fe(II)-dependent oxygenase superfamily protein (AHRD V3.3 *** AT3G21420.1)
Solyc04g005255.1	59.1734	104.308	7625.94	0.959062	0.235752	4.0681	4.73978e-05	0.000691266	Phosphatidylinositol 4-kinase (AHRD V3.3 *** J3R305_GOSBA)
Solyc02g071090.3	4.37567	11.3319	217.708	1.52513	0.374997	4.06704	4.76134e-05	0.000693554	Purine permease (AHRD V3.3 *** A0A072UW47_MEDTR)
Solyc03g083095.1	56.2564	77.9786	3014.27	0.606837	0.149209	4.06703	4.76153e-05	0.000693554	Starch synthase, chloroplastic/amyloplastic (AHRD V3.3 *** K4BI85_SOLLC)
Solyc09g015070.3	0.854345	3.22984	53.1341	2.06183	0.507021	4.06656	4.7713e-05	0.000694536	Aldo/keto reductase (AHRD V3.3 *** A0A103XQA6_CYNCS)
Solyc01g099620.3	1.03973	0.134643	34.3065	-2.83861	0.698285	-4.06512	4.80081e-05	0.000697945	Respiratory burst oxidase, putative (AHRD V3.3 *** B9RFA3_RICCO)
Solyc09g074930.3	262.029	148.255	5471.13	-0.688199	0.169291	-4.06518	4.79955e-05	0.000697945	Rubber elongation factor (AHRD V3.3 *** C9E7B4_MORAL)
Solyc07g053230.3	78.0478	0.19685	782.054	-8.43611	2.07622	-4.0632	4.84038e-05	0.000703252	R2R3MYB transcription factor 83
Solyc05g024230.2	4.40191	0.736811	39.8792	-2.43286	0.598809	-4.06283	4.84819e-05	0.00070394	ATP-dependent 6-phosphofructokinase (AHRD V3.3 *-* A0A0V0IM90_SOLCH)
Solyc10g080130.2	4.32157	8.58011	191.095	1.12506	0.277018	4.06133	4.87934e-05	0.000708014	Exosome complex component RRP43 (AHRD V3.3 *** A0A0B2Q2J1_GLYSO)
Solyc05g009500.3	48.3138	17.8733	1237.59	-1.31383	0.323699	-4.05881	4.93237e-05	0.000715256	Major facilitator superfamily protein (AHRD V3.3 *** AT1G68570.1)
Solyc04g073970.3	53.0449	27.9511	1430.17	-0.783007	0.192963	-4.05782	4.95334e-05	0.000717843	N-lysine methyltransferase (AHRD V3.3 *** AT1G78150.3)
Solyc12g006810.2	9.25694	19.3399	350.13	1.19153	0.293663	4.05749	4.96037e-05	0.000718407	SOUL heme-binding family protein (AHRD V3.3 *** AT5G20140.1)
Solyc12g044310.2	2.74217	0.760114	81.3189	-1.72748	0.425769	-4.05731	4.96413e-05	0.000718498	Major facilitator superfamily protein (AHRD V3.3 *** AT1G52190.1)
Solyc05g010580.3	131.514	378.966	1926.18	1.6792	0.413935	4.05666	4.97789e-05	0.000719706	Nodule Cysteine-Rich (NCR) secreted peptide (AHRD V3.3 --* A7KH83_MEDTR)
Solyc07g054740.3	17.8699	7.26714	327.517	-1.17229	0.288983	-4.05662	4.97876e-05	0.000719706	Vesicle-associated 4-2-like protein (AHRD V3.3 *** A0A0B0MUH3_GOSAR)
Solyc11g010440.2	53.906	28.4298	1249.64	-0.783294	0.193118	-4.05604	4.99112e-05	0.000721037	GRAM domain protein/ABA-responsive-like protein (AHRD V3.3 *** G7KW78_MEDTR)
Solyc08g062690.2	84.1253	7.98516	848.212	-3.26186	0.804646	-4.05378	5.03975e-05	0.000727603	CCCH-type zinc fingerfamily protein with RNA-binding domain-containing protein (AHRD V3.3 --* AT2G05160.3)
Solyc11g005920.2	33.7584	49.6915	2926.28	0.695987	0.171705	4.0534	5.04794e-05	0.000728328	NAC domain protein, (AHRD V3.3 *-* A0A061FNG1_THECC)
Solyc03g095870.2	6.7804	1.67391	74.6604	-1.90118	0.469221	-4.05177	5.08321e-05	0.000732668	Eukaryotic translation initiation factor 2 subunit alpha (AHRD V3.3 *-* A0A1C8FVJ5_TOBAC)
Solyc04g011600.3	0.541567	0	17.6248	-7.51731	1.85534	-4.05171	5.08442e-05	0.000732668	Glycerol-3-phosphate acyltransferase (AHRD V3.3 *** G7KGS4_MEDTR)
Solyc11g007420.1	6.6666	0.698545	28.0293	-3.13155	0.773322	-4.04948	5.13323e-05	0.000739237	LOW QUALITY:Receptor-like protein kinase (AHRD V3.3 *-* Q9M576_ORYSA)
Solyc12g099830.2	33.0707	16.9664	866.227	-0.832192	0.205542	-4.04877	5.14874e-05	0.000741005	Kinase family protein (AHRD V3.3 *** B9GKI2_POPTR)
Solyc02g092480.3	21.5883	11.9528	1634.41	-0.71661	0.177051	-4.04748	5.17729e-05	0.000744646	Phototropic-responsive NPH3 family protein (AHRD V3.3 *** G7K3U5_MEDTR)
Solyc07g045340.3	71.8901	132.721	1662.42	1.03123	0.254966	4.04457	5.24186e-05	0.00075346	RPM1-interacting protein 4 family protein (AHRD V3.3 *** A0A061DN91_THECC)
Solyc12g014130.2	0.221349	9.6259	280.43	5.61527	1.38908	4.04245	5.28958e-05	0.000759843	SUN-like protein 33
Solyc01g079170.3	2.57007	6.99823	104.074	1.59016	0.393475	4.04132	5.31523e-05	0.000762571	Hexosyltransferase (AHRD V3.3 *** K4AXG3_SOLLC)
Solyc07g054930.3	2.26957	6.70577	140.489	1.70759	0.42253	4.04134	5.3147e-05	0.000762571	2-oxoglutarate (2OG) and Fe(II)-dependent oxygenase superfamily protein (AHRD V3.3 *** AT2G44800.1)
Solyc08g080000.3	7.85075	3.78292	353.071	-0.917937	0.227172	-4.04072	5.32871e-05	0.000764026	Transmembrane protein, putative (AHRD V3.3 *-* A0A072U537_MEDTR)
Solyc06g034390.1	6.28914	1.64841	81.5663	-1.79774	0.444969	-4.04016	5.34147e-05	0.000765376	Phosphate-responsive 1 family protein (AHRD V3.3 *** G7JP91_MEDTR)
Solyc05g053160.3	0.326067	3.76428	42.169	3.72004	0.921357	4.03756	5.40091e-05	0.00077341	AWPM-19-like membrane family protein (AHRD V3.3 *** B9HSV5_POPTR)
Solyc02g087840.3	51.107	70.9687	2927.64	0.607522	0.15049	4.03696	5.4149e-05	0.00077493	Homeobox associated leucine zipper protein (AHRD V3.3 *** A0A072U5Q1_MEDTR)
Solyc07g042170.3	149.932	69.8277	2512.97	-0.974887	0.241562	-4.03577	5.44241e-05	0.00077838	Jasmonate-zim-domain protein (AHRD V3.3 *** A0A167V6B7_CAMSI)
Solyc02g024010.1	13.3905	30.6487	206.282	1.34226	0.332776	4.03352	5.49472e-05	0.000785372	transmembrane protein (AHRD V3.3 *** AT4G21740.1)
Solyc07g052650.2	0.116256	1.08252	29.2009	3.36803	0.835766	4.02986	5.58091e-05	0.000797193	transferring glycosyl group transferase (DUF604) (AHRD V3.3 *** AT5G41460.1)
Solyc01g006390.2	2.59048	0	15.2855	-7.32023	1.8171	-4.02852	5.61291e-05	0.000801264	LOW QUALITY:Extensin-like protein (AHRD V3.3 *** Q9XG52_SOLLC)
Solyc01g100660.3	25.413	39.7027	602.001	0.779889	0.193664	4.02703	5.64856e-05	0.000805852	Basic helix-loop-helix transcription factor (AHRD V3.3 *** A0A0S3TVX2_CITUN)
Solyc07g042540.3	60.0689	21.1102	396.004	-1.38476	0.343892	-4.02674	5.6556e-05	0.000806354	LOW QUALITY:DNA mismatch repair protein MutS, type 2 (AHRD V3.3 --* AT1G65070.3)
Solyc12g005480.2	1.33139	0.217568	39.962	-2.49237	0.61903	-4.02626	5.66718e-05	0.000807503	targeting protein for XKLP2 (AHRD V3.3 *** AT1G03780.2)
Solyc05g006050.3	19.2835	9.44015	566.173	-0.902237	0.224135	-4.02543	5.68723e-05	0.000809856	cyclinD1_1
Solyc06g075780.2	37.9753	1.74645	330.051	-4.28626	1.06522	-4.02384	5.72568e-05	0.000814824	Zinc finger, C2H2 (AHRD V3.3 *** A0A103Y6U7_CYNCS)
Solyc12g098500.2	21.5326	8.25592	593.607	-1.2339	0.306659	-4.02369	5.72935e-05	0.000814842	Adenosylhomocysteinase (AHRD V3.3 *** K4DHM3_SOLLC)
Solyc09g018280.1	237.915	98.9042	4485.18	-1.12688	0.280141	-4.02254	5.75749e-05	0.000817827	Non-specific serine/threonine protein kinase (AHRD V3.3 *** K4CS94_SOLLC)
Solyc11g073080.2	22.21	5.59136	388.107	-1.87097	0.465105	-4.02268	5.75403e-05	0.000817827	Methyl-CpG-binding domain-containing family protein (AHRD V3.3 *** B9HPK6_POPTR)
Solyc04g077140.3	19.3151	6.80173	482.116	-1.3845	0.34433	-4.02086	5.79853e-05	0.000823148	DUF1005 family protein (AHRD V3.3 *** G7J413_MEDTR)
Solyc06g068600.3	0.50747	1.10864	148.325	1.26159	0.314196	4.0153	5.9371e-05	0.000842296	ABC transporter family protein (AHRD V3.3 *** A0A097P9R8_HEVBR)
Solyc09g084460.3	46.5351	12.8109	376.938	-1.73579	0.432351	-4.01478	5.95024e-05	0.000843638	Proteinase inhibitor I (AHRD V3.3 *** Q43648_SOLTU)
Solyc01g047590.2	0	1.61564	14.9799	7.41276	1.8469	4.01362	5.97942e-05	0.000847248	Signal recognition particle subunit SRP72 (AHRD V3.3 *** K4D938_SOLLC)
Solyc01g111145.1	275.701	132.444	7820.76	-0.933041	0.232477	-4.01348	5.9831e-05	0.000847248	Proline-rich protein (AHRD V3.3 *-* O82066_SOLTU)
Solyc10g078700.2	14.3542	7.20238	831.98	-0.864669	0.215515	-4.01211	6.01776e-05	0.00085163	Squamosa promoter binding protein 15
Solyc07g007150.1	129.521	197.983	1403.72	0.751895	0.187446	4.01127	6.03929e-05	0.000854149	LOW QUALITY:Guanine nucleotide-binding protein subunit beta (AHRD V3.3 --* A0A199VAA6_ANACO)
Solyc07g065270.1	22.8619	34.2085	946.12	0.715042	0.178278	4.01084	6.05042e-05	0.000855195	GRAS7
Solyc10g008880.3	46.0897	20.7658	1475.5	-1.01918	0.254154	-4.01008	6.06972e-05	0.000857395	Zinc finger transcription factor 56
Solyc03g117490.3	25.8742	13.5055	787.948	-0.80443	0.200723	-4.00767	6.13208e-05	0.00086567	Glycerol kinase (AHRD V3.3 *** GLPK_ARATH)
Solyc03g020070.3	99.6436	3.36494	546.085	-4.79503	1.19714	-4.00542	6.19081e-05	0.000873422	Proteinase inhibitor II (AHRD V3.3 *-* A0A075EZT7_TOBAC)
Solyc02g093430.3	11.2544	3.64352	366.273	-1.49247	0.372908	-4.00225	6.27439e-05	0.00088467	Beta-1,4-N-acetylglucosaminyltransferase-like protein (AHRD V3.3 *** A0A072U8D1_MEDTR)
Solyc06g076750.3	44.2734	76.4059	2729.79	0.926065	0.231439	4.00134	6.29858e-05	0.000887535	Peptide transporter, putative (AHRD V3.3 *** B9S358_RICCO)
Solyc02g092580.3	3.8343	0.111404	60.8352	-4.99581	1.24859	-4.00117	6.30298e-05	0.000887609	Peroxidase (AHRD V3.3 *** K4BD54_SOLLC)
Solyc01g111260.2	108.746	178.545	4357.09	0.851515	0.212988	3.99795	6.38946e-05	0.000899234	1-phosphatidylinositol phosphodiesterase-related family protein (AHRD V3.3 *** B9H168_POPTR)
Solyc01g009750.3	237.6	340.773	5059.24	0.659124	0.164926	3.99648	6.42904e-05	0.000904248	cysteine-rich/transmembrane domain protein A (AHRD V3.3 --* AT2G33520.1)
Solyc06g008770.2	1.14765	0.2435	54.3234	-2.11073	0.528399	-3.99458	6.48085e-05	0.000910977	CNL4
Solyc10g045420.2	13.3792	4.76468	453.866	-1.36016	0.340621	-3.99316	6.51974e-05	0.000915881	O-fucosyltransferase family protein (AHRD V3.3 *** AT2G44500.1)
Solyc12g041870.2	0	1.51491	12.8334	7.19314	1.80195	3.99187	6.55548e-05	0.000920338	Glutamine synthetase (AHRD V3.3 *** K4DEY2_SOLLC)
Solyc03g097380.3	70.2856	35.0168	986.072	-0.862485	0.216087	-3.99138	6.56896e-05	0.000921665	Heavy metal transport/detoxification superfamily protein (AHRD V3.3 *** AT5G50740.5)
Solyc06g005770.1	268.806	516.645	2921.36	1.08564	0.272091	3.98998	6.60793e-05	0.000926565	Non-specific lipid-transfer protein (AHRD V3.3 *** K4C359_SOLLC)
Solyc02g064800.3	10.6905	4.37578	772.643	-1.16814	0.29284	-3.98901	6.63508e-05	0.000929804	Transducin/WD-like repeat-protein (AHRD V3.3 *** A0A072W178_MEDTR)
Solyc03g115890.3	0.732494	4.37245	47.0295	2.71717	0.681256	3.98847	6.65003e-05	0.00093131	expansin 10
Solyc07g041900.3	167.302	251.914	6690.37	0.729551	0.182921	3.98833	6.65396e-05	0.00093131	cysteine proteinase
Solyc04g007980.3	15.6117	33.9654	762.316	1.27325	0.319612	3.98374	6.78393e-05	0.000948922	2-oxoglutarate (2OG) and Fe(II)-dependent oxygenase superfamily protein (AHRD V3.3 *** AT1G06620.1)
Solyc05g006640.3	7.80026	12.0151	707.247	0.757455	0.190219	3.98201	6.83358e-05	0.000955283	Phospholipid-transporting ATPase (AHRD V3.3 *** A0A0V0IYV6_SOLCH)
Solyc07g006710.1	3.35042	0.089525	18.343	-5.09549	1.27998	-3.98092	6.865e-05	0.000959091	Pathogenesis-related protein 1 (AHRD V3.3 *** PR1_HORVU)
Solyc09g082210.3	94.7844	53.7161	3093.61	-0.686411	0.172489	-3.97944	6.90766e-05	0.000964462	Senescence-associated family protein (AHRD V3.3 *** B9HUU5_POPTR)
Solyc02g093050.3	6.24819	1.77063	140.811	-1.69976	0.427173	-3.97908	6.91823e-05	0.000965351	WRKY transcription factor 8
Solyc03g123740.3	71.6476	38.4095	4573.04	-0.766502	0.192669	-3.97834	6.93988e-05	0.000967781	Ovule receptor-like kinase 28 (AHRD V3.3 *** A4GWX5_SOLCH)
Solyc02g071870.3	10.1317	3.70978	210.845	-1.31425	0.330505	-3.9765	6.99364e-05	0.000974685	Receptor protein kinase, putative (AHRD V3.3 *** Q9C6G5_ARATH)
Solyc12g009820.2	12.1209	5.84303	399.092	-0.921729	0.23183	-3.97589	7.01166e-05	0.000976602	Monogalactosyldiacylglycerol synthase (AHRD V3.3 *** G7JGJ5_MEDTR)
Solyc03g112700.1	8.17345	1.33909	93.273	-2.45263	0.617001	-3.97509	7.03527e-05	0.000978701	calmodulin-binding protein (DUF1645) (AHRD V3.3 *** AT2G15760.1)
Solyc09g011840.1	67.591	101.539	1870.29	0.718391	0.18072	3.97516	7.0333e-05	0.000978701	LOW QUALITY:Lectin protein kinase family protein (AHRD V3.3 *** A0A0K9NN93_ZOSMR)
Solyc02g031975.1	0.802376	8.86832	22.2108	3.60689	0.907443	3.97478	7.04447e-05	0.000979387	Mannose-binding lectin superfamily protein (AHRD V3.3 --* AT1G52130.2)
Solyc02g094060.3	6.35276	2.76843	334.131	-1.06978	0.269345	-3.97179	7.13338e-05	0.000990545	Chloride channel protein (AHRD V3.3 *** Q9XF71_TOBAC)
Solyc07g062580.3	84.5641	50.2635	3407.3	-0.617981	0.155591	-3.97184	7.13193e-05	0.000990545	TPR repeat thioredoxin TTL1-like protein (AHRD V3.3 *** A0A072V9X4_MEDTR)
Solyc07g007370.3	16.2759	24.1715	1049.59	0.709066	0.178539	3.97148	7.14267e-05	0.000991235	NEDD8 ultimate buster 1 (AHRD V3.3 *** A0A0B0NND4_GOSAR)
Solyc02g077090.3	10.9753	5.41953	368.492	-0.883355	0.222453	-3.97096	7.15825e-05	0.000992796	Protein CHUP1, chloroplastic-like protein (AHRD V3.3 *-* A0A0B0P0R5_GOSAR)
Solyc01g110000.3	49.56	18.2766	1911.64	-1.32221	0.333126	-3.96911	7.21429e-05	0.000999437	Beta-galactosidase (AHRD V3.3 *** A0A0V0ITW0_SOLCH)
Solyc09g005630.3	0.0804185	1.09045	22.4051	3.90219	0.983146	3.96909	7.21486e-05	0.000999437	trichome birefringence-like protein (DUF828) (AHRD V3.3 *** AT5G01360.1)
Solyc07g062220.3	10.4951	17.2001	400.812	0.847946	0.213655	3.96877	7.22442e-05	0.00100016	Trichome birefringence-like protein (AHRD V3.3 *** G7IKB9_MEDTR)
Solyc03g113340.3	9.81322	15.7433	583.765	0.821886	0.207123	3.9681	7.24481e-05	0.00100237	Nodulin-like / Major Facilitator Superfamily protein (AHRD V3.3 *** AT1G74780.1)
Solyc08g062450.1	110.025	731.01	4293.69	2.89761	0.730304	3.96767	7.25781e-05	0.00100357	Heat-shock protein, putative (AHRD V3.3 *** B9RQT7_RICCO)
Solyc03g043850.3	1.75619	8.41338	94.9213	2.42217	0.610523	3.96737	7.26688e-05	0.00100421	cytochrome c oxidase-like protein (AHRD V3.3 *** AT4G37830.1)
Solyc11g010390.1	135.293	61.9056	829.173	-0.985638	0.248461	-3.96696	7.27939e-05	0.00100534	LOW QUALITY:Arabinogalactan-protein (AHRD V3.3 -** Q40380_NICAL)
Solyc08g080540.3	49.5829	16.989	1017.62	-1.41153	0.356624	-3.95803	7.55693e-05	0.00104304	SolycHsfB2b
Solyc01g094870.2	7.13869	2.16687	96.2576	-1.57936	0.399263	-3.9557	7.63097e-05	0.00105262	PLAC8 family protein (AHRD V3.3 *** AT4G23470.1)
Solyc08g079160.3	11.2323	27.6047	743.511	1.44038	0.364194	3.95498	7.65402e-05	0.00105517	Vacuolar-processing enzyme (AHRD V3.3 *** VPE_SOYBN)
Solyc01g105560.3	39.4529	20.9537	1273.5	-0.779913	0.197207	-3.9548	7.65994e-05	0.00105535	GTP cyclohydrolase II/3,4-dihydroxy-2-butanone 4-phosphate synthase
Solyc06g064680.1	2.5374	0.700265	73.2943	-1.71369	0.43337	-3.95433	7.67485e-05	0.00105677	NBS-LRR resistance protein-like protein (AHRD V3.3 *** A1Y9Q8_SOLLC)
Solyc06g068900.3	0.0955107	1.52741	21.1676	4.11345	1.04031	3.95408	7.68289e-05	0.00105724	Nudix hydrolase (AHRD V3.3 *** A0A061E9N4_THECC)
Solyc04g079980.3	50.2261	28.3901	1336.26	-0.691208	0.174828	-3.95365	7.69678e-05	0.00105733	BRASSINAZOLE-RESISTANT 1 protein, putative (AHRD V3.3 *** B9R7Q4_RICCO)
Solyc07g052390.3	20.045	10.3293	1070.11	-0.826513	0.209047	-3.95372	7.6947e-05	0.00105733	glutamate receptor-like 3.1
Solyc09g011480.3	11.5054	23.3796	1024.7	1.16471	0.294591	3.95363	7.69742e-05	0.00105733	Rop guanine nucleotide exchange factor, putative (AHRD V3.3 *** B9T764_RICCO)
Solyc09g090620.1	22.687	6.39452	172.228	-1.71566	0.434148	-3.95179	7.75703e-05	0.00106488	Disease resistance family protein (AHRD V3.3 *-* B9NHG2_POPTR)
Solyc05g051010.3	26.2178	11.9556	459.128	-1.00383	0.254028	-3.95164	7.76181e-05	0.0010649	Dihydroflavonol 4-reductase-like protein (AHRD V3.3 *** G7JDF6_MEDTR)
Solyc07g056570.1	133.585	46.6507	3269.74	-1.37265	0.347385	-3.95136	7.77082e-05	0.0010655	notabilis
Solyc02g081760.2	13.0333	2.66019	325.158	-2.18107	0.552176	-3.94996	7.81656e-05	0.00107113	Acyl-transferase (AHRD V3.3 *** Q4W6D5_CAPAN)
Solyc04g079440.3	54.3942	79.2908	2025.37	0.683194	0.172974	3.94969	7.82527e-05	0.00107168	Serpin-like protein (AHRD V3.3 *** Q8GT65_CITPA)
Solyc07g021700.3	36.9206	17.4791	860.269	-0.95195	0.241031	-3.94949	7.83163e-05	0.00107191	Pollen-specific SF21-like protein (AHRD V3.3 *** G7LJK8_MEDTR)
Solyc01g007190.3	7.38508	14.4736	245.17	1.11292	0.281891	3.94805	7.87894e-05	0.0010771	LOW QUALITY:UvrABC system protein A (AHRD V3.3 *** A0A1D1YSC2_9ARAE)
Solyc03g121940.3	3.19581	6.99712	153.34	1.26409	0.320178	3.94808	7.87791e-05	0.0010771	Nuclear transcription factor Y subunit (AHRD V3.3 *-* A0A0K9P8V1_ZOSMR)
Solyc05g053810.3	523.903	282.788	15135.7	-0.761718	0.193022	-3.94629	7.93728e-05	0.00108443	Serine hydroxymethyltransferase (AHRD V3.3 *** M1BAA6_SOLTU)
Solyc01g090350.3	21.5683	165.596	1249.27	3.10849	0.787818	3.9457	7.95674e-05	0.00108644	non-specific lipid-transfer protein
Solyc08g082630.3	12.3831	22.8165	1364.16	1.0274	0.260509	3.94381	8.01966e-05	0.00109438	Auxin Response Factor 9A
Solyc06g051630.4	6.09411	2.46059	160.992	-1.17246	0.29747	-3.94143	8.09974e-05	0.00110465	PI-phospholipase C PLC5
Solyc03g114750.3	13.9061	6.22423	411.919	-1.02994	0.261335	-3.94108	8.11148e-05	0.00110559	18S pre-ribosomal assembly protein gar2-like protein (AHRD V3.3 *-* AT2G03810.7)
Solyc01g088160.3	1.2467	0.191136	34.9219	-2.58703	0.656673	-3.9396	8.16176e-05	0.00111114	cytokinin oxidase2
Solyc04g076860.3	5.99644	2.06314	231.242	-1.42005	0.360455	-3.9396	8.16186e-05	0.00111114	Zinc finger (C3HC4-type RING finger) family protein (AHRD V3.3 *** AT5G49665.1)
Solyc12g014360.2	5.64515	1.80678	127.126	-1.49292	0.379249	-3.93652	8.26726e-05	0.00112482	protein trichome birefringence-like 41
Solyc07g017980.1	12.5136	0.532783	47.1643	-4.43029	1.12561	-3.93591	8.28806e-05	0.00112643	LOW QUALITY:Leguminosin group485 secreted peptide (AHRD V3.3 *** I3S1U4_MEDTR)
Solyc11g018500.2	3.91872	1.66624	323.064	-1.09777	0.278914	-3.93589	8.28896e-05	0.00112643	Beta-galactosidase (AHRD V3.3 *** A0A022QYX4_ERYGU)
Solyc09g075560.1	31.4	14.4559	506.093	-0.984479	0.250223	-3.93441	8.3402e-05	0.00113273	Hexosyltransferase (AHRD V3.3 *** K4CVD3_SOLLC)
Solyc08g081480.3	4.43405	1.1093	95.1553	-1.84976	0.470386	-3.93244	8.40886e-05	0.00114137	Pectin lyase-like superfamily protein (AHRD V3.3 *** AT4G23500.1)
Solyc11g065920.2	39.8029	55.3647	4162.64	0.61442	0.156329	3.9303	8.48406e-05	0.0011509	Xanthine dehydrogenase (AHRD V3.3 *** H6UJ41_CAMSI)
Solyc02g067310.3	1.58318	4.81269	83.0852	1.74147	0.443275	3.92865	8.54233e-05	0.00115812	ZF-HD homeobox protein (AHRD V3.3 *** Q9ARE3_FLABI)
Solyc12g094390.1	5.03427	0.624162	40.4308	-2.90761	0.740174	-3.92829	8.55529e-05	0.00115919	LOW QUALITY:Syringolide-induced protein 14-1-1 (AHRD V3.3 *** T2DNU1_PHAVU)
Solyc06g074680.3	0.783927	2.34913	68.3814	1.71786	0.437362	3.92778	8.57342e-05	0.00116096	phospholipid:diacylglycerol acyltransferase (AHRD V3.3 *** AT5G13640.1)
Solyc11g072110.2	120.495	66.8047	2205.97	-0.721322	0.183662	-3.92745	8.58495e-05	0.00116183	2-oxoglutarate (2OG) and Fe(II)-dependent oxygenase superfamily protein (AHRD V3.3 *** AT1G55290.1)
Solyc07g065130.3	2.10676	0.363618	37.3404	-2.39182	0.609099	-3.92681	8.60793e-05	0.00116426	Calcium-binding protein, putative (AHRD V3.3 *** B9T038_RICCO)
Solyc10g012100.1	0.0786839	3.25704	19.785	5.38653	1.37203	3.92595	8.63881e-05	0.00116774	LOW QUALITY:CoA ligase (AHRD V3.3 *-* A0A0K9PM15_ZOSMR)
Solyc02g062000.3	39.9749	59.2134	1935.83	0.706519	0.180088	3.92318	8.73861e-05	0.00118054	Zinc finger, FYVE/PHD-type (AHRD V3.3 *** A0A103XCA5_CYNCS)
Solyc03g013160.3	4.80213	1.26602	85.3711	-1.7945	0.457457	-3.92278	8.75324e-05	0.00118182	Amino acid transporter, putative (AHRD V3.3 *** B9T0U1_RICCO)
Solyc08g076390.3	8.67203	2.25604	369.335	-1.80206	0.459462	-3.9221	8.77798e-05	0.00118446	Lysine-specific demethylase (AHRD V3.3 *** A0A199VZ18_ANACO)
Solyc05g009610.1	8.34361	0.999713	95.5158	-2.92062	0.744936	-3.92062	8.83199e-05	0.00119105	Alpha/beta-Hydrolases superfamily protein (AHRD V3.3 *** A0A061EB00_THECC)
Solyc01g110190.3	2.82254	1.13256	155.765	-1.18173	0.301503	-3.91947	8.87425e-05	0.00119604	Kinesin-related protein (AHRD V3.3 *** D3YBF5_TRIRP)
Solyc03g115880.1	75.3954	34.5053	243.672	-0.99204	0.253149	-3.91879	8.89932e-05	0.00119871	LOW QUALITY:NADH-ubiquinone oxidoreductase chain 1 (AHRD V3.3 --* NU1M_CITLA)
Solyc02g065550.3	96.3876	194.081	979.244	1.13324	0.28928	3.91745	8.94908e-05	0.00120471	ACI19
Solyc02g069260.3	109.372	181.642	10904.9	0.873816	0.22315	3.91582	9.00962e-05	0.00121215	Argonaute2a
Solyc01g099920.3	5.49614	12.2096	300.795	1.29441	0.330588	3.91549	9.02221e-05	0.00121313	PAR1 protein (AHRD V3.3 *-* A0A061EYI9_THECC)
Solyc01g086920.3	25.3594	8.98933	376.467	-1.37947	0.35239	-3.9146	9.05545e-05	0.00121688	Leucine-rich repeat receptor-like protein kinase family (AHRD V3.3 *** A0A0K9PVU5_ZOSMR)
Solyc03g115870.3	24.9939	10.2482	1321.77	-1.13813	0.290771	-3.9142	9.07059e-05	0.0012182	Thioredoxin (AHRD V3.3 *** A0A072UTZ5_MEDTR)
Solyc03g113540.3	2.48178	0.38543	52.0342	-2.58776	0.661161	-3.91397	9.07904e-05	0.00121862	Dynein light chain (AHRD V3.3 *** Q4W5W8_VICFA)
Solyc02g080110.3	2.72896	6.89138	167.818	1.48739	0.380074	3.91343	9.09932e-05	0.00122063	Transmembrane protein, putative (AHRD V3.3 *** A0A072VQK9_MEDTR)
Solyc01g066770.3	34.7062	18.1068	793.382	-0.798997	0.204256	-3.91174	9.16325e-05	0.00122705	Chaperone protein dnaJ, putative (AHRD V3.3 *** B9RT65_RICCO)
Solyc03g120120.3	1.18515	2.58976	136.081	1.26746	0.324013	3.91176	9.16275e-05	0.00122705	Regulator of Vps4 activity in the MVB pathway protein, putative (AHRD V3.3 *** A0A061GBK3_THECC)
Solyc07g006570.3	240.574	132.522	3722.29	-0.724765	0.185276	-3.91182	9.16034e-05	0.00122705	Ribonuclease (AHRD V3.3 *** Q41722_ZINVI)
Solyc08g044460.1	10.8192	32.0343	82.6318	1.69777	0.434168	3.9104	9.21436e-05	0.00123317	cytochrome P450, family 82, subfamily F, polypeptide 1 (AHRD V3.3 --* AT2G25160.2)
Solyc10g080030.2	1.40863	7.36602	90.7529	2.53511	0.64859	3.90865	9.28144e-05	0.00124143	MADS-box transcription factor (AHRD V3.3 *** A0A072VJL7_MEDTR)
Solyc11g012870.2	42.799	22.052	1084.01	-0.828854	0.212095	-3.90794	9.30881e-05	0.00124436	lysM domain-containing protein
Solyc05g052520.3	78.169	5.07382	1138.7	-3.81926	0.978059	-3.90494	9.42497e-05	0.00125915	Protein phosphatase 2C family protein (AHRD V3.3 *** AT1G07160.1)
Solyc12g056200.2	32.7449	16.7765	1031.33	-0.835605	0.214034	-3.90407	9.45896e-05	0.00126296	transferring glycosyl group transferase (DUF604) (AHRD V3.3 *** AT4G11350.1)
Solyc05g053960.3	6.36326	1.39434	75.8949	-2.04812	0.524681	-3.90356	9.47898e-05	0.00126428	Extensin-like protein (AHRD V3.3 *** O49946_SOLTU)
Solyc12g040470.2	1.44559	10.2553	84.4452	3.00325	0.769367	3.90353	9.47989e-05	0.00126428	non-specific phospholipase C2 (AHRD V3.3 --* AT2G26870.1)
Solyc02g032840.1	11.6092	38.412	93.1214	1.8802	0.481815	3.90233	9.52714e-05	0.00126984	CDP-diacylglycerol--glycerol-3-phosphate 3-phosphatidyltransferase, putative (AHRD V3.3 --* A0A061FTS5_THECC)
Solyc02g080070.3	2.61963	0.488918	73.7365	-2.28858	0.586641	-3.90116	9.57337e-05	0.00127526	Cysteine-rich receptor-kinase-like protein (AHRD V3.3 *** G7KDB1_MEDTR)
Solyc01g095930.3	47.1949	64.943	2267.89	0.597219	0.153124	3.90024	9.6097e-05	0.00127936	O-acyltransferase WSD1-like protein (AHRD V3.3 *** A0A0B0P708_GOSAR)
Solyc12g056220.2	645.367	351.162	13646.3	-0.74862	0.192003	-3.89901	9.65871e-05	0.00128514	plasma membrane intrinsic protein 1.3
Solyc08g076830.1	9.86535	3.06734	131.128	-1.56597	0.401925	-3.89617	9.77275e-05	0.00129955	RING/U-box superfamily protein, putative (AHRD V3.3 *** A0A061GAA2_THECC)
Solyc03g117270.1	9.88738	2.64634	157.695	-1.78249	0.457767	-3.89389	9.86496e-05	0.00131105	LOW QUALITY:F-box family protein, putative (AHRD V3.3 *** A0A061F027_THECC)
Solyc08g069065.1	5.70019	11.9908	271.904	1.21616	0.312391	3.89306	9.89876e-05	0.00131478	Hexosyltransferase (AHRD V3.3 *** K4CMC6_SOLLC)
Solyc07g064610.3	43.7065	23.3387	1535.35	-0.773707	0.198783	-3.89222	9.93316e-05	0.00131859	alcium-dependent protein kinase 1
Solyc02g065555.1	132.434	241.158	2600.48	0.989734	0.2543	3.892	9.94212e-05	0.00131901	Calcium uniporter, mitochondrial (AHRD V3.3 *** A0A0B0PJN2_GOSAR)
Solyc01g096510.2	3.05848	0.0893744	23.179	-4.86375	1.24993	-3.89121	9.97437e-05	0.00132253	LOW QUALITY:VQ motif-containing protein (AHRD V3.3 *** AT2G41180.1)
Solyc12g014260.1	57.1188	28.4374	528.423	-0.872407	0.224213	-3.89098	9.98417e-05	0.00132306	LIGHT-DEPENDENT SHORT HYPOCOTYLS-like protein (DUF640) (AHRD V3.3 *** AT2G42610.2)
Solyc05g056545.1	64.8387	31.4362	845.088	-0.914294	0.235048	-3.88982	0.00010032	0.00132863	Alcohol dehydrogenase, putative (AHRD V3.3 *** B9RHN6_RICCO)
Solyc01g058270.3	17.6528	9.30351	906.447	-0.794822	0.204347	-3.88957	0.000100421	0.00132884	O-acetyltransferase family protein (AHRD V3.3 *** AT3G06550.1)
Solyc02g093360.3	7.15282	3.10474	762.22	-1.06475	0.273749	-3.8895	0.000100452	0.00132884	Stpk1 protein kinase (AHRD V3.3 *** Q41493_SOLTU)
Solyc01g096050.3	42.3176	14.151	1034.13	-1.4544	0.374106	-3.88767	0.000101213	0.00133813	bHLH transcription factor_SGN-U238928
Solyc03g120620.3	8.7132	14.9589	1008.52	0.922035	0.237198	3.8872	0.000101409	0.00133996	Homeobox leucine zipper protein (AHRD V3.3 *** G7IUR3_MEDTR)
Solyc01g105360.3	40.406	12.8108	913.248	-1.52754	0.393194	-3.88495	0.000102349	0.0013516	Glycosyltransferase (AHRD V3.3 *** M1AXT7_SOLTU)
Solyc08g007270.3	4.78498	1.58008	146.176	-1.47733	0.380284	-3.88481	0.000102411	0.00135164	Homeobox-leucine zipper family protein (AHRD V3.3 *** B9GYL8_POPTR)
Solyc09g008780.3	40.4029	16.9587	1370.27	-1.1283	0.290462	-3.88449	0.000102545	0.00135263	Sulfite exporter TauE/SafE family protein (AHRD V3.3 *** AT2G36630.1)
Solyc03g031680.3	16.9248	8.86044	527.469	-0.800091	0.206008	-3.88378	0.000102846	0.00135581	GPI-anchored protein (AHRD V3.3 *** AT2G30700.2)
Solyc07g063860.3	169.145	71.4739	1545.56	-1.12056	0.288633	-3.88229	0.000103479	0.00136338	transmembrane protein, putative (Protein of unknown function, DUF538) (AHRD V3.3 *** AT3G07460.1)
Solyc01g081600.3	12.8342	0.926093	55.8038	-3.70121	0.953622	-3.88121	0.000103938	0.00136785	Non-specific lipid-transfer protein (AHRD V3.3 *** K4AY52_SOLLC)
Solyc04g050570.3	4.82262	0.802842	87.421	-2.41597	0.622467	-3.88129	0.000103904	0.00136785	GDSL esterase/lipase (AHRD V3.3 *** A0A0B2RSX5_GLYSO)
Solyc08g080110.3	15.7309	23.0178	1145.61	0.687069	0.17705	3.88066	0.000104175	0.00137018	Protein FAM63A (AHRD V3.3 *** A0A151TJL9_CAJCA)
Solyc09g082760.3	13.8374	0.522318	268.862	-4.62685	1.19233	-3.88051	0.000104236	0.0013702	Aspartic proteinase (AHRD V3.3 *** A0A0B2PY44_GLYSO)
Solyc07g040990.3	27.8991	41.6046	1541.18	0.716654	0.184694	3.88021	0.000104365	0.0013711	Protein phosphatase 2C family protein (AHRD V3.3 *** AT5G57050.1)
Solyc05g005810.3	12.9105	4.35589	215.689	-1.41988	0.366024	-3.87919	0.000104804	0.00137609	Serine/threonine-protein kinase WNK-related (AHRD V3.3 *** A0A061E6Z5_THECC)
Solyc01g094700.3	136.112	74.0079	3611.46	-0.750624	0.193521	-3.87877	0.000104986	0.00137764	Glycerol-3-phosphate acyltransferase (AHRD V3.3 *** G7LBQ7_MEDTR)
Solyc02g078030.2	109.9	47.5547	787.165	-1.07967	0.278364	-3.87864	0.000105043	0.00137764	VQ motif-containing protein (AHRD V3.3 *** AT1G28280.2)
Solyc02g085380.3	2.45027	0.698729	83.5412	-1.6799	0.43329	-3.87707	0.000105722	0.00138576	Like-COV protein (AHRD V3.3 *** G7L895_MEDTR)
Solyc02g088320.3	1.62991	13.4686	41.1582	3.22627	0.832292	3.87637	0.000106027	0.00138896	DHHC-type zinc finger family protein (AHRD V3.3 --* AT3G56930.2)
Solyc09g065100.2	4.47785	9.16189	415.464	1.16777	0.301291	3.87589	0.000106237	0.00139091	bHLH transcription factor 150
Solyc00g007300.3	17.1622	5.59484	610.289	-1.49494	0.386051	-3.87239	0.000107776	0.00141025	Leucine-rich repeat-containing protein, putative (AHRD V3.3 *** B9T2K7_RICCO)
Solyc07g017820.2	4.9976	0.838616	63.0614	-2.40694	0.621626	-3.872	0.000107946	0.00141168	RING/U-box superfamily protein (AHRD V3.3 --* AT4G19670.7)
Solyc11g068630.2	0.664072	37.1485	362.783	5.97903	1.54474	3.87057	0.000108579	0.00141915	Unknown protein (AHRD V3.3 )
Solyc08g068790.2	5.54275	0.627703	38.942	-2.97812	0.769773	-3.86883	0.000109358	0.00142851	Tyramine n-hydroxycinnamoyl transferase (AHRD V3.3 *** Q5D8C0_CAPAN)
Solyc08g021870.2	4.81049	11.3398	124.422	1.3799	0.356758	3.86789	0.000109783	0.00143277	Ankyrin repeat-containing protein (AHRD V3.3 *-* A0A124SAK7_CYNCS)
Solyc10g012240.3	89.357	135.95	2154.22	0.747442	0.193246	3.86783	0.000109809	0.00143277	Ubiquitin-conjugating enzyme E2 (AHRD V3.3 *** A0A1D1ZAB9_9ARAE)
Solyc03g118630.3	3.65432	9.36248	145.636	1.50801	0.390054	3.86615	0.000110567	0.00144184	transmembrane protein (AHRD V3.3 *** AT3G17950.1)
Solyc05g055800.3	7.36038	3.64849	367.155	-0.88081	0.227929	-3.8644	0.000111363	0.0014514	Eukaryotic aspartyl protease family protein (AHRD V3.3 *** AT1G05840.1)
Solyc08g074620.3	3.63658	0	70.0516	-9.51266	2.46268	-3.86272	0.000112131	0.00146022	polyphenol oxidase precursor
Solyc11g069350.2	8.66875	13.7535	447.941	0.802411	0.207736	3.86264	0.000112168	0.00146022	RING/U-box superfamily protein (AHRD V3.3 *** AT5G60580.3)
Solyc06g071770.3	50.8492	69.7115	3527.09	0.5917	0.153241	3.86124	0.000112813	0.00146779	Ubiquitin-associated/TS-N domain protein, putative (AHRD V3.3 *-* A0A072UPL1_MEDTR)
Solyc04g050490.3	21.4525	10.2246	509.888	-0.941146	0.243777	-3.86069	0.000113068	0.0014686	carboxyl-terminal peptidase (DUF239) (AHRD V3.3 *** AT5G18460.1)
Solyc04g077250.3	3.05524	0	11.8912	-6.95154	1.80058	-3.86071	0.000113057	0.0014686	carbohydrate esterase, putative (DUF303) (AHRD V3.3 --* AT4G34215.2)
Solyc07g062060.3	37.0549	62.7529	1116.31	0.903758	0.234078	3.86092	0.000112961	0.0014686	Methionine sulfoxide reductase (AHRD V3.3 *** A0A0D5BY62_MAIZE)
Solyc04g078420.1	249.829	98.6848	3431.4	-1.20941	0.313286	-3.86039	0.000113205	0.00146955	R2R3MYB transcription factor 70
Solyc03g025830.3	2.32594	0.76489	145.713	-1.48384	0.384407	-3.86008	0.000113352	0.00147062	Myosin heavy chain-related protein (AHRD V3.3 *** AT5G52280.1)
Solyc06g076820.1	47.9265	23.6857	818.928	-0.885004	0.229323	-3.8592	0.000113757	0.00147504	Zinc finger (C2H2 type) family protein
Solyc08g068290.3	69.3161	30.6058	2281.42	-1.05555	0.273537	-3.8589	0.000113901	0.00147607	Sulfite exporter TauE/SafE family protein (AHRD V3.3 *** AT2G25737.1)
Solyc02g014730.3	1.14759	16.3514	423.168	3.99688	1.03616	3.85741	0.000114595	0.00148422	Cytochrome P450 (AHRD V3.3 *** A0A103YA00_CYNCS)
Solyc12g070080.2	4.4598	8.66769	247.575	1.09712	0.284513	3.85614	0.000115191	0.0014911	Fatty acid amide hydrolase (AHRD V3.3 *** A0A172CJD2_POPTO)
Solyc04g071990.3	14.1714	19.9303	1521.72	0.625916	0.162359	3.85514	0.000115662	0.00149636	GIGANTEA (AHRD V3.3 *** F2Z6M2_IPONI)
Solyc09g082460.3	1.31999	5.24292	93.4282	2.1404	0.555319	3.85436	0.000116034	0.00150032	Homocysteine S-methyltransferase (AHRD V3.3 *** M1P405_PRUPE)
Solyc02g092980.3	19.4546	7.73595	401.625	-1.2052	0.31279	-3.85306	0.000116652	0.00150746	cyclin D3.1
Solyc08g016670.3	73.9826	120.196	2574.95	0.844155	0.219138	3.85216	0.000117081	0.00151215	Calcyclin-binding protein, putative (AHRD V3.3 *** B9S113_RICCO)
Solyc07g040960.1	445.438	3.96663	6563.03	-6.6272	1.72123	-3.85028	0.000117984	0.0015221	LOW QUALITY:Harbinger transposase-derived nuclease (AHRD V3.3 *** A0A103Y2W0_CYNCS)
Solyc11g042460.2	15.9757	7.48838	785.925	-0.969006	0.251669	-3.85032	0.000117965	0.0015221	Non-lysosomal glucosylceramidase (AHRD V3.3 *** K4D818_SOLLC)
Solyc04g006940.3	0.43168	1.59607	93.8458	2.04331	0.530714	3.85011	0.000118064	0.00152228	Phospholipid-transporting ATPase (AHRD V3.3 *** M1CCQ9_SOLTU)
Solyc03g117330.3	1.31413	0.464012	117.624	-1.36887	0.355603	-3.84943	0.000118392	0.00152564	tRNA synthetase-related family protein (AHRD V3.3 *** B9GTA1_POPTR)
Solyc02g077575.1	3.50884	0.771583	46.9068	-2.05123	0.53295	-3.84883	0.000118685	0.00152857	MLO-like protein (AHRD V3.3 *** G9BBX3_CAPAN)
Solyc01g111380.3	25.1929	41.3175	753.848	0.856677	0.222708	3.84664	0.000119751	0.00154142	Actin-depolymerizing factor (AHRD V3.3 *** A0A151TUH5_CAJCA)
Solyc06g065370.3	169.083	242.973	3525.59	0.662019	0.172151	3.84556	0.000120276	0.00154731	Subtilisin-like protease (AHRD V3.3 *** A0A1D1XUI7_9ARAE)
Solyc07g055470.3	1.36424	4.78524	124.576	1.94277	0.505337	3.84451	0.000120792	0.00155308	Cytochrome P450 (AHRD V3.3 *** A0A124SAX2_CYNCS)
Solyc09g091550.3	3.6777	0.463167	57.6544	-2.85059	0.742068	-3.84141	0.00012233	0.00157197	S-adenosyl-L-methionine: salicylic acid carboxyl methyltransferase (AHRD V3.3 *** D2Y3T9_SOLLC)
Solyc02g086970.3	103.375	43.0621	3603.76	-1.12211	0.292164	-3.84069	0.000122691	0.00157573	Aldehyde dehydrogenase (AHRD V3.3 *** Q1AFF6_VITPS)
Solyc01g097000.3	18.7563	9.30425	665.998	-0.884568	0.230362	-3.8399	0.000123085	0.00157991	Beta-glucosidase (AHRD V3.3 *** A0A0B4PJM3_SOYBN)
Solyc04g078640.2	1.71348	7.09613	199.926	2.21703	0.577452	3.83934	0.000123365	0.00158261	Ethylene-responsive transcription factor (AHRD V3.3 *-* A0A0K9P1G2_ZOSMR)
Solyc10g055810.2	39.3624	9.27488	492.107	-1.93585	0.504253	-3.83904	0.000123518	0.00158368	chitinase Z15140
Solyc02g085630.3	8.55301	20.0726	289.456	1.37918	0.359277	3.83876	0.000123659	0.00158461	Homeobox-leucine zipper family protein (AHRD V3.3 *** B9MXR7_POPTR)
Solyc07g053140.3	78.945	40.4726	1444.28	-0.837022	0.218082	-3.8381	0.00012399	0.00158795	Zinc finger, B-box (AHRD V3.3 *** A0A103Y7X2_CYNCS)
Solyc04g074770.2	10.5757	2.66383	142.584	-1.88015	0.49013	-3.83603	0.000125042	0.00160053	Phage capsid scaffolding protein (GPO) serine peptidase (AHRD V3.3 *-* G7KAI6_MEDTR)
Solyc07g005400.3	7.53169	3.93746	485.281	-0.8038	0.209657	-3.83388	0.000126136	0.00161365	bHLH transcription factor 050
Solyc05g054570.3	21.3817	31.6566	1026.96	0.702064	0.183144	3.8334	0.000126384	0.00161591	SEC14 cytosolic factor family protein / phosphoglyceride transfer family protein (AHRD V3.3 *** AT3G46450.3)
Solyc02g080050.1	7.56209	0.665729	37.1968	-3.41638	0.892407	-3.82827	0.000129045	0.00164901	Cysteine-rich receptor-kinase-like protein (AHRD V3.3 *-* A0A072VRC1_MEDTR)
Solyc03g120420.3	2.65655	17.7198	55.1085	2.88958	0.755168	3.82641	0.000130026	0.00166063	Peptide-N4-(N-acetyl-beta-glucosaminyl)asparagine amidase A protein (AHRD V3.3 --* AT3G14920.1)
Solyc01g087610.3	7.32537	3.91199	619.421	-0.772817	0.201984	-3.82613	0.000130173	0.00166157	Alpha-N-acetylglucosaminidase (AHRD V3.3 *** Q9ZR45_TOBAC)
Solyc08g008087.1	57.9713	27.1341	983.425	-0.960614	0.251108	-3.8255	0.000130505	0.00166488	1-aminocyclopropane-1-carboxylate synthase (AHRD V3.3 *** P93235_SOLLC)
Solyc12g010960.2	9.8955	2.27306	181.657	-1.9912	0.520725	-3.82389	0.000131365	0.00167492	NADP-dependent alkenal double bond reductase (AHRD V3.3 *** A0A072TWU1_MEDTR)
Solyc07g007950.1	25.7187	6.87402	216.555	-1.75902	0.460211	-3.8222	0.000132264	0.00168545	Calcium-binding family protein (AHRD V3.3 *** B9HA89_POPTR)
Solyc04g055250.3	33.9451	15.5983	252.026	-0.982295	0.257018	-3.82188	0.000132436	0.0016867	Adenine deaminase 2 (AHRD V3.3 *-* A0A0B0PKM7_GOSAR)
Solyc11g044910.2	0.932514	3.7297	125.907	2.10772	0.551558	3.8214	0.000132696	0.00168908	Beta-D-xylosidase family protein (AHRD V3.3 *** B9HWX2_POPTR)
Solyc08g076970.3	375.05	184.566	8764.1	-0.889943	0.232949	-3.82033	0.000133274	0.00169455	Acetylornithine deacetylase (AHRD V3.3 *** ARGE_ARATH)
Solyc11g071460.2	8.488	3.17322	183.331	-1.29677	0.339432	-3.82041	0.00013323	0.00169455	NAD(P)-binding Rossmann-fold superfamily protein (AHRD V3.3 *** AT2G24190.2)
Solyc02g071110.3	11.346	18.4508	446.305	0.834082	0.218381	3.81939	0.000133782	0.00170007	Purine permease (AHRD V3.3 *** A0A072UW47_MEDTR)
Solyc10g084560.2	0.27487	1.03596	48.5057	2.05397	0.53795	3.81814	0.000134461	0.00170774	Ankyrin repeat family protein (AHRD V3.3 *** AT3G09550.3)
Solyc07g062700.3	104.22	43.5158	6020.59	-1.12966	0.29597	-3.81679	0.000135199	0.00171616	sodium/calcium exchanger family protein / calcium-binding EF hand family protein (AHRD V3.3 *** AT1G53210.1)
Solyc06g065680.3	5.57271	2.25983	178.805	-1.17322	0.307406	-3.81651	0.000135352	0.00171716	cyclin A2
Solyc07g054260.1	0.323809	9.54804	36.2766	5.11893	1.34159	3.81557	0.000135869	0.00172276	Sulfate transport ATP-binding protein (AHRD V3.3 --* A0A0S3QP22_TAKLE)
Solyc02g079290.3	8.56125	21.9272	297.1	1.51283	0.396691	3.81363	0.00013694	0.00173538	protein SELF PRUNING 2G
Solyc04g077745.1	15.0949	5.13606	111.078	-1.4111	0.370114	-3.81261	0.000137509	0.00174051	NADH-ubiquinone oxidoreductase-like protein (AHRD V3.3 *-* AT5G67590.1)
Solyc11g010500.1	350.801	129.071	4659.78	-1.31561	0.345066	-3.81262	0.000137502	0.00174051	Mitochondrial carrier protein (AHRD V3.3 *** A0A0K9PSM6_ZOSMR)
Solyc11g067270.1	3.22179	0.185753	42.6821	-4.05647	1.06399	-3.81249	0.000137572	0.00174051	Acylsugar acyltransferase 3 (AHRD V3.3 *** ASAT3_SOLLC)
Solyc01g010150.3	0.643136	1.96997	74.9941	1.75746	0.46114	3.81113	0.000138335	0.00174919	ACT domain-containing protein (AHRD V3.3 *** A0A118JXJ7_CYNCS)
Solyc08g080700.2	13.3771	33.0476	275.578	1.44029	0.377968	3.81061	0.000138627	0.00175191	carboxyl-terminal peptidase (DUF239) (AHRD V3.3 *** AT5G18460.1)
Solyc01g104620.3	5.94168	15.7399	121.235	1.55536	0.408242	3.8099	0.000139022	0.00175594	Class II aaRS and biotin synthetases superfamily protein (AHRD V3.3 --* AT3G62120.3)
Solyc03g114350.1	6.84358	2.00463	76.3283	-1.62661	0.427115	-3.80837	0.000139888	0.00176493	LOW QUALITY:DUF1645 family protein (AHRD V3.3 *** G7J5G5_MEDTR)
Solyc06g065340.1	18.3966	6.605	167.783	-1.33385	0.350237	-3.80841	0.000139863	0.00176493	LOW QUALITY:Ca(2+)-dependent nuclease family protein (AHRD V3.3 --* AT2G40410.2)
Solyc03g119250.3	61.4157	3.64392	1231.1	-3.91477	1.02811	-3.80772	0.000140255	0.00176858	Calmodulin binding protein-like, putative (AHRD V3.3 *** A0A061G202_THECC)
Solyc02g014860.3	0.799596	1.86702	105.108	1.36177	0.35768	3.80723	0.000140532	0.0017711	DnaJ domain-containing protein (AHRD V3.3 *** A0A124SD50_CYNCS)
Solyc03g098260.2	0.215468	2.60493	43.5936	3.78774	0.995333	3.8055	0.000141518	0.00178255	Myb transcription factor (AHRD V3.3 *-* G7KJN3_MEDTR)
Solyc01g094835.1	11.4798	6.05813	471.822	-0.789065	0.207399	-3.80458	0.000142045	0.0017882	Serine/threonine-protein kinase (AHRD V3.3 *** M0ZGV5_SOLTU)
Solyc02g093980.3	33.8973	15.1321	2921.4	-1.04109	0.273668	-3.80421	0.000142259	0.00178992	nucleolar protein gar2-like protein (AHRD V3.3 *-* AT2G42320.2)
Solyc03g093535.1	10.9743	0.124793	19.3997	-6.20206	1.63055	-3.80367	0.000142569	0.00179087	Protein kinase superfamily protein (AHRD V3.3 --* AT5G03640.2)
Solyc10g055410.2	33.5262	15.5371	599.455	-0.964629	0.253601	-3.80373	0.000142534	0.00179087	R2R3MYB transcription factor 32
Solyc11g069700.2	22.5239	57.3812	1556.52	1.50309	0.395145	3.8039	0.000142436	0.00179087	Elongation factor 1-alpha (AHRD V3.3 *** EF1A_SOLLC)
Solyc03g119100.2	29.3032	78.6707	602.281	1.57659	0.414842	3.80045	0.000144432	0.00181328	FLOWERING LOCUS T/ TERMINAL FLOWER 1-like protein (AHRD V3.3 *** Q6L5N9_POPNI)
Solyc10g078880.2	0.523317	0.0340748	19.2312	-3.79041	0.997411	-3.80025	0.000144551	0.00181377	DNA-directed RNA polymerase subunit beta (AHRD V3.3 *** K4D2C9_SOLLC)
Solyc01g111330.3	2.74216	1.04172	130.492	-1.25714	0.330978	-3.79826	0.000145717	0.00182741	Pathogenesis-related thaumatin family protein (AHRD V3.3 *** A0A072UXB7_MEDTR)
Solyc03g112280.3	0.867164	2.39763	107.009	1.61511	0.425268	3.79788	0.000145941	0.00182921	C2 and GRAM domain-containing protein (AHRD V3.3 *** A0A0B2RGK8_GLYSO)
Solyc02g078080.1	6.75211	0.253156	59.5683	-4.6034	1.21226	-3.79737	0.00014624	0.00183196	Repetitive proline-rich cell wall protein (AHRD V3.3 *** PRP_MEDSA)
Solyc11g064850.2	18.4654	30.799	998.709	0.868379	0.228698	3.79706	0.000146423	0.00183325	Hyp O-arabinosyltransferase-like protein (AHRD V3.3 *** AT5G13500.3)
Solyc01g079400.3	8.42954	4.11686	295.914	-0.8976	0.236428	-3.79651	0.000146748	0.00183631	TRICHOME BIREFRINGENCE-LIKE 6 (AHRD V3.3 *** AT3G62390.1)
Solyc04g015460.3	1.50776	0.309231	47.3143	-2.16082	0.569467	-3.79446	0.000147964	0.00185006	Serine/threonine-protein kinase (AHRD V3.3 *** K4BQ48_SOLLC)
Solyc08g014120.3	103.63	41.2604	1591.3	-1.19818	0.315777	-3.79439	0.000148008	0.00185006	ethylene responssive protein 33
Solyc05g023830.1	10.334	48.365	121.378	2.33002	0.614093	3.79425	0.000148092	0.0018501	LOW QUALITY:Malate dehydrogenase [NADP], chloroplastic (AHRD V3.3 --* MDHP_MAIZE)
Solyc07g009130.3	6.22251	10.0818	688.214	0.834484	0.219942	3.79411	0.000148176	0.00185014	Heavy metal ATPase (AHRD V3.3 *** T2K0N9_TOBAC)
Solyc02g078380.3	133.972	185.519	3326.91	0.606109	0.159787	3.79323	0.000148699	0.00185566	Stem-specific protein TSJT1 (AHRD V3.3 *** A0A151T7D1_CAJCA)
Solyc01g007000.3	1.19444	0	16.0223	-7.37972	1.94576	-3.79272	0.000149007	0.00185849	U-box domain-containing family protein (AHRD V3.3 *** B9P691_POPTR)
Solyc01g100880.3	2.62163	7.90967	423.236	1.74919	0.461235	3.79241	0.00014919	0.00185976	WAT1-related protein (AHRD V3.3 *** K4B1B9_SOLLC)
Solyc08g080390.3	6.36658	13.397	341.073	1.2142	0.320203	3.79198	0.000149452	0.00186202	Cytochrome P450 (AHRD V3.3 *** A0A0N9HM28_9MAGN)
Solyc06g082640.3	1.05377	4.51955	41.6626	2.24656	0.592478	3.7918	0.00014956	0.00186203	Kinase family protein (AHRD V3.3 *** D7M6L5_ARALL)
Solyc09g015520.3	2.49053	0.985016	158.02	-1.20736	0.318422	-3.79171	0.000149616	0.00186203	Leucine-rich receptor-like protein kinase family protein (AHRD V3.3 *** A0A061EHU9_THECC)
Solyc06g065530.3	1.50747	5.40814	106.641	1.99751	0.527048	3.79	0.000150648	0.00187386	GDSL-like lipase/acylhydrolase superfamily protein
Solyc05g047680.3	1.34678	0.0742116	24.7986	-4.13684	1.09184	-3.78888	0.000151328	0.0018813	Cytochrome P450 (AHRD V3.3 *** F4YF83_9APIA)
Solyc06g069470.3	27.2156	39.1021	1042.38	0.657862	0.173656	3.78831	0.000151676	0.0018846	Glycerophosphoryl diester phosphodiesterase family protein (AHRD V3.3 *** A0A072URQ0_MEDTR)
Solyc08g041770.3	24.6233	13.6758	643.995	-0.71374	0.188436	-3.78771	0.000152041	0.00188811	Hyp O-arabinosyltransferase-like protein (AHRD V3.3 *** AT5G25265.1)
Solyc02g080510.1	256.001	551.579	5232.96	1.2635	0.333667	3.78672	0.000152646	0.0018946	Senescence regulator (AHRD V3.3 *** A0A103XFA1_CYNCS)
Solyc06g069710.3	3.60071	9.0947	283.562	1.4857	0.392415	3.78605	0.000153063	0.00189875	NAC domain protein, (AHRD V3.3 *** A0A061FWI7_THECC)
Solyc08g005490.3	167.518	93.7745	7778.58	-0.70271	0.185642	-3.78531	0.000153519	0.00190337	S-adenosyl-L-methionine-dependent methyltransferases superfamily protein (AHRD V3.3 *** AT1G31850.4)
Solyc04g064820.3	10.738	16.4253	858.6	0.749097	0.197915	3.78494	0.000153747	0.00190517	vacuolar protein sorting 45 (AHRD V3.3 *** AT1G77140.1)
Solyc12g013820.2	10.5984	20.2605	1217.05	1.06999	0.282805	3.78349	0.000154647	0.00191528	Ubiquitin conjugating enzyme, putative (AHRD V3.3 *** B9T0E4_RICCO)
Solyc04g076830.3	22.0509	34.483	961.541	0.784216	0.207343	3.78222	0.000155436	0.00192401	Phosphoglycerate mutase family protein (AHRD V3.3 *** AT1G58280.2)
Solyc08g007190.3	14.2864	22.7928	1264.65	0.805483	0.213025	3.78117	0.000156093	0.00193111	GATA transcription factor, putative (AHRD V3.3 *** B9SYZ6_RICCO)
Solyc00g009110.3	53.7446	28.9605	1628.57	-0.756309	0.200034	-3.7809	0.000156265	0.00193218	inositol-1,4,5-triphosphate-5-phosphatase 2
Solyc03g113190.1	4.3836	1.94426	198.463	-1.03987	0.275092	-3.78006	0.000156788	0.00193761	C2 calcium/lipid-binding plant phosphoribosyltransferase family protein (AHRD V3.3 *** AT1G74720.1)
Solyc06g007320.3	34.6089	47.8868	4044.19	0.605534	0.1602	3.77987	0.000156908	0.00193805	Ubiquitin activating enzyme E1 (AHRD V3.3 *** G1FER0_CAMSI)
Solyc07g009240.2	1.73067	0.0483752	17.5069	-5.02999	1.33079	-3.7797	0.000157015	0.00193832	Serine/threonine protein phosphatase 7 long form isogeny (AHRD V3.3 *-* A0A151RA30_CAJCA)
Solyc03g118450.1	11.3998	0.303551	25.4035	-5.00318	1.32378	-3.77948	0.000157159	0.00193906	LOW QUALITY:P-loop containing nucleoside triphosphate hydrolases superfamily protein (AHRD V3.3 --* AT2G28290.6)
Solyc02g014030.2	4.54376	1.48197	181.753	-1.48582	0.393317	-3.77767	0.000158304	0.00195109	Kinase, putative (AHRD V3.3 *-* B9SYC3_RICCO)
Solyc08g023270.3	3.20678	0.657919	41.1169	-2.15051	0.569266	-3.77769	0.00015829	0.00195109	Myosin heavy chain-related family protein (AHRD V3.3 *** B9I192_POPTR)
Solyc05g052040.1	95.2028	2.85659	1049.86	-4.88075	1.29249	-3.77623	0.000159219	0.0019613	Ethylene-responsive transcription factor (AHRD V3.3 *** M4WYH8_GOSHI)
Solyc09g074210.3	8.41748	14.6039	489.931	0.92225	0.244247	3.77589	0.000159437	0.00196208	Endonuclease/exonuclease/phosphatase family protein (AHRD V3.3 *** A0A072VYY9_MEDTR)
Solyc12g005290.2	5.1709	1.86242	470.842	-1.33815	0.354397	-3.77587	0.000159453	0.00196208	Serine/threonine-protein kinase (AHRD V3.3 *** A0A0V0IT75_SOLCH)
Solyc10g083670.2	167.761	92.0729	3177.38	-0.727915	0.192873	-3.77406	0.000160614	0.0019753	Cellulose synthase-like protein (AHRD V3.3 *** L0ASI8_POPTO)
Solyc00g006483.1	3.01429	0	11.1451	-6.85821	1.81925	-3.7698	0.00016338	0.00200824	BED zinc finger,hAT family dimerization domain, putative (AHRD V3.3 *-* A0A061FD65_THECC)
Solyc02g065190.3	1.71084	0.065692	30.8681	-4.52296	1.20016	-3.76862	0.00016415	0.00201662	Cytochrome P450 (AHRD V3.3 *** Q8H0I6_PETHY)
Solyc06g062300.2	2.65224	0.648326	56.0827	-1.909	0.50677	-3.76699	0.000165227	0.00202877	2-oxoglutarate-dependent dioxygenase-related family protein (AHRD V3.3 *-* B9GL08_POPTR)
Solyc09g082780.3	116.658	63.8226	1977.54	-0.73818	0.195977	-3.76667	0.00016544	0.00203029	Stem-specific protein TSJT1 (AHRD V3.3 *** A0A0B0PHH6_GOSAR)
Solyc02g068120.3	66.056	38.3955	1552.4	-0.649604	0.172494	-3.76594	0.000165923	0.00203296	DCD (Development and Cell Death) domain protein (AHRD V3.3 *** AT3G27090.3)
Solyc03g114710.3	15.3675	4.14074	279.263	-1.76115	0.467618	-3.76621	0.000165748	0.00203296	Glycosyltransferase (AHRD V3.3 *** M1CAF1_SOLTU)
Solyc09g089530.3	7.42569	0.26069	38.9226	-4.61922	1.22656	-3.766	0.000165881	0.00203296	PIN-I protein (AHRD V3.3 *** Q4FE22_SOLTU)
Solyc01g080130.2	29.9783	15.0171	1146.58	-0.87062	0.231197	-3.76571	0.000166076	0.00203374	cytochrome P450 family protein (AHRD V3.3 *** AT3G06150.1)
Solyc06g068940.3	0.356759	2.3696	30.9421	2.87188	0.762767	3.76508	0.000166495	0.00203779	Calcium-dependent lipid-binding (CaLB domain) family protein (AHRD V3.3 *** AT3G17980.1)
Solyc04g081910.3	28.8924	14.5604	908.887	-0.86081	0.228703	-3.76388	0.000167299	0.00204653	Calcium-dependent protein kinase, putative (AHRD V3.3 *** B9R8F1_RICCO)
Solyc03g031830.1	7.54404	1.3434	64.6304	-2.36674	0.628956	-3.76297	0.000167908	0.00205289	RING/U-box superfamily protein (AHRD V3.3 *** AT4G03965.1)
Solyc09g092450.3	16.1824	9.33935	1219.44	-0.655417	0.174196	-3.76253	0.000168206	0.00205543	Long-chain acyl-CoA synthetase (AHRD V3.3 *** A0A061R0V4_9CHLO)
Solyc06g062400.2	2.48544	4.70785	298.855	1.06684	0.283654	3.76106	0.000169194	0.0020664	Protein CHUP1, chloroplastic (AHRD V3.3 *** A0A0B2RCB9_GLYSO)
Solyc11g010625.1	52.6143	21.7199	765.616	-1.13954	0.303015	-3.76068	0.000169454	0.00206848	Ribosomal RNA small subunit methyltransferase A (AHRD V3.3 *** A0A0B0NTG7_GOSAR)
Solyc02g079450.1	1.43461	4.15537	93.6224	1.66199	0.442145	3.75893	0.000170644	0.0020819	FAD-binding Berberine family protein (AHRD V3.3 *** AT5G44360.2)
Solyc08g066670.3	8.40369	3.45692	224.935	-1.138	0.302853	-3.75759	0.000171557	0.00209192	Exostosin family protein (AHRD V3.3 *** AT4G32790.3)
Solyc08g074870.2	1.17137	3.80648	117.08	1.83652	0.488847	3.75684	0.000172069	0.00209705	carboxyl-terminal peptidase (DUF239) (AHRD V3.3 *** AT5G18460.1)
Solyc02g093950.3	1.11741	0.287293	61.7868	-1.82733	0.486737	-3.75425	0.000173863	0.00211779	Ankyrin repeat (AHRD V3.3 *** A0A061EKD2_THECC)
Solyc04g051820.3	80.2239	118.954	1228.82	0.702758	0.187197	3.75411	0.000173958	0.00211781	RPM1-interacting protein 4 (RIN4) family protein (AHRD V3.3 *** G7LBA7_MEDTR)
Solyc02g031950.3	1.13957	165.748	2150.16	7.30792	1.94681	3.7538	0.000174175	0.00211933	pathogenesis-related family protein (AHRD V3.3 *** AT1G78780.5)
Solyc03g098760.2	2.06798	0	12.254	-6.99292	1.86336	-3.75285	0.000174837	0.00212512	Kunitz-type protease inhibitor-like protein (AHRD V3.3 *** Q2XPY0_SOLTU)
Solyc07g021710.3	8.01676	2.42742	112.988	-1.60731	0.428285	-3.7529	0.000174803	0.00212512	Inorganic pyrophosphatase 2 (AHRD V3.3 *** A0A199VVZ6_ANACO)
Solyc08g016310.3	18.6372	7.70417	982.757	-1.15151	0.307227	-3.74809	0.000178188	0.00216471	Leucine-rich receptor-like kinase family protein, putative (AHRD V3.3 *** A0A072UGV6_MEDTR)
Solyc00g136260.1	122.226	196.493	1343.17	0.814004	0.217197	3.74777	0.00017841	0.00216626	RING/U-box superfamily protein (AHRD V3.3 *** A0A061FKT7_THECC)
Solyc06g076800.3	2.43614	0.251376	74.9348	-3.12237	0.83325	-3.74722	0.000178809	0.00216995	Cytochrome P450, putative (AHRD V3.3 *** B9SHY9_RICCO)
Solyc04g072560.3	6.22407	10.7596	688.673	0.925269	0.247013	3.74582	0.000179802	0.00218085	Regulator of Vps4 activity in the MVB pathway protein (AHRD V3.3 *** A0A061FL82_THECC)
Solyc09g007420.3	0.820184	6.01944	95.995	3.04943	0.814174	3.74543	0.000180086	0.00218314	Glycosyltransferase (AHRD V3.3 *** I1Z1X6_TOBAC)
Solyc08g028970.3	3.7409	7.39502	203.109	1.12688	0.300966	3.74422	0.000180955	0.00219251	RING/FYVE/PHD zinc finger superfamily protein (AHRD V3.3 --* AT1G50440.4)
Solyc01g090310.2	1.59479	0	10.8274	-6.81714	1.82107	-3.74349	0.000181484	0.00219726	Ethylene-responsive transcription factor, putative (AHRD V3.3 *** B9RCZ9_RICCO)
Solyc12g098850.2	76.9084	130.273	3048.99	0.898706	0.240077	3.74341	0.000181539	0.00219726	ethylene-forming enzyme
Solyc04g056260.2	1.99831	0.516414	56.5355	-1.81734	0.485498	-3.74325	0.000181654	0.00219749	Mitochondrial substrate carrier family protein (AHRD V3.3 *** AT5G64970.1)
Solyc02g078140.3	24.0315	13.0859	1868.67	-0.74646	0.19949	-3.74184	0.000182674	0.00220867	MAP kinase kinase kinase 18
Solyc11g008540.2	245.92	354.237	24061.1	0.662417	0.17708	3.74078	0.000183447	0.00221685	Dicer-like 2b
Solyc12g040860.2	1.25627	0.109656	21.1973	-3.39993	0.909194	-3.7395	0.000184388	0.00222705	Glucan endo-1,3-beta-glucosidase, putative (AHRD V3.3 *** A0A061FDC8_THECC)
Solyc08g066740.3	13.9949	5.73045	871.879	-1.1668	0.312178	-3.73761	0.000185776	0.00224263	Early nodulin-like protein 1 (AHRD V3.3 *** A0A151U5D7_CAJCA)
Solyc08g077570.2	2.33446	0	15.1368	-7.30632	1.95514	-3.73698	0.000186246	0.00224711	LOW QUALITY:DNA repair protein rhp54 (AHRD V3.3 *-* M8CMQ9_AEGTA)
Solyc08g061270.1	41.1585	86.8081	466.651	1.22149	0.326911	3.73644	0.000186641	0.00225069	DUF1677 family protein (DUF1677) (AHRD V3.3 *** AT1G72510.2)
Solyc12g057150.1	238.059	19.034	877.657	-3.51631	0.941224	-3.73588	0.000187057	0.00225453	transmembrane protein (AHRD V3.3 --* AT2G46550.3)
Solyc03g115950.3	4.54721	1.4043	92.6244	-1.57033	0.420513	-3.73432	0.000188221	0.00226736	transmembrane protein (AHRD V3.3 -** AT3G47510.1)
Solyc01g006550.3	2.13734	0.291253	61.8721	-2.70911	0.725934	-3.7319	0.000190045	0.00228572	Leucine-rich repeat receptor-like protein kinase family protein (AHRD V3.3 *** AT2G33170.2)
Solyc08g077510.3	49.4337	69.4224	1862.88	0.626078	0.167761	3.73197	0.000189989	0.00228572	poly(U)-specific endoribonuclease-B protein (AHRD V3.3 *** AT4G17100.1)
Solyc09g005770.1	13.6094	24.8966	508.408	1.0182	0.27282	3.73214	0.00018986	0.00228572	F-box family protein, putative (AHRD V3.3 *** A0A061GHK4_THECC)
Solyc08g006750.3	1.15712	0.024807	20.8994	-5.30716	1.42297	-3.72963	0.000191761	0.00230515	Aromatic amino acid decarboxylase 2 (AHRD V3.3 *** Q1KSC4_SOLLC)
Solyc12g009770.1	0.404057	0	12.3058	-6.99886	1.87686	-3.72903	0.000192221	0.00230947	LOW QUALITY:Leucine-rich-repeat receptor-like protein (AHRD V3.3 *** A0A097BR55_GOSBA)
Solyc06g076090.3	1.23012	0.0608111	19.5147	-4.15803	1.11533	-3.72807	0.000192954	0.00231707	Actin (AHRD V3.3 *** ACT1_TOBAC)
Solyc06g007140.3	3.22998	7.68661	119.907	1.37707	0.369688	3.72496	0.000195349	0.0023446	Omega-3 fatty acid desaturase
Solyc02g061760.3	9.70999	3.6328	157.676	-1.29557	0.347938	-3.72356	0.000196434	0.00235639	Protein DETOXIFICATION (AHRD V3.3 *** K4B666_SOLLC)
Solyc04g081300.3	302.14	169.373	8937.38	-0.706333	0.189703	-3.72335	0.000196594	0.00235707	Endoglucanase (AHRD V3.3 *** K4BVK9_SOLLC)
Solyc06g066020.3	7.85978	15.639	255.421	1.13676	0.305381	3.72245	0.000197301	0.0023643	auxin-regulated IAA36
Solyc07g007440.1	3.9387	0.830585	59.3635	-2.12821	0.571921	-3.72116	0.000198311	0.00237517	RING/U-box superfamily protein (AHRD V3.3 *** AT5G05810.1)
Solyc01g087260.3	154.389	204.67	7238.82	0.543586	0.146169	3.7189	0.000200096	0.00239529	carotenoid cleavage dioxygenase 1B
Solyc06g082010.3	39.1614	20.7034	2012.69	-0.777701	0.209154	-3.71832	0.000200553	0.00239951	Zinc finger transcription factor 48
Solyc09g082870.2	2.63924	0	79.5347	-9.69514	2.60796	-3.71752	0.000201185	0.00240582	Calcium-transporting ATPase (AHRD V3.3 *** M1DTS0_SOLTU)
Solyc06g008300.3	2.34605	0.531251	81.58	-2.01217	0.541641	-3.71495	0.000203245	0.00242919	Leucine-rich repeat receptor-like protein kinase family protein (AHRD V3.3 *** AT4G08850.1)
Solyc00g110870.3	3.91738	1.34136	121.373	-1.41236	0.380807	-3.70886	0.000208197	0.00248707	Leucine-rich repeat receptor-like protein kinase (AHRD V3.3 *** C0LGR2_ARATH)
Solyc02g081970.3	1.98537	6.87076	240.396	1.95655	0.527579	3.70855	0.000208451	0.00248881	Vacuolar sorting receptor family protein (AHRD V3.3 *** B9GYG5_POPTR)
Solyc04g057940.3	14.553	5.87799	1037.18	-1.18061	0.318409	-3.70783	0.000209039	0.00249194	Transducin/WD40 repeat-like superfamily protein (AHRD V3.3 *** A0A061EZ85_THECC)
Solyc06g065640.3	49.2169	65.9834	3879.83	0.560376	0.151128	3.70796	0.000208939	0.00249194	Transcriptional corepressor LEUNIG (AHRD V3.3 *** W9SY16_9ROSA)
Solyc10g079070.2	36.3992	17.2899	1140.03	-0.949053	0.255948	-3.70799	0.000208913	0.00249194	bHLH transcription factor 065
Solyc08g005440.3	1.07887	0.218213	40.709	-2.18562	0.589801	-3.70569	0.000210818	0.00251123	NBS-LRR disease resistance protein (AHRD V3.3 *** G7IVT3_MEDTR)
Solyc10g006720.3	0.447334	0	11.4043	-6.88964	1.85924	-3.70562	0.000210877	0.00251123	Serine/threonine-protein kinase (AHRD V3.3 *** M1CC72_SOLTU)
Solyc10g006500.3	0.328332	7.02883	194.766	4.59395	1.23998	3.70485	0.000211519	0.00251758	Hexosyltransferase (AHRD V3.3 *** K4CXI1_SOLLC)
Solyc01g099745.1	17.0377	25.1532	757.679	0.695806	0.187886	3.70334	0.000212777	0.00253123	Heparan-alpha-glucosaminide N-acetyltransferase (AHRD V3.3 *** A0A061F3M1_THECC)
Solyc03g117580.3	1.99991	0.696085	154.814	-1.39999	0.378228	-3.70145	0.00021437	0.00254886	GAG1At protein (AHRD V3.3 *** AT1G16000.1)
Solyc04g078460.3	22.8584	11.8311	472.089	-0.812036	0.21951	-3.69932	0.00021618	0.00256905	L-asparaginase (AHRD V3.3 *** Q84L89_SOYBN)
Solyc01g088090.3	24.0424	36.3758	1250.43	0.737872	0.199527	3.6981	0.000217219	0.00258005	Alpha/beta hydrolase, putative (AHRD V3.3 *** B9RIY7_RICCO)
Solyc07g042500.3	18.996	28.2668	3010.44	0.715703	0.193559	3.6976	0.000217645	0.00258333	Alpha/beta-Hydrolases superfamily protein, putative (AHRD V3.3 *** A0A061GM37_THECC)
Solyc09g008720.2	4.15072	17.4558	352.551	2.17866	0.589222	3.69752	0.00021772	0.00258333	Exostosin-like protein (AHRD V3.3 *** A0A103XZW6_CYNCS)
Solyc01g106280.3	332.117	143.249	12082.8	-1.08025	0.292324	-3.6954	0.000219537	0.00260354	PSTVd RNA-biding protein
Solyc08g067640.1	146.167	335.226	1095.22	1.34537	0.364231	3.69371	0.000221003	0.00261957	LOW QUALITY:Zinc finger C-x8-C-x5-C-x3-H type family protein (AHRD V3.3 --* AT1G21580.8)
Solyc04g057930.3	58.9564	35.261	3011.36	-0.609669	0.165163	-3.69132	0.000223091	0.00264158	Kinase family protein (AHRD V3.3 *** B9H7J5_POPTR)
Solyc10g008350.3	96.3726	9.79246	596.778	-3.15794	0.855494	-3.69137	0.000223051	0.00264158	50S ribosomal protein L20, chloroplastic (AHRD V3.3 --* RK20_PHAAO)
Solyc08g068150.3	232.326	112.641	4641.79	-0.921684	0.24974	-3.69057	0.000223753	0.00264805	BURP domain-containing protein (AHRD V3.3 *** B2ZPK7_SOLLC)
Solyc12g009920.1	11.6826	24.9987	237.673	1.23236	0.333976	3.68996	0.000224292	0.00265306	Glycosyltransferase (AHRD V3.3 *** A0A0V0I412_SOLCH)
Solyc12g036793.1	7.79279	2.2237	170.798	-1.67133	0.453002	-3.68946	0.000224728	0.00265684	Leucine-rich repeat receptor-like protein kinase family protein (AHRD V3.3 *-* AT4G08850.1)
Solyc09g008860.3	2.7566	0.839118	83.9981	-1.58925	0.430778	-3.68927	0.000224902	0.00265753	Ovary receptor kinase 14 (AHRD V3.3 *** S4WME3_SOLCH)
Solyc10g009350.3	1.06516	0.221976	40.3535	-2.12256	0.575506	-3.68816	0.000225879	0.0026677	MAP kinase kinase kinase 73
Solyc03g005210.3	3.52476	0.0776363	30.6053	-5.28406	1.43286	-3.68777	0.000226231	0.00266983	Alpha-amylase inhibitor, lipid transfer and seed storage protein (AHRD V3.3 *** A0A075BNW0_SOLTU)
Solyc06g051220.1	0.305584	4.42986	19.3284	3.97707	1.07847	3.6877	0.000226292	0.00266983	LOW QUALITY:BnaA05g11100D protein (AHRD V3.3 *** A0A078HWI1_BRANA)
Solyc02g070260.3	56.653	29.0974	6540.69	-0.836328	0.226811	-3.68734	0.000226607	0.00267217	Leucine-rich repeat-containing protein (AHRD V3.3 *** A0A103XCI4_CYNCS)
Solyc10g078230.2	1.78522	0.052173	18.295	-5.06698	1.3745	-3.68642	0.000227431	0.0026805	Cytochrome P450 (AHRD V3.3 *** A0A103VZI8_CYNCS)
Solyc00g178340.2	1.47189	0	11.7739	-6.93517	1.8815	-3.68598	0.000227823	0.00268374	SlBCAT5
Solyc03g025230.3	29.8841	17.1004	968.859	-0.673404	0.182723	-3.68539	0.000228355	0.00268862	Multidrug resistance protein mdtK (AHRD V1 *--- MDTK_YERE8)
Solyc03g093130.3	13.2907	0.0627802	233.02	-7.52817	2.04279	-3.68524	0.000228491	0.00268885	xyloglucan endotransglucosylase-hydrolase 3
Solyc05g054170.3	5.80296	10.7057	730.496	1.00767	0.273514	3.68417	0.000229449	0.00269873	GRAS family transcription factor (AHRD V3.3 *** G7JLR5_MEDTR)
Solyc09g082270.3	4.38664	0.0332289	29.1991	-6.79917	1.84584	-3.68351	0.000230046	0.00270437	Lipid transfer protein (AHRD V3.3 *** G7K520_MEDTR)
Solyc04g081560.3	0.730614	0.00984015	19.3991	-6.19543	1.6825	-3.68227	0.000231163	0.0027161	Pathogenesis-related thaumatin family protein (AHRD V3.3 *** A0A072UXB7_MEDTR)
Solyc02g083120.2	22.3349	10.7126	387.762	-0.929064	0.25239	-3.68107	0.000232254	0.00272753	DUF241 domain protein (AHRD V3.3 *** G7LA88_MEDTR)
Solyc04g074670.3	21.4966	12.5841	2110.69	-0.641795	0.174404	-3.67993	0.000233301	0.00273842	O-fucosyltransferase family protein (AHRD V3.3 *** A0A061FG90_THECC)
Solyc01g100900.3	4.72393	10.1983	207.975	1.25203	0.340282	3.67937	0.000233806	0.00274158	WAT1-related protein (AHRD V3.3 *** K4B1C1_SOLLC)
Solyc07g056110.3	17.5436	27.9007	1076.35	0.809067	0.219893	3.67937	0.00023381	0.00274158	Vacuolar cation/proton exchanger, putative (AHRD V3.3 *** B9SEZ0_RICCO)
Solyc02g092050.3	0.970954	0.279387	66.7863	-1.65543	0.45016	-3.67743	0.000235599	0.0027611	AP2-like ethylene-responsive transcription factor (AHRD V3.3 *** A0A072VCJ1_MEDTR)
Solyc07g065410.1	27.1991	93.5546	388.919	1.94006	0.527577	3.6773	0.000235715	0.0027611	LOW QUALITY:Melanin-concentrating hormone receptor 1 (AHRD V3.3 *** A0A1D1ZFH6_9ARAE)
Solyc03g121350.3	6.4538	13.695	561.597	1.22706	0.333696	3.67716	0.000235842	0.00276117	anoctamin-like protein (AHRD V3.3 *** AT1G73020.3)
Solyc03g070440.3	0.710342	4.3918	138.233	2.7986	0.761209	3.67651	0.000236442	0.00276678	COBRA-like protein (AHRD V3.3 *** L0ATP1_POPTO)
Solyc01g108050.3	12.9777	22.9556	229.224	0.960669	0.261351	3.67578	0.000237128	0.00277096	Dynamin-related protein 3A (AHRD V3.3 --* A0A1D1YF72_9ARAE)
Solyc02g062460.3	175.275	332.406	2373.7	1.06112	0.28867	3.67588	0.000237033	0.00277096	2-oxoglutarate-dependent dioxygenase-related family protein (AHRD V3.3 *-* B9GL08_POPTR)
Solyc08g079140.1	4.6832	0.26071	21.6253	-3.97952	1.08264	-3.67574	0.000237162	0.00277096	Small auxin up-regulated RNA67
Solyc11g071760.3	2.82117	0	16.4438	-7.41748	2.01815	-3.67538	0.000237498	0.00277348	regulator of gene silencing AY642285
Solyc01g080260.3	0.386651	1.30944	56.9355	1.9105	0.520122	3.67318	0.000239548	0.00279314	ARM repeat superfamily protein (AHRD V3.3 *** AT5G18980.1)
Solyc06g084005.1	66.4547	96.3586	1121.46	0.674158	0.183529	3.6733	0.000239434	0.00279314	RNA-binding KH domain-containing protein (AHRD V3.3 *-* AT3G04610.2)
Solyc11g040340.2	2.25728	0.479408	41.2172	-2.09839	0.571237	-3.67341	0.000239331	0.00279314	LEE14BDGL L.esculentum endo-1,4-beta-D-glucanase
Solyc01g086970.3	441.965	752.684	7231.18	0.91619	0.249656	3.66981	0.000242727	0.00282877	A20/AN1 zinc finger protein SAP4
Solyc02g077610.3	0.66434	1.52656	173.256	1.33634	0.364174	3.66951	0.000243013	0.00283066	NAC domain-containing protein (AHRD V3.3 *** A0A060A5P2_BOENI)
Solyc07g041490.2	184.961	107.123	1826.86	-0.657155	0.179121	-3.66877	0.000243719	0.00283744	Photosystem II CP43 reaction center protein (AHRD V3.3 --* PSBC_SACOF)
Solyc01g102950.3	7.08943	2.91478	227.624	-1.14698	0.312748	-3.66742	0.000245011	0.00285104	Lycopene beta/epsilon cyclase (AHRD V3.3 *** A0A072TS21_MEDTR)
Solyc06g035520.3	1.31105	3.86517	82.4287	1.71139	0.466809	3.66614	0.000246243	0.00286392	Gibberellin receptor GID1 (AHRD V3.3 *** A0A151RHF2_CAJCA)
Solyc06g069190.3	31.4139	15.9598	860.069	-0.849564	0.231887	-3.6637	0.000248598	0.00288915	Eukaryotic aspartyl protease family protein (AHRD V3.3 *** AT1G49050.1)
Solyc09g097980.3	6.11081	2.01539	93.3954	-1.4592	0.398292	-3.66363	0.000248665	0.00288915	NAD(P)-linked oxidoreductase superfamily protein (AHRD V3.3 *** AT1G60710.1)
Solyc08g014130.3	17.8667	10.0614	704.771	-0.69227	0.189082	-3.66122	0.000251022	0.00291506	Isopropylmalate synthase (AHRD V3.3 *** K4CJ46_SOLLC)
Solyc07g052690.3	3.63292	7.04673	169.567	1.09595	0.299427	3.66016	0.000252063	0.00292566	Beta-amylase (AHRD V3.3 *-* K4CFG8_SOLLC)
Solyc07g006180.3	25.0625	40.1896	1152.03	0.825745	0.225646	3.65947	0.00025274	0.00293143	Tetratricopeptide repeat protein (AHRD V3.3 *** B6GVA2_SOLLC)
Solyc07g065570.2	10.9017	21.1322	466.243	1.09509	0.299255	3.65939	0.000252815	0.00293143	Nuclear transcription factor Y subunit B (AHRD V3.3 *-* B7FGV1_MEDTR)
Solyc05g014150.3	0.828933	3.38726	56.3948	2.19111	0.598803	3.65914	0.000253058	0.00293276	NAD(P)-binding Rossmann-fold superfamily protein (AHRD V3.3 *-* AT3G55290.2)
Solyc09g011550.2	2.67859	0.336426	25.5606	-2.8466	0.778061	-3.65859	0.000253611	0.00293768	Glutathione S-transferase (AHRD V3.3 *** C0LF68_CAPAN)
Solyc01g089870.3	16.651	26.0305	742.518	0.783942	0.214454	3.65553	0.000256649	0.00297011	Pentatricopeptide repeat-containing family protein (AHRD V3.3 *** B9GP78_POPTR)
Solyc02g070560.3	16.2095	25.4633	880.818	0.79073	0.216312	3.65551	0.00025667	0.00297011	ribosomal protein S11 family protein
Solyc07g047980.2	69.9573	33.9536	1943.32	-0.906955	0.248271	-3.65308	0.000259113	0.00299686	DGCR14-like protein (AHRD V3.3 *** AT3G07790.1)
Solyc07g007870.3	96.4417	60.4313	3185	-0.538022	0.147313	-3.65223	0.000259973	0.0030053	12-oxophytodienoate reductase 3
Solyc03g095820.3	7.72131	3.73122	280.097	-0.910577	0.24934	-3.65195	0.000260256	0.00300554	Trichome birefringence-like protein (AHRD V3.3 *** G7K771_MEDTR)
Solyc10g086180.2	19.1438	8.1976	709.368	-1.07528	0.29443	-3.65205	0.00026015	0.00300554	Phenylalanine ammonia-lyase (AHRD V3.3 *** PAL2_TOBAC)
Solyc04g077860.3	8.05887	3.3655	173.345	-1.11641	0.305795	-3.65084	0.000261387	0.00301708	Sigma factor sigb regulation protein rsbq, putative (AHRD V3.3 *** B9R708_RICCO)
Solyc04g078340.3	1.84304	5.67068	155.296	1.75362	0.480426	3.65013	0.000262105	0.00302384	Cytochrome P450 (AHRD V3.3 *** C5NM78_TOBAC)
Solyc06g007910.3	29.3131	9.37313	235.365	-1.50835	0.413248	-3.65	0.000262242	0.0030239	Gibberellin-regulated family protein (AHRD V3.3 *** AT1G74670.1)
Solyc04g014290.1	11.7572	1.01291	43.5839	-3.43194	0.940409	-3.64941	0.000262845	0.00302932	LOW QUALITY:Leguminosin group485 secreted peptide (AHRD V3.3 *** A0A072V4P7_MEDTR)
Solyc10g080550.2	14.1318	23.7967	753.908	0.88214	0.241781	3.64851	0.000263764	0.00303839	Protein trichome birefringence (AHRD V3.3 *** TBR_ARATH)
Solyc02g090070.3	26.6607	13.8208	1083.64	-0.814924	0.223449	-3.64703	0.00026529	0.00305443	Phototropic-responsive NPH3 family protein (AHRD V3.3 *** AT5G66560.1)
Solyc07g055840.3	4.9381	8.53098	260.327	0.928258	0.254568	3.6464	0.000265936	0.00306009	Citrate synthase (AHRD V3.3 *** K4CGB7_SOLLC)
Solyc11g061720.1	14.8421	6.51604	257.328	-1.05391	0.289035	-3.6463	0.000266048	0.00306009	Kinase family protein (AHRD V3.3 *** D7KZX1_ARALL)
Solyc08g042000.3	0.842599	1.88751	104.585	1.30159	0.357072	3.64518	0.000267206	0.00307186	Sucrose-phosphate synthase (AHRD V3.3 *** SPSA_SPIOL)
Solyc02g093910.3	5.12648	10.0309	271.516	1.11448	0.305785	3.64465	0.000267756	0.00307665	Kelch repeat-containing protein family (AHRD V3.3 *** A0A151RD96_CAJCA)
Solyc06g066170.3	3.46967	13.6983	258.041	2.15004	0.590024	3.64398	0.00026845	0.00308308	Isoflavone reductase homolog (AHRD V3.3 *** IFRH_LUPAL)
Solyc08g008610.3	6.51519	1.88768	152.617	-1.65469	0.454413	-3.64138	0.000271186	0.00311293	Alpha/beta-Hydrolases superfamily protein (AHRD V3.3 *** A0A061G3V4_THECC)
Solyc08g080140.3	268.672	165.091	5279.46	-0.570647	0.156812	-3.63905	0.000273647	0.00313961	3,5-epimerase/4-reductase (AHRD V3.3 *** I3SMF8_MEDTR)
Solyc09g056340.3	66.8057	29.4873	759.577	-1.04476	0.287396	-3.63527	0.000277685	0.00318434	Ras family (AHRD V3.3 *** A0A191UMR0_SOLDE)
[truncated: 23,931 more rows]

## Sheet: ws-WT-DE
Supplementary Data 2. RNA-seq analysis of WT and ws mutant lines
gene_ID	averageTPM_ws	averageTPM_WT	baseMean	log2FoldChange	lfcSE	stat	pvalue	padj	Note
Solyc07g052700.3	3747.35	40.7293	42140.4	-6.37996	0.194079	-32.8731	5.33305e-237	1.22191e-232	AGAMOUS-like MADS-box transcription factor (AHRD V3.3 *** B2ZX81_CRYJA)
Solyc01g099190.3	42.0493	374.662	11704.6	3.29018	0.139935	23.5121	3.0648e-122	3.51103e-118	lipoxygenase B
Solyc03g098780.2	608.139	0.630943	5339.74	-9.74455	0.4507	-21.6209	1.14222e-103	8.72355e-100	Cathepsin D Inhibitor
Solyc02g079510.3	357.595	20.1163	4834.05	-4.01999	0.197662	-20.3377	5.96904e-92	3.41907e-88	Peroxidase (AHRD V1 **** Q50LG4_TOBAC)%3B contains Interpro domain(s) IPR019793 Peroxidases heam-ligand binding site IPR019794 Peroxidase%2C active site IPR002016 Haem peroxidase%2C plant/fungal/bacterial
Solyc03g098700.1	485.748	18.9837	3238.34	-4.55412	0.225539	-20.1921	1.14768e-90	5.25911e-87	Kunitz-type protease inhibitor D (AHRD V3.3 *** M1LA62_SOLTU)
Solyc05g052050.1	31.3615	414.984	3320.96	3.85798	0.243768	15.8265	2.04348e-56	7.80335e-53	DNA-binding protein Pti4
Solyc04g071900.3	326.446	26.3995	4662	-3.49551	0.222597	-15.7034	1.43448e-55	4.69527e-52	Peroxidase (AHRD V3.3 *** K4BTH7_SOLLC)
Solyc11g006250.2	1069.34	127.886	17092.9	-2.93376	0.191137	-15.349	3.59666e-53	1.03008e-49	GDSL-motif lipase/hydrolase family protein 2
Solyc03g025720.3	25.7992	117.598	6415.06	2.32121	0.15258	15.213	2.89818e-52	7.37812e-49	4-coumarate:CoA ligase-like protein (AHRD V3.3 *** A0A0A1ETC4_ALBBR)
Solyc07g054310.2	2666.51	373.22	9120.88	-2.69518	0.178654	-15.086	2.00162e-51	4.58611e-48	Cell wall protein (AHRD V3.3 *** I6QN83_HELAN)
Solyc12g017250.2	2.93441	137.492	1131.45	5.71013	0.389386	14.6644	1.08919e-48	2.26868e-45	Photosystem II 10 kDa polypeptide family protein (AHRD V3.3 *** A9PH94_POPTR)
Solyc08g005630.3	1.5164	36.4174	1031.3	4.71607	0.323139	14.5946	3.04188e-48	5.80795e-45	Long-chain-alcohol oxidase (AHRD V3.3 *** K4CI54_SOLLC)
Solyc05g053620.3	122.218	683.62	7596.59	2.62225	0.180922	14.4938	1.32551e-47	2.33615e-44	F-box protein PP2 (AHRD V3.3 *** A0A059PC27_CICAR)
Solyc09g097780.2	345.845	44.2433	2642.32	-2.83908	0.199481	-14.2323	5.77106e-46	9.44476e-43	Glycine-rich protein (AHRD V3.3 *-* GRP1_TOBAC)
Solyc11g010670.1	202.941	5.34329	468.252	-5.10219	0.368457	-13.8474	1.31815e-43	2.01343e-40	LOW QUALITY:SGNH hydrolase-type esterase superfamily protein isoform 1 (AHRD V3.3 --* A0A061GDU5_THECC)
Solyc12g089300.2	12.5248	163.173	763.376	3.82734	0.281734	13.585	4.91796e-42	7.04252e-39	Gibberellin-regulated protein 2 (AHRD V3.3 *-* B6TLZ8_MAIZE)
Solyc01g057000.3	81.0792	337.517	6105.91	2.19489	0.164137	13.3723	8.77349e-41	1.18246e-37	Universal stress protein
Solyc06g009050.3	8.74144	56.879	1212.99	2.83573	0.212143	13.3671	9.41295e-41	1.19816e-37	Adenine nucleotide alpha hydrolases-like superfamily protein (AHRD V3.3 *** AT2G47710.1)
Solyc03g006240.3	16.6373	1.57724	394.313	-3.26199	0.245234	-13.3015	2.26791e-40	2.73486e-37	GDSL esterase/lipase (AHRD V3.3 *** A0A0B2QCD5_GLYSO)
Solyc06g035580.3	334.536	60.355	7708.05	-2.33614	0.177529	-13.1592	1.50714e-39	1.72658e-36	Glucose-methanol-choline (GMC) oxidoreductase family protein (AHRD V3.3 *** AT5G51950.3)
Solyc01g006400.3	374.129	20.5548	2533.97	-4.05948	0.30934	-13.123	2.4301e-39	2.59021e-36	Extensin-like protein (AHRD V3.3 *** O49946_SOLTU)
Solyc05g024260.3	15.03	499.163	7188.73	5.2074	0.396867	13.1213	2.48711e-39	2.59021e-36	Bidirectional sugar transporter SWEET (AHRD V3.3 *** K4BZR4_SOLLC)
Solyc04g008230.3	39.2538	1.73818	624.428	-4.37941	0.335322	-13.0603	5.55039e-39	5.52915e-36	Pectin lyase-like superfamily protein (AHRD V3.3 *** AT1G48100.1)
Solyc02g071700.3	85.8991	5.86476	1163.36	-3.74989	0.287849	-13.0273	8.5591e-39	7.84425e-36	Lipase, GDSL (AHRD V3.3 *** A0A103XTV4_CYNCS)
Solyc09g014530.3	41.9942	0.172232	393.089	-7.74788	0.594657	-13.0291	8.35357e-39	7.84425e-36	MLP (AHRD V3.3 *** G8DRV9_GOSBA)
Solyc03g120440.2	21.8089	108.021	4459.42	2.44453	0.188602	12.9613	2.02839e-38	1.78748e-35	cyclin A2_1
Solyc08g005650.3	40.1171	4.36498	791.02	-3.07612	0.237869	-12.932	2.97035e-38	2.52062e-35	Cytochrome P450-1 (AHRD V3.3 *** K4CI56_SOLLC)
Solyc12g096080.2	2.11322	34.3577	568.874	4.16974	0.323837	12.876	6.13985e-38	5.02415e-35	Glycosyltransferase (AHRD V3.3 *** B2CZL6_PILOF)
Solyc07g008570.3	17.5991	0.286769	412.45	-5.79813	0.455961	-12.7163	4.80116e-37	3.79324e-34	Purple acid phosphatase (AHRD V3.3 *** K4CBX4_SOLLC)
Solyc07g063690.1	73.4624	2.77991	253.309	-4.61268	0.366321	-12.5919	2.33914e-36	1.78648e-33	Calcium-binding family protein (AHRD V3.3 *** B9I910_POPTR)
Solyc02g077330.3	114.357	16.9372	1770.9	-2.62794	0.209356	-12.5525	3.85194e-36	2.84695e-33	GDSL esterase/lipase family (AHRD V3.3 *** A0A151SAY8_CAJCA)
Solyc07g052550.2	1.56498	20.9872	520.081	3.86629	0.308784	12.521	5.73093e-36	4.10335e-33	Peroxidase (AHRD V1 **** Q07445_SOLLC)
Solyc02g067660.3	30.1383	2.28416	715.367	-3.5995	0.288023	-12.4972	7.72982e-36	5.36684e-33	Phytoalexin-deficient 4-1 protein (AHRD V3.3 *** Q2TNK3_SOLTU)
Solyc01g105450.3	16.65	1.0087	445.614	-3.91611	0.314053	-12.4696	1.09398e-35	7.37215e-33	ABC transporter G family member (AHRD V3.3 *** A0A0K9NWI5_ZOSMR)
Solyc04g007770.3	5213.93	20573.4	133199	2.11987	0.171892	12.3326	6.04803e-35	3.95921e-32	Sn-1 protein (AHRD V3.3 *** Q42393_CAPAN)
Solyc06g049020.1	275.825	15.3335	1876.51	-4.02908	0.327915	-12.287	1.06402e-34	6.7719e-32	Sorghum bicolor protein targeted either to mitochondria or chloroplast proteins T50848 (AHRD V3.3 *** C7IVU8_9POAL)
Solyc01g097470.3	135.381	18.0355	1586.3	-2.77585	0.226447	-12.2583	1.51725e-34	9.3955e-32	Neurogenic locus notch-like protein (AHRD V3.3 *** A0A072VSF9_MEDTR)
Solyc05g005460.3	17.5231	112.71	3627.91	2.83085	0.235931	11.9986	3.6117e-33	2.17766e-30	Cysteine/Histidine-rich C1 domain family protein (AHRD V3.3 --* AT2G44370.1)
Solyc03g096140.2	0.714168	26.6165	241.404	5.37048	0.449898	11.9371	7.58211e-33	4.45439e-30	Protein yippee-like (AHRD V3.3 *** K4BJ36_SOLLC)
Solyc04g071580.3	51.3134	405.451	2851.71	3.12057	0.262965	11.8668	1.75999e-32	1.00812e-29	ASR2
Solyc03g096160.2	0.361876	21.2634	204.754	6.02322	0.51228	11.7577	6.44885e-32	3.60381e-29	Protein yippee-like (AHRD V3.3 *** K4BJ38_SOLLC)
Solyc12g015800.2	0.715536	31.4024	529.989	5.62745	0.491095	11.459	2.11978e-30	1.15639e-27	RING/U-box superfamily protein (AHRD V3.3 *** AT5G55970.2)
Solyc07g053740.1	868.225	49.4401	6079.27	-3.99983	0.349153	-11.4558	2.19902e-30	1.17172e-27	Ethylene Response Factor F.4
Solyc09g005260.3	34.6584	1.79985	658.369	-4.12695	0.361278	-11.4232	3.2023e-30	1.66752e-27	Vacuolar cation/proton exchanger 3 (AHRD V3.3 *** A0A0B2SDY1_GLYSO)
Solyc09g007860.3	8.4387	75.187	2514.63	3.3025	0.289503	11.4075	3.83637e-30	1.95331e-27	Calcium-dependent lipid-binding (CaLB domain) family protein (AHRD V3.3 *** AT5G04220.2)
Solyc01g104900.3	3.62026	27.282	319.37	3.04615	0.267386	11.3923	4.5672e-30	2.27487e-27	NAC domain protein, (AHRD V3.3 *** A0A061E1M1_THECC)
Solyc03g093610.1	53.9864	3.60223	409.753	-3.78278	0.335923	-11.2608	2.04805e-29	9.77605e-27	ethylene response factor A.2
Solyc05g053630.1	6.80239	145.984	442.736	4.58254	0.410751	11.1565	6.65719e-29	3.11285e-26	LOW QUALITY:Clavata3/ESR (CLE) gene family member MtCLE06 (AHRD V3.3 --* G7L1C0_MEDTR)
Solyc02g037550.3	20.1475	0.826446	293.487	-4.50562	0.404047	-11.1512	7.06302e-29	3.23656e-26	Auxin efflux carrier family protein (AHRD V3.3 *** AT1G76520.2)
Solyc01g079580.3	32.6209	6.49207	897.492	-2.19937	0.198071	-11.104	1.20013e-28	5.39165e-26	DNAJ heat shock N-terminal domain-containing family protein (AHRD V3.3 *** B9GSH4_POPTR)
Solyc03g098660.3	24.5499	0.718015	303.752	-4.94059	0.448516	-11.0154	3.22074e-28	1.41911e-25	GRAM domain protein/ABA-responsive-like protein (AHRD V3.3 *** A0A072UCV9_MEDTR)
Solyc02g085010.1	75.6211	1.81078	275.884	-5.2153	0.474298	-10.9958	4.00197e-28	1.73006e-25	histone-lysine N-methyltransferase, H3 lysine-9 specific SUVH3-like protein (AHRD V3.3 --* AT1G17770.1)
Solyc06g060690.2	48.4301	1.69682	767.229	-4.6874	0.427436	-10.9663	5.54947e-28	2.35462e-25	Kinase family protein (AHRD V3.3 *** B9GPM5_POPTR)
Solyc07g007410.3	23.568	131.242	1662.08	2.60266	0.237615	10.9532	6.4109e-28	2.67066e-25	Leucine-rich repeat family protein (AHRD V3.3 *** AT1G15740.1)
Solyc12g005700.2	27.5748	0.77296	169.146	-4.98434	0.456433	-10.9202	9.23085e-28	3.77674e-25	transmembrane protein, putative (DUF1218) (AHRD V3.3 *** AT4G21310.1)
Solyc08g082090.1	413.601	20.6892	2087.17	-4.18184	0.383037	-10.9176	9.49861e-28	3.81811e-25	LOW QUALITY:Avr9/Cf-9 rapidly elicited protein (AHRD V3.3 *** AT5G41810.2)
Solyc01g088400.3	18.5053	0.977524	504.559	-4.13384	0.380318	-10.8695	1.61163e-27	6.15426e-25	ECERIFERUM 1
Solyc03g120380.3	71.8029	4.76947	807.493	-3.78633	0.348968	-10.8501	1.99237e-27	7.36278e-25	auxin-regulated IAA19
Solyc02g081980.3	38.3062	2.74806	777.808	-3.68865	0.340521	-10.8324	2.41864e-27	8.65872e-25	Apyrase (AHRD V3.3 *** APY_SOLTU)
Solyc05g043330.3	82.0023	18.3021	1310.42	-2.03189	0.187562	-10.8332	2.39667e-27	8.65872e-25	GDSL esterase/lipase (AHRD V3.3 *** W9STE9_9ROSA)
Solyc05g009270.3	15.4466	1.57212	305.933	-3.15398	0.293377	-10.7506	5.88605e-27	2.07479e-24	3-ketoacyl-CoA synthase (AHRD V3.3 *** M9Z390_GOSRA)
Solyc09g061890.3	14.4092	1.42775	435.953	-3.21247	0.299691	-10.7193	8.26485e-27	2.84755e-24	Pectate lyase (AHRD V3.3 *** M1BAL5_SOLTU)
Solyc12g019480.2	6.7281	0.533712	233.519	-3.50425	0.326932	-10.7186	8.3269e-27	2.84755e-24	Formin-like protein (AHRD V3.3 *** K4DDH4_SOLLC)
Solyc01g079410.3	33.0102	6.4176	517.33	-2.22607	0.208837	-10.6594	1.57645e-26	5.31171e-24	Calcium-dependent phosphotriesterase superfamily protein (AHRD V3.3 *** A0A061DRE0_THECC)
Solyc10g009110.1	616.978	78.0154	4564.02	-2.84643	0.267384	-10.6455	1.83032e-26	6.07771e-24	ethylene response factor F.5
Solyc09g089580.3	163.935	1477.06	26387.7	3.32587	0.314952	10.5599	4.5705e-26	1.49599e-23	2-oxoglutarate (2OG) and Fe(II)-dependent oxygenase superfamily protein (AHRD V3.3 *** AT1G06620.1)
Solyc01g096450.3	106.184	16.3014	2199.72	-2.58036	0.244789	-10.5412	5.58098e-26	1.801e-23	Aspartic proteinase nepenthesin-1-like protein (AHRD V3.3 *** T2DNA5_PHAVU)
Solyc11g010340.2	30.5805	2.78495	423.983	-3.33985	0.316969	-10.5368	5.84336e-26	1.85949e-23	bHLH transcription factor 069
Solyc05g005290.3	12.0077	102.859	2738.15	3.24611	0.31193	10.4065	2.31502e-25	7.07224e-23	Poly [ADP-ribose] polymerase (AHRD V3.3 *** K4BW60_SOLLC)
Solyc07g007420.3	43.7878	238.497	1749.37	2.57163	0.247102	10.4071	2.30013e-25	7.07224e-23	F-box/LRR-repeat protein, putative (AHRD V3.3 *-* B9RVD1_RICCO)
Solyc01g111280.2	16.4172	71.253	769.928	2.25895	0.217633	10.3796	3.06947e-25	9.25366e-23	cold shock domain protein 1 (AHRD V3.3 *** AT4G36020.2)
Solyc12g096310.2	1.10144	16.206	179.606	4.00492	0.387037	10.3476	4.28898e-25	1.27622e-22	plant/protein (Protein of unknown function, DUF599) (AHRD V3.3 *** AT5G10580.4)
Solyc08g005050.3	85.3558	13.5002	1781.2	-2.52929	0.244541	-10.343	4.50295e-25	1.32271e-22	transcription factor MYC1
Solyc07g008430.2	79.7759	13.1974	554.604	-2.46413	0.238335	-10.3389	4.69851e-25	1.36269e-22	RING/U-box superfamily protein (AHRD V3.3 --* AT3G56580.3)
Solyc03g006010.3	1.9617	29.7826	651.471	4.08191	0.395101	10.3313	5.08714e-25	1.45696e-22	calcium/calcium/calmodulin-dependent Serine/Threonine-kinase (AHRD V3.3 *** AT2G47010.2)
Solyc08g067940.3	34.2824	2.28073	247.916	-3.78747	0.366948	-10.3216	5.63051e-25	1.59267e-22	To encode a PR protein, Belongs to the plant thionin family with the following members:, putative (AHRD V3.3 -** A0A061GI20_THECC)
Solyc10g006130.1	619.441	45.6837	4333.2	-3.61197	0.35115	-10.2861	8.13882e-25	2.27411e-22	EAR motif SlERF36
Solyc07g006145.1	38.1523	181.349	3756.71	2.39001	0.233398	10.2401	1.3115e-24	3.62037e-22	Cytochrome P450 (AHRD V3.3 *** A9ZT56_COPJA)
Solyc10g081040.1	501.271	44.0155	3140.26	-3.3718	0.330259	-10.2095	1.79698e-24	4.90147e-22	arginine/serine-rich 45 (AHRD V3.3 --* AT1G16610.7)
Solyc02g088090.1	85.4239	6.73052	492.159	-3.52833	0.346915	-10.1706	2.68255e-24	7.09861e-22	Calcium-binding EF-hand (AHRD V3.3 *** A0A103YHF0_CYNCS)
Solyc12g009490.2	210.752	36.2105	610.811	-2.41336	0.237299	-10.1701	2.69544e-24	7.09861e-22	Ethylene-responsive transcription factor (AHRD V3.3 *-* W9QRX0_9ROSA)
Solyc12g009240.1	332.383	0.55078	2421.21	-9.09866	0.901231	-10.0958	5.7648e-24	1.48408e-21	Ethylene-responsive transcription factor ERF017 (AHRD V3.3 *** ERF17_ARATH)
Solyc10g006700.1	527.45	23.8358	1985.59	-4.31114	0.42738	-10.0874	6.28348e-24	1.59964e-21	Calcium-binding family protein (AHRD V3.3 *** B9I910_POPTR)
Solyc01g006610.2	9.10648	49.8488	892.265	2.58801	0.259081	9.9892	1.69947e-23	4.27893e-21	2-oxoglutarate-dependent dioxygenase-related family protein (AHRD V3.3 *** B9GL08_POPTR)
Solyc04g071890.3	69.5177	11.6433	1103.81	-2.4474	0.24581	-9.95648	2.36291e-23	5.88468e-21	Peroxidase (AHRD V3.3 *** K4BTH6_SOLLC)
Solyc12g010540.1	321.257	28.445	4448.84	-3.36681	0.338561	-9.94447	2.66579e-23	6.56759e-21	UDP-glucuronate 4-epimerase 4 (AHRD V3.3 *** GAE4_ARATH)
Solyc08g082770.3	91.3303	12.6382	1357.33	-2.71394	0.274683	-9.88026	5.07037e-23	1.23587e-20	Bidirectional sugar transporter SWEET (AHRD V3.3 *** K4CPS3_SOLLC)
Solyc03g114160.1	15.1146	0.193957	305.581	-6.16962	0.624541	-9.87865	5.15216e-23	1.24259e-20	U-box domain-containing protein 19, putative (AHRD V3.3 *** A0A061G0Z4_THECC)
Solyc02g083480.3	0.241644	10.3687	187.169	5.5875	0.56697	9.85501	6.521e-23	1.55634e-20	Peroxidase (AHRD V3.3 *** K4BAL6_SOLLC)
Solyc06g008580.3	30.6569	3.51162	276.982	-3.00562	0.305596	-9.83527	7.93523e-23	1.87435e-20	auxin-regulated IAA22
Solyc01g009160.2	38.6589	0.984154	444.703	-5.15139	0.524213	-9.82692	8.62189e-23	2.01576e-20	harpin-induced1-like
Solyc11g065930.2	137.659	18.3857	6366.49	-2.78524	0.28489	-9.77656	1.41954e-22	3.25244e-20	Xanthine dehydrogenase (AHRD V3.3 *** H6UJ41_CAMSI)
Solyc02g077370.1	54.1846	0.404521	258.306	-6.93997	0.719947	-9.63956	5.44224e-22	1.23458e-19	Ethylene Response Factor C.5
Solyc11g010250.1	116.204	3.23723	496.156	-5.05638	0.524715	-9.63644	5.60994e-22	1.26015e-19	LOW QUALITY:Avr9/Cf-9 rapidly elicited protein 75 (AHRD V3.3 *** Q9FQY9_TOBAC)
Solyc12g019320.2	9.62651	0.410809	179.947	-4.41219	0.457934	-9.63499	5.68984e-22	1.26569e-19	Protein DETOXIFICATION (AHRD V3.3 *** K4DDF8_SOLLC)
Solyc08g077870.3	1.72041	19.7265	344.72	3.6606	0.385062	9.50652	1.97141e-21	4.30181e-19	Pentatricopeptide repeat (PPR) superfamily protein (AHRD V3.3 --* AT3G22670.1)
Solyc02g089560.3	17.3308	3.33046	397.398	-2.24754	0.237957	-9.44514	3.54941e-21	7.63172e-19	Pentatricopeptide repeat (PPR) superfamily protein, putative (AHRD V3.3 *** A0A061DIE6_THECC)
Solyc10g054440.2	124.564	14.1657	2743.95	-3.00293	0.317949	-9.44471	3.56404e-21	7.63172e-19	arginine decarboxylase 1
Solyc04g082970.3	37.812	4.16924	1383.06	-3.04682	0.322922	-9.43516	3.904e-21	8.28227e-19	electron protein, putative (Protein of unknown function, DUF547) (AHRD V3.3 *** AT1G43020.1)
Solyc01g111270.3	3.90178	24.3056	714.213	2.78723	0.29606	9.4144	4.75783e-21	1.00011e-18	Armadillo repeat only protein (AHRD V3.3 *** A0A072UNA0_MEDTR)
Solyc09g005765.1	28.5907	308.428	1436.84	3.58964	0.381688	9.40464	5.22074e-21	1.08743e-18	T-complex protein 1 subunit zeta 1 (AHRD V3.3 --* TCPZA_ARATH)
Solyc12g017460.1	197.029	18.7776	2342.98	-3.27512	0.348411	-9.40017	5.44726e-21	1.12439e-18	GDSL esterase/lipase (AHRD V3.3 *** A0A199UFA2_ANACO)
Solyc04g071480.1	283.931	24.8443	3530.15	-3.38137	0.359936	-9.39436	5.75663e-21	1.17764e-18	LOW QUALITY:Plant/F1M20-13 protein (AHRD V3.3 *** G7IBZ7_MEDTR)
Solyc09g008530.2	0.280312	3.43757	170.198	3.76999	0.402907	9.35697	8.20589e-21	1.66383e-18	F-box and Leucine Rich Repeat domains containing protein, putative isoform 1 (AHRD V3.3 *** A0A061ETN1_THECC)
Solyc07g056000.2	260.958	1.69425	3107.04	-7.1214	0.761489	-9.35195	8.60466e-21	1.71435e-18	xyloglycan endo-transglycosylase
Solyc07g064380.3	0.0529485	4.3766	131.286	6.50799	0.695884	9.35212	8.59049e-21	1.71435e-18	serine/threonine-protein phosphatase 7 long form-like protein (AHRD V3.3 *-* AT1G32120.1)
Solyc01g006540.3	61.2001	8.13514	1942.19	-2.76949	0.296231	-9.34907	8.84189e-21	1.74642e-18	lipoxygenase C
Solyc07g007260.3	149.58	2.44524	295.068	-5.79731	0.620183	-9.34774	8.95408e-21	1.75347e-18	Metallocarboxypeptidase inhibitor-like protein (AHRD V3.3 *** A0A089Q749_SOLHA)
Solyc01g095320.3	89.8852	570.124	28275.9	2.81784	0.301598	9.34304	9.36065e-21	1.81755e-18	BAG family molecular chaperone regulator 6 (AHRD V3.3 *** A0A0B2R655_GLYSO)
Solyc03g097580.3	2.33797	244.331	4344.03	6.82818	0.732911	9.31652	1.20218e-20	2.31464e-18	Bidirectional sugar transporter SWEET (AHRD V3.3 *** K4BJH5_SOLLC)
Solyc03g097050.3	32.208	2.0213	1425.48	-3.86544	0.416541	-9.27986	1.69703e-20	3.24019e-18	Cellulose synthase-like protein (AHRD V3.3 *** L0ATQ4_POPTO)
Solyc08g041860.1	834.618	139.041	4802.56	-2.44868	0.264313	-9.26433	1.96303e-20	3.65666e-18	serine/arginine repetitive matrix-like protein (AHRD V3.3 *-* AT4G32020.1)
Solyc01g090360.3	47.1766	650.708	3178.95	3.94884	0.4271	9.24569	2.33738e-20	4.31888e-18	non-specific lipid-transfer protein
Solyc04g018110.1	238.763	49.3757	2072.24	-2.13854	0.231556	-9.23553	2.57012e-20	4.71092e-18	Hop-interacting protein THI026 (AHRD V3.3 *** G8Z256_SOLLC)
Solyc01g009470.2	0.197072	3.38472	127.627	4.21282	0.456226	9.23406	2.60567e-20	4.73818e-18	Poly [ADP-ribose] polymerase (AHRD V3.3 *** K4ATE3_SOLLC)
Solyc09g005570.3	25.4448	5.29071	491.018	-2.13678	0.231961	-9.2118	3.20697e-20	5.78567e-18	ALC-interacting protein (AHRD V3.3 *-* G7JN31_MEDTR)
Solyc03g025760.3	5.32504	0.820019	246.356	-2.56965	0.279121	-9.20622	3.37823e-20	6.04703e-18	Protein O-glucosyltransferase 1 (AHRD V3.3 *** A0A199V2E0_ANACO)
Solyc04g079360.1	34.9367	0.259021	260.269	-6.9509	0.758948	-9.15859	5.25783e-20	9.26672e-18	R2R3MYB transcription factor 77
Solyc06g050440.3	33.2652	0.698213	413.145	-5.45985	0.598712	-9.11932	7.55982e-20	1.32222e-17	Peroxidase (AHRD V3.3 *** K4C5I8_SOLLC)
Solyc07g005190.3	3.10804	16.0761	374.036	2.51022	0.275583	9.10876	8.3332e-20	1.43622e-17	Lysosomal Pro-X carboxypeptidase (AHRD V3.3 *** A0A0B0PYF0_GOSAR)
Solyc11g020960.2	49.0856	10.5594	832.952	-2.08969	0.231335	-9.03318	1.66755e-19	2.76862e-17	Proteinase inhibitor II (AHRD V3.3 *-* B3F0C1_TOBAC)
Solyc01g109250.2	25.9156	0.532135	225.729	-5.42393	0.600852	-9.02707	1.76335e-19	2.90661e-17	LOW QUALITY:DUF4228 domain protein (AHRD V3.3 *** I3SPG4_MEDTR)
Solyc10g086030.2	5.331	28.5705	887.938	2.56509	0.28477	9.00758	2.10655e-19	3.42306e-17	Interactor of constitutive active ROPs 2, chloroplastic-like protein (AHRD V3.3 *** A0A0B0PSX8_GOSAR)
Solyc07g056360.1	46.7368	3.88306	155.564	-3.47384	0.385972	-9.00024	2.25229e-19	3.63412e-17	LOW QUALITY:BHLH transcription factor (AHRD V3.3 *-* I1M6X1_SOYBN)
Solyc05g007300.3	19.5023	0.743785	136.31	-4.57848	0.509377	-8.9884	2.50867e-19	4.01948e-17	HVA22-like protein (AHRD V3.3 *** K4BWQ6_SOLLC)
Solyc01g066910.3	266.275	22.3598	861.628	-3.46505	0.385859	-8.98008	2.70578e-19	4.3052e-17	Protease inhibitor/seed storage/lipid transfer protein family protein (AHRD V3.3 *** D7MM18_ARALL)
Solyc03g118810.1	102.121	7.43794	530.715	-3.63413	0.406245	-8.94567	3.69701e-19	5.84179e-17	Calcium binding protein (AHRD V3.3 *** Q93YA8_SESRO)
Solyc11g005820.1	36.9136	5.27652	236.928	-2.68244	0.300425	-8.92882	4.30595e-19	6.71142e-17	Pectinesterase inhibitor (AHRD V3.3 *** A0A103Y9H8_CYNCS)
Solyc07g007250.3	6159.91	853.605	37162.9	-2.72833	0.305879	-8.91964	4.67789e-19	7.24188e-17	Metallocarboxypeptidase inhibitor (AHRD V3.3 *** MCPI_SOLLC)
Solyc05g007040.1	26.9823	291.74	817.809	3.58951	0.403587	8.89403	5.89306e-19	9.02458e-17	LOW QUALITY:Disease resistance protein (TIR-NBS-LRR class) family (AHRD V3.3 --* AT5G36930.4)
Solyc10g079420.1	275.968	47.1539	1966.76	-2.40318	0.27021	-8.89375	5.9082e-19	9.02458e-17	Calcium-binding EF-hand (AHRD V3.3 *** A0A103XQG1_CYNCS)
Solyc01g107730.3	17.1774	2.66968	323.567	-2.55085	0.288075	-8.85484	8.38053e-19	1.27162e-16	D-type cyclin-2
Solyc09g091430.3	22.1927	3.36667	494.071	-2.60077	0.293857	-8.85045	8.71636e-19	1.31388e-16	Pectate lyase (AHRD V3.3 *** M1CWG5_SOLTU)
Solyc10g007800.3	8.67429	32.9613	642.971	2.06875	0.234098	8.8371	9.82348e-19	1.47108e-16	protodermal factor 1 (AHRD V3.3 *-* AT2G42840.1)
Solyc03g044910.1	198.466	938.688	10346.1	2.38336	0.270565	8.80885	1.26435e-18	1.86895e-16	GNS1/SUR4 membrane protein family (AHRD V3.3 *** AT4G36830.1)
Solyc09g082810.3	41.294	305.94	3642.43	3.0044	0.341713	8.79218	1.46689e-18	2.15445e-16	Glycine-rich protein (AHRD V3.3 *-* D2K2U0_TOBAC)
Solyc06g007190.3	16.889	0.22346	313.641	-6.12071	0.696632	-8.78614	1.54781e-18	2.24452e-16	Protein phosphatase 2C (AHRD V3.3 *** Q3V656_SOLTU)
Solyc12g010020.2	35.697	1.96389	140.534	-4.07553	0.464123	-8.78114	1.61827e-18	2.33193e-16	Leucine aminopeptidase A1
Solyc09g082250.2	4.31936	26.4108	468.095	2.76187	0.314553	8.7803	1.63045e-18	2.3348e-16	Acetyltransferase (GNAT) domain protein (AHRD V3.3 *-* A0A072UXR7_MEDTR)
Solyc11g012650.2	4.068	30.118	166.833	3.01386	0.345056	8.73441	2.44937e-18	3.46419e-16	Tapetum determinant 1 (AHRD V3.3 *** A0A061FZR9_THECC)
Solyc03g093080.3	138.085	0.870993	1457.41	-7.18653	0.82416	-8.71983	2.78623e-18	3.91644e-16	Xyloglucan endotransglucosylase/hydrolase (AHRD V3.3 *** K4BII5_SOLLC)
Solyc11g067250.2	0.18574	7.47281	220.811	5.52124	0.634043	8.708	3.09282e-18	4.3209e-16	Poly [ADP-ribose] polymerase (AHRD V3.3 *** K4D9Y2_SOLLC)
Solyc09g010860.3	56.3013	10.6892	786.87	-2.27479	0.262051	-8.68071	3.93293e-18	5.46129e-16	expansin precursor 4
Solyc04g007690.3	7.33629	0.41594	198.972	-4.04453	0.466584	-8.66839	4.38288e-18	6.04943e-16	SlPIN3
Solyc10g078770.2	5.91067	83.4061	354.117	3.97883	0.459586	8.65742	4.82553e-18	6.62052e-16	Seed maturation protein (AHRD V3.3 *** Q9LKC5_GLYTO)
Solyc11g022590.1	208.6	37.5605	1638.58	-2.35269	0.272332	-8.63907	5.66711e-18	7.72886e-16	trypsin inhibitor-like protein precursor
Solyc08g078190.1	57.6381	3.05598	574.44	-4.07304	0.471848	-8.63209	6.0241e-18	8.16711e-16	ethylene-responsive transcription factor
Solyc05g052560.1	888.149	62.3851	1563.5	-3.68505	0.427199	-8.62607	6.34941e-18	8.5575e-16	LOW QUALITY:Pectinacetylesterase family protein (AHRD V3.3 --* AT2G46930.1)
Solyc02g081890.3	1.48156	9.49299	218.596	2.80699	0.326146	8.60653	7.53053e-18	1.00314e-15	Core-2/I-branching beta-1,6-N-acetylglucosaminyltransferase family protein, putative (AHRD V3.3 *** A0A061GH16_THECC)
Solyc01g010490.3	0.525933	5.6171	116.616	3.54283	0.412218	8.59455	8.35888e-18	1.10068e-15	Cytochrome P450 (AHRD V3.3 *** A0A061FSW2_THECC)
Solyc03g098240.3	29.2077	138.228	3973.38	2.3911	0.278264	8.59292	8.4789e-18	1.11011e-15	glutamate decarboxylase
Solyc01g103650.3	11.3444	1.73338	251.654	-2.58774	0.302252	-8.56151	1.11398e-17	1.44201e-15	Embryogenesis-associated EMB8 (AHRD V3.3 *** A0A0B0MZB5_GOSAR)
Solyc08g075800.1	0.514132	13.0905	243.315	4.8416	0.565786	8.5573	1.1554e-17	1.48721e-15	AMP-dependent synthetase and ligase family protein (AHRD V3.3 *** B9H5H2_POPTR)
Solyc06g084430.3	106.755	4.33866	567.774	-4.47222	0.524012	-8.53457	1.40679e-17	1.79069e-15	Cupredoxin superfamily protein (AHRD V3.3 --* AT4G39830.1)
Solyc06g072670.3	5.77751	26.4484	410.217	2.33411	0.275355	8.47671	2.31657e-17	2.93244e-15	hydroxysteroid dehydrogenase 1 (AHRD V3.3 *** AT5G50700.1)
Solyc09g090150.3	561.235	2574.56	51935.7	2.34756	0.277412	8.46235	2.62037e-17	3.28076e-15	11S storage globulin (AHRD V3.3 *** O82437_COFAR)
Solyc11g006230.2	75.6129	7.53236	1578.41	-3.21646	0.380286	-8.45801	2.71983e-17	3.38678e-15	GRF1-interacting factor-like protein (AHRD V3.3 *** G7I6V2_MEDTR)
Solyc10g086640.2	5.12141	0.632021	190.386	-2.89763	0.342855	-8.45149	2.87609e-17	3.54284e-15	BEL1-like homeodomain protein (AHRD V3.3 *** G7L5K2_MEDTR)
Solyc05g053640.1	7.61421	100.844	289.583	3.88884	0.460493	8.44495	3.0418e-17	3.72693e-15	LOW QUALITY:Clavata3/ESR (CLE) gene family member MtCLE06 (AHRD V3.3 --* G7L1C0_MEDTR)
Solyc02g089640.3	65.9343	5.4399	3337.6	-3.47893	0.412741	-8.42884	3.49108e-17	4.25466e-15	cellulose-synthase-like
Solyc03g096097.1	0.140414	4.13123	100.305	5.06072	0.603041	8.392	4.77945e-17	5.79401e-15	Protein yippee-like (AHRD V3.3 *** K4BJ32_SOLLC)
Solyc07g065110.1	435.514	39.4492	1455.66	-3.3306	0.397168	-8.38586	5.03566e-17	6.07247e-15	Lipid transfer protein (AHRD V3.3 *** G7J041_MEDTR)
Solyc12g099430.2	32.8945	174.065	4734.17	2.55696	0.305354	8.37377	5.58048e-17	6.69424e-15	Epoxide hydrolase (AHRD V3.3 *** A0A072UTA2_MEDTR)
Solyc12g045030.2	9.83784	0.549626	120.411	-4.01439	0.479531	-8.37149	5.68943e-17	6.78939e-15	NAD(P)-binding Rossmann-fold superfamily protein (AHRD V3.3 *** AT3G55310.1)
Solyc05g006390.1	110.852	7.38444	294.916	-3.76444	0.450633	-8.35367	6.61759e-17	7.85608e-15	LOW QUALITY:CDP-diacylglycerol--glycerol-3-phosphate 3-phosphatidyltransferase, putative (AHRD V3.3 *** A0A061FTS5_THECC)
Solyc06g062960.2	4.0224	22.1393	235.985	2.60645	0.313153	8.32327	8.55679e-17	1.01058e-14	DUF1677 family protein (DUF1677) (AHRD V3.3 *** AT1G72510.2)
Solyc06g072840.3	77.2801	316.94	5189.42	2.17779	0.262198	8.30589	9.90707e-17	1.15812e-14	Hydrogen peroxide induced protein 1 (AHRD V3.3 *** J7F198_CAMSI)
Solyc08g079700.2	457.553	50.6488	4026.63	-3.03605	0.365597	-8.30438	1.00345e-16	1.16705e-14	Zinc finger A20 and AN1 domain-containing stress-associated protein (AHRD V3.3 *** V5PZR5_9CARY)
Solyc04g063210.3	11.5628	1.65743	334.208	-2.68513	0.323541	-8.2992	1.04813e-16	1.21286e-14	Caffeoyl-CoA O-methyltransferase (AHRD V3.3 *** CAMT_MESCR)
Solyc05g009790.1	78.6766	0.22221	912.846	-8.32141	1.00355	-8.29199	1.11373e-16	1.2823e-14	AP2/B3 transcription factor family protein (AHRD V3.3 *** AT1G25560.1)
Solyc10g085210.2	0.369459	5.50244	104.363	4.00913	0.485284	8.26141	1.43968e-16	1.64929e-14	transcription factor-like protein (AHRD V3.3 *** AT1G58330.1)
Solyc08g079235.1	9.97213	52.9911	366.053	2.54996	0.309195	8.24711	1.62274e-16	1.84061e-14	Plant invertase/pectin methylesterase inhibitor (AHRD V3.3 *** G7KG88_MEDTR)
Solyc12g005400.2	9.02734	0.650382	194.496	-3.63817	0.442749	-8.21723	2.08265e-16	2.35062e-14	Cyclic nucleotide-gated ion channel, putative (AHRD V3.3 *** B9SIE1_RICCO)
Solyc05g014120.1	4.52114	25.71	236.967	2.65376	0.323392	8.20602	2.28646e-16	2.55548e-14	LOW QUALITY:S-adenosyl-L-methionine-dependent methyltransferases superfamily protein (AHRD V3.3 *** AT1G24480.1)
Solyc02g080160.3	75.6831	8.81603	1220.1	-2.99004	0.364589	-8.20115	2.38104e-16	2.64827e-14	Xyloglucan endotransglucosylase/hydrolase (AHRD V3.3 *** K4B9N7_SOLLC)
Solyc06g060620.3	92.7902	17.6934	2369.19	-2.26131	0.27629	-8.18455	2.73329e-16	3.02537e-14	Nitrate transporter (AHRD V3.3 *** Q852P7_TOBAC)
Solyc10g008205.1	4.49468	36.0681	156.092	3.14829	0.385045	8.17644	2.92362e-16	3.22048e-14	Non-specific lipid-transfer protein (AHRD V3.3 *** B9RVV8_RICCO)
Solyc07g017437.1	4.56407	0.211647	89.434	-4.27005	0.523011	-8.16436	3.2314e-16	3.54248e-14	3-oxo-5-alpha-steroid 4-dehydrogenase family protein (AHRD V3.3 --* AT2G16530.5)
Solyc05g051660.1	79.5156	298.305	3848.9	2.05558	0.25231	8.14705	3.72906e-16	4.06858e-14	Alpha/beta-Hydrolases superfamily protein (AHRD V3.3 *** A0A061EKQ6_THECC)
Solyc02g092450.3	5.1496	0.188223	255.12	-4.63531	0.569413	-8.14051	3.93604e-16	4.25311e-14	Calcium-transporting ATPase (AHRD V3.3 *** M1BXI4_SOLTU)
Solyc07g056640.1	65.4121	5.38281	111.905	-3.45653	0.424704	-8.13868	3.99623e-16	4.27858e-14	cycling DOF factor 2 (AHRD V3.3 --* AT5G39660.3)
Solyc01g095305.1	49.6355	317.924	1030.57	2.83271	0.348695	8.12373	4.5207e-16	4.81759e-14	Protein PHOSPHATE STARVATION RESPONSE 2 (AHRD V3.3 --* PHR2_ORYSJ)
Solyc02g090960.1	51.3468	9.04844	210.025	-2.3751	0.292713	-8.11407	4.89521e-16	5.19255e-14	Rapid alkalinization factor 3 (AHRD V3.3 *** Q6TF27_SOLCH)
Solyc06g068460.3	120.935	12.4538	2213.17	-3.14648	0.38801	-8.10927	5.09247e-16	5.37689e-14	WRKY transcription factor 40
Solyc07g064820.1	9.89282	0.294566	146.347	-4.92196	0.60746	-8.10253	5.38295e-16	5.65753e-14	LOW QUALITY:MAP kinase kinase kinase 59
Solyc06g034290.3	8.07796	0.783076	163.728	-3.25577	0.402489	-8.0891	6.01091e-16	6.28868e-14	Glycerol-3-phosphate transporter, putative (AHRD V3.3 *** B9R9S6_RICCO)
Solyc07g007590.1	58.8367	9.77605	766.269	-2.4425	0.302425	-8.07639	6.67141e-16	6.94797e-14	Arogenate dehydrogenase 1 (AHRD V3.3 *** F1BPV5_SOLPN)
Solyc07g064220.1	5.40273	40.5161	189.91	3.05101	0.379818	8.03282	9.52567e-16	9.87566e-14	LOW QUALITY:Grain softness protein (AHRD V3.3 -** G8CLR7_PSAJU)
Solyc05g051850.3	88.5639	376.566	9896.85	2.23927	0.279018	8.02553	1.01088e-15	1.0433e-13	putative myo-inositol-1-phosphatase
Solyc06g035490.3	17.2243	0.779314	187.047	-4.35963	0.545328	-7.9945	1.30096e-15	1.33666e-13	bHLH transcription factor 042
Solyc02g083930.1	33.2538	138.136	580.965	2.19055	0.275284	7.95743	1.75656e-15	1.79671e-13	LOW QUALITY:Transducin/WD40 repeat-like superfamily protein (AHRD V3.3 *-* A0A061DFB2_THECC)
Solyc08g078890.2	18.5388	97.5037	1032.44	2.54244	0.320072	7.94335	1.96792e-15	2.00396e-13	Bifunctional inhibitor/lipid-transfer protein/seed storage 2S albumin superfamily protein (AHRD V3.3 *-* AT1G62500.1)
Solyc02g094010.2	4.69752	0.216236	157.63	-4.31014	0.543998	-7.92309	2.31683e-15	2.34881e-13	Kinase family protein (AHRD V3.3 *** B9GJR7_POPTR)
Solyc02g065570.1	519.692	97.1202	930.622	-2.27956	0.288609	-7.89846	2.82363e-15	2.8375e-13	LOW QUALITY:Rotundifolia-like protein (AHRD V3.3 *** A0A072V006_MEDTR)
Solyc12g010200.2	1.13099	6.17739	253.026	2.59	0.328095	7.89404	2.92553e-15	2.91434e-13	Hexosyltransferase (AHRD V3.3 *** K4DCA7_SOLLC)
Solyc01g099370.3	219.11	20.2236	1964.96	-3.28948	0.417051	-7.88748	3.0836e-15	3.0585e-13	Calcium-dependent lipid-binding (CaLB domain) family protein (AHRD V3.3 *** AT3G16510.1)
Solyc02g071220.3	20.3936	3.10213	288.3	-2.57823	0.327134	-7.88125	3.24124e-15	3.20101e-13	type-A response regulator2
Solyc08g068610.3	6.64972	0.0832698	112.718	-6.15587	0.781551	-7.87647	3.36752e-15	3.31144e-13	Decarboxylase family protein IPR002129 Pyridoxal phosphate-dependent decarboxylase
Solyc09g013150.3	23.3861	4.78222	593.929	-2.15742	0.275699	-7.82529	5.06501e-15	4.91736e-13	Phosphate transporter (AHRD V3.3 *** A0A0B5WYW1_MANES)
Solyc06g005630.2	7.32152	30.6001	477.614	2.21013	0.282802	7.81511	5.49147e-15	5.28658e-13	RING/U-box superfamily protein (AHRD V3.3 *** AT3G55530.1)
Solyc08g006110.3	40.2295	165.517	2631.06	2.19111	0.280942	7.79915	6.23236e-15	5.94982e-13	BZIP transcription factor (AHRD V3.3 *** G7I545_MEDTR)
Solyc04g016000.3	9.36638	0.134467	119.813	-6.00975	0.770649	-7.7983	6.27465e-15	5.96534e-13	SolycHsfB3a
Solyc08g081555.1	67.8518	5.54628	586.916	-3.47392	0.445577	-7.79646	6.36666e-15	6.02781e-13	1-aminocyclopropane-1-carboxylate synthase (AHRD V3.3 *-* Q96579_SOLLC)
Solyc10g009080.3	54.4923	11.421	477.471	-2.10657	0.271067	-7.7714	7.76221e-15	7.25909e-13	Squamosa promoter binding protein 3
Solyc06g009190.3	97.0104	19.5827	2438.12	-2.18882	0.281707	-7.76985	7.85785e-15	7.31866e-13	Pectinesterase (AHRD V3.3 *** K4C3U9_SOLLC)
Solyc05g010030.3	9.84768	1.47133	157.994	-2.61377	0.336689	-7.76316	8.28407e-15	7.65341e-13	MIZU-KUSSEI-like protein (Protein of unknown function, DUF617) (AHRD V3.3 *** AT3G25640.2)
Solyc03g062740.3	0.254754	1.95471	148.215	3.0596	0.394222	7.76109	8.42015e-15	7.74789e-13	acyl-activating enzyme 17 (AHRD V3.3 --* AT5G23050.1)
Solyc06g005650.2	299.654	41.206	2882.78	-2.72813	0.352104	-7.74809	9.32816e-15	8.51501e-13	LOW QUALITY:E3 ubiquitin-protein ligase RING1-like protein (AHRD V3.3 *** A0A072V012_MEDTR)
Solyc10g084000.2	16.3287	1.60808	250.666	-3.20847	0.414851	-7.73402	1.04201e-14	9.32601e-13	Heavy metal transport/detoxification superfamily protein (AHRD V3.3 *** AT2G36950.1)
Solyc03g093540.1	26.8602	1.18128	187.849	-4.32269	0.561005	-7.70526	1.30578e-14	1.15961e-12	Ethylene-responsive transcription factor 5 (AHRD V3.3 *** ERF5_TOBAC)
Solyc06g062580.3	8.52858	1.95108	419.768	-2.00257	0.260504	-7.68728	1.50301e-14	1.31439e-12	Beta-galactosidase (AHRD V3.3 *** BGAL_SOLLC)
Solyc09g098030.3	2.1364	0.100555	95.0479	-4.26861	0.555956	-7.67796	1.61642e-14	1.40286e-12	Cytochrome P450 (AHRD V3.3 *** A0A103Y530_CYNCS)
Solyc12g098130.1	57.128	258.735	1360.86	2.33065	0.3037	7.67417	1.66494e-14	1.43951e-12	Glucose-6-phosphate isomerase, cytosolic 1 (AHRD V3.3 --* G6PI1_CLARO)
Solyc02g091500.1	166.867	13.0459	830.494	-3.52973	0.46024	-7.66933	1.72894e-14	1.48923e-12	Calcium binding protein (AHRD V3.3 *** Q93YA8_SESRO)
Solyc09g056385.1	17.1227	0.803034	125.356	-4.30408	0.562407	-7.65295	1.96417e-14	1.68551e-12	auxin-induced in root cultures-like protein (AHRD V3.3 *** AT3G07390.1)
Solyc12g097000.2	8.75265	0.336228	86.0521	-4.51362	0.59113	-7.63558	2.24807e-14	1.92193e-12	TIR-NBS-LRR class disease resistance protein (AHRD V3.3 *-* A2I7Q5_9ROSI)
Solyc08g062340.3	62.9417	422.859	2426.05	2.90698	0.382146	7.60698	2.80575e-14	2.38979e-12	Heat-shock protein, putative (AHRD V3.3 *** B9RQT7_RICCO)
Solyc02g089900.1	43.0091	4.93743	911.838	-2.99743	0.394231	-7.60323	2.88836e-14	2.45104e-12	Kinase family protein (AHRD V3.3 *** B9HEM3_POPTR)
Solyc01g109390.3	50.3311	0.325467	153.885	-7.18827	0.946497	-7.5946	3.08742e-14	2.61029e-12	Protease inhibitor/seed storage/lipid transfer protein family protein (AHRD V3.3 *** D7MM18_ARALL)
Solyc01g081060.3	35.1569	137.461	2348.11	2.08837	0.275024	7.59338	3.11657e-14	2.62525e-12	xyloglucan endotransglucosylase-hydrolase XTH5
Solyc02g089250.3	102.908	19.351	2480.54	-2.28942	0.301974	-7.58154	3.41488e-14	2.85553e-12	Pollen Ole e 1 allergen and extensin family protein (AHRD V3.3 *** A0A061EFL6_THECC)
Solyc10g008410.1	30.1528	5.30687	179.808	-2.37813	0.313743	-7.57988	3.45871e-14	2.88167e-12	RING/U-box superfamily protein (AHRD V3.3 *-* AT1G19310.1)
Solyc02g069910.2	105.695	15.788	383.402	-2.61012	0.344555	-7.57535	3.58173e-14	2.97335e-12	LOW QUALITY:BnaC07g36860D protein (AHRD V3.3 -** A0A078DYT9_BRANA)
Solyc01g067510.3	30.7529	4.06704	817.152	-2.8056	0.371245	-7.55728	4.11596e-14	3.39227e-12	Kinase family protein (AHRD V3.3 *** B9GNF8_POPTR)
Solyc12g010420.1	80.1237	2.04452	137.032	-5.10999	0.679215	-7.52338	5.33787e-14	4.38356e-12	LOW QUALITY:NHL domain protein (AHRD V3.3 --* AT5G14895.1)
Solyc09g082350.1	4.2511	32.0526	137.167	3.03482	0.403491	7.52141	5.41886e-14	4.43418e-12	Vicilin-like protein (AHRD V3.3 *-* Q9SEW4_9ROSI)
Solyc10g051020.2	1.41303	13.7769	307.48	3.44425	0.458198	7.51695	5.60673e-14	4.55537e-12	Cytochrome P450 (AHRD V3.3 *** A9ZT56_COPJA)
Solyc01g102840.3	27.9903	2.95493	739.407	-3.10264	0.413786	-7.49818	6.471e-14	5.23899e-12	TIR-NBS-LRR class disease resistance protein (AHRD V3.3 *** A2I7Q5_9ROSI)
Solyc10g081980.2	62.6934	9.16373	794.555	-2.63875	0.352202	-7.49216	6.77476e-14	5.42739e-12	Late embryogenesis abundant (LEA) hydroxyproline-rich glycoprotein family, putative (AHRD V3.3 *** A0A061F1P4_THECC)
Solyc10g009120.2	193.181	29.5432	453.59	-2.57273	0.344642	-7.46494	8.33399e-14	6.58443e-12	LOW QUALITY:DNA repair (Rad51) family protein (AHRD V3.3 --* AT2G28560.6)
Solyc08g078040.3	19.1597	1.52143	682.338	-3.51521	0.471631	-7.4533	9.10328e-14	7.16751e-12	FAD/NAD(P)-binding oxidoreductase family protein (AHRD V3.3 *** AT2G35660.1)
Solyc03g080150.3	11.5683	0.178715	114.18	-5.9316	0.797569	-7.4371	1.02922e-13	8.07585e-12	Peroxidase (AHRD V3.3 *** K4BHZ1_SOLLC)
Solyc10g084990.2	4.30922	0.836808	198.197	-2.22785	0.299719	-7.43313	1.06058e-13	8.29354e-12	Phosphatidylinositol:ceramide inositolphosphotransferase (AHRD V3.3 *** IPCS_ORYSI)
Solyc12g013610.2	14.0675	1.20675	106.18	-3.40979	0.458877	-7.43073	1.08001e-13	8.41671e-12	LOW QUALITY:calmodulin-binding protein (DUF1645) (AHRD V3.3 *** AT2G15760.1)
Solyc01g103590.3	106.321	16.6306	828.903	-2.55524	0.344334	-7.42082	1.16393e-13	9.00946e-12	Lactoylglutathione lyase / glyoxalase I family protein (AHRD V3.3 *** A0A061DWL3_THECC)
Solyc07g052990.1	241.408	27.4489	632.305	-3.02183	0.408322	-7.40061	1.35556e-13	1.04575e-11	LOW QUALITY:Ypt/Rab-GAP domain of gyp1p superfamily protein (AHRD V3.3 --* AT2G43490.5)
Solyc06g066800.2	132.216	25.1877	2079.29	-2.26314	0.306281	-7.3891	1.47826e-13	1.13657e-11	Nucleotide-diphospho-sugar transferases superfamily protein (AHRD V3.3 *** AT1G64980.2)
Solyc02g032660.3	2.25139	12.8854	291.19	2.66011	0.361525	7.35802	1.86653e-13	1.41609e-11	Protein DETOXIFICATION (AHRD V3.3 *** K4B5L0_SOLLC)
Solyc11g066100.2	50.6454	197.069	5393.64	2.10898	0.287348	7.33948	2.14432e-13	1.61085e-11	heat shock protein 70 (AHRD V3.3 *** AT3G12580.1)
Solyc06g083040.3	0.53111	11.7401	240.618	4.63126	0.631141	7.33791	2.16953e-13	1.62445e-11	wound-inducible carboxypeptidase
Solyc06g071810.1	47.3798	7.13652	1006.85	-2.60413	0.355022	-7.33513	2.21505e-13	1.65314e-11	Leucine-rich repeat receptor-like kinase (AHRD V3.3 *** K4C8Q3_SOLLC)
Solyc06g061280.3	4.94571	0.302147	74.8982	-3.90191	0.532826	-7.32304	2.42411e-13	1.79165e-11	Cinnamoyl-CoA reductase, putative (AHRD V3.3 *** B9S247_RICCO)
Solyc09g072560.3	1085.39	4048.35	96276.5	2.04825	0.280174	7.31064	2.65881e-13	1.94629e-11	Legumin 11S-globulin (AHRD V3.3 *** Q39770_GINBI)
Solyc01g107340.3	33.93	7.13739	377.383	-2.11996	0.290206	-7.30501	2.77252e-13	2.02305e-11	Copper ion binding protein, putative (AHRD V3.3 *** B9SG43_RICCO)
Solyc04g074740.3	2.94211	13.8616	228.505	2.36938	0.32527	7.28435	3.23231e-13	2.34363e-11	Blue copper protein, putative (AHRD V3.3 *** B9RJR1_RICCO)
Solyc01g105880.4	2.48867	0.0297235	77.2038	-6.19881	0.855129	-7.24898	4.19929e-13	3.03515e-11	Monoterpenoid synthase 2
Solyc02g093280.2	5.47566	0.375625	79.9204	-3.75655	0.519346	-7.23324	4.7161e-13	3.39797e-11	LOW QUALITY:bHLH transcription factor 017
Solyc03g121900.1	46.5039	4.65499	160.298	-3.21578	0.445256	-7.22232	5.11084e-13	3.64796e-11	Bifunctional inhibitor/lipid-transfer protein/seed storage 2S albumin superfamily protein (AHRD V3.3 *** AT5G48490.1)
Solyc07g052790.2	3.2865	0.237725	78.795	-3.66659	0.507656	-7.2226	5.10045e-13	3.64796e-11	disease resistance protein (TIR-NBS-LRR class) (AHRD V3.3 *** AT5G17680.2)
Solyc02g091250.1	29.0961	0.707381	114.205	-5.17124	0.716528	-7.21709	5.31122e-13	3.77922e-11	LOW QUALITY:mediator of RNA polymerase II transcription subunit (AHRD V3.3 *** AT2G01300.1)
Solyc07g055490.3	10.1232	1.69037	196.827	-2.43921	0.338305	-7.2101	5.59092e-13	3.96592e-11	Cytochrome P450 (AHRD V3.3 *** A0A124SAX2_CYNCS)
Solyc02g084210.1	13.098	2.22662	163.416	-2.41884	0.335822	-7.20277	5.90032e-13	4.17247e-11	GDP-mannose 4,6 dehydratase 1 (AHRD V3.3 *** GMD1_ARATH)
Solyc03g115690.1	2.05688	31.0665	357.861	4.0859	0.568863	7.18257	6.84105e-13	4.79334e-11	LOW QUALITY:Transmembrane protein, putative (AHRD V3.3 *** A0A072UQ71_MEDTR)
Solyc03g096130.2	0.133951	2.84811	65.2286	4.57309	0.638691	7.1601	8.0621e-13	5.63167e-11	Protein yippee-like (AHRD V3.3 *** YIPL_SOLTU)
Solyc07g061800.3	98.8396	472.766	4948.24	2.41041	0.336985	7.15287	8.49806e-13	5.90023e-11	SOUL heme-binding family protein (AHRD V3.3 *** AT1G17100.1)
Solyc10g006740.3	13.9765	1.34923	102.888	-3.26186	0.455997	-7.15324	8.47506e-13	5.90023e-11	Calcium-binding family protein (AHRD V3.3 *** B9I910_POPTR)
Solyc07g009380.3	18.4772	87.6074	1394.81	2.38201	0.333114	7.15074	8.63139e-13	5.97469e-11	xyloglucan endotransglucosylase-hydrolase 2
Solyc02g076670.3	3.97298	0.112149	69.6983	-5.01691	0.702596	-7.14054	9.29674e-13	6.3966e-11	MYB-like transcription factor family protein (AHRD V3.3 *** A0A072TT31_MEDTR)
Solyc09g008770.3	3.28599	13.3527	261.978	2.16282	0.303802	7.11918	1.08574e-12	7.44805e-11	Late embryogenesis abundant protein, putative (AHRD V3.3 *** G7I9D0_MEDTR)
Solyc09g075600.2	3.26012	25.0634	244.15	3.09937	0.435655	7.11427	1.12503e-12	7.67165e-11	GATA transcription factor-like protein (AHRD V3.3 *** AT1G02700.1)
Solyc08g080480.3	123.545	555.339	5258.15	2.32271	0.326784	7.10778	1.17927e-12	8.01762e-11	Monomeric alpha-amylase inhibitor (AHRD V3.3 --* C4P627_TRIDC)
Solyc04g005480.1	163.774	22.1237	936.948	-2.76432	0.389159	-7.10332	1.21793e-12	8.25599e-11	LOW QUALITY:Nodulin-related protein 1, putative (AHRD V3.3 *** A0A061EHK7_THECC)
Solyc01g099210.3	3.88904	0.323427	156.781	-3.47841	0.490951	-7.08506	1.38988e-12	9.28427e-11	Lipoxygenase (AHRD V3.3 *** A8W7J7_CAMSI)
Solyc01g100690.3	13.3159	50.1059	1932.88	2.0554	0.290051	7.08633	1.37711e-12	9.28427e-11	Transmembrane protein, putative (AHRD V3.3 *** A0A072VMF3_MEDTR)
Solyc02g093580.3	5.28548	0.0996269	77.5762	-5.60077	0.790435	-7.08568	1.38366e-12	9.28427e-11	Tomato 9612 mRNA
Solyc12g088940.2	5.3788	0.516776	187.67	-3.2548	0.459435	-7.08434	1.39711e-12	9.30539e-11	MAP kinase kinase kinase 87
Solyc10g005380.3	1.56417	13.4717	148.907	3.26245	0.460647	7.08231	1.41766e-12	9.41493e-11	Transmembrane protein, putative (AHRD V3.3 *** G7K108_MEDTR)
Solyc08g068680.3	8.40639	0.0851196	135.246	-6.43434	0.908735	-7.08054	1.43593e-12	9.50865e-11	aromatic amino acid decarboxylase 1A
Solyc02g069330.1	4.83168	33.1498	206.885	2.92635	0.41451	7.05979	1.66753e-12	1.09789e-10	LOW QUALITY:Invertase inhibitor (AHRD V3.3 *** A0A0B5KSF6_MANES)
Solyc10g009550.3	19.7115	1.77627	304.246	-3.30778	0.469444	-7.04617	1.8391e-12	1.2005e-10	LOW QUALITY:WRKY transcription factor 42
Solyc08g065420.3	12.0766	2.47198	477.074	-2.16834	0.308089	-7.03804	1.94965e-12	1.26188e-10	bell-like homeodomain protein 4
Solyc09g075820.3	8.09829	1.16179	180.872	-2.65104	0.379394	-6.98756	2.79704e-12	1.78016e-10	Sugar transporter protein 2
Solyc07g006700.1	15.8353	0.731898	94.9412	-4.33792	0.62383	-6.95368	3.55874e-12	2.24622e-10	Pathogenesis-related family protein (AHRD V3.3 *** B9IM28_POPTR)
Solyc10g080410.2	1.02475	4.29481	189.702	2.20452	0.317366	6.9463	3.74995e-12	2.36041e-10	BZIP family transcription factor (AHRD V3.3 *** G7KUH7_MEDTR)
Solyc01g094140.3	0.848069	6.55619	168.906	3.09668	0.446761	6.93139	4.16728e-12	2.61591e-10	Cytochrome P450 family protein (AHRD V3.3 *** B9IC22_POPTR)
Solyc01g099630.3	419.818	62.6049	6633.13	-2.63472	0.380566	-6.92317	4.4164e-12	2.75718e-10	xyloglucan endotransglucosylase-hydrolase 1
Solyc07g008560.3	14.8861	1.0636	374.505	-3.69751	0.534568	-6.91681	4.61916e-12	2.87593e-10	Purple acid phosphatase (AHRD V3.3 *** K4CBX4_SOLLC)
Solyc12g096770.1	15.57	2.17211	230.916	-2.7199	0.393285	-6.91584	4.65094e-12	2.88787e-10	LOW QUALITY:HXXXD-type acyl-transferase family protein, putative (AHRD V3.3 *** A0A061E8Z9_THECC)
Solyc10g085590.1	211.952	25.5518	2829.81	-2.91867	0.423669	-6.88904	5.61696e-12	3.46889e-10	Ubiquitin-conjugating enzyme/RWD-like protein (AHRD V3.3 *** AT3G12400.1)
Solyc04g071070.2	11.7234	1.08198	152.801	-3.33708	0.484529	-6.88726	5.68764e-12	3.4937e-10	Extensin (AHRD V3.3 *** Q06446_SOLTU)
Solyc12g098840.2	0.30346	2.07506	96.6595	2.91966	0.425561	6.86073	6.85076e-12	4.18572e-10	ABC transporter B family protein (AHRD V3.3 *** G7IBR0_MEDTR)
Solyc07g064790.3	89.6758	401.9	2800.36	2.31965	0.338587	6.85097	7.33518e-12	4.46978e-10	calcium ATPase 2 (AHRD V3.3 --* AT4G37640.1)
Solyc12g008960.2	9.06308	0.52902	188.847	-3.95808	0.578269	-6.8447	7.66352e-12	4.65747e-10	Calmodulin-binding family protein (AHRD V3.3 *** A0A061GKK0_THECC)
Solyc03g020080.3	8.46747	0.0911487	138.956	-6.44521	0.94324	-6.83305	8.3127e-12	5.01948e-10	Pin-II type proteinase inhibitor 69 (AHRD V3.3 *** A0A097J9C9_CAPAN)
Solyc07g053240.3	11.7541	0	122.466	-10.3166	1.5101	-6.83176	8.38805e-12	5.04428e-10	R2R3MYB transcription factor 81
Solyc03g112240.1	20.1678	2.01783	85.7945	-3.20611	0.471108	-6.80547	1.00723e-11	6.02551e-10	LOW QUALITY:pyrroline-5-carboxylate reductase (AHRD V3.3 *-* AT4G03600.1)
Solyc09g005730.3	2.8135	22.841	200.68	3.16796	0.465535	6.80498	1.01066e-11	6.03026e-10	Plant protein 1589 of unknown function (AHRD V3.3 *** AT3G55240.1)
Solyc01g105890.3	18.1072	0	367.48	-11.9033	1.75156	-6.79585	1.07676e-11	6.39137e-10	Monoterpene synthase 1
Solyc12g010820.2	3.74485	16.3113	377.937	2.26654	0.333931	6.78745	1.14136e-11	6.73992e-10	Late embryogenesis abundant protein-like (AHRD V3.3 *-* Q9LF88_ARATH)
Solyc08g080490.3	1643.17	5953.36	52633.1	2.00721	0.29606	6.77973	1.20403e-11	7.09168e-10	Grain softness protein (AHRD V3.3 -** G8CLQ8_9POAL)
Solyc12g049400.2	11.2044	1.56853	284.166	-2.71589	0.400931	-6.77396	1.25303e-11	7.34255e-10	Jasmonate-zim-domain protein (AHRD V3.3 *** A0A167V6B0_CAMSI)
Solyc06g068680.3	15.0328	2.11283	580.449	-2.71796	0.401872	-6.76325	1.34933e-11	7.88669e-10	Respiratory burst oxidase homolog (AHRD V3.3 *** Q84KK7_NICBE)
Solyc12g099350.1	0.902823	7.11909	94.9571	3.12838	0.463218	6.75359	1.4423e-11	8.40862e-10	LOW QUALITY:Pyrophosphate--fructose 6-phosphate 1-phosphotransferase subunit alpha (AHRD V3.3 --* PFPA_RICCO)
Solyc11g073010.1	4.69027	0.166592	90.2883	-4.68044	0.694272	-6.7415	1.56758e-11	9.11582e-10	LOW QUALITY:Exocyst subunit EXO70 family protein (AHRD V3.3 *** B9HCA8_POPTR)
Solyc10g005480.3	35.7932	3.94391	317.946	-3.04674	0.452169	-6.73806	1.60516e-11	9.31073e-10	F-box family protein (AHRD V3.3 *** B9H220_POPTR)
Solyc08g060970.3	11.7093	1.70013	229.501	-2.65742	0.394716	-6.73248	1.66792e-11	9.62606e-10	polygalacturonase AF118567
Solyc11g066080.1	40.1035	8.22458	395.96	-2.15827	0.320565	-6.73271	1.66536e-11	9.62606e-10	LOW QUALITY:Transmembrane protein, putative (AHRD V3.3 *** A0A072VCD4_MEDTR)
Solyc08g082210.3	16.5564	2.47149	122.015	-2.62339	0.389811	-6.72991	1.69771e-11	9.77334e-10	AP2/EREBP transcription factor
Solyc02g088240.3	23.7329	2.98402	608.877	-2.87371	0.427081	-6.72872	1.71161e-11	9.82866e-10	Phosphate transporter PHO1-like protein (AHRD V3.3 *** A0A0B0MVV1_GOSAR)
Solyc03g118190.3	8.1745	0.138919	59.5392	-5.80356	0.862649	-6.7276	1.72479e-11	9.87958e-10	Ethylene-responsive transcription factor (AHRD V3.3 *-* W9S0J2_9ROSA)
Solyc04g055260.3	7.64943	0.130569	102.569	-5.7759	0.859966	-6.71643	1.86225e-11	1.05876e-09	S-adenosyl-L-methionine:benzoic acid/salicylic acid carboxyl methyltransferase (AHRD V3.3 *** H9BID1_NICAT)
Solyc06g005560.3	1.35289	0.183171	100.381	-2.74641	0.409163	-6.71227	1.91615e-11	1.0867e-09	expansin9
Solyc12g014200.2	0.214257	6.37826	111.318	5.08833	0.758673	6.70688	1.98833e-11	1.12209e-09	trichome birefringence-like protein (DUF828) (AHRD V3.3 *** AT1G73140.1)
Solyc03g095970.3	6.42701	29.7497	420.777	2.34845	0.350779	6.69497	2.15723e-11	1.21143e-09	NAD(P)-binding Rossmann-fold superfamily protein (AHRD V3.3 *** AT2G47140.1),Pfam:PF13561
Solyc01g066430.3	213.086	6.27123	1931.91	-4.93658	0.738322	-6.68621	2.29021e-11	1.27984e-09	RING/U-box superfamily protein (AHRD V3.3 *** AT2G47560.1)
Solyc07g054060.3	2.16833	10.7403	417.467	2.44409	0.366294	6.67248	2.51514e-11	1.39871e-09	Phospho-N-acetylmuramoyl-pentapeptide-transferase, putative (AHRD V3.3 *-* A0A061EAV9_THECC)
Solyc01g073640.3	328.008	44.2608	3807.05	-2.75736	0.413817	-6.66323	2.6787e-11	1.48606e-09	alcohol dehydrogenase-3,Pfam:PF13561
Solyc03g098730.1	19.0036	0.168671	138.662	-6.7123	1.00989	-6.64656	3.00022e-11	1.65243e-09	Kunitz trypsin inhibitor (AHRD V3.3 *** B8Y888_TOBAC)
Solyc09g009590.1	9.84967	60.6602	340.391	2.77227	0.417253	6.6441	3.05077e-11	1.67624e-09	A20/AN1 zinc finger protein
Solyc08g016150.1	47.037	0	127.703	-10.377	1.56246	-6.64146	3.10589e-11	1.70245e-09	LOW QUALITY:Avr9/Cf-9 rapidly elicited protein 180 (AHRD V3.3 *** Q9FQZ1_TOBAC)
Solyc07g056400.1	11.3721	0.622907	169.753	-4.10454	0.619271	-6.62802	3.40221e-11	1.85158e-09	Protein kinase superfamily protein (AHRD V3.3 *** AT3G14370.1)
Solyc12g010030.2	36.3371	1.91504	73.8239	-4.14617	0.625821	-6.62517	3.46847e-11	1.88316e-09	Leucine aminopeptidase (AHRD V3.3 *-* U3PLK3_TOBAC)
Solyc02g031960.3	0.0760838	10.2267	78.0115	7.33623	1.10903	6.61497	3.71617e-11	2.01288e-09	Pectate lyase (AHRD V3.3 *-* M1BHN6_SOLTU)
Solyc07g063610.3	18.5472	3.24712	133.026	-2.37151	0.358602	-6.61321	3.76069e-11	2.03219e-09	Dynein light chain family protein (AHRD V3.3 *** B9N570_POPTR)
Solyc09g089740.3	14.5811	2.49399	155.058	-2.42342	0.366523	-6.6119	3.79407e-11	2.0454e-09	2-oxoglutarate (2OG) and Fe(II)-dependent oxygenase superfamily protein (AHRD V3.3 *** AT1G06620.1)
Solyc11g012130.2	13.8736	0.863403	125.18	-3.86291	0.584413	-6.6099	3.8459e-11	2.06848e-09	Blue copper protein (AHRD V3.3 *** A0A0B2RLQ3_GLYSO)
Solyc01g095140.3	160.266	3.01065	939.448	-5.59127	0.846122	-6.60812	3.89229e-11	2.08331e-09	Late embryogenesis abundant protein (AHRD V3.3 *** B5TV69_CAMSI)
Solyc02g065240.3	60.2447	10.862	868.121	-2.35791	0.356827	-6.60799	3.89574e-11	2.08331e-09	Methyl esterase (AHRD V3.3 *** A0A072UEL6_MEDTR)
Solyc02g064680.3	63.6067	10.5592	3097.15	-2.45518	0.371646	-6.60624	3.94208e-11	2.10049e-09	Calcium-transporting ATPase (AHRD V3.3 *** M1BXI4_SOLTU)
Solyc06g074390.3	3.76355	0.408257	87.3807	-3.09016	0.468454	-6.59652	4.20933e-11	2.23768e-09	Fatty acyl-CoA reductase (AHRD V3.3 *** K4C9F7_SOLLC)
Solyc01g086660.2	10.8759	55.8627	330.031	2.51425	0.381384	6.59245	4.32631e-11	2.29455e-09	LOW QUALITY:agenet domain protein (DOMAIN OF UNKNOWN FUNCTION 724 2) (AHRD V3.3 --* AT1G11420.1)
Solyc06g074670.3	107.98	22.8517	2356.49	-2.11428	0.320849	-6.58965	4.40861e-11	2.3328e-09	UDP-apiose/xylose synthase (AHRD V3.3 *** Q2I2N3_SOLTU)
Solyc03g097700.3	2.59907	11.8731	286.594	2.32907	0.353623	6.5863	4.50925e-11	2.37508e-09	O-methyltransferase (AHRD V3.3 *** F6M2M1_VITPS)
Solyc04g072900.1	244.314	42.5653	2248.56	-2.38909	0.363163	-6.57856	4.75011e-11	2.49621e-09	dehydration-responsive element binding protein 3
Solyc06g074030.1	300.486	5.43632	2370.14	-5.63379	0.856713	-6.57606	4.83076e-11	2.52868e-09	Polynucleotidyl transferase, ribonuclease H-like superfamily protein (AHRD V3.3 *** AT3G44260.1)
Solyc03g096040.3	16.0146	61.167	783.018	2.08227	0.319107	6.52528	6.78745e-11	3.50257e-09	1-Cys peroxiredoxin (AHRD V3.3 *** REHY_MEDTR)
Solyc06g082440.1	39.0996	5.40617	551.88	-2.71368	0.416579	-6.5142	7.30767e-11	3.73735e-09	Non-specific serine/threonine protein kinase (AHRD V3.3 *** K4CAA3_SOLLC)
Solyc11g006735.1	4.6157	25.9167	101.974	2.6323	0.405074	6.49831	8.12276e-11	4.12458e-09	F-box protein PP2 (AHRD V3.3 *-* A0A059PC27_CICAR)
Solyc09g005080.1	12.3391	1.87117	477.818	-2.59938	0.402522	-6.45774	1.0628e-10	5.3168e-09	verticillium wilt disease resistance 2
Solyc03g098710.1	14.6128	0	95.8797	-9.96319	1.54419	-6.45205	1.1035e-10	5.50838e-09	Kunitz trypsin inhibitor (AHRD V3.3 *** B8Y888_TOBAC)
Solyc02g064980.1	10.1901	0.115727	108.603	-6.35589	0.988726	-6.42836	1.2899e-10	6.41088e-09	LOW QUALITY:MAP kinase kinase kinase
Solyc01g006565.1	23.3372	2.64318	184.092	-3.00956	0.468727	-6.4207	1.35651e-10	6.72736e-09	Lipoxygenase (AHRD V3.3 *-* C0KKU8_SOLLC)
Solyc11g071600.2	1.39459	0.0553001	65.9272	-4.58226	0.714351	-6.41458	1.41211e-10	6.97291e-09	aldehyde oxidase
Solyc04g077270.3	14.0112	0.0698634	438.785	-7.5328	1.1752	-6.40982	1.45688e-10	7.17852e-09	Serine/threonine-protein kinase (AHRD V3.3 *** M1A1I5_SOLTU)
Solyc04g072375.1	17.7898	0	87.1034	-9.82467	1.53436	-6.40311	1.52241e-10	7.48531e-09	LOW QUALITY:RING/U-box superfamily protein (AHRD V3.3 *-* AT1G63840.1)
Solyc06g060680.2	31.3388	4.60862	311.053	-2.61129	0.4087	-6.38927	1.66676e-10	8.14534e-09	Kinase family protein (AHRD V3.3 *** B9GPM5_POPTR)
Solyc06g075610.1	8.94004	1.04569	183.498	-2.96309	0.463764	-6.38922	1.66732e-10	8.14534e-09	LOW QUALITY:Exocyst subunit exo70 family protein (AHRD V3.3 *** G7JTM6_MEDTR)
Solyc08g077760.3	16.6474	1.4248	145.039	-3.40856	0.535184	-6.36894	1.90337e-10	9.25902e-09	Disease resistance protein (TIR-NBS-LRR class) family (AHRD V3.3 --* AT5G41750.2)
Solyc01g109810.2	5.28355	39.5034	503.698	3.06199	0.481333	6.36148	1.99813e-10	9.6789e-09	LOW QUALITY:Transmembrane protein, putative (AHRD V3.3 *** G7JHE9_MEDTR)
Solyc05g007180.3	168.094	33.618	3304.66	-2.20656	0.347691	-6.34634	2.20491e-10	1.06132e-08	jasmonic acid 1
Solyc02g067870.3	1.25726	6.21215	121.502	2.43691	0.384253	6.34193	2.26907e-10	1.08991e-08	chalcone isomerase
Solyc03g094160.3	24.0104	4.98893	650.035	-2.12001	0.334436	-6.33906	2.31169e-10	1.10629e-08	metacaspase 1 (AHRD V3.3 *** AT1G02170.1),Pfam:PF00656
Solyc04g026110.3	10.3444	2.07401	161.936	-2.18396	0.344529	-6.33899	2.31282e-10	1.10629e-08	Disease resistance family protein (AHRD V3.3 *** B9GY55_POPTR)
Solyc06g048440.3	8.68081	425.049	6083.87	5.77314	0.910782	6.33866	2.31774e-10	1.10634e-08	DNA-directed RNA polymerase subunit beta'' (AHRD V3.3 *-* A0A0U1WME9_9ORYZ)
Solyc01g090730.3	37.8197	4.99863	512.452	-2.81429	0.44564	-6.31515	2.69893e-10	1.28294e-08	Squamosa promoter binding protein 8b
Solyc07g043250.1	21.396	1.90439	110.139	-3.37103	0.535543	-6.2946	3.08202e-10	1.45e-08	LOW QUALITY:VQ motif-containing protein, putative (AHRD V3.3 *-* A0A061DVP3_THECC)
Solyc08g078850.3	20.2286	3.72357	265.267	-2.31804	0.368654	-6.28784	3.21918e-10	1.50834e-08	lactate dehydrogenase
Solyc11g011030.2	42.6135	3.60074	434.734	-3.4683	0.551631	-6.28735	3.22938e-10	1.51003e-08	Pto-responsive gene 1
Solyc01g066760.2	12.6817	0.77431	71.4687	-3.85158	0.613202	-6.2811	3.36196e-10	1.56882e-08	DNA-directed RNA polymerase subunit beta' (AHRD V3.3 --* RPOC1_LOLPR)
Solyc07g008360.2	5.93923	1.26149	155.885	-2.09242	0.33396	-6.26549	3.71651e-10	1.72026e-08	ribosomal protein L30/L7 family protein
Solyc03g026270.3	43.2998	0.0363475	261.175	-9.96998	1.59586	-6.24742	4.17298e-10	1.91991e-08	CBF
Solyc12g096860.2	6.03865	1.13054	189.417	-2.28909	0.366673	-6.24285	4.29663e-10	1.97283e-08	thioesterase superfamily protein
Solyc11g012950.2	1.22039	4.91347	137.696	2.15235	0.345232	6.23451	4.53182e-10	2.07252e-08	RING/U-box superfamily protein, putative (AHRD V3.3 *** A0A061FP05_THECC)
Solyc02g063350.1	17.5379	1.33691	80.8688	-3.57637	0.574184	-6.22862	4.70574e-10	2.14777e-08	Calcium binding protein (AHRD V3.3 *** Q93YA8_SESRO)
Solyc04g055090.1	29.7707	6.21226	443.315	-2.14242	0.344359	-6.22148	4.92483e-10	2.24329e-08	LOW QUALITY:Transmembrane protein, putative (AHRD V3.3 *** G7J3T5_MEDTR)
Solyc01g087580.3	24.2587	0.797651	91.7358	-4.81471	0.776984	-6.19667	5.76709e-10	2.61138e-08	LOW QUALITY:SNF2 domain-containing protein / helicase domain-containing protein / zinc finger protein-like protein (AHRD V3.3 --* AT1G50410.4)
Solyc01g006560.3	30.6198	5.07517	526.746	-2.47306	0.399298	-6.19353	5.88322e-10	2.65871e-08	Lipoxygenase (AHRD V3.3 *** C0KKU8_SOLLC)
Solyc02g090380.3	34.9735	7.88473	1440.33	-2.00603	0.324834	-6.17555	6.59336e-10	2.9563e-08	NBS-LRR disease resistance protein (AHRD V3.3 *** G7K839_MEDTR)
Solyc08g006730.1	9.94895	0.466018	69.2512	-4.28019	0.694303	-6.16473	7.06037e-10	3.14111e-08	Tyramine N-feruloyltransferase 4/11 (AHRD V3.3 *** THT11_TOBAC)
Solyc08g068600.3	75.1216	1.28001	1120.66	-5.71589	0.930396	-6.1435	8.07209e-10	3.57042e-08	Aromatic amino acid decarboxylase 1B (AHRD V3.3 *** Q1KSC5_SOLLC)
Solyc02g094400.3	30.5023	6.14096	1058.26	-2.17351	0.354248	-6.13557	8.48542e-10	3.73881e-08	Glycerophosphodiester phosphodiesterase, putative (AHRD V3.3 *** B9RH28_RICCO)
Solyc04g081870.3	20.0677	3.75817	480.564	-2.30356	0.375438	-6.13567	8.47988e-10	3.73881e-08	Expansin A11
Solyc12g009000.1	108.204	1.99194	1564.44	-5.62633	0.918057	-6.12852	8.87017e-10	3.90083e-08	LOW QUALITY:Harbinger transposase-derived nuclease (AHRD V3.3 *** A0A103Y2W0_CYNCS)
Solyc09g005830.1	5.3964	0.116475	103.206	-5.41934	0.884951	-6.12388	9.13218e-10	4.00836e-08	LOW QUALITY:ACI49
Solyc12g005340.2	121.338	19.0558	2695.64	-2.54226	0.415922	-6.11236	9.81679e-10	4.28423e-08	GRAS family transcription factor (AHRD V3.3 *** D4QD66_DIACA)
Solyc02g077050.3	6.18835	0.0357119	76.1766	-7.18928	1.17889	-6.09837	1.07157e-09	4.65878e-08	Cathepsin B-like cysteine proteinase (AHRD V1 **-* CYSP_SCHMA)%3B contains Interpro domain(s) IPR013128 Peptidase C1A%2C papain
Solyc12g096780.2	4.37788	0	60.3777	-9.29664	1.52601	-6.09212	1.11424e-09	4.80538e-08	Zinc binding dehydrogenase, putative (AHRD V3.3 *** B9SW66_RICCO)
Solyc03g118470.3	132.299	1.98831	2238.81	-5.90776	0.970146	-6.08955	1.13226e-09	4.86722e-08	Nudix hydrolase (AHRD V3.3 *** A0A061E9N4_THECC)
Solyc09g007060.2	7.48798	0.724306	81.3937	-3.26946	0.537806	-6.07926	1.20741e-09	5.17086e-08	RING/U-box superfamily protein, putative (AHRD V3.3 *** A0A061EZM8_THECC)
Solyc00g049520.2	101.189	22.6304	606.304	-2.0436	0.336245	-6.0777	1.21919e-09	5.2116e-08	LOW QUALITY:NAC domain protein 13 (AHRD V3.3 --* AT1G32870.2)
Solyc10g009240.3	4.66031	0.381681	86.558	-3.4894	0.574509	-6.0737	1.24995e-09	5.31333e-08	3-ketoacyl-CoA synthase (AHRD V3.3 *** B9GRP8_POPTR)
Solyc10g085090.2	0.129083	3.43806	153.558	4.92341	0.810536	6.07427	1.24555e-09	5.31333e-08	Laccase (AHRD V3.3 *** P93366_TOBAC)
Solyc01g065510.2	34.0772	5.75743	368.968	-2.44841	0.403463	-6.06848	1.29124e-09	5.46856e-08	CheY-like two-component responsive regulator family protein (AHRD V3.3 --* AT4G18020.9)
Solyc02g086210.3	1.20707	0.119503	137.49	-3.21481	0.529878	-6.06708	1.30258e-09	5.49625e-08	Receptor-like kinase (AHRD V3.3 *** G7KUD4_MEDTR)
Solyc11g071620.3	34.522	7.15928	1674.79	-2.15646	0.356116	-6.0555	1.39981e-09	5.89568e-08	aldehyde oxidase
Solyc10g086280.2	228.282	1.93896	3182.33	-6.71004	1.10962	-6.04718	1.47407e-09	6.18569e-08	Heavy metal transport/detoxification superfamily protein (AHRD V3.3 *** AT5G03380.1)
Solyc07g064370.1	0.105155	2.49963	43.7981	4.68426	0.774978	6.04437	1.49991e-09	6.28263e-08	Aminotransferase-like, plant mobile domain family protein (AHRD V3.3 *-* AT5G18510.1)
Solyc01g112230.3	69.2382	270.977	2454.91	2.12235	0.351294	6.04153	1.52664e-09	6.37127e-08	Metallothionein-like protein (AHRD V3.3 *** Q9FUJ8_SESIN)
Solyc07g049430.3	5.99964	0.943664	126.958	-2.5179	0.416812	-6.04084	1.5331e-09	6.37503e-08	GDSL esterase/lipase (AHRD V3.3 *** W9STE9_9ROSA)
Solyc11g071290.2	3.14633	0.130716	47.8454	-4.458	0.738085	-6.03995	1.54163e-09	6.39887e-08	Alcohol dehydrogenase (AHRD V3.3 *** I6N8Z5_OLEEU)
Solyc06g062920.3	61.2821	0.43434	1085.8	-6.96717	1.15365	-6.03924	1.54846e-09	6.41559e-08	auxin-regulated dual specificity cytosolic kinase
Solyc09g014610.3	3.19703	0.10026	64.4011	-4.89054	0.809875	-6.03863	1.55426e-09	6.428e-08	S-type anion channel (AHRD V3.3 *** A0A098GMQ9_9ROSI)
Solyc03g113910.3	20.2098	1.70591	179.992	-3.44175	0.571163	-6.02587	1.68207e-09	6.91914e-08	Snakin-2-like protein (AHRD V3.3 *** I3VFF2_TOBAC)
Solyc07g005370.3	5.72983	0.838732	107.424	-2.65678	0.441069	-6.02351	1.70672e-09	7.00797e-08	Pathogenesis-related (PR)-10-related norcoclaurine synthase-like protein (AHRD V3.3 *** C3SBS5_ESCCA)
Solyc08g068700.1	10.4802	71.6216	635.497	2.89991	0.4827	6.00768	1.88197e-09	7.67256e-08	Tyramine n-hydroxycinnamoyl transferase (AHRD V3.3 *** Q5D8C0_CAPAN)
Solyc02g065060.3	21.4134	4.43424	428.105	-2.15473	0.359168	-5.99921	1.98277e-09	8.05482e-08	3-ketodihydrosphingosine reductase (AHRD V3.3 *** A0A0B0PNI7_GOSAR)
Solyc11g027920.2	8.40636	0.715652	55.5643	-3.43318	0.572505	-5.99678	2.01272e-09	8.16203e-08	Ribulose bisphosphate carboxylase/oxygenase activase (AHRD V3.3 *-* A0A144KR40_MAIZE)
Solyc07g062480.1	16.3769	1.32739	153.722	-3.51139	0.586333	-5.98873	2.1148e-09	8.54574e-08	Serine/threonine-protein kinase (AHRD V3.3 *-* M1CRP0_SOLTU)
Solyc04g007580.1	75.9011	0.533304	369.019	-7.00911	1.17244	-5.97821	2.25607e-09	9.06863e-08	LOW QUALITY:DUF4228 domain protein (AHRD V3.3 *** G7IAV0_MEDTR)
Solyc12g088400.1	16.8015	0.231575	48.1244	-5.93243	0.996123	-5.95552	2.59242e-09	1.03661e-07	Zinc-finger protein (AHRD V3.3 *-* Q40899_PETHY)
Solyc04g008210.2	7.16619	33.2544	501.461	2.34041	0.393175	5.95259	2.63935e-09	1.0517e-07	ETAG-A3
Solyc04g074420.1	115.943	15.1927	347.612	-2.81705	0.473642	-5.94762	2.72068e-09	1.07848e-07	Phosphate-responsive 1 family protein (AHRD V3.3 *-* AT4G08950.1)
Solyc04g053010.1	17.2151	0.119403	75.4067	-7.15319	1.20404	-5.94097	2.83336e-09	1.11735e-07	SAUR-like auxin-responsive protein family, putative (AHRD V3.3 *** A0A061E5G9_THECC)
Solyc11g044450.2	19.3209	4.04305	273.995	-2.11484	0.357167	-5.92115	3.19689e-09	1.24995e-07	DnaJ-like protein (AHRD V3.3 *** E9P1K1_MUSAC)
Solyc02g080040.3	9.27113	0.545957	143.825	-3.96653	0.669977	-5.92039	3.21172e-09	1.25361e-07	Receptor-like kinase (AHRD V3.3 *** G8A106_MEDTR)
Solyc11g012980.1	118.855	0.725487	770.08	-7.21282	1.21898	-5.91708	3.27702e-09	1.27475e-07	Ethylene-responsive transcription factor (AHRD V3.3 *** A0A0K9P1G2_ZOSMR)
Solyc10g005010.3	0.874348	36.3068	438.884	5.54546	0.937715	5.9138	3.34308e-09	1.29825e-07	NAC domain-containing protein, putative (AHRD V3.3 *** B9SVG2_RICCO)
Solyc03g026280.3	96.9078	0.0751263	847.453	-10.1209	1.71217	-5.91115	3.39734e-09	1.31709e-07	CBF
Solyc11g071550.2	10.7013	1.26417	231.746	-2.96535	0.501962	-5.90752	3.47295e-09	1.3396e-07	Amidase family protein (AHRD V3.3 *** Q94GC8_SOLDE)
Solyc03g120840.2	2.07137	12.3011	98.7317	2.69542	0.4575	5.89164	3.82386e-09	1.47e-07	ethylene-responsive transcription factor (AHRD V3.3 *-* AT5G07580.1)
Solyc02g087110.3	0.630974	4.84794	127.896	3.06215	0.520424	5.88395	4.00591e-09	1.53741e-07	Alpha-dioxygenase (AHRD V3.3 *** Q5GQ66_PEA)
Solyc10g084880.3	35.485	0.595794	592.397	-5.73068	0.974327	-5.88168	4.06126e-09	1.55345e-07	LOW QUALITY:Avr9/Cf-9 rapidly elicited protein 137 (AHRD V3.3 *** Q9FQZ2_TOBAC)
Solyc06g066770.1	36.3281	5.45569	453.58	-2.61647	0.444933	-5.8806	4.08774e-09	1.56097e-07	Kelch repeat-containing F-box family protein (AHRD V3.3 *** B9GEJ8_POPTR)
Solyc03g078800.2	7.08038	0.9717	81.1273	-2.75007	0.470388	-5.84639	5.02367e-09	1.88384e-07	Glycosyltransferase (AHRD V3.3 *** K4BHV3_SOLLC)
Solyc06g059730.2	2.39574	0.0941775	58.992	-4.46087	0.763547	-5.84229	5.14882e-09	1.92761e-07	SlPIN6
Solyc02g031940.2	0.0249312	7.64437	88.6842	8.53387	1.46273	5.8342	5.40482e-09	2.01358e-07	Pathogen-like protein (AHRD V3.3 *** A0A172WBY3_NICBE)
Solyc06g082860.3	0.145181	2.71274	52.344	4.38965	0.753186	5.82811	5.60578e-09	2.08506e-07	Cytochrome b561/ferric reductase transmembrane with DOMON related domain-containing protein (AHRD V3.3 *** AT3G07570.1)
Solyc06g082590.1	82.6426	16.0713	727.118	-2.23902	0.384967	-5.81613	6.02263e-09	2.22925e-07	DNA-binding protein Pti6
Solyc05g053350.3	1.51483	9.35522	118.036	2.77002	0.476786	5.80978	6.25546e-09	2.3052e-07	Desiccation-related protein PCC13-62 (AHRD V3.3 *** A0A0B2QYX9_GLYSO),Pfam:PF13668
Solyc12g042890.2	0.796102	5.52179	81.2599	2.93761	0.505638	5.80971	6.258e-09	2.3052e-07	Acyl-protein thioesterase 2 (AHRD V3.3 *** A0A0B0PZC3_GOSAR)
Solyc11g005720.1	59.951	10.3305	481.685	-2.41489	0.415775	-5.80817	6.31591e-09	2.3228e-07	LOW QUALITY:VQ motif-containing family protein (AHRD V3.3 *** B9H7P8_POPTR)
Solyc06g050810.3	2.98877	0.116609	61.711	-4.51386	0.777906	-5.80258	6.53018e-09	2.39391e-07	LURP-one-like protein (AHRD V3.3 *** G7KW19_MEDTR)
Solyc08g062680.1	77.2342	7.69334	395.581	-3.18365	0.549473	-5.794	6.87298e-09	2.51556e-07	LOW QUALITY:Harbinger transposase-derived nuclease (AHRD V3.3 *-* A0A103Y2W0_CYNCS)
Solyc12g087790.1	782.166	27.7695	1234.06	-4.68342	0.809079	-5.78858	7.09845e-09	2.59393e-07	arginine/serine-rich zinc knuckle-containing protein 33 (AHRD V3.3 --* AT2G37340.1)
Solyc09g009520.3	3.2355	0.0409445	55.8137	-6.13999	1.06092	-5.78741	7.14785e-09	2.60783e-07	Alpha/beta-Hydrolases superfamily protein (AHRD V3.3 *** A0A061ETT5_THECC)
Solyc03g111930.3	0.00639547	2.78003	129.324	9.07434	1.5704	5.77836	7.54342e-09	2.74341e-07	Cytochrome P450 (AHRD V3.3 *** A0A103XWH5_CYNCS)
Solyc01g100010.3	5.67026	0.505198	150.453	-3.36251	0.583493	-5.76272	8.27685e-09	3.00062e-07	F-box protein (AHRD V3.3 *** W9RMP6_9ROSA)
Solyc08g006800.2	0.152893	3.55139	64.9185	4.71239	0.818931	5.75432	8.69936e-09	3.13889e-07	transmembrane protein (AHRD V3.3 *** AT4G31830.1)
Solyc06g083130.3	4.5846	24.7444	144.955	2.58744	0.450218	5.74707	9.08052e-09	3.26915e-07	dCTP pyrophosphatase 1 (AHRD V3.3 *** A0A151QMJ8_CAJCA)
Solyc07g005840.2	0.0946527	2.50677	94.2911	4.92768	0.857488	5.74664	9.10316e-09	3.26915e-07	Cellulose synthase (AHRD V3.3 *** M1ARZ5_SOLTU)
Solyc01g099650.3	2.22201	0.284127	100.631	-2.82426	0.491932	-5.74115	9.40343e-09	3.36117e-07	Formin-like protein (AHRD V3.3 *** K4B0Z9_SOLLC)
Solyc06g069355.1	9.09143	39.9	507.791	2.28611	0.399521	5.72213	1.052e-08	3.73116e-07	root meristem growth factor (AHRD V3.3 --* AT2G04025.2)
Solyc11g011050.2	7.30866	0.234378	97.2109	-4.80539	0.840098	-5.72004	1.06501e-08	3.7715e-07	R2R3MYB transcription factor 43
Solyc04g071030.1	110.61	3.27982	1427.96	-4.94388	0.864351	-5.71976	1.06673e-08	3.77175e-07	U-box domain-containing family protein (AHRD V3.3 *** B9HEI4_POPTR)
Solyc02g032650.3	4.07466	0.857053	191.155	-2.10519	0.368236	-5.71697	1.08442e-08	3.82251e-07	Disease resistance protein (TIR-NBS-LRR class) (AHRD V3.3 *** A0A072U6S8_MEDTR)
Solyc01g106290.3	106.098	20.5376	681.736	-2.23049	0.39041	-5.71321	1.10861e-08	3.90178e-07	LOW QUALITY:Lipid binding protein (AHRD V3.3 --* B6TCG2_MAIZE)
Solyc12g009520.2	2.91807	0.425868	94.734	-2.66558	0.466834	-5.70992	1.13031e-08	3.9599e-07	Leucine-rich-repeat receptor-like protein (AHRD V3.3 *** A0A0D4WVW2_GOSBA)
Solyc03g096260.2	2.43825	13.9388	317.569	2.64584	0.464038	5.70177	1.18569e-08	4.14124e-07	Protein yippee-like (AHRD V3.3 *** K4BJ48_SOLLC)
Solyc03g111710.3	17.6876	2.03175	401.272	-3.01424	0.52887	-5.69939	1.20236e-08	4.19309e-07	BTB/POZ and TAZ domain protein (AHRD V3.3 *** G7JMM8_MEDTR)
Solyc03g093110.3	51.593	0.262915	792.594	-7.43624	1.30545	-5.69629	1.22444e-08	4.26358e-07	xyloglucan endotransglucosylase-hydrolase
Solyc04g071590.3	9.95005	42.4616	295.356	2.24217	0.394876	5.67816	1.36148e-08	4.71212e-07	Abscisic acid stress ripening 3%2C ASR3
Solyc04g074830.1	18.7588	1.5463	202.608	-3.43635	0.605781	-5.6726	1.40649e-08	4.83867e-07	LOW QUALITY:ENTH/ANTH/VHS superfamily protein, putative (AHRD V3.3 *** A0A061FE62_THECC)
Solyc09g083440.3	13.0373	0.0786787	72.9895	-7.13111	1.25711	-5.67262	1.4063e-08	4.83867e-07	PIN-I protein (AHRD V3.3 *** Q4FE22_SOLTU)
Solyc06g065050.2	1.413	7.49539	132.695	2.52948	0.446354	5.66699	1.4533e-08	4.98474e-07	Late embryogenesis abundant protein (LEA) family protein (AHRD V3.3 *** A0A072UTU9_MEDTR)
Solyc01g068250.2	0.556703	5.13313	83.6514	3.36708	0.594606	5.6627	1.49009e-08	5.09568e-07	LOW QUALITY:Transducin/WD40 repeat-like superfamily protein (AHRD V3.3 *** A0A061FJT3_THECC)
Solyc08g006740.3	3.468	0.135367	61.7042	-4.51411	0.797144	-5.66286	1.4887e-08	5.09568e-07	aromatic amino acid decarboxylase 2
Solyc05g052570.3	473.675	29.9642	6489.78	-3.83804	0.679309	-5.64993	1.60517e-08	5.48101e-07	Zinc finger transcription factor 39
Solyc02g085960.1	4.19949	18.7433	115.085	2.29854	0.406949	5.64823	1.62108e-08	5.5271e-07	LOW QUALITY:Starch synthase, chloroplastic/amyloplastic (AHRD V3.3 --* C4J164_MAIZE)
Solyc07g020870.2	4.99955	0.558927	140.877	-2.99857	0.531811	-5.63843	1.71612e-08	5.82515e-07	Transducin/WD40 repeat-like superfamily protein (AHRD V3.3 *** A0A061GNL9_THECC)
Solyc08g005660.2	5.5528	0	48.2951	-8.97845	1.59231	-5.63863	1.71408e-08	5.82515e-07	Alkyl transferase (AHRD V3.3 *** K7WQ45_SOLLC)
Solyc02g091920.3	529.583	105.57	9680.9	-2.21672	0.393432	-5.63431	1.7576e-08	5.93956e-07	xyloglucan endotransglucosylase-hydrolase 7
Solyc01g008800.2	1.6197	0.328446	107.817	-2.17116	0.385439	-5.63297	1.77134e-08	5.97718e-07	disease resistance protein (TIR-NBS-LRR class) (AHRD V3.3 *** AT5G17680.1)
Solyc02g086770.3	3.90699	0.495456	64.0906	-2.84783	0.506848	-5.61871	1.92391e-08	6.46344e-07	Cinnamoyl-CoA reductase (AHRD V3.3 *** A0A172WBP6_DAUCA)
Solyc08g005610.3	6.02829	0.232731	130.46	-4.5785	0.815062	-5.61736	1.93897e-08	6.5045e-07	xyloglucan endotransglucosylase-hydrolase 5
Solyc09g074185.1	8.36569	1.70178	101.926	-2.16908	0.38675	-5.60848	2.04113e-08	6.82721e-07	LOW QUALITY:BED zinc finger,hAT family dimerization domain (AHRD V3.3 *** A0A061FVD3_THECC)
Solyc01g111980.3	67.7685	2.05069	1993.55	-4.92131	0.878388	-5.60266	2.11085e-08	7.02953e-07	Amino acid transporter, putative (AHRD V3.3 *** B9SQZ7_RICCO)
Solyc11g065840.2	0.0530213	3.80985	64.6887	6.43414	1.14842	5.60258	2.11179e-08	7.02953e-07	R2R3MYB transcription factor 46
Solyc02g079520.2	8.36193	0.982379	60.2393	-2.97137	0.53075	-5.59843	2.16307e-08	7.17225e-07	Calcium-binding EF-hand protein (AHRD V3.3 *** G7ILC0_MEDTR)
Solyc12g094730.2	0.120419	3.09263	44.0234	4.8766	0.877351	5.55832	2.72379e-08	8.92811e-07	ARID/BRIGHT DNA-binding domain-containing protein (AHRD V3.3 *** AT1G76510.4)
Solyc06g073245.1	31.6089	2.18654	214.718	-3.72411	0.670302	-5.55587	2.76238e-08	9.04138e-07	Calcium-binding protein (AHRD V3.3 *** Q9SCA1_LOTJA)
Solyc07g006380.3	7911.26	338.255	38631	-4.44423	0.799952	-5.55562	2.76624e-08	9.04138e-07	Defensin-like protein (AHRD V3.3 *** DEF_TOBAC)
Solyc10g006800.3	3.82268	0.618933	95.4942	-2.49876	0.450397	-5.5479	2.89125e-08	9.38305e-07	Cyclic nucleotide-gated ion channel, putative (AHRD V3.3 *** B9SIE1_RICCO)
Solyc04g005040.1	97.5258	2.43556	1065.83	-5.19377	0.936481	-5.54605	2.92203e-08	9.45614e-07	Matrix metalloproteinase (AHRD V3.3 *** I7KJ40_SOLLC)
Solyc09g059550.1	4.09985	0.273051	46.1104	-3.77749	0.681388	-5.54382	2.95939e-08	9.56354e-07	acidic leucine-rich nuclear phosphoprotein 32 family B protein (AHRD V3.3 *** AT3G25130.1)
Solyc06g060820.2	0.512893	3.65065	83.6008	2.99073	0.539991	5.53848	3.05113e-08	9.83229e-07	30S ribosomal protein S7, chloroplastic (AHRD V3.3 --* RR7_SAGLA)
Solyc10g085880.1	56.4747	213.014	2890.6	2.04228	0.369102	5.53311	3.14605e-08	1.00833e-06	Glycosyltransferase (AHRD V3.3 *** K4DF51_SOLLC)
Solyc07g055670.1	6.30889	0.149504	44.8166	-5.36936	0.970932	-5.53011	3.20033e-08	1.02125e-06	Serine/threonine-protein kinase (AHRD V3.3 *-* A0A0D4BTY2_SOLPN)
Solyc06g009140.3	177.47	6.80029	2430.28	-4.5448	0.822228	-5.52742	3.24969e-08	1.03556e-06	Late embryogenesis abundant protein (AHRD V3.3 *** E3W6T3_SESPO)
Solyc05g009820.3	20.8021	4.56157	578.631	-2.06851	0.374549	-5.52266	3.33897e-08	1.06106e-06	Hexosyltransferase (AHRD V3.3 *** K4BXF6_SOLLC)
Solyc01g097270.3	18.189	3.37698	216.235	-2.30952	0.418762	-5.5151	3.48575e-08	1.09856e-06	pathogen-induced protein
Solyc04g082500.3	7.05918	0.521628	142.894	-3.60759	0.654598	-5.51116	3.56484e-08	1.12195e-06	Kinase family protein (AHRD V3.3 *** U5GGQ9_POPTR)
Solyc09g007790.1	39.9058	150.278	958.503	2.06867	0.375514	5.5089	3.61085e-08	1.13487e-06	LOW QUALITY:Senescence regulator (AHRD V3.3 *** G7IRS7_MEDTR)
Solyc04g007620.1	15.7558	0.0998345	69.5705	-7.06271	1.28477	-5.49724	3.85786e-08	1.20424e-06	LOW QUALITY:mediator of RNA polymerase II transcription subunit (AHRD V3.3 *** AT2G01300.1)
Solyc02g068680.1	6.32988	0.0354612	86.115	-7.35761	1.33914	-5.4943	3.92266e-08	1.22211e-06	LOW QUALITY:Cysteine/Histidine-rich C1 domain family protein (AHRD V3.3 *** A0A061G339_THECC)
Solyc03g122190.3	33.4543	7.10205	1087.43	-2.10821	0.383718	-5.49416	3.92577e-08	1.22211e-06	Jasmonate zim-domain protein (AHRD V3.3 *** G7IIQ4_MEDTR)
Solyc02g072080.1	47.0143	7.17422	1161.59	-2.58167	0.470718	-5.48454	4.14548e-08	1.28353e-06	U-box domain-containing protein 17 (AHRD V3.3 *** A0A0B2ST26_GLYSO)
Solyc08g081230.1	19.4734	3.76489	319.089	-2.24267	0.409194	-5.48068	4.23684e-08	1.30828e-06	BTB/POZ domain-containing protein (AHRD V3.3 *** W9R367_9ROSA)
Solyc08g082670.3	1.80299	0.243449	128.513	-2.77776	0.508473	-5.46294	4.68319e-08	1.43836e-06	Cellulose synthase (AHRD V3.3 *** A0A118JUI8_CYNCS)
Solyc02g086310.1	31.1887	1134.1	3606.76	5.34931	0.979919	5.45893	4.79025e-08	1.4673e-06	lipid-transfer protein 7k-LTP
Solyc08g081540.3	4.04422	0.136501	77.7929	-4.72384	0.865541	-5.45767	4.82419e-08	1.47573e-06	1-aminocyclopropane-1-carboxylate synthase 1A
Solyc04g077980.1	306.155	3.07526	2359.68	-6.46994	1.18733	-5.44917	5.06046e-08	1.54388e-06	C2H2-type zinc finger protein
Solyc07g062490.1	39.0012	0.766454	346.882	-5.51327	1.01189	-5.4485	5.07961e-08	1.54766e-06	Serine/threonine-protein kinase (AHRD V3.3 *-* A0A067JEE7_JATCU)
Solyc03g116510.1	24.3135	1.98661	72.6033	-3.43315	0.630204	-5.44769	5.10289e-08	1.55084e-06	cotton fiber protein (AHRD V3.3 *** AT1G15385.1)
Solyc10g017510.3	0.785518	3.21389	90.4933	2.16989	0.398315	5.44766	5.10358e-08	1.55084e-06	Cytochrome P450, putative (AHRD V3.3 *** B9S9Q2_RICCO)
Solyc04g007880.3	70.4949	15.4146	2045.73	-2.06216	0.379007	-5.44095	5.29978e-08	1.60833e-06	Receptor-like kinase (AHRD V3.3 *** G7IA07_MEDTR)
Solyc03g042560.2	25.1787	0.217945	346.303	-6.68902	1.23102	-5.43373	5.51891e-08	1.6704e-06	Phenylalanine ammonia-lyase (AHRD V3.3 *** PAL1_SOLLC)
Solyc01g109720.3	3.49379	0.131771	67.1859	-4.61957	0.850227	-5.43333	5.5311e-08	1.67188e-06	alpha/beta-Hydrolases superfamily protein (AHRD V3.3 *** AT2G18360.1)
Solyc03g019710.3	7.2096	136.214	1285.19	4.39672	0.809595	5.43077	5.61121e-08	1.69163e-06	TDR8
Solyc07g053050.1	91.6522	19.1902	384.791	-2.10435	0.3878	-5.42637	5.75105e-08	1.72924e-06	Calcium-binding family protein (AHRD V3.3 *** B9I910_POPTR)
Solyc03g097530.3	8.75622	1.24639	85.754	-2.66534	0.491289	-5.42521	5.7887e-08	1.73828e-06	Tapetum determinant 1 (AHRD V3.3 *** A0A061FZR9_THECC)
Solyc11g022530.2	0.917209	4.36735	79.2228	2.37877	0.438708	5.42221	5.88678e-08	1.76542e-06	Late embryogenesis abundant protein (LEA) family protein (AHRD V3.3 *** A0A072UTU9_MEDTR)
Solyc05g051240.1	77.2619	15.9592	1236.5	-2.15369	0.397512	-5.41794	6.02911e-08	1.80338e-06	LOW QUALITY:Eukaryotic aspartyl protease family protein (AHRD V3.3 *** AT1G66180.1)
Solyc09g082360.3	2.14555	15.7796	80.392	2.99894	0.553632	5.41685	6.06574e-08	1.81158e-06	Globulin-1 (AHRD V3.3 *** A0A0F6Q0Q8_MAIZE)
Solyc11g073110.2	6.908	0.93569	158.189	-2.74557	0.506919	-5.41619	6.08815e-08	1.81158e-06	UPSTREAM OF FLC protein (DUF966) (AHRD V3.3 *** AT5G59790.1)
Solyc11g068710.2	113.445	1.95521	1010.58	-5.71844	1.05719	-5.40912	6.33352e-08	1.88215e-06	F-box family protein (AHRD V3.3 *** B9MYU0_POPTR)
Solyc05g052390.3	0.189891	19.1227	490.649	6.82978	1.26308	5.40725	6.39992e-08	1.89696e-06	Laccase (AHRD V3.3 *** B9HSI6_POPTR)
Solyc01g058720.3	5.13962	0.772607	67.0145	-2.61155	0.484767	-5.38724	7.15496e-08	2.10984e-06	Calcium-binding EF-hand (AHRD V3.3 *** A0A103XT58_CYNCS)
Solyc01g089850.3	8.32445	1.83131	104.923	-2.05475	0.381599	-5.38458	7.2616e-08	2.13853e-06	cyclinU4_1
Solyc02g031790.2	3.39664	0.670248	127.758	-2.22016	0.412441	-5.38298	7.32617e-08	2.15478e-06	Receptor-like protein kinase (AHRD V3.3 *** RPK1_IPONI)
Solyc04g025650.3	13.4866	1.33739	235.371	-3.2081	0.596959	-5.37406	7.69822e-08	2.25841e-06	FAD/NAD(P)-binding oxidoreductase family protein (AHRD V3.3 *** A0A072UIU6_MEDTR)
Solyc08g079150.1	14.5931	2.44089	81.9557	-2.43981	0.45456	-5.36742	7.98726e-08	2.33126e-06	SAUR-like auxin-responsive protein family (AHRD V3.3 *** AT4G22620.1)
Solyc02g079220.3	4.90897	0.655461	102.516	-2.79408	0.520723	-5.36578	8.05999e-08	2.3495e-06	Sugar transporter protein 1
Solyc12g096710.2	5.18641	0.544651	145.007	-3.1407	0.585378	-5.36526	8.08333e-08	2.35331e-06	Receptor-like kinase (AHRD V3.3 *** D4QD70_DIACA)
Solyc08g080090.3	5.8752	21.3853	378.514	2.00933	0.374915	5.35942	8.34882e-08	2.42444e-06	STAY-GREEN-like protein (AHRD V3.3 *** AT4G11910.1)
Solyc02g085400.3	2.05504	0.0956856	38.9141	-4.3351	0.809612	-5.35454	8.57739e-08	2.48451e-06	Sulfite exporter TauE/SafE family protein (AHRD V3.3 *** AT2G25737.1)
Solyc04g080550.3	4.42989	21.0482	366.151	2.3978	0.448293	5.34872	8.8578e-08	2.55604e-06	Isoflavone reductase-like protein (AHRD V3.3 *** ALL12_OLEEU)
Solyc04g054690.3	2.83258	0.0440219	60.0179	-5.83263	1.09196	-5.34144	9.22112e-08	2.6542e-06	ascorbate oxidase
Solyc10g049600.2	7.06333	1.37184	93.6839	-2.21747	0.417171	-5.31551	1.06358e-07	3.01592e-06	Progesterone 5-beta-reductase (AHRD V3.3 *** D6NIX2_ATRBE)
Solyc10g075050.2	8.44129	31.4002	277.606	2.04282	0.384603	5.3115	1.08726e-07	3.07928e-06	Non-specific lipid-transfer protein (AHRD V3.3 *** K4D1U7_SOLLC)
Solyc06g053620.3	8.71775	1.46921	103.688	-2.4523	0.461768	-5.31067	1.09224e-07	3.08954e-06	phosphoenolpyruvate carboxylase kinase 2
Solyc02g070040.1	41.5889	1.1031	427.765	-5.09663	0.962155	-5.2971	1.17656e-07	3.30766e-06	LOW QUALITY:Ethylene-responsive nuclear protein (AHRD V3.3 *** Q38MV1_SOLLC)
Solyc05g008370.1	78.3153	16.3726	754.922	-2.12964	0.402436	-5.29187	1.21069e-07	3.39526e-06	Ribose-5-phosphate isomerase-like protein (AHRD V3.3 *** T2DNB2_PHAVU)
Solyc11g064840.1	0.200866	4.12711	54.602	4.56152	0.862109	5.29111	1.21574e-07	3.40527e-06	LOW QUALITY:Calcium-dependent lipid-binding (CaLB domain) family protein (AHRD V3.3 *** G7K355_MEDTR)
Solyc09g072820.3	1.04831	16.5046	1361.35	4.14262	0.783265	5.28891	1.23047e-07	3.4381e-06	Cellulose synthase (AHRD V3.3 *** M5VVD4_PRUPE)
Solyc01g096420.3	9.10426	1.49465	80.9399	-2.48022	0.469184	-5.28624	1.24857e-07	3.48019e-06	NADPH:quinone oxidoreductase (AHRD V3.3 *** AT3G27890.1)
Solyc07g064770.2	0.333748	6.74224	71.5767	4.53199	0.857414	5.28565	1.25261e-07	3.48723e-06	Outer envelope protein 80, chloroplastic (AHRD V3.3 --* OEP80_ORYSI)
Solyc05g052550.1	639.233	44.2157	2408.96	-3.70849	0.701849	-5.28388	1.26475e-07	3.51674e-06	CCCH-type zinc-finger protein (AHRD V3.3 *-* A0A0X8ZWW6_PETHY)
Solyc08g067300.1	2.96835	0.172559	38.1555	-3.94062	0.747164	-5.27411	1.33405e-07	3.69152e-06	F-box family protein (AHRD V3.3 *** AT4G33160.2)
Solyc07g006480.3	7.49296	0.0485989	269.984	-7.17705	1.36104	-5.27322	1.34051e-07	3.7049e-06	Receptor-like kinase (AHRD V3.3 *** D4QD70_DIACA)
Solyc09g059710.2	0.0304427	1.12737	35.7777	5.2421	0.996603	5.25997	1.44081e-07	3.96777e-06	Ribose-5-phosphate isomerase, putative (AHRD V3.3 *-* B9REQ4_RICCO)
Solyc09g083390.2	0.251073	1.36576	72.4696	2.56779	0.488391	5.25764	1.45916e-07	4.01348e-06	zinc knuckle (CCHC-type) family protein (AHRD V3.3 *-* AT5G43630.4)
Solyc09g092480.1	16.6063	3.65257	281.958	-2.02828	0.385801	-5.25731	1.46175e-07	4.01579e-06	Glycosyltransferase (AHRD V3.3 *** K4CWS4_SOLLC)
Solyc12g056600.3	3.4093	0.0879235	37.8492	-5.14506	0.979087	-5.25495	1.48064e-07	4.05795e-06	short-chain dehydrogenase-reductase,Pfam:PF13561
Solyc07g064373.1	0.0620386	4.06498	34.9347	6.17966	1.17711	5.24987	1.52208e-07	4.15659e-06	serine/threonine-protein phosphatase 7 long form-like protein (AHRD V3.3 *-* AT1G32120.1)
Solyc07g014580.3	0.0330297	3.28632	59.676	6.9181	1.31898	5.24503	1.56255e-07	4.26203e-06	HXXXD-type acyl-transferase family protein, putative (AHRD V3.3 *** A0A061G8N7_THECC)
Solyc05g056470.1	6.24163	1.11198	133.105	-2.34983	0.448196	-5.24286	1.58108e-07	4.30234e-06	ABC transporter family protein (AHRD V3.3 *** B9H498_POPTR)
Solyc02g062390.3	1.71174	17.2249	131.131	3.50441	0.669717	5.23268	1.67073e-07	4.53552e-06	Dehydrin (AHRD V3.3 *** E7BXD9_JATCU)
Solyc09g011490.3	4.30303	0.390392	42.5637	-3.31247	0.633629	-5.22778	1.71559e-07	4.64081e-06	Glutathione S-transferase-like protein (AHRD V3.3 *** K7VK72_SOLTU)
Solyc12g098540.2	3.29207	16.0799	346.465	2.4269	0.464814	5.22122	1.77745e-07	4.79682e-06	Apyrase (AHRD V3.3 *** APY_SOLTU)
Solyc02g071050.3	7.36476	32.6884	593.864	2.28145	0.437011	5.22059	1.78351e-07	4.80186e-06	Purine permease (AHRD V3.3 *** A0A072UW47_MEDTR)
Solyc06g076420.1	0.606822	3.97762	67.8742	2.83969	0.544088	5.21918	1.79721e-07	4.82239e-06	LOW QUALITY:Repetitive proline-rich cell wall protein 2 (AHRD V3.3 -** PRP2_MEDTR)
Solyc07g009230.3	15.4849	2.17555	134.027	-2.70647	0.518653	-5.21827	1.80606e-07	4.83983e-06	Defensin-like protein (AHRD V3.3 -** G7LB12_MEDTR)
Solyc02g072240.3	0.712601	17.4017	608.172	4.77899	0.916496	5.21442	1.84393e-07	4.92977e-06	cellulose synthase family protein (AHRD V3.3 *** AT4G18780.1)
Solyc03g006830.3	3.83026	16.276	247.392	2.21651	0.425099	5.21411	1.84698e-07	4.93217e-06	MADS-box transcription factor FYFL (AHRD V3.3 *** W5S185_SOLLC)
Solyc12g096880.2	5.48684	0.0414063	64.0344	-6.92664	1.33204	-5.20002	1.99265e-07	5.30019e-06	Disease resistance protein (TIR-NBS-LRR class) family (AHRD V3.3 *-* AT3G44670.2)
Solyc04g005050.1	41.3953	8.29832	541.876	-2.18836	0.421043	-5.19747	2.02023e-07	5.36355e-06	matrix metalloproteinase
Solyc10g018140.2	0.0892719	2.18323	33.0813	4.75554	0.915022	5.19719	2.02325e-07	5.36536e-06	Dihydroflavonol-4-reductase-like (AHRD V3.3 *** A0A0N6XTN7_LYCRU)
Solyc06g075690.3	37.2714	0.540222	807.098	-5.97106	1.14926	-5.19557	2.04096e-07	5.40608e-06	auxin-regulated protein AF416289
Solyc05g014140.2	0.372289	6.91365	36.8734	4.38997	0.846801	5.18418	2.16966e-07	5.72711e-06	beta-ketoacyl reductase 1 (AHRD V3.3 *-* AT1G67730.1)
Solyc07g062020.2	5.95375	27.3685	299.168	2.35403	0.454282	5.18188	2.19662e-07	5.79159e-06	Glucan endo-1,3-beta-glucosidase (AHRD V3.3 *** A0A0B0NBZ5_GOSAR)
Solyc03g118370.3	5.3825	1.11605	154.017	-2.13976	0.413053	-5.18035	2.21467e-07	5.83247e-06	Carboxypeptidase (AHRD V3.3 *** K4BLY8_SOLLC)
Solyc03g096100.2	0.346373	3.95388	42.932	3.62025	0.700417	5.1687	2.35723e-07	6.16748e-06	Protein yippee-like (AHRD V3.3 *** K4BJ32_SOLLC)
Solyc09g005560.3	1.98766	0.0693676	33.6473	-4.64613	0.898907	-5.16864	2.35803e-07	6.16748e-06	Trihelix transcription factor GT-3b (AHRD V3.3 *** W9RYU5_9ROSA)
Solyc08g062330.3	1.98529	0.0861757	33.544	-4.36072	0.843917	-5.16724	2.37576e-07	6.20678e-06	Ankyrin repeat family protein (AHRD V3.3 *** F8WLA0_CITUN)
Solyc03g026230.1	3.66148	0.236714	60.3759	-3.83942	0.743271	-5.16557	2.39703e-07	6.2552e-06	Protein DETOXIFICATION (AHRD V3.3 *** K4BF96_SOLLC)
Solyc06g005170.3	162.833	11.2653	2817.97	-3.72259	0.721007	-5.16305	2.42963e-07	6.32587e-06	mitogen-activated protein kinase 3
Solyc03g112340.1	71.6975	15.9256	1036.79	-2.04432	0.397232	-5.14643	2.65495e-07	6.88126e-06	RING/U-box superfamily protein (AHRD V3.3 *** AT3G05200.1)
Solyc09g014480.2	14.815	1.52428	148.317	-3.14434	0.611377	-5.14306	2.70305e-07	6.99799e-06	Polygalacturonase inhibitor protein (AHRD V3.3 *** Q40160_SOLLC)
Solyc04g074440.1	223.001	6.53897	2122.65	-4.98832	0.970114	-5.14199	2.71837e-07	7.02973e-06	Phosphate-responsive 1 family protein (AHRD V3.3 *** A0A061FGW0_THECC)
Solyc01g005160.3	4.59203	0.0383679	57.8658	-6.77903	1.3185	-5.14146	2.72605e-07	7.04163e-06	Avr9/Cf-9 rapidly elicited protein 1
Solyc00g006487.1	9.259	0	28.2337	-8.2022	1.59751	-5.13437	2.83084e-07	7.2795e-06	BED zinc finger,hAT family dimerization domain, putative (AHRD V3.3 *-* A0A061FD65_THECC)
Solyc06g053640.1	7.44369	0.0574845	62.5942	-6.89352	1.34323	-5.13206	2.86588e-07	7.36132e-06	RING/U-box superfamily protein (AHRD V3.3 *** A0A061EMD3_THECC)
Solyc01g005660.2	0.960559	10.0594	45.1827	3.54554	0.691141	5.12997	2.89786e-07	7.43514e-06	R2R3MYB transcription factor 5
Solyc01g102285.1	1.2138	9.20284	82.0419	3.08195	0.601191	5.12641	2.95323e-07	7.56872e-06	Low temperature and salt responsive protein (AHRD V3.3 *-* Q8H9B8_SOLTU)
Solyc08g074630.2	48.4953	0.0605136	834.172	-9.59156	1.87128	-5.12568	2.96471e-07	7.58967e-06	polyphenol oxidase precursor
Solyc06g066680.3	0.501491	2.85658	78.6725	2.65645	0.519506	5.11341	3.16392e-07	8.03678e-06	Mitochondrial carrier protein (AHRD V3.3 *** A0A0K9PC13_ZOSMR)
Solyc08g005640.3	2.02181	0.239619	49.2244	-2.92917	0.572833	-5.11348	3.16272e-07	8.03678e-06	Terpene synthase (AHRD V3.3 *** G5CV51_SOLLC)
Solyc04g057910.3	0.757612	6.73061	115.387	3.32298	0.650629	5.10733	3.2674e-07	8.26299e-06	Yippee family putative zinc-binding protein (AHRD V3.3 --* AT2G40110.4)
Solyc09g015000.3	82.2908	299.298	1900.38	2.02364	0.396218	5.10739	3.26639e-07	8.26299e-06	Heat-shock protein, putative (AHRD V3.3 *** B9S3B2_RICCO)
Solyc09g008670.3	233.607	1.99852	4715.81	-6.75935	1.32474	-5.10241	3.35352e-07	8.4621e-06	threonine deaminase
Solyc03g115070.1	22.918	4.02292	506.964	-2.38386	0.467788	-5.09603	3.46843e-07	8.69461e-06	LOW QUALITY:Exocyst subunit EXO70 family protein (AHRD V3.3 *** B9IK79_POPTR)
Solyc10g018907.1	9.92171	1.11962	129.559	-3.01083	0.59149	-5.09024	3.57604e-07	8.94479e-06	LOW QUALITY:Chaperonin 60 subunit beta 1, chloroplastic (AHRD V3.3 --* CPNB1_ARATH)
Solyc07g054220.1	14.7109	2.71142	201.778	-2.29481	0.450858	-5.08987	3.5831e-07	8.95268e-06	Ethylene-responsive transcription factor ERF053 (AHRD V3.3 *** A0A0B2RF70_GLYSO)
Solyc04g071780.3	1.24024	8.90088	187.896	3.00979	0.592362	5.08099	3.75473e-07	9.34076e-06	Cytochrome P450 (AHRD V3.3 *** A0A0B0NSU6_GOSAR)
Solyc03g007050.3	1.29713	0.252753	131.001	-2.20032	0.433194	-5.0793	3.78836e-07	9.41419e-06	ERECTA-like 1 (AHRD V3.3 *** AT5G62230.1)
Solyc09g010980.1	27.1551	0.745222	62.1879	-5.05019	0.997284	-5.06394	4.10669e-07	1.01502e-05	LOW QUALITY:cyclin-dependent kinase inhibitor (AHRD V3.3 -** AT5G02220.1)
Solyc08g007820.1	23.1692	2.85058	187.998	-2.89824	0.572818	-5.05962	4.20086e-07	1.03718e-05	C-repeat binding factor (AHRD V3.3 *** A0A0B5KMN4_ACTCH)
Solyc01g098800.3	15.6498	3.17487	461.141	-2.17204	0.429485	-5.0573	4.25227e-07	1.04761e-05	Cation calcium exchanger (AHRD V3.3 *** Q2HTM6_MEDTR)
Solyc08g080585.1	8.1288	0.487771	59.6367	-3.93524	0.77826	-5.05646	4.27116e-07	1.05001e-05	Thaumatin-like protein (AHRD V3.3 *** TLP_ACTDE)
Solyc06g066370.3	46.5766	1.79234	957.901	-4.56418	0.903031	-5.05429	4.31998e-07	1.06087e-05	WRKY transcription factor 31
Solyc01g109800.2	7.55898	29.4367	466.62	2.11361	0.418491	5.05054	4.40561e-07	1.08074e-05	LOW QUALITY:Transmembrane protein, putative (AHRD V3.3 *-* G7J762_MEDTR)
Solyc01g090810.4	0.175577	2.51995	31.4554	3.97177	0.787334	5.04458	4.54526e-07	1.11024e-05	beta-expansin precursor
Solyc04g050790.3	1.27538	12.5389	126.367	3.47214	0.688356	5.0441	4.55662e-07	1.11183e-05	Pathogenic type III effector avirulence factor Avr cleavage site-containing protein (AHRD V3.3 *** A0A118JW76_CYNCS)
Solyc03g116100.3	4.60108	1.02881	91.2166	-2.02556	0.402106	-5.03737	4.71969e-07	1.14796e-05	R2R3MYB transcription factor 31
Solyc09g014990.3	2.62538	0	38.8174	-8.65765	1.72052	-5.032	4.85392e-07	1.1781e-05	WRKY transcription factor 33
Solyc10g085890.1	26.2331	119.903	382.258	2.31471	0.460109	5.03078	4.88477e-07	1.18434e-05	poly(ADP-ribose) glycohydrolase 2 (AHRD V3.3 --* AT2G31865.3)
Solyc04g055030.2	0.132322	2.8321	41.3578	4.58369	0.91231	5.02427	5.05362e-07	1.2214e-05	Succinate dehydrogenase [ubiquinone] iron-sulfur subunit, mitochondrial (AHRD V3.3 *** K4BSQ1_SOLLC)
Solyc07g048050.2	0.605121	5.63308	73.6298	3.39136	0.676937	5.00985	5.44712e-07	1.31097e-05	Auxin-responsive family protein (AHRD V3.3 *** A0A061DLW5_THECC)
Solyc12g010980.2	16.5827	1.91786	255.543	-3.01616	0.603259	-4.99977	5.73984e-07	1.3742e-05	HXXXD-type acyl-transferase family protein (AHRD V3.3 *** AT3G26040.1)
Solyc05g009000.3	7.75939	1.28212	129.974	-2.46959	0.494247	-4.99668	5.83259e-07	1.39433e-05	Receptor-like protein kinase (AHRD V3.3 *** D3G6F0_CAPAN)
Solyc06g074420.1	4.37332	0.03371	62.743	-6.89703	1.38297	-4.98712	6.12871e-07	1.4612e-05	Cytochrome P450 family protein (AHRD V3.3 *** B9HQW0_POPTR)
Solyc08g066760.3	2.23973	0.324446	94.9356	-2.67062	0.535605	-4.98618	6.15836e-07	1.46674e-05	Ankyrin repeat family protein, putative (AHRD V3.3 *-* A0A061GJP2_THECC)
Solyc12g057160.1	209.865	11.4068	863.37	-4.0802	0.819622	-4.97815	6.41953e-07	1.52104e-05	Arabinogalactan protein (AHRD V3.3 *** A0A140JWN5_TOBAC)
Solyc11g068780.1	0.400808	9.30963	43.5221	4.68399	0.942554	4.96947	6.71364e-07	1.57929e-05	LOW QUALITY:ovate family protein 30
Solyc11g020990.2	2.88089	0.154463	49.2131	-4.13842	0.832862	-4.96891	6.73309e-07	1.58062e-05	Proteinase inhibitor II (AHRD V3.3 *** B3F0C1_TOBAC)
Solyc06g075070.3	0.311745	3.58557	56.27	3.69123	0.743144	4.96704	6.7981e-07	1.59425e-05	Carbonic anhydrase (AHRD V3.3 *** B6T9W3_MAIZE)
Solyc02g090970.1	16.2665	0.132247	173.339	-6.79322	1.36786	-4.9663	6.82428e-07	1.59875e-05	MAP kinase kinase kinase 21
Solyc02g080890.3	7.11299	0.373348	133.888	-4.09008	0.825909	-4.95222	7.33718e-07	1.71365e-05	WRKY transcription factor 6
Solyc04g053000.1	9.88113	0	26.4936	-8.10672	1.64175	-4.93786	7.89846e-07	1.83725e-05	SAUR-like auxin-responsive protein family (AHRD V3.3 *** AT2G21210.2)
Solyc08g081790.2	0.83185	60.761	475.115	6.36953	1.29069	4.93497	8.01622e-07	1.85898e-05	Dirigent protein (AHRD V3.3 *** K4CPH5_SOLLC)
Solyc05g053120.1	0.475737	3.14794	54.1789	2.88293	0.585248	4.926	8.39297e-07	1.9346e-05	Glycosyltransferase (AHRD V3.3 *** A0A0A1WC49_NICAT)
Solyc03g119900.3	0.344939	2.28091	57.8432	2.88145	0.585878	4.91817	8.73551e-07	2.00348e-05	neurogenic locus notch-like protein (AHRD V3.3 *-* AT4G14746.1)
Solyc02g089990.1	46.3614	7.50338	258.326	-2.48136	0.505764	-4.90617	9.28731e-07	2.11522e-05	HTH-type transcriptional regulator (AHRD V3.3 *** AT2G23690.1)
Solyc02g092590.3	2.00023	0.177313	37.6038	-3.34294	0.682017	-4.90155	9.50845e-07	2.16129e-05	T-box transcription factor, putative (DUF863) (AHRD V3.3 *-* AT1G69360.1)
Solyc05g005670.1	1.38573	0.0347969	28.4074	-5.14807	1.05029	-4.90155	9.50824e-07	2.16129e-05	U-box domain-containing protein 18 (AHRD V3.3 *** W9RKZ7_9ROSA)
Solyc02g087540.2	33.6224	0.719301	805.954	-5.396	1.10147	-4.89891	9.63694e-07	2.18615e-05	P-loop containing nucleoside triphosphate hydrolases superfamily protein (AHRD V3.3 *** AT3G28510.1)
Solyc03g082530.1	13.6918	0.776282	52.2554	-3.98362	0.815889	-4.88255	1.04725e-06	2.36866e-05	Small auxin up-regulated RNA37
Solyc01g091870.3	0.253	1.85539	76.3999	3.00927	0.616656	4.87998	1.06097e-06	2.39733e-05	SPX domain-containing family protein (AHRD V3.3 *** B9GW54_POPTR)
Solyc05g055730.3	4.02683	0.816477	140.067	-2.18444	0.447667	-4.87962	1.06292e-06	2.39938e-05	Methylenetetrahydrofolate reductase (AHRD V3.3 *** K4C2P8_SOLLC)
Solyc01g100120.3	0.172498	1.26	103.606	3.02612	0.62023	4.87903	1.06609e-06	2.40416e-05	Kinesin-like protein (AHRD V3.3 *** B9I798_POPTR)
Solyc02g067610.1	10.0407	0	31.6886	-8.36454	1.71558	-4.87563	1.08464e-06	2.44118e-05	LOW QUALITY:DNA helicase INO80-like protein (AHRD V3.3 --* AT3G57300.2)
Solyc01g109110.3	15.5613	3.17138	769.544	-2.16429	0.444149	-4.87288	1.0998e-06	2.46804e-05	Guanine nucleotide-binding protein alpha-2 subunit (AHRD V3.3 *** A0A151THZ4_CAJCA)
Solyc01g066790.1	15.796	0	29.9893	-8.28494	1.70076	-4.87133	1.1085e-06	2.48512e-05	LOW QUALITY:Diacylglycerol O-acyltransferase 2 (AHRD V3.3 --* DGAT2_ARATH)
Solyc01g107170.2	26.4052	3.88383	388.17	-2.61511	0.537314	-4.86699	1.13308e-06	2.52787e-05	Zinc finger protein (AHRD V3.3 *** A0T3Q5_SOLTU)
Solyc07g056280.3	4.54728	0.783528	64.7018	-2.38863	0.491558	-4.8593	1.17799e-06	2.60852e-05	WRKY transcription factor 30
Solyc09g031528.1	0.35063	2.53631	105.867	2.97063	0.611335	4.85925	1.17834e-06	2.60852e-05	3-oxoacyl-[acyl-carrier-protein] synthase (AHRD V3.3 *-* A0A0V0IG10_SOLCH)
Solyc02g093480.3	4.58716	0.983852	113.015	-2.10573	0.433532	-4.85715	1.19088e-06	2.63309e-05	lysine ketoglutarate reductase trans-splicing protein (DUF707) (AHRD V3.3 *** AT1G67850.7)
Solyc06g066380.1	28.1603	6.38386	452.767	-2.01578	0.415026	-4.85701	1.19174e-06	2.63309e-05	LOW QUALITY:Pentatricopeptide repeat-containing protein, putative (AHRD V3.3 *** B9RE94_RICCO)
Solyc08g067390.3	8.93688	1.95028	78.6108	-2.06713	0.425696	-4.85589	1.1985e-06	2.64547e-05	EG45-like domain containing protein (AHRD V3.3 *** A0A0B2PHN1_GLYSO)
Solyc00g265510.2	705.412	36943.5	58741.7	5.86608	1.20861	4.85356	1.21264e-06	2.67412e-05	LOW QUALITY:Protein Ycf2 (AHRD V3.3 --* A0A0C5CHC0_ACTCH)
Solyc01g107280.3	2.86017	0.175727	70.5721	-3.84226	0.792483	-4.84837	1.24478e-06	2.73446e-05	Late embryogenesis abundant protein Lea5, putative (AHRD V3.3 *** A0A061E251_THECC)
Solyc11g073060.2	14.5225	0.0492605	64.7868	-7.95374	1.64044	-4.84854	1.24376e-06	2.73446e-05	Zinc finger family protein (AHRD V3.3 *** B9HM54_POPTR)
Solyc02g084890.2	40.3431	1.69281	1083.99	-4.43718	0.916439	-4.84176	1.28692e-06	2.81355e-05	NBS-LRR disease resistance protein NBS50 (AHRD V3.3 *** A0A0F6RAM2_9ROSI)
Solyc11g071740.2	28.7787	0.229373	171.487	-6.79378	1.40327	-4.8414	1.28926e-06	2.81597e-05	Calmodulin-like protein (AHRD V1 ***- Q0VJ70_DATME)
Solyc03g093550.1	92.5529	1.61287	664.954	-5.66333	1.17122	-4.83541	1.32869e-06	2.89382e-05	Ethylene-responsive transcription factor (AHRD V3.3 *** M4WYH8_GOSHI)
Solyc08g079590.2	4.75591	0.567016	52.5856	-2.94798	0.61014	-4.83165	1.35409e-06	2.94354e-05	Pentatricopeptide (PPR) repeat-containing protein-like (AHRD V3.3 *** Q6ETC2_ORYSJ)
Solyc04g074470.1	4.01755	0.048307	36.8384	-6.13477	1.27631	-4.80665	1.53482e-06	3.31128e-05	Phosphate-induced protein 1 (AHRD V3.3 *** A0A103XX62_CYNCS)
Solyc01g107090.2	16.537	1.81193	127.372	-3.04852	0.635362	-4.79808	1.60198e-06	3.45292e-05	LOW QUALITY:beta-1,4-xylosidase (AHRD V3.3 *** AT3G19615.1)
Solyc04g080820.2	1.76421	9.09827	239.376	2.52676	0.52783	4.78708	1.69227e-06	3.63728e-05	cytokinin oxidase4
Solyc02g036480.1	5.26942	0.260468	41.6443	-4.23245	0.88476	-4.78372	1.72079e-06	3.6882e-05	LOW QUALITY:Late embryogenesis abundant (LEA) hydroxyproline-rich glycoprotein family (AHRD V3.3 *** AT1G65690.1)
Solyc02g084410.3	6.14685	0.306708	90.8328	-4.19331	0.877087	-4.78096	1.74461e-06	3.72531e-05	Lactoylglutathione lyase / glyoxalase I family protein (AHRD V3.3 *** A0A061DGQ7_THECC)
Solyc09g011600.3	3.90968	0.49813	47.7566	-2.81441	0.588784	-4.78005	1.75256e-06	3.73879e-05	glutathione S-transferase
Solyc01g079670.2	4.58593	0	30.5662	-8.31248	1.74072	-4.77532	1.79424e-06	3.81705e-05	LOW QUALITY:cotton fiber protein (AHRD V3.3 *** AT5G38700.1)
Solyc07g006600.1	22.6736	83.6763	616.099	2.01354	0.421645	4.77545	1.79305e-06	3.81705e-05	glutamine dumper 3 (AHRD V3.3 *** AT5G57685.1)
Solyc12g096890.1	17.0615	1.06687	85.8602	-3.83092	0.803484	-4.76789	1.86164e-06	3.94943e-05	F-box protein PP2 (AHRD V3.3 *** A0A059PC27_CICAR)
Solyc06g060510.2	10.2423	1.85976	118.022	-2.35401	0.494175	-4.76352	1.90246e-06	4.0323e-05	LOW QUALITY:Plant/F17O14-7 protein (AHRD V3.3 *** G7KY86_MEDTR)
Solyc08g068660.1	11.694	1.23403	37.5663	-3.10684	0.652253	-4.76325	1.90502e-06	4.034e-05	Histidine decarboxylase (AHRD V3.3 *-* W0KR26_TOBAC)
Solyc05g055990.3	3.34188	0.0475402	31.1566	-5.88829	1.23666	-4.76143	1.92227e-06	4.06676e-05	plasma membrane intrinsic protein 2.12
Solyc02g091990.3	2.08712	0.00998372	54.6013	-7.69646	1.61881	-4.7544	1.9904e-06	4.19151e-05	1-aminocyclopropane-1-carboxylate synthase 3
Solyc03g078090.3	1.5488	0.112166	31.6728	-3.64559	0.766797	-4.75431	1.99122e-06	4.19151e-05	Pectinesterase (AHRD V3.3 *** K4BHN9_SOLLC)
Solyc03g093120.4	40.6264	0.160938	953.592	-7.79596	1.63986	-4.75403	1.99404e-06	4.19151e-05	xyloglucan endotransglucosylase-hydrolase
Solyc10g050160.2	7.70107	36.8862	532.426	2.42716	0.51054	4.7541	1.99331e-06	4.19151e-05	Caffeoyl-CoA O-methyltransferase (AHRD V3.3 *** CAMT_ZINVI)
Solyc11g020230.1	19.0754	0.713819	452.152	-4.60358	0.968415	-4.75372	1.99703e-06	4.19394e-05	Cytokinin-regulated kinase 1 (AHRD V3.3 *** Q9FUK3_TOBAC)
Solyc03g124110.2	46.6731	0	394.561	-12.006	2.52814	-4.74892	2.04505e-06	4.28302e-05	CBF
Solyc09g008250.3	2.66861	0.0756844	26.6804	-5.04502	1.06365	-4.74312	2.10456e-06	4.39961e-05	blind-like1
Solyc06g076080.2	21.2386	0	132.612	-10.4328	2.19968	-4.74286	2.10717e-06	4.40105e-05	Cell division cycle protein 48-related / CDC48-related isoform 1 (AHRD V3.3 --* A0A061ERQ8_THECC)
Solyc12g096920.1	3.05376	0.656784	104.976	-2.08083	0.438802	-4.74208	2.11535e-06	4.41411e-05	Disease resistance protein (CC-NBS-LRR class) family protein (AHRD V3.3 *** G7IID2_MEDTR)
Solyc02g088325.1	3.55158	15.8767	362.389	2.32463	0.490372	4.74054	2.13154e-06	4.43981e-05	DUF1336 family protein (AHRD V3.3 *** A0A072UPS9_MEDTR)
Solyc03g113980.3	1.70318	0.0400067	30.4042	-5.24668	1.10687	-4.74012	2.13594e-06	4.44493e-05	Calmodulin binding protein-like protein (AHRD V3.3 *** AT5G62570.2)
Solyc06g049050.3	6.66917	1.00002	89.0747	-2.60952	0.550569	-4.73969	2.14048e-06	4.4463e-05	expansin 2
Solyc12g010025.1	4.94457	0.341988	82.8829	-3.7781	0.797438	-4.7378	2.16049e-06	4.4838e-05	Leucine aminopeptidase (AHRD V3.3 *** U3PLK3_TOBAC)
Solyc04g074070.2	2.43277	0.294495	42.8374	-2.92867	0.618465	-4.73538	2.18648e-06	4.52953e-05	Sugar transporter protein 4
Solyc04g072790.2	0.127009	1.67398	78.9769	3.90554	0.825791	4.72946	2.25122e-06	4.65131e-05	Cellulose synthase (AHRD V3.3 *** M1AK99_SOLTU)
Solyc12g008800.2	18.279	3.09625	252.203	-2.41692	0.511036	-4.72944	2.25135e-06	4.65131e-05	Myb-like transcription factor family protein, putative (AHRD V3.3 *** A0A061GMU9_THECC)
Solyc09g014310.3	5.39781	71.8261	906.072	3.90145	0.82533	4.72714	2.27707e-06	4.69175e-05	Desiccation-related PCC13-62 (AHRD V3.3 *** A0A0B0N4G5_GOSAR),Pfam:PF13668
Solyc11g044455.1	27.6986	0.409876	210.087	-6.00122	1.27057	-4.72326	2.32089e-06	4.76917e-05	Serine/threonine protein phosphatase 7 long form isogeny (AHRD V3.3 *-* A0A151SUT9_CAJCA)
Solyc05g024160.3	0.65173	3.08625	97.026	2.40043	0.508808	4.71775	2.38462e-06	4.89135e-05	Pyruvate dehydrogenase E1 component subunit beta (AHRD V3.3 *** B6T6H3_MAIZE)
Solyc02g077820.1	0.543091	6.57715	43.5862	3.74553	0.795157	4.71043	2.47193e-06	5.06139e-05	LOW QUALITY:Ethylene-responsive transcription factor (AHRD V3.3 --* V5QP37_MOMCH)
Solyc05g009010.1	16.5881	2.65258	172.161	-2.52539	0.5368	-4.70452	2.54461e-06	5.19164e-05	Protein kinase family protein (AHRD V3.3 *-* AT5G38210.1)
Solyc01g103470.2	14.7941	1.81614	169.787	-2.90819	0.619104	-4.69742	2.63474e-06	5.3612e-05	Cytosolic Fe-S cluster assembly factor nar-1 (AHRD V3.3 *** A0A1D1Z971_9ARAE)
[truncated: 540 more rows]
