# Supplementary material for: A distal enhancer guides the negative selection of toxic glycoalkaloids during tomato domestication
Source: Nat Commun. 2024 Apr 3;15:2894. doi: 10.1038/s41467-024-47292-7 (PMC10991328; doi:10.1038/s41467-024-47292-7)
Supplement: Supplementary file 6 — Supplementary Data 3 [file 41467_2024_47292_MOESM6_ESM.xlsx]

## Sheet: Sheet1
Supplementary Data 3. Kyoto Encyclopedia of Genes and Genomes (KEGG) pathway enrichment analysis of differentially expression genes (DEGs) between WT and ws.
ID	Description	GeneRatio	BgRatio	pvalue	p.adjust	qvalue	geneID	Count
ko04626	Plant-pathogen interaction	22/199	167/5582	7.91653e-08	1.27456e-05	1.21665e-05	Solyc01g058720.3/Solyc01g099620.3/Solyc02g031790.2/Solyc02g063350.1/Solyc02g077370.1/Solyc02g088090.1/Solyc02g091500.1/Solyc03g118810.1/Solyc04g018110.1/Solyc04g058170.1/Solyc06g066370.3/Solyc06g068680.3/Solyc06g073245.1/Solyc06g073830.1/Solyc06g082590.1/Solyc07g008630.1/Solyc08g005440.3/Solyc09g014990.3/Solyc10g079420.1/Solyc11g071740.2/Solyc11g071760.3/Solyc12g005620.1	22
ko00940	Phenylpropanoid biosynthesis	23/199	219/5582	2.45562e-06	0.000197678	0.000188695	Solyc01g104860.3/Solyc02g069250.3/Solyc02g079510.3/Solyc02g081760.2/Solyc02g083480.3/Solyc02g084800.3/Solyc02g092580.3/Solyc02g093250.3/Solyc03g080150.3/Solyc03g096040.3/Solyc04g063210.3/Solyc04g071890.3/Solyc04g071900.3/Solyc04g076770.3/Solyc05g010330.3/Solyc05g052280.3/Solyc06g050440.3/Solyc07g008360.2/Solyc07g052510.4/Solyc07g052550.2/Solyc09g072660.3/Solyc10g050160.2/Solyc10g078890.2	23
ko00591	Linoleic acid metabolism	6/199	23/5582	0.000115651	0.00620662	0.0059246	Solyc01g006540.3/Solyc01g006560.3/Solyc01g006565.1/Solyc01g099190.3/Solyc01g099210.3/Solyc03g122340.3	6
ko04075	Plant hormone signal transduction	22/199	307/5582	0.00123942	0.0498866	0.0476198	Solyc01g107730.3/Solyc02g071220.3/Solyc03g082530.1/Solyc03g093080.3/Solyc03g093110.3/Solyc03g093120.4/Solyc03g093130.3/Solyc03g120380.3/Solyc03g122190.3/Solyc04g053000.1/Solyc04g078470.3/Solyc05g046290.3/Solyc06g008580.3/Solyc07g014620.1/Solyc08g005050.3/Solyc08g079140.1/Solyc08g079150.1/Solyc10g086380.1/Solyc11g011030.2/Solyc11g011740.1/Solyc12g009220.2/Solyc12g049400.2	22
ko00360	Phenylalanine metabolism	7/199	52/5582	0.0022555	0.0625126	0.059672	Solyc08g006740.3/Solyc08g006750.3/Solyc08g068600.3/Solyc08g068610.3/Solyc08g068680.3/Solyc11g071550.2/Solyc12g088000.2	7
ko00073	Cutin, suberine and wax biosynthesis	5/199	27/5582	0.00232966	0.0625126	0.059672	Solyc01g088400.3/Solyc02g014730.3/Solyc06g074390.3/Solyc07g006890.1/Solyc12g100270.2	5
ko00062	Fatty acid elongation	5/199	33/5582	0.00576019	0.132484	0.126464	Solyc05g009270.3/Solyc09g083050.3/Solyc10g009240.3/Solyc11g072980.1/Solyc12g096780.2	5
ko00270	Cysteine and methionine metabolism	9/199	98/5582	0.00786267	0.158236	0.151046	Solyc00g178340.2/Solyc01g090710.3/Solyc01g097930.3/Solyc02g091990.3/Solyc04g077410.3/Solyc08g078850.3/Solyc08g081540.3/Solyc09g082460.3/Solyc12g088000.2	9
ko04016	MAPK signaling pathway - plant	13/199	175/5582	0.00927842	0.159183	0.15195	Solyc01g058720.3/Solyc01g099620.3/Solyc02g031790.2/Solyc02g088090.1/Solyc03g007050.3/Solyc06g005170.3/Solyc06g066370.3/Solyc06g068680.3/Solyc08g005050.3/Solyc08g081540.3/Solyc09g014990.3/Solyc11g005720.1/Solyc11g011740.1	13
ko00908	Zeatin biosynthesis	6/199	52/5582	0.00988717	0.159183	0.15195	Solyc02g085880.2/Solyc04g080820.2/Solyc05g009410.2/Solyc05g053120.1/Solyc10g085870.1/Solyc12g042600.2	6
ko00945	Stilbenoid, diarylheptanoid and gingerol biosynthesis	5/199	41/5582	0.0144601	0.211643	0.202026	Solyc02g081760.2/Solyc02g093250.3/Solyc03g097700.3/Solyc04g063210.3/Solyc10g050160.2	5
