# Supplementary material for: A distal enhancer guides the negative selection of toxic glycoalkaloids during tomato domestication
Source: Nat Commun. 2024 Apr 3;15:2894. doi: 10.1038/s41467-024-47292-7 (PMC10991328; doi:10.1038/s41467-024-47292-7)
Supplement: Supplementary file 7 — Supplementary Data 4 [file 41467_2024_47292_MOESM7_ESM.xlsx]

## Sheet: Sheet1
Supplementary Data 4. Gene Ontology (GO) term enrichment analysis of DEGs between WT and ws.
ID	Description	GeneRatio	BgRatio	pvalue	p.adjust	qvalue	geneID	Count	goType
GO:0048046	apoplast	18/766	57/20036	1.912e-12	4.03432e-10	3.28059e-10	Solyc07g056000.2/Solyc03g093080.3/Solyc02g080160.3/Solyc01g081060.3/Solyc07g009380.3/Solyc01g099630.3/Solyc10g085090.2/Solyc04g008210.2/Solyc03g093110.3/Solyc02g091920.3/Solyc05g052390.3/Solyc03g093120.4/Solyc05g005680.3/Solyc03g093130.3/Solyc05g046290.3/Solyc06g048860.2/Solyc07g055990.3/Solyc09g014240.3	18	cellular_component
GO:0010411	xyloglucan metabolic process	14/766	34/20036	8.66893e-12	9.14572e-10	7.43703e-10	Solyc07g056000.2/Solyc03g093080.3/Solyc02g080160.3/Solyc01g081060.3/Solyc07g009380.3/Solyc01g099630.3/Solyc04g008210.2/Solyc03g093110.3/Solyc02g091920.3/Solyc03g093120.4/Solyc05g005680.3/Solyc03g093130.3/Solyc05g046290.3/Solyc07g055990.3	14	biological_process
GO:0006073	cellular glucan metabolic process	14/766	36/20036	2.2018e-11	1.16145e-09	9.44458e-10	Solyc07g056000.2/Solyc03g093080.3/Solyc02g080160.3/Solyc01g081060.3/Solyc07g009380.3/Solyc01g099630.3/Solyc04g008210.2/Solyc03g093110.3/Solyc02g091920.3/Solyc03g093120.4/Solyc05g005680.3/Solyc03g093130.3/Solyc05g046290.3/Solyc07g055990.3	14	biological_process
GO:0042546	cell wall biogenesis	14/766	36/20036	2.2018e-11	1.16145e-09	9.44458e-10	Solyc07g056000.2/Solyc03g093080.3/Solyc02g080160.3/Solyc01g081060.3/Solyc07g009380.3/Solyc01g099630.3/Solyc04g008210.2/Solyc03g093110.3/Solyc02g091920.3/Solyc03g093120.4/Solyc05g005680.3/Solyc03g093130.3/Solyc05g046290.3/Solyc07g055990.3	14	biological_process
GO:0016762	xyloglucan:xyloglucosyl transferase activity	14/766	37/20036	3.4182e-11	1.44248e-09	1.17298e-09	Solyc07g056000.2/Solyc03g093080.3/Solyc02g080160.3/Solyc01g081060.3/Solyc07g009380.3/Solyc01g099630.3/Solyc04g008210.2/Solyc03g093110.3/Solyc02g091920.3/Solyc03g093120.4/Solyc05g005680.3/Solyc03g093130.3/Solyc05g046290.3/Solyc07g055990.3	14	molecular_function
GO:0004866	endopeptidase inhibitor activity	9/766	19/20036	1.09025e-08	3.83404e-07	3.11772e-07	Solyc03g098780.2/Solyc03g098700.1/Solyc07g007260.3/Solyc07g007250.3/Solyc11g022590.1/Solyc03g098730.1/Solyc03g098710.1/Solyc03g098760.2/Solyc03g098790.3	9	molecular_function
GO:0005618	cell wall	18/766	123/20036	1.01387e-06	3.05609e-05	2.48512e-05	Solyc07g056000.2/Solyc03g093080.3/Solyc02g080160.3/Solyc06g009190.3/Solyc01g081060.3/Solyc07g009380.3/Solyc01g099630.3/Solyc04g008210.2/Solyc03g093110.3/Solyc02g091920.3/Solyc03g078090.3/Solyc03g093120.4/Solyc03g123620.4/Solyc05g005680.3/Solyc03g093130.3/Solyc05g046290.3/Solyc05g053680.1/Solyc07g055990.3	18	cellular_component
GO:0045492	xylan biosynthetic process	6/766	13/20036	4.17362e-06	0.000110079	8.95133e-05	Solyc11g005760.2/Solyc01g103360.3/Solyc11g031950.1/Solyc03g110890.1/Solyc02g093090.1/Solyc04g078990.3	6	biological_process
GO:0042744	hydrogen peroxide catabolic process	15/766	104/20036	9.56348e-06	0.000210534	0.0001712	Solyc02g079510.3/Solyc04g071900.3/Solyc07g052550.2/Solyc04g071890.3/Solyc02g083480.3/Solyc06g050440.3/Solyc03g080150.3/Solyc10g078890.2/Solyc05g052280.3/Solyc07g052510.4/Solyc01g104860.3/Solyc02g084800.3/Solyc02g092580.3/Solyc05g010330.3/Solyc04g076770.3	15	biological_process
GO:0004601	peroxidase activity	18/766	144/20036	9.97791e-06	0.000210534	0.0001712	Solyc02g079510.3/Solyc04g071900.3/Solyc07g052550.2/Solyc04g071890.3/Solyc02g083480.3/Solyc06g050440.3/Solyc03g080150.3/Solyc06g068680.3/Solyc02g087110.3/Solyc10g078890.2/Solyc05g052280.3/Solyc07g052510.4/Solyc01g104860.3/Solyc02g084800.3/Solyc01g099620.3/Solyc02g092580.3/Solyc05g010330.3/Solyc04g076770.3	18	molecular_function
GO:0006950	response to stress	13/766	85/20036	1.95954e-05	0.000375875	0.00030565	Solyc01g057000.3/Solyc06g009050.3/Solyc04g071580.3/Solyc04g071590.3/Solyc06g009140.3/Solyc02g062390.3/Solyc01g107280.3/Solyc03g113980.3/Solyc04g071615.1/Solyc04g071620.3/Solyc03g119250.3/Solyc03g114820.3/Solyc03g113950.3	13	biological_process
GO:0019752	carboxylic acid metabolic process	9/766	47/20036	6.14956e-05	0.0010813	0.000879279	Solyc03g098240.3/Solyc08g068610.3/Solyc08g068680.3/Solyc08g078850.3/Solyc08g068600.3/Solyc08g006740.3/Solyc11g020990.2/Solyc08g006750.3/Solyc01g090710.3	9	biological_process
GO:0004867	serine-type endopeptidase inhibitor activity	8/766	38/20036	7.76665e-05	0.00126059	0.00102507	Solyc11g020960.2/Solyc03g020080.3/Solyc09g083440.3/Solyc11g020990.2/Solyc03g020070.3/Solyc09g089530.3/Solyc09g089520.3/Solyc09g084470.3	8	molecular_function
GO:0030170	pyridoxal phosphate binding	15/766	127/20036	0.000103788	0.00156424	0.00127199	Solyc03g098240.3/Solyc08g068610.3/Solyc08g081555.1/Solyc08g068680.3/Solyc08g068600.3/Solyc08g006740.3/Solyc08g081540.3/Solyc09g008670.3/Solyc11g020990.2/Solyc02g091990.3/Solyc04g077410.3/Solyc08g014610.3/Solyc08g006750.3/Solyc12g088000.2/Solyc00g095860.1	15	molecular_function
GO:0008080	N-acetyltransferase activity	9/766	53/20036	0.000162983	0.00229262	0.00186429	Solyc09g082250.2/Solyc08g006730.1/Solyc08g068700.1/Solyc09g082230.1/Solyc08g068790.2/Solyc00g272810.1/Solyc08g068780.2/Solyc08g068730.1/Solyc09g082260.1	9	molecular_function
GO:0006979	response to oxidative stress	16/766	153/20036	0.000259675	0.00342446	0.00278467	Solyc02g079510.3/Solyc04g071900.3/Solyc07g052550.2/Solyc04g071890.3/Solyc02g083480.3/Solyc06g050440.3/Solyc03g080150.3/Solyc02g087110.3/Solyc10g078890.2/Solyc05g052280.3/Solyc07g052510.4/Solyc01g104860.3/Solyc02g084800.3/Solyc02g092580.3/Solyc05g010330.3/Solyc04g076770.3	16	biological_process
GO:0045735	nutrient reservoir activity	9/766	57/20036	0.000288749	0.00358389	0.00291431	Solyc09g090150.3/Solyc07g064220.1/Solyc09g082350.1/Solyc09g072560.3/Solyc08g080480.3/Solyc08g080490.3/Solyc09g082360.3/Solyc09g025220.2/Solyc09g082330.2	9	molecular_function
GO:0016760	cellulose synthase (UDP-forming) activity	7/766	35/20036	0.000306222	0.0035896	0.00291896	Solyc03g097050.3/Solyc07g005840.2/Solyc08g082670.3/Solyc09g072820.3/Solyc02g072240.3/Solyc04g072790.2/Solyc09g031570.1	7	molecular_function
GO:0005576	extracellular region	10/766	72/20036	0.000395223	0.00438906	0.00356905	Solyc09g010860.3/Solyc07g006700.1/Solyc06g005560.3/Solyc04g081870.3/Solyc04g054690.3/Solyc01g090810.4/Solyc06g049050.3/Solyc03g115890.3/Solyc07g006710.1/Solyc11g066880.2	10	cellular_component
GO:0016831	carboxy-lyase activity	7/766	39/20036	0.000613404	0.00647141	0.00526236	Solyc03g098240.3/Solyc08g068610.3/Solyc08g068680.3/Solyc08g068600.3/Solyc08g006740.3/Solyc11g020990.2/Solyc08g006750.3	7	molecular_function
GO:0006869	lipid transport	8/766	51/20036	0.000652779	0.00655887	0.00533348	Solyc01g090360.3/Solyc02g086310.1/Solyc10g075050.2/Solyc01g090350.3/Solyc01g081600.3/Solyc09g082270.3/Solyc09g018010.3/Solyc09g065420.3	8	biological_process
GO:0004553	hydrolase activity, hydrolyzing O-glycosyl compounds	22/766	272/20036	0.000809796	0.00776668	0.00631564	Solyc07g056000.2/Solyc03g093080.3/Solyc02g080160.3/Solyc06g062580.3/Solyc01g081060.3/Solyc07g009380.3/Solyc01g099630.3/Solyc04g008210.2/Solyc03g093110.3/Solyc02g091920.3/Solyc03g093120.4/Solyc05g005680.3/Solyc08g083210.3/Solyc11g044910.2/Solyc12g040860.2/Solyc03g093130.3/Solyc11g040340.2/Solyc01g111540.3/Solyc05g046290.3/Solyc01g079570.3/Solyc08g081620.3/Solyc07g055990.3	22	molecular_function
GO:0004857	enzyme inhibitor activity	11/766	95/20036	0.000997762	0.00915338	0.00744326	Solyc11g005820.1/Solyc08g079235.1/Solyc06g009190.3/Solyc02g069330.1/Solyc03g078090.3/Solyc03g123620.4/Solyc06g034370.1/Solyc03g083730.1/Solyc09g011290.1/Solyc09g011280.1/Solyc10g076730.1	11	molecular_function
GO:0030244	cellulose biosynthetic process	7/766	44/20036	0.00129535	0.0113883	0.00926061	Solyc03g097050.3/Solyc07g005840.2/Solyc08g082670.3/Solyc09g072820.3/Solyc02g072240.3/Solyc04g072790.2/Solyc09g031570.1	7	biological_process
GO:0004177	aminopeptidase activity	4/766	14/20036	0.00156101	0.0131749	0.0107135	Solyc12g010020.2/Solyc12g010030.2/Solyc12g010025.1/Solyc00g187050.3	4	molecular_function
GO:0016614	oxidoreductase activity, acting on CH-OH group of donors	9/766	72/20036	0.00164298	0.0133334	0.0108423	Solyc08g005630.3/Solyc06g035580.3/Solyc11g065930.2/Solyc11g071600.2/Solyc11g071620.3/Solyc04g080820.2/Solyc01g088160.3/Solyc02g070060.1/Solyc09g072660.3	9	molecular_function
GO:0005506	iron ion binding	29/766	428/20036	0.00219918	0.0171862	0.0139753	Solyc08g005650.3/Solyc01g088400.3/Solyc07g006145.1/Solyc11g065930.2/Solyc01g010490.3/Solyc09g098030.3/Solyc10g051020.2/Solyc07g055490.3/Solyc01g094140.3/Solyc11g071600.2/Solyc11g071620.3/Solyc03g111930.3/Solyc08g005610.3/Solyc10g017510.3/Solyc04g071780.3/Solyc06g074420.1/Solyc03g122350.3/Solyc06g066240.3/Solyc07g006890.1/Solyc02g014730.3/Solyc05g047680.3/Solyc02g065190.3/Solyc06g076800.3/Solyc10g…	29	molecular_function
GO:0016702	oxidoreductase activity, acting on single donors with incorporation of molecular oxygen, incorporation of two atoms of oxygen	7/766	50/20036	0.00277073	0.020585	0.0167391	Solyc01g099190.3/Solyc01g006540.3/Solyc01g099210.3/Solyc01g006565.1/Solyc01g006560.3/Solyc03g122340.3/Solyc03g114510.3	7	molecular_function
GO:0005509	calcium ion binding	20/766	263/20036	0.00282921	0.020585	0.0167391	Solyc07g063690.1/Solyc02g088090.1/Solyc10g006700.1/Solyc04g018110.1/Solyc03g118810.1/Solyc10g079420.1/Solyc02g091500.1/Solyc10g006740.3/Solyc06g068680.3/Solyc02g063350.1/Solyc02g079520.2/Solyc06g073245.1/Solyc07g053050.1/Solyc01g058720.3/Solyc11g071740.2/Solyc10g006660.3/Solyc01g099620.3/Solyc11g071760.3/Solyc06g073830.1/Solyc04g058170.1	20	molecular_function
GO:0009664	plant-type cell wall organization	6/766	38/20036	0.00297115	0.0208971	0.0169929	Solyc09g010860.3/Solyc04g071070.2/Solyc06g005560.3/Solyc04g081870.3/Solyc06g049050.3/Solyc03g115890.3	6	biological_process
GO:0005516	calmodulin binding	5/766	27/20036	0.00323106	0.021992	0.0178833	Solyc02g092450.3/Solyc02g064680.3/Solyc03g113980.3/Solyc03g119250.3/Solyc03g113950.3	5	molecular_function
GO:0016788	hydrolase activity, acting on ester bonds	12/766	127/20036	0.00346907	0.0228742	0.0186006	Solyc11g006250.2/Solyc03g006240.3/Solyc02g071700.3/Solyc02g077330.3/Solyc05g043330.3/Solyc12g017460.1/Solyc07g049430.3/Solyc02g090210.3/Solyc04g050570.3/Solyc03g115960.3/Solyc11g011110.2/Solyc02g071720.2	12	molecular_function
GO:0005975	carbohydrate metabolic process	31/766	485/20036	0.00380973	0.0243592	0.0198082	Solyc04g008230.3/Solyc12g010540.1/Solyc07g056000.2/Solyc03g093080.3/Solyc02g080160.3/Solyc06g062580.3/Solyc01g081060.3/Solyc07g009380.3/Solyc01g099630.3/Solyc08g060970.3/Solyc08g078850.3/Solyc04g008210.2/Solyc03g093110.3/Solyc02g091920.3/Solyc03g093120.4/Solyc04g014400.3/Solyc05g005680.3/Solyc08g083210.3/Solyc11g044910.2/Solyc12g040860.2/Solyc03g093130.3/Solyc11g040340.2/Solyc01g111540.3/Solyc01g…	31	biological_process
GO:0016757	transferase activity, transferring glycosyl groups	8/766	70/20036	0.0051322	0.0318499	0.0258994	Solyc12g010200.2/Solyc05g009820.3/Solyc11g005760.2/Solyc10g006500.3/Solyc08g078650.3/Solyc04g074920.2/Solyc05g012660.2/Solyc04g078990.3	8	molecular_function
GO:0046274	lignin catabolic process	4/766	21/20036	0.00754615	0.044024	0.035799	Solyc10g085090.2/Solyc05g052390.3/Solyc06g048860.2/Solyc09g014240.3	4	biological_process
GO:0052716	hydroquinone:oxygen oxidoreductase activity	4/766	21/20036	0.00754615	0.044024	0.035799	Solyc10g085090.2/Solyc05g052390.3/Solyc06g048860.2/Solyc09g014240.3	4	molecular_function
GO:0009607	response to biotic stimulus	7/766	60/20036	0.00771985	0.044024	0.035799	Solyc09g014530.3/Solyc04g007770.3/Solyc07g005370.3/Solyc09g090970.3/Solyc09g091000.3/Solyc05g005865.1/Solyc04g007760.3	7	biological_process
GO:0051537	2 iron, 2 sulfur cluster binding	5/766	34/20036	0.0089405	0.0484153	0.0393699	Solyc11g071600.2/Solyc11g071620.3/Solyc04g055030.2/Solyc01g103920.3/Solyc04g055020.2	5	molecular_function
GO:0019538	protein metabolic process	4/766	22/20036	0.0089488	0.0484153	0.0393699	Solyc12g010020.2/Solyc12g010030.2/Solyc12g010025.1/Solyc00g187050.3	4	biological_process
GO:0016705	oxidoreductase activity, acting on paired donors, with incorporation or reduction of molecular oxygen	24/766	374/20036	0.00965097	0.0509089	0.0413976	Solyc08g005650.3/Solyc07g006145.1/Solyc01g010490.3/Solyc09g098030.3/Solyc10g051020.2/Solyc07g055490.3/Solyc01g094140.3/Solyc03g111930.3/Solyc08g005610.3/Solyc10g017510.3/Solyc04g071780.3/Solyc06g074420.1/Solyc03g122350.3/Solyc06g066240.3/Solyc07g006890.1/Solyc02g014730.3/Solyc05g047680.3/Solyc02g065190.3/Solyc06g076800.3/Solyc10g078230.2/Solyc07g052070.2/Solyc07g055495.1/Solyc08g079310.3/Solyc02g…	24	molecular_function
GO:0016747	transferase activity, transferring acyl groups other than amino-acyl groups	12/766	148/20036	0.011459	0.0589718	0.0479541	Solyc05g009270.3/Solyc12g096770.1/Solyc10g009240.3/Solyc07g014580.3/Solyc12g010980.2/Solyc09g083050.3/Solyc07g052060.2/Solyc02g081760.2/Solyc11g067270.1/Solyc00g134620.2/Solyc11g072980.1/Solyc08g078030.3	12	molecular_function
GO:0006952	defense response	10/766	120/20036	0.0167927	0.0843632	0.0686017	Solyc09g014530.3/Solyc04g007770.3/Solyc07g005370.3/Solyc07g006380.3/Solyc07g009230.3/Solyc09g090970.3/Solyc02g077575.1/Solyc09g091000.3/Solyc05g005865.1/Solyc04g007760.3	10	biological_process
GO:0016567	protein ubiquitination	10/766	121/20036	0.0177018	0.0854801	0.0695099	Solyc03g114160.1/Solyc04g071030.1/Solyc07g020870.2/Solyc02g072080.1/Solyc01g005160.3/Solyc05g005670.1/Solyc04g008100.2/Solyc01g007000.3/Solyc01g007040.3/Solyc01g107980.3	10	biological_process
GO:0043565	sequence-specific DNA binding	20/766	313/20036	0.0178252	0.0854801	0.0695099	Solyc10g085210.2/Solyc06g068460.3/Solyc08g006110.3/Solyc04g016000.3/Solyc10g009550.3/Solyc10g080410.2/Solyc05g007180.3/Solyc09g005560.3/Solyc06g066370.3/Solyc09g014990.3/Solyc02g080890.3/Solyc07g056280.3/Solyc01g095630.3/Solyc02g071130.3/Solyc04g076970.3/Solyc03g116890.3/Solyc04g077555.1/Solyc02g032950.3/Solyc03g006120.3/Solyc08g008280.3	20	molecular_function
GO:0050660	flavin adenine dinucleotide binding	10/766	134/20036	0.0330416	0.154928	0.125983	Solyc08g005630.3/Solyc06g035580.3/Solyc11g065930.2/Solyc11g071600.2/Solyc11g071620.3/Solyc04g080820.2/Solyc06g008050.3/Solyc01g088160.3/Solyc02g070060.1/Solyc09g072660.3	10	molecular_function
GO:0003993	acid phosphatase activity	4/766	33/20036	0.0360224	0.161783	0.131557	Solyc07g008570.3/Solyc07g008560.3/Solyc06g062390.3/Solyc06g062380.3	4	molecular_function
GO:0004842	ubiquitin-protein transferase activity	10/766	136/20036	0.036037	0.161783	0.131557	Solyc03g114160.1/Solyc04g071030.1/Solyc07g020870.2/Solyc02g072080.1/Solyc01g005160.3/Solyc05g005670.1/Solyc04g008100.2/Solyc01g007000.3/Solyc01g007040.3/Solyc01g107980.3	10	molecular_function
GO:0006887	exocytosis	4/766	34/20036	0.0396333	0.174221	0.141672	Solyc11g073010.1/Solyc06g075610.1/Solyc09g005830.1/Solyc03g115070.1	4	biological_process
