# Supplementary material for: A distal enhancer guides the negative selection of toxic glycoalkaloids during tomato domestication
Source: Nat Commun. 2024 Apr 3;15:2894. doi: 10.1038/s41467-024-47292-7 (PMC10991328; doi:10.1038/s41467-024-47292-7)
Supplement: Supplementary file 8 — Supplementary Data 6 [file 41467_2024_47292_MOESM8_ESM.xlsx]

## Sheet: WT
Supplementary Data 6. Genome-wide interaction matrices showing chromatin loops in WT and ws at 7 DPA obtained by analyzing Hi-C sequencing data.
WT
Chr1	x1	x2	Chr2	y1	y2	observed	expectedBL	expectedDonut	expectedH	expectedV	fdrBL	fdrDonut	fdrH	fdrV	numCollapsed	centroid1	centroid2	radius
SL4.0ch01	70230000	70240000	SL4.0ch01	70320000	70330000	104	36.9478	34.2743	41.0566	40.77	5.48706e-14	3.99066e-14	1.42198e-08	1.48849e-08	3	70228333	70331666	13744
SL4.0ch01	51550000	51560000	SL4.0ch01	51600000	51610000	127	57.6505	56.8699	60.6374	57.7224	5.89334e-10	5.57811e-10	7.38161e-10	7.12505e-10	1	51555000	51605000	0
SL4.0ch01	1130000	1140000	SL4.0ch01	1210000	1220000	148	68.5746	70.3526	82.3628	75.387	1.81962e-09	1.65961e-09	0.000532096	2.26052e-09	5	1129000	1205000	20881
SL4.0ch01	4960000	4970000	SL4.0ch01	5030000	5040000	166	40.3586	50.9859	50.4736	85.6605	1.46274e-33	2.04285e-23	3.06768e-23	3.05831e-07	2	4965000	5045000	10000
SL4.0ch01	13110000	13120000	SL4.0ch01	13160000	13170000	138	55.197	72.6186	61.6514	69.6714	2.9382e-13	3.89552e-07	5.0328e-07	5.12695e-07	1	13115000	13165000	0
SL4.0ch01	6660000	6670000	SL4.0ch01	6890000	6900000	108	49.9677	37.2424	27.5775	49.9159	2.71366e-05	9.6307e-16	2.2305e-22	3.7646e-05	4	6672500	6892500	12748
SL4.0ch01	62730000	62740000	SL4.0ch01	62880000	62890000	106	53.2405	42.3751	35.5333	51.9126	6.87342e-05	2.76933e-09	7.91261e-15	9.84517e-05	3	62735000	62885000	10000
SL4.0ch01	58660000	58670000	SL4.0ch01	58770000	58780000	106	54.4639	51.1142	59.8346	50.8296	6.87342e-05	7.63532e-05	0.000101175	9.84517e-05	1	58665000	58775000	0
SL4.0ch01	53540000	53550000	SL4.0ch01	53700000	53710000	105	51.9532	48.4188	56.5771	58.0649	0.000108141	5.52112e-09	0.000160067	0.000156373	6	53541666	53723333	18634
SL4.0ch01	20080000	20090000	SL4.0ch01	20140000	20150000	104	44.9427	52.1219	58.5247	56.3244	1.18716e-08	0.000192155	0.000252814	0.000245448	1	20085000	20145000	0
SL4.0ch01	61650000	61660000	SL4.0ch01	61780000	61790000	103	49.6374	48.2643	57.559	54.2949	0.000259792	2.13443e-08	0.000391446	0.000377232	2	61660000	61785000	5000
SL4.0ch01	20490000	20500000	SL4.0ch01	20590000	20600000	103	43.7384	44.8657	56.9322	48.4815	2.35319e-08	2.13443e-08	0.000391446	2.89482e-08	1	20495000	20595000	0
SL4.0ch01	30480000	30490000	SL4.0ch01	30720000	30730000	102	50.8809	50.4229	49.8039	58.0865	0.000396737	0.000466665	0.00061121	0.000587359	2	30485000	30735000	10000
SL4.0ch01	6690000	6700000	SL4.0ch01	6880000	6890000	100	56.5133	43.7925	46.092	52.6201	0.000896308	1.53311e-07	1.97486e-07	0.00136577	2	6700000	6885000	5000
SL4.0ch01	60580000	60590000	SL4.0ch01	60690000	60700000	96	38.9195	48.7555	60.986	58.7424	1.94892e-06	1.85051e-06	0.00681716	0.00643936	1	60585000	60695000	0
SL4.0ch01	59110000	59120000	SL4.0ch01	59280000	59290000	92	31.9113	34.1346	48.6825	30.6132	1.35886e-09	1.11643e-09	2.25704e-05	8.7732e-15	3	59111666	59281666	16996
SL4.0ch01	7070000	7080000	SL4.0ch01	7160000	7170000	90	40.7854	41.0771	44.0131	50.9105	5.13924e-05	5.46485e-05	6.62132e-05	0.0470412	4	7072500	7175000	10308
SL4.0ch01	43060000	43070000	SL4.0ch01	43140000	43150000	89	40.6792	37.1176	45.8803	19.2148	8.53736e-05	1.10371e-08	0.000111981	8.17514e-26	1	43065000	43145000	0
SL4.0ch01	41010000	41020000	SL4.0ch01	41220000	41230000	89	39.3042	36.1073	36.2808	34.9273	8.53736e-05	1.10371e-08	1.40333e-08	1.39614e-08	3	41018333	41218333	7454
SL4.0ch01	6540000	6550000	SL4.0ch01	6660000	6670000	89	33.946	33.08	43.691	39.0238	1.2917e-08	1.10371e-08	0.000111981	0.000114884	3	6535000	6665000	10000
SL4.0ch01	34080000	34090000	SL4.0ch01	34190000	34200000	88	39.3828	43.5365	42.5367	51.8843	0.000138952	0.000154236	0.000185457	0.0823853	2	34075000	34195000	10000
SL4.0ch01	29240000	29250000	SL4.0ch01	29350000	29360000	88	30.3694	31.4013	33.9436	41.5832	3.68533e-13	2.31778e-08	2.95462e-08	0.000188707	1	29245000	29355000	0
SL4.0ch01	57090000	57100000	SL4.0ch01	57260000	57270000	86	36.2339	32.454	31.5822	45.2522	1.11125e-07	9.79732e-08	1.26664e-07	0.000499031	1	57095000	57265000	0
SL4.0ch01	61010000	61020000	SL4.0ch01	61180000	61190000	83	42.9444	38.0029	42.5184	44.5286	0.00132746	7.93082e-07	0.00194039	0.00197714	1	61015000	61185000	0
SL4.0ch01	43510000	43520000	SL4.0ch01	43730000	43740000	82	42.9763	38.3138	40.1576	37.6827	0.001995	1.52191e-06	0.00298698	1.87702e-06	2	43510000	43735000	5000
SL4.0ch01	40190000	40200000	SL4.0ch01	40300000	40310000	82	18.6809	19.5904	23.6162	7.78056	2.11907e-21	1.25732e-15	9.71773e-16	0	3	40198333	40308333	7454
SL4.0ch01	36930000	36940000	SL4.0ch01	37000000	37010000	82	38.9918	40.2818	44.1832	41.2368	0.001995	0.0024696	0.00298698	0.00304311	1	36935000	37005000	0
SL4.0ch01	27830000	27840000	SL4.0ch01	27960000	27970000	82	39.7196	37.9337	44.5391	36.4326	0.001995	1.52191e-06	0.00298698	1.87702e-06	1	27835000	27965000	0
SL4.0ch01	30500000	30510000	SL4.0ch01	30730000	30740000	81	35.0735	36.8651	40.1682	45.6186	3.19656e-06	2.91794e-06	0.00454507	0.00463166	1	30505000	30735000	0
SL4.0ch01	29300000	29310000	SL4.0ch01	29350000	29360000	80	40.0393	38.8009	32.6145	46.6193	0.00436235	5.5854e-06	7.29839e-06	0.00696259	1	29305000	29355000	0
SL4.0ch01	3920000	3930000	SL4.0ch01	4050000	4060000	79	31.0695	40.1913	48.3238	42.9982	1.1008e-05	0.00847231	0.0101186	0.0103196	2	3925000	4065000	10000
SL4.0ch01	61930000	61940000	SL4.0ch01	62080000	62090000	78	38.2955	36.3431	36.79	46.8324	2.01634e-05	1.95132e-05	2.48324e-05	0.0151553	2	61940000	62085000	5000
SL4.0ch01	59730000	59740000	SL4.0ch01	59920000	59930000	77	38.032	30.3496	31.7296	27.7282	3.63234e-05	7.69614e-09	4.5078e-05	1.03414e-08	3	59735000	59925000	10000
SL4.0ch01	30760000	30770000	SL4.0ch01	30860000	30870000	76	42.4081	36.7363	42.7062	39.2365	0.0180975	6.42928e-05	0.0302361	0.0311172	2	30760000	30865000	5000
SL4.0ch01	55160000	55170000	SL4.0ch01	55250000	55260000	75	34.4041	30.0782	27.1767	36.3737	0.000112887	3.96058e-08	5.04769e-08	0.000137897	1	55165000	55255000	0
SL4.0ch01	18070000	18080000	SL4.0ch01	18220000	18230000	74	29.891	29.8095	37.8662	34.6166	8.21167e-08	8.81171e-08	0.000258447	0.000241011	4	18072500	18237500	12748
SL4.0ch01	11780000	11790000	SL4.0ch01	11920000	11930000	72	32.9025	35.1517	36.053	35.3053	0.000557232	0.000588591	0.000762072	0.000702454	1	11785000	11925000	0
SL4.0ch01	4170000	4180000	SL4.0ch01	4240000	4250000	72	29.6771	27.5535	25.5284	35.1299	3.80589e-07	4.14965e-07	5.08983e-07	0.000702454	1	4175000	4245000	0
SL4.0ch01	32680000	32690000	SL4.0ch01	32770000	32780000	71	31.1889	28.5486	33.5711	30.9079	0.000918783	8.88825e-07	0.00126226	1.17158e-06	1	32685000	32775000	0
SL4.0ch01	30870000	30880000	SL4.0ch01	31160000	31170000	71	27.4959	27.8237	27.4363	27.8928	8.06718e-07	8.88825e-07	1.08928e-06	1.17158e-06	2	30880000	31165000	5000
SL4.0ch01	22290000	22300000	SL4.0ch01	22480000	22490000	71	32.0595	29.9404	32.4139	38.7959	0.000918783	8.88825e-07	0.00126226	0.00116755	3	22291666	22481666	7453
SL4.0ch01	68740000	68750000	SL4.0ch01	68900000	68910000	70	33.7715	30.7938	33.0139	36.535	0.00148683	1.8567e-06	0.00208185	0.00192215	1	68745000	68905000	0
SL4.0ch01	55210000	55220000	SL4.0ch01	55670000	55680000	70	33.0232	31.5804	37.8337	35.2273	0.00148683	0.0016474	0.00208185	0.00192215	1	55215000	55675000	0
SL4.0ch01	25240000	25250000	SL4.0ch01	25380000	25390000	68	37.4592	32.6152	34.6455	32.3903	0.00361226	0.00423588	0.00525278	0.00493365	1	25245000	25385000	0
SL4.0ch01	56470000	56480000	SL4.0ch01	56670000	56680000	67	30.7036	27.1089	38.8323	31.2921	1.41132e-05	1.54183e-05	0.00818212	0.00779345	2	56475000	56680000	5000
SL4.0ch01	46600000	46610000	SL4.0ch01	46850000	46860000	67	35.7864	31.1756	30.9788	33.5735	0.00554986	0.00666371	0.00818212	0.00779345	3	46608333	46858333	7454
SL4.0ch01	6910000	6920000	SL4.0ch01	7040000	7050000	66	30.7732	25.656	28.3861	28.2612	2.76252e-05	2.98084e-05	3.8112e-05	3.81399e-05	3	6911666	7045000	16666
SL4.0ch01	62130000	62140000	SL4.0ch01	62520000	62530000	65	28.9871	24.337	22.4982	32.5191	5.32415e-05	3.85587e-08	3.5652e-08	0.0182531	1	62135000	62525000	0
SL4.0ch01	39970000	39980000	SL4.0ch01	40230000	40240000	60	2.95287	6.21449	2.9534	8.82966	0	1.27169e-32	0	1.39403e-22	2	39970000	40235000	5000
SL4.0ch01	42500000	42510000	SL4.0ch01	43060000	43070000	59	25.2886	22.6714	21.7564	22.8807	0.00178015	5.68915e-06	5.43902e-06	5.10171e-06	2	42505000	43070000	5000
SL4.0ch01	56200000	56210000	SL4.0ch01	56350000	56360000	57	24.6087	23.7667	26.9056	24.0885	0.00502036	2.60072e-05	0.00727778	2.42089e-05	1	56205000	56355000	0
SL4.0ch01	10600000	10610000	SL4.0ch01	11100000	11110000	57	25.0964	24.1388	30.272	25.3602	0.00502036	2.60072e-05	0.00727778	0.00714921	1	10605000	11105000	0
SL4.0ch01	6540000	6550000	SL4.0ch01	6590000	6600000	56	20.8798	23.5221	25.3227	21.9097	4.26267e-05	5.363e-05	0.0117174	5.10698e-05	1	6545000	6595000	0
SL4.0ch01	62640000	62650000	SL4.0ch01	62870000	62880000	50	24.0323	19.6386	23.4505	20.609	0.0022282	0.00291695	0.00309984	0.00288843	1	62645000	62875000	0
SL4.0ch01	49540000	49550000	SL4.0ch01	49860000	49870000	50	23.2633	22.0779	23.7655	22.8152	0.0022282	0.00291695	0.00309984	0.00288843	1	49545000	49865000	0
SL4.0ch01	6260000	6270000	SL4.0ch01	6480000	6490000	50	16.6512	18.2463	20.2544	20.7676	9.82184e-06	1.53626e-05	0.00309984	0.00288843	1	6265000	6485000	0
SL4.0ch01	65340000	65350000	SL4.0ch01	65560000	65570000	49	15.7754	17.0786	20.8084	18.0834	2.20693e-05	3.39842e-05	0.00552341	2.88775e-05	1	65345000	65565000	0
SL4.0ch01	43060000	43070000	SL4.0ch01	43740000	43750000	48	18.4097	16.9052	17.8345	20.57	4.89257e-05	7.52296e-05	7.25019e-05	0.00905621	4	43067500	43742500	12748
SL4.0ch01	2090000	2100000	SL4.0ch01	2430000	2440000	48	16.1177	17.2026	18.6962	20.5822	4.89257e-05	7.52296e-05	7.25019e-05	0.00905621	3	2095000	2441666	10541
SL4.0ch01	73370000	73380000	SL4.0ch01	73580000	73590000	45	11.8892	11.3832	14.0835	8.42454	2.58769e-09	6.12841e-09	3.04633e-06	3.9521e-12	1	73375000	73585000	0
SL4.0ch01	39270000	39280000	SL4.0ch01	39480000	39490000	45	21.9083	18.899	20.0035	19.0492	0.0306306	0.000749044	0.0451216	0.000648857	2	39275000	39490000	5000
SL4.0ch01	40010000	40020000	SL4.0ch01	40250000	40260000	44	8.05304	9.38823	6.15512	18.3538	7.86801e-12	1.96522e-11	5.61699e-18	0.00133717	5	40011000	40255000	20396
SL4.0ch01	10090000	10100000	SL4.0ch01	10320000	10330000	43	17.5247	14.8302	15.906	18.0894	0.0019643	2.40301e-05	0.00286346	0.00263037	1	10095000	10325000	0
SL4.0ch01	6660000	6670000	SL4.0ch01	7050000	7060000	38	15.1897	14.9747	14.7026	15.7813	0.000958032	0.00168334	0.00152467	0.0534034	2	6665000	7050000	5000
SL4.0ch01	47970000	47980000	SL4.0ch01	48270000	48280000	37	16.7021	17.7129	18.0175	16.5878	0.0618656	0.0878357	0.0909263	0.0878234	2	47970000	48275000	5000
SL4.0ch01	49190000	49200000	SL4.0ch01	50010000	50020000	35	9.67453	9.15927	9.58513	8.9898	1.04507e-06	3.01163e-06	3.23569e-06	2.44989e-06	1	49195000	50015000	0
SL4.0ch01	36660000	36670000	SL4.0ch01	37220000	37230000	32	14.544	14.8742	12.3775	14.2396	0.0542924	0.079186	0.00407705	0.0779391	2	36660000	37225000	5000
SL4.0ch01	55280000	55290000	SL4.0ch01	55540000	55550000	30	6.0117	6.64277	9.65698	6.76561	2.89198e-08	1.16485e-05	0.000688233	1.06969e-05	3	55285000	55545000	10000
SL4.0ch01	55280000	55290000	SL4.0ch01	56120000	56130000	25	6.45265	6.17551	6.78798	6.01603	0.00109577	0.000143983	0.00340496	0.000108688	1	55285000	56125000	0
SL4.0ch01	48280000	48290000	SL4.0ch01	50010000	50020000	24	6.45733	5.36417	5.8808	7.35486	0.00301189	0.000489782	0.000660292	0.00768792	1	48285000	50015000	0
SL4.0ch01	47830000	47840000	SL4.0ch01	49730000	49740000	22	2.8247	5.14356	5.61261	7.36827	3.45367e-08	0.00470249	0.00589309	0.0440718	3	47831666	49725000	10541
SL4.0ch01	47810000	47820000	SL4.0ch01	49710000	49720000	22	2.64733	3.32255	4.8307	5.37935	3.45367e-08	8.6733e-06	0.000261914	0.00372577	1	47815000	49715000	0
SL4.0ch01	24360000	24370000	SL4.0ch01	25850000	25860000	19	4.07686	3.705	4.76239	3.08525	0.00220092	0.000892626	0.0107955	3.49551e-05	1	24365000	25855000	0
SL4.0ch01	10940000	10950000	SL4.0ch01	22880000	22890000	16	1.54959	1.92124	2.16446	2.22862	3.63752e-07	3.132e-05	0.000533732	0.000333581	1	10945000	22885000	0
SL4.0ch01	2430000	2440000	SL4.0ch01	12060000	12070000	14	0.326664	0.490805	0.736475	0.863022	1.41433e-05	9.06554e-05	7.34704e-05	8.88217e-05	1	2435000	12065000	0
SL4.0ch01	67460000	67470000	SL4.0ch01	67530000	67540000	109	52.0882	50.5659	41.4095	66.0592	1.69269e-05	1.79713e-05	4.26064e-10	0.04575	3	67468333	67531666	7454
SL4.0ch01	85100000	85110000	SL4.0ch01	85220000	85230000	112	63.4243	53.2776	59.4944	61.5442	0.0127159	3.91872e-06	5.13922e-06	0.0197005	2	85105000	85220000	5000
SL4.0ch01	3260000	3270000	SL4.0ch01	3430000	3440000	112	53.8325	35.6341	30.7838	44.7423	3.78314e-06	1.90254e-17	1.69825e-24	4.81363e-11	1	3265000	3435000	0
SL4.0ch01	70260000	70270000	SL4.0ch01	70310000	70320000	114	46.1541	56.5163	50.4606	67.1929	8.88442e-12	1.34551e-06	1.74938e-06	0.0107372	1	70265000	70315000	0
SL4.0ch01	62990000	63000000	SL4.0ch01	63110000	63120000	114	45.0874	49.2324	65.194	45.7524	8.88442e-12	1.34551e-06	0.0110855	1.05958e-11	1	62995000	63115000	0
SL4.0ch01	75870000	75880000	SL4.0ch01	75950000	75960000	115	48.4644	52.3347	75.313	55.5207	4.10715e-12	7.77466e-07	0.00808768	9.8405e-07	4	75872500	75962500	12748
SL4.0ch01	58800000	58810000	SL4.0ch01	58930000	58940000	115	58.2603	53.6073	60.0056	57.1752	7.73683e-07	7.77466e-07	1.01684e-06	9.8405e-07	2	58805000	58930000	5000
SL4.0ch01	73310000	73320000	SL4.0ch01	73370000	73380000	125	62.291	61.5858	58.1722	61.5241	0.00013879	0.000151121	2.60911e-09	0.000195039	1	73315000	73375000	0
SL4.0ch01	47670000	47680000	SL4.0ch01	47800000	47810000	120	54.312	45.4744	47.7824	50.7794	4.62529e-08	5.98906e-14	8.99733e-14	5.66835e-08	3	47671666	47801666	7453
SL4.0ch01	56710000	56720000	SL4.0ch01	56760000	56770000	126	62.0026	69.0079	62.9403	74.9651	9.24591e-05	9.92958e-05	0.000131169	0.00012912	3	56708333	56771666	13744
SL4.0ch01	19740000	19750000	SL4.0ch01	19830000	19840000	126	55.416	57.8232	58.5866	71.4801	1.11253e-09	1.06086e-09	1.39419e-09	0.00012912	3	19735000	19838333	10541
SL4.0ch01	4240000	4250000	SL4.0ch01	4300000	4310000	130	63.0396	56.6454	57.1579	47.9613	1.688e-05	7.66453e-11	1.03823e-10	1.61351e-17	3	4241666	4301666	7453
SL4.0ch01	70640000	70650000	SL4.0ch01	70730000	70740000	135	75.2596	56.5647	75.2589	41.5386	1.7206e-06	2.41185e-12	2.21042e-06	1.66433e-19	4	70652500	70717500	19039
SL4.0ch01	51120000	51130000	SL4.0ch01	51210000	51220000	131	66.7536	59.8597	58.992	67.2976	1.08908e-05	3.94248e-11	5.25807e-11	1.49404e-05	1	51125000	51215000	0
SL4.0ch01	64510000	64520000	SL4.0ch01	64570000	64580000	160	89.4989	77.3831	84.5538	102.895	3.5833e-06	3.69317e-06	4.83305e-06	0.0940463	2	64520000	64575000	5000
SL4.0ch01	68440000	68450000	SL4.0ch01	68490000	68500000	148	55.4065	62.1339	66.5419	59.7786	1.32416e-16	1.65961e-09	2.19779e-09	1.79235e-16	1	68445000	68495000	0
SL4.0ch01	69980000	69990000	SL4.0ch01	70030000	70040000	146	72.8595	57.4344	82.9719	49.4666	5.69288e-09	6.07121e-16	0.00105925	8.53459e-16	1	69985000	70035000	0
SL4.0ch01	67180000	67190000	SL4.0ch01	67240000	67250000	142	65.5005	65.5388	73.4751	81.2759	5.02237e-08	4.86272e-08	6.35908e-08	0.00381968	3	67188333	67248333	7454
SL4.0ch01	42090000	42100000	SL4.0ch01	42190000	42200000	142	48.3426	45.8985	34.1659	72.7281	1.75058e-22	1.22172e-22	6.79015e-32	6.43e-08	1	42095000	42195000	0
SL4.0ch01	63060000	63070000	SL4.0ch01	63160000	63170000	140	62.8154	65.1589	66.9233	87.9516	1.4248e-07	1.39534e-07	1.82945e-07	0.00695002	1	63065000	63165000	0
SL4.0ch01	50240000	50250000	SL4.0ch01	50420000	50430000	139	59.2925	58.3083	85.3381	48.2925	1.43417e-13	1.31609e-13	0.00941701	3.77168e-21	1	50245000	50425000	0
SL4.0ch01	68840000	68850000	SL4.0ch01	68890000	68900000	165	74.3075	91.7868	90.8376	89.947	4.11938e-14	4.015e-07	5.36264e-07	4.83772e-07	2	68840000	68890000	7071
SL4.0ch01	10590000	10600000	SL4.0ch01	10920000	10930000	183	86.2315	79.8244	100.005	70.3792	4.19769e-11	4.08002e-11	0.000177302	7.38581e-20	1	10595000	10925000	0
SL4.0ch01	71750000	71760000	SL4.0ch01	71820000	71830000	214	74.132	65.9422	92.3196	92.7486	1.18699e-31	9.29306e-32	1.27943e-19	1.00605e-19	6	71761666	71823333	13438
SL4.0ch01	67530000	67540000	SL4.0ch01	67610000	67620000	202	81.4016	60.7592	58.302	62.5154	3.83799e-16	1.71571e-39	3.05494e-39	9.14916e-27	6	67545000	67615000	14142
SL4.0ch01	88280000	88290000	SL4.0ch01	88330000	88340000	201	51.6697	73.1878	52.3002	104.041	7.4273e-39	1.29015e-26	9.19686e-39	2.04638e-07	1	88285000	88335000	0
SL4.0ch01	73640000	73650000	SL4.0ch01	73700000	73710000	179	89.2773	83.9259	69.8858	109.852	3.75182e-10	3.60442e-10	1.74306e-18	0.000704615	3	73648333	73701666	7454
SL4.0ch01	5545000	5550000	SL4.0ch01	5580000	5585000	83	17.0533	16.4605	18.544	17.0853	1.0488e-21	6.42278e-22	1.77681e-21	1.69568e-21	3	5545833	5585833	3727
SL4.0ch01	84625000	84630000	SL4.0ch01	84660000	84665000	100	24.1643	30.0047	35.0172	26.4522	2.78813e-25	9.51893e-19	1.52836e-12	1.52166e-18	7	84616071	84658928	11974
SL4.0ch01	70170000	70175000	SL4.0ch01	70205000	70210000	109	45.6853	42.2238	43.7524	46.9305	2.60926e-10	3.43286e-10	3.70861e-10	3.2497e-10	5	70174500	70213500	6325
SL4.0ch01	67870000	67875000	SL4.0ch01	67905000	67910000	121	38.0153	40.2402	37.0409	52.7441	2.62849e-21	2.50588e-14	3.18432e-21	2.5442e-08	3	67869166	67905833	3728
SL4.0ch01	76770000	76775000	SL4.0ch01	76805000	76810000	134	42.2328	36.8256	40.7616	41.453	2.28219e-19	8.55177e-28	3.81616e-19	2.82469e-19	6	76769166	76810000	7683
SL4.0ch01	89045000	89050000	SL4.0ch01	89080000	89085000	92	37.6431	35.843	44.1442	34.8655	7.42772e-10	7.2829e-10	2.14571e-05	9.24013e-10	2	89050000	89085000	3536
SL4.0ch01	74115000	74120000	SL4.0ch01	74150000	74155000	91	48.2968	43.2916	47.2287	47.8503	2.37047e-05	3.05203e-05	3.73402e-05	3.53665e-05	2	74112500	74152500	5000
SL4.0ch01	70980000	70985000	SL4.0ch01	71015000	71020000	92	34.625	31.6519	41.6219	30.8553	7.42772e-10	7.2829e-10	2.14571e-05	5.593e-15	3	70980833	71019166	3728
SL4.0ch01	74975000	74980000	SL4.0ch01	75010000	75015000	92	43.5018	43.1503	53.9954	39.3657	1.38851e-05	1.76154e-05	0.0283491	2.07903e-05	2	74980000	75015000	3536
SL4.0ch01	4085000	4090000	SL4.0ch01	4155000	4160000	91	42.2498	31.1462	27.9877	36.1319	2.37047e-05	1.58328e-09	1.48322e-14	2.00548e-09	8	4093125	4156250	16829
SL4.0ch01	79785000	79790000	SL4.0ch01	79820000	79825000	90	35.8924	30.9166	34.2368	36.4946	3.31117e-09	3.3122e-09	4.42786e-09	4.20768e-09	1	79787500	79822500	0
SL4.0ch01	76970000	76975000	SL4.0ch01	77005000	77010000	90	21.0757	23.4839	21.9439	20.0368	8.13582e-20	6.25313e-20	1.30852e-19	1.0483e-19	4	76967500	77006250	5154
SL4.0ch01	71780000	71785000	SL4.0ch01	71815000	71820000	90	31.2795	46.3189	34.9671	54.5733	3.31117e-09	4.91821e-05	4.42786e-09	0.0489154	10	71765500	71818500	22361
SL4.0ch01	54345000	54350000	SL4.0ch01	54385000	54390000	90	41.5962	42.7546	47.0234	47.8073	3.81836e-05	4.91821e-05	6.25716e-05	5.82102e-05	1	54347500	54387500	0
SL4.0ch01	64660000	64665000	SL4.0ch01	64700000	64705000	89	49.4554	36.2833	42.6438	42.654	0.0283223	6.86761e-09	0.000103788	9.85792e-05	2	64662500	64700000	2500
SL4.0ch01	64535000	64540000	SL4.0ch01	64575000	64580000	89	33.0438	33.0431	31.3494	30.5578	6.87624e-09	6.86761e-09	9.45255e-09	1.10491e-13	3	64539166	64575833	3728
SL4.0ch01	74500000	74505000	SL4.0ch01	74535000	74540000	88	36.7782	42.3396	51.0555	31.204	1.4032e-08	0.00014194	0.0950422	1.9107e-08	5	74495500	74543500	13038
SL4.0ch01	85185000	85190000	SL4.0ch01	85220000	85225000	87	40.0206	45.122	46.3481	45.3496	0.000183103	0.000237373	0.000285152	0.000272523	2	85185000	85222500	2500
SL4.0ch01	71290000	71295000	SL4.0ch01	71330000	71335000	87	25.279	25.0315	28.4978	31.0301	7.54896e-13	5.42868e-13	7.33991e-13	3.94777e-08	4	71295000	71335000	3536
SL4.0ch01	75615000	75620000	SL4.0ch01	75650000	75655000	86	32.5223	30.9815	30.8611	35.5025	5.91524e-08	6.11464e-08	1.82265e-12	7.93206e-08	2	75620000	75655000	3536
SL4.0ch01	68400000	68405000	SL4.0ch01	68435000	68440000	86	41.5172	38.8788	40.6085	40.7283	0.000297438	0.000366211	0.000460334	0.000437654	2	68400000	68437500	2500
SL4.0ch01	68085000	68090000	SL4.0ch01	68120000	68125000	86	35.9061	29.2822	26.9961	33.3681	5.91524e-08	1.39214e-12	1.82265e-12	7.93206e-08	5	68084500	68126500	9220
SL4.0ch01	67325000	67330000	SL4.0ch01	67375000	67380000	86	18.077	17.6522	30.6136	17.5134	1.81029e-23	1.12377e-23	1.82265e-12	2.59157e-23	6	67328333	67376666	5893
SL4.0ch01	11000000	11005000	SL4.0ch01	11170000	11175000	86	10.4327	9.24737	8.16426	9.56635	5.62954e-37	0	0	0	3	11000833	11172500	6009
SL4.0ch01	4555000	4560000	SL4.0ch01	4590000	4595000	86	32.2924	37.3368	33.7524	35.559	5.91524e-08	6.11464e-08	8.40165e-08	7.93206e-08	1	4557500	4592500	0
SL4.0ch01	82220000	82225000	SL4.0ch01	82255000	82260000	85	37.4076	38.0896	32.883	47.2633	1.20323e-07	1.2446e-07	1.68599e-07	0.000701919	1	82222500	82257500	0
SL4.0ch01	42130000	42135000	SL4.0ch01	42190000	42195000	85	28.3492	27.4767	32.9543	36.568	4.68463e-12	3.52761e-12	1.68599e-07	1.62231e-07	4	42132500	42196250	8004
SL4.0ch01	89460000	89465000	SL4.0ch01	89495000	89500000	84	26.0173	24.0611	25.2563	29.6702	1.1496e-11	7.27227e-17	1.15805e-11	1.20982e-11	4	89462500	89501250	5154
SL4.0ch01	72850000	72855000	SL4.0ch01	72885000	72890000	84	45.3565	36.6612	46.3203	43.5365	0.000755019	2.41978e-07	0.00112499	0.00112243	1	72852500	72887500	0
SL4.0ch01	6625000	6630000	SL4.0ch01	6660000	6665000	84	30.0859	31.2074	40.0675	31.9068	1.1496e-11	2.41978e-07	0.00112499	3.25281e-07	2	6625000	6662500	2500
SL4.0ch01	80430000	80435000	SL4.0ch01	80465000	80470000	83	43.8207	40.4016	48.2586	38.435	0.0011929	0.00143109	0.00181661	6.44727e-07	3	80430833	80467500	6009
SL4.0ch01	37005000	37010000	SL4.0ch01	37045000	37050000	83	43.9071	39.7315	46.6133	37.0204	0.0011929	0.00143109	0.00181661	6.44727e-07	1	37007500	37047500	0
SL4.0ch01	730000	735000	SL4.0ch01	765000	770000	83	29.1141	29.4075	33.8651	23.3217	2.88064e-11	2.23139e-11	6.74473e-07	4.0661e-16	1	732500	767500	0
SL4.0ch01	76360000	76365000	SL4.0ch01	76395000	76400000	82	36.2529	33.1819	34.6449	39.9155	9.0531e-07	9.34792e-07	1.31832e-06	0.0027484	1	76362500	76397500	0
SL4.0ch01	57100000	57105000	SL4.0ch01	57135000	57140000	82	32.3374	33.7591	32.3998	44.0748	9.0531e-07	9.34792e-07	1.31832e-06	0.0027484	6	57099166	57144166	7453
SL4.0ch01	50240000	50245000	SL4.0ch01	50450000	50455000	82	22.8181	17.1498	28.2331	19.4043	9.17576e-16	2.44036e-21	7.19429e-11	6.16701e-21	7	50248214	50451785	10902
SL4.0ch01	1895000	1900000	SL4.0ch01	1950000	1955000	82	31.8972	31.0206	30.6894	48.3572	9.0531e-07	9.34792e-07	7.19429e-11	0.0027484	1	1897500	1952500	0
SL4.0ch01	89340000	89345000	SL4.0ch01	89375000	89380000	81	30.312	30.5108	25.8689	32.879	1.68036e-10	1.26873e-10	1.70905e-10	2.3472e-06	1	89342500	89377500	0
SL4.0ch01	89195000	89200000	SL4.0ch01	89230000	89235000	81	25.9802	29.3621	31.5292	34.3834	1.68036e-10	1.26873e-10	2.50826e-06	2.3472e-06	2	89200000	89235000	3536
SL4.0ch01	87940000	87945000	SL4.0ch01	87975000	87980000	81	34.2834	30.4717	38.5039	30.778	1.72178e-06	1.26873e-10	2.50826e-06	1.78027e-10	1	87942500	87977500	0
SL4.0ch01	81240000	81245000	SL4.0ch01	81280000	81285000	81	32.6718	27.555	29.0244	36.4299	1.72178e-06	1.26873e-10	1.70905e-10	2.3472e-06	3	81242500	81282500	5000
SL4.0ch01	71705000	71710000	SL4.0ch01	71740000	71745000	81	40.5661	35.2039	39.1986	36.5948	0.00282388	1.79025e-06	0.00436705	2.3472e-06	4	71707500	71745000	5590
SL4.0ch01	69070000	69075000	SL4.0ch01	69120000	69125000	81	33.2858	33.3662	32.9423	34.3059	1.72178e-06	1.79025e-06	2.50826e-06	2.3472e-06	7	69071785	69121071	14356
SL4.0ch01	80320000	80325000	SL4.0ch01	80355000	80360000	80	44.5166	38.8766	45.1956	38.2312	0.004254	0.0050376	0.00644363	4.42066e-06	5	80321500	80359500	8062
SL4.0ch01	76925000	76930000	SL4.0ch01	76960000	76965000	79	31.7396	29.8899	40.0118	27.5019	6.07973e-06	6.80748e-10	0.00962766	9.70541e-10	3	76924166	76960833	3728
SL4.0ch01	85635000	85640000	SL4.0ch01	85670000	85675000	78	29.553	29.2692	28.9168	30.0646	2.00951e-09	1.54078e-09	2.26746e-09	2.211e-09	2	85635000	85670000	3536
SL4.0ch01	1670000	1675000	SL4.0ch01	1705000	1710000	79	33.5562	33.6894	31.4776	45.9802	6.07973e-06	6.25574e-06	8.69037e-06	0.00949007	1	1672500	1707500	0
SL4.0ch01	69160000	69165000	SL4.0ch01	69210000	69215000	79	37.2859	35.6398	28.9986	45.1016	6.07973e-06	6.25574e-06	9.79212e-10	0.00949007	3	69162500	69210833	8333
SL4.0ch01	83420000	83425000	SL4.0ch01	83455000	83460000	78	17.7711	17.7919	21.6188	16.4511	8.46021e-19	4.82541e-19	9.3394e-14	9.0518e-19	4	83417500	83456250	5154
SL4.0ch01	70915000	70920000	SL4.0ch01	70950000	70955000	77	28.283	28.7469	37.2306	20.9643	4.59912e-09	3.53995e-09	2.81196e-05	2.75137e-13	2	70920000	70955000	3536
SL4.0ch01	65765000	65770000	SL4.0ch01	65805000	65810000	77	39.0272	33.785	34.7274	32.4767	0.0133612	2.10009e-05	2.81196e-05	2.80355e-05	1	65767500	65807500	0
SL4.0ch01	3200000	3205000	SL4.0ch01	3245000	3250000	77	35.7215	35.6799	26.7553	48.6261	2.0034e-05	2.10009e-05	5.33236e-09	0.0197686	1	3202500	3247500	0
SL4.0ch01	56850000	56855000	SL4.0ch01	56910000	56915000	76	28.4619	28.1608	26.7863	31.2091	1.03827e-08	7.97491e-09	1.23273e-08	5.14194e-05	5	56856500	56910500	6325
SL4.0ch01	81615000	81620000	SL4.0ch01	81650000	81655000	74	34.513	29.2751	33.0662	30.1892	0.00011276	3.89947e-08	0.000158481	5.6727e-08	5	81615500	81656500	9487
SL4.0ch01	2560000	2565000	SL4.0ch01	2615000	2620000	75	18.5361	17.3526	15.1007	20.4857	3.98133e-17	2.32339e-17	1.55104e-22	2.13993e-12	1	2562500	2617500	0
SL4.0ch01	72775000	72780000	SL4.0ch01	72815000	72820000	75	35.9893	33.5064	38.6539	44.2389	6.40893e-05	6.90896e-05	9.11319e-05	0.0394167	2	72782500	72820000	5590
SL4.0ch01	5255000	5260000	SL4.0ch01	5290000	5295000	75	33.1764	30.1663	29.7131	32.2827	6.40893e-05	1.76821e-08	2.78629e-08	9.2466e-05	1	5257500	5292500	0
SL4.0ch01	72935000	72940000	SL4.0ch01	72985000	72990000	74	33.1749	33.3719	29.746	35.9568	0.00011276	0.000120344	6.11571e-08	0.00016087	2	72940000	72987500	2500
SL4.0ch01	3645000	3650000	SL4.0ch01	3680000	3685000	74	32.8002	28.1066	35.0926	28.2902	0.00011276	3.89947e-08	0.000158481	5.6727e-08	5	3640500	3681500	9487
SL4.0ch01	75400000	75405000	SL4.0ch01	75455000	75460000	73	21.0569	17.7097	9.79981	19.0499	1.13224e-11	2.66988e-16	5.97748e-33	4.84603e-16	12	75405000	75450833	10035
SL4.0ch01	75475000	75480000	SL4.0ch01	75510000	75515000	73	24.234	24.421	23.7587	27.3023	1.13224e-11	9.88517e-12	1.42501e-11	1.22975e-07	4	75475000	75512500	5590
SL4.0ch01	38615000	38620000	SL4.0ch01	38650000	38655000	73	27.0385	22.1588	19.4764	32.9482	1.10677e-07	9.88517e-12	4.43162e-16	0.000279395	2	38615000	38657500	5590
SL4.0ch01	79700000	79705000	SL4.0ch01	79740000	79745000	72	32.3751	31.7653	29.2993	36.0512	0.000332589	0.000360909	2.80714e-07	0.000478143	3	79704166	79740833	3728
SL4.0ch01	64575000	64580000	SL4.0ch01	64615000	64620000	72	25.7897	21.5814	20.6701	19.4613	2.33139e-07	2.65752e-11	3.88694e-11	1.52541e-15	2	64577500	64615000	2500
SL4.0ch01	550000	555000	SL4.0ch01	585000	590000	72	31.8399	25.4946	29.6871	27.1816	0.000332589	1.80439e-07	2.80714e-07	2.60376e-07	3	549166	585833	3728
SL4.0ch01	89395000	89400000	SL4.0ch01	89430000	89435000	71	29.4918	28.2589	27.3732	27.5008	4.8912e-07	3.82805e-07	5.9586e-07	5.52031e-07	1	89397500	89432500	0
SL4.0ch01	86080000	86085000	SL4.0ch01	86115000	86120000	71	28.3134	25.1265	22.6995	30.1378	4.8912e-07	3.82805e-07	1.04427e-10	5.52031e-07	1	86082500	86117500	0
SL4.0ch01	77960000	77965000	SL4.0ch01	78005000	78010000	71	35.1349	33.807	34.95	31.8036	0.000566796	0.000611092	0.000813886	0.000811453	2	77962500	78005000	2500
SL4.0ch01	70750000	70755000	SL4.0ch01	70790000	70795000	71	29.681	26.5083	37.3336	18.8587	4.8912e-07	3.82805e-07	0.000813886	5.13008e-15	2	70752500	70797500	5000
SL4.0ch01	69370000	69375000	SL4.0ch01	69420000	69425000	71	33.1692	29.2408	32.3023	26.4152	0.000566796	3.82805e-07	0.000813886	5.52031e-07	4	69370000	69425000	3536
SL4.0ch01	56625000	56630000	SL4.0ch01	56675000	56680000	71	26.4348	26.8574	28.0796	31.8634	4.8912e-07	3.82805e-07	5.9586e-07	0.000811453	2	56635000	56680000	7906
SL4.0ch01	86685000	86690000	SL4.0ch01	86720000	86725000	70	37.9107	30.2532	35.278	37.2057	0.000936959	7.90923e-07	0.00135189	0.00134236	1	86687500	86722500	0
SL4.0ch01	67830000	67835000	SL4.0ch01	67865000	67870000	70	18.1527	20.7615	27.3917	11.2244	1.52422e-14	1.82894e-10	1.21542e-06	9.23632e-25	2	67832500	67870000	2500
SL4.0ch01	10785000	10790000	SL4.0ch01	11135000	11140000	70	20.2205	15.4872	13.7974	14.0175	2.08681e-10	1.83213e-19	2.34109e-19	1.967e-19	1	10787500	11137500	0
SL4.0ch01	68645000	68650000	SL4.0ch01	68725000	68730000	69	27.6725	22.8638	27.8261	19.0995	1.99276e-06	4.73114e-10	2.4655e-06	5.44689e-14	2	68645000	68725000	3536
SL4.0ch01	78735000	78740000	SL4.0ch01	78775000	78780000	69	33.0803	32.2914	29.87	35.1078	0.0015323	0.00163413	2.4655e-06	0.00214937	3	78735833	78775833	3727
SL4.0ch01	1555000	1560000	SL4.0ch01	1595000	1600000	70	27.7018	22.5256	23.1537	24.8802	1.00181e-06	1.82894e-10	2.61862e-10	1.14667e-06	2	1560000	1597500	2500
SL4.0ch01	85565000	85570000	SL4.0ch01	85600000	85605000	69	19.5833	27.9249	19.2133	36.7389	5.41376e-10	1.59434e-06	4.81944e-14	0.00214937	1	85567500	85602500	0
SL4.0ch01	69605000	69610000	SL4.0ch01	69640000	69645000	69	28.4721	33.4608	31.1965	31.3519	1.99276e-06	0.00163413	0.00219364	0.00214937	3	69602500	69639166	6010
SL4.0ch01	67090000	67095000	SL4.0ch01	67125000	67130000	69	36.3646	28.1792	32.5648	33.5079	0.0015323	1.59434e-06	0.00219364	0.00214937	5	67094500	67133500	6325
SL4.0ch01	3280000	3285000	SL4.0ch01	3425000	3430000	69	20.3137	14.7274	14.8843	20.4069	5.41376e-10	7.55326e-19	9.31419e-19	7.51158e-10	6	3280000	3429166	15024
SL4.0ch01	10555000	10560000	SL4.0ch01	10730000	10735000	67	14.8419	13.283	22.8159	16.3347	1.35311e-17	1.21018e-17	4.24238e-09	5.22679e-13	8	10556875	10730000	12516
SL4.0ch01	5645000	5650000	SL4.0ch01	5680000	5685000	67	20.815	25.1333	34.6996	22.3172	3.41051e-09	6.33208e-06	0.00558959	4.55893e-09	7	5639642	5687500	12289
SL4.0ch01	79275000	79280000	SL4.0ch01	79315000	79320000	66	29.5076	26.3227	22.5577	34.2542	1.48879e-05	1.23106e-05	1.02588e-08	0.00839021	3	79277500	79317500	5000
SL4.0ch01	90000000	90005000	SL4.0ch01	90035000	90040000	66	25.9513	24.9281	20.8831	31.7231	1.48879e-05	1.23106e-05	1.02588e-08	0.00839021	1	90002500	90037500	0
SL4.0ch01	15565000	15570000	SL4.0ch01	15605000	15610000	66	34.3901	29.9833	37.0271	28.2868	0.0060374	1.23106e-05	0.00856956	1.86631e-05	1	15567500	15607500	0
SL4.0ch01	11715000	11720000	SL4.0ch01	11785000	11790000	66	29.9327	27.3873	31.0033	35.5599	1.48879e-05	1.23106e-05	0.00856956	0.00839021	3	11719166	11784166	3727
SL4.0ch01	1110000	1115000	SL4.0ch01	1205000	1210000	66	33.439	29.6616	31.5212	34.314	0.0060374	1.23106e-05	0.00856956	0.00839021	2	1122500	1207500	10000
SL4.0ch01	90330000	90335000	SL4.0ch01	90365000	90370000	65	16.7342	17.1954	15.1623	19.8815	4.63609e-12	3.47822e-12	2.27283e-16	2.68051e-08	7	90333214	90373928	8602
SL4.0ch01	89570000	89575000	SL4.0ch01	89605000	89610000	64	20.8498	24.7751	25.4059	25.4807	4.7215e-08	4.4806e-05	6.88494e-05	6.73057e-05	8	89566875	89608125	7126
SL4.0ch01	76220000	76225000	SL4.0ch01	76270000	76275000	64	16.1796	23.428	33.1645	23.8734	1.2667e-11	4.06114e-08	0.0195114	6.2911e-08	7	76208928	76283214	17291
SL4.0ch01	73215000	73220000	SL4.0ch01	73260000	73265000	64	31.2611	29.9474	25.0767	38.3357	0.0137018	4.4806e-05	6.88494e-05	0.0191327	3	73219166	73262500	8334
SL4.0ch01	64085000	64090000	SL4.0ch01	64210000	64215000	64	15.4719	14.5561	20.1281	18.7738	8.04513e-16	6.72854e-16	5.73909e-08	1.35957e-11	4	64086250	64213750	6374
SL4.0ch01	9895000	9900000	SL4.0ch01	10320000	10325000	63	5.98934	5.26184	6.30028	7.51788	1.757e-35	1.3923e-35	3.11793e-30	2.53868e-30	3	9899166	10320833	3728
SL4.0ch01	6395000	6400000	SL4.0ch01	6470000	6475000	63	22.7932	20.9686	21.3246	25.6332	1.07653e-07	9.59489e-08	1.3322e-07	0.000125636	13	6401346	6475192	15656
SL4.0ch01	8730000	8735000	SL4.0ch01	8790000	8795000	62	20.8938	17.6314	20.6252	18.3864	2.47088e-07	8.26967e-11	3.06218e-07	1.11464e-10	12	8731666	8792916	11939
SL4.0ch01	90050000	90055000	SL4.0ch01	90090000	90095000	61	11.049	12.1721	13.7218	15.5269	1.65711e-18	1.72343e-18	4.23822e-14	4.22865e-14	4	90057500	90095000	5590
SL4.0ch01	77185000	77190000	SL4.0ch01	77230000	77235000	61	29.0439	25.8452	23.7371	23.0962	0.000331465	0.000281687	6.92189e-07	7.0668e-07	3	77192500	77234166	6010
SL4.0ch01	76200000	76205000	SL4.0ch01	76285000	76290000	61	15.7759	13.304	17.4598	17.2144	2.79797e-10	3.54369e-14	3.15403e-10	3.18411e-10	3	76202500	76287500	5000
SL4.0ch01	75650000	75655000	SL4.0ch01	75685000	75690000	61	24.9801	24.1438	25.3673	25.1284	0.000331465	4.98656e-07	0.000420714	0.000419739	3	75649166	75685833	3728
SL4.0ch01	70415000	70420000	SL4.0ch01	70460000	70465000	61	26.3369	26.61	28.4765	31.3765	0.000331465	0.000281687	0.000420714	0.0596807	4	70420000	70463750	8385
SL4.0ch01	87630000	87635000	SL4.0ch01	87665000	87670000	60	21.5348	19.8659	24.3489	18.4714	1.21482e-06	1.09267e-06	1.51748e-06	8.47003e-10	1	87632500	87667500	0
SL4.0ch01	73955000	73960000	SL4.0ch01	74010000	74015000	60	31.6358	28.6806	29.6729	35.0767	0.0598014	0.000498966	0.000740758	0.0837176	3	73960833	74010833	10672
SL4.0ch01	67555000	67560000	SL4.0ch01	67610000	67615000	60	15.8223	17.5944	18.4358	25.2184	7.76592e-10	6.22092e-10	8.8879e-10	0.00074307	3	67550833	67612500	16666
SL4.0ch01	4995000	5000000	SL4.0ch01	5030000	5035000	60	13.9566	15.2299	15.4564	15.5574	1.51059e-13	1.21845e-13	1.40332e-13	1.46683e-13	2	4995000	5032500	2500
SL4.0ch01	1605000	1610000	SL4.0ch01	1645000	1650000	60	18.8387	18.3567	24.2232	16.227	7.76592e-10	6.22092e-10	1.51748e-06	8.47003e-10	5	1602500	1646500	9000
SL4.0ch01	3570000	3575000	SL4.0ch01	3620000	3625000	59	15.4009	15.5779	15.4371	25.5258	4.91187e-13	1.71869e-09	4.81199e-13	0.00129464	4	3572500	3620000	10308
SL4.0ch01	90545000	90550000	SL4.0ch01	90585000	90590000	59	26.8661	25.3085	22.5415	27.5872	0.00101384	0.000870539	3.36002e-06	0.00129464	3	90549166	90585833	3728
SL4.0ch01	62090000	62095000	SL4.0ch01	62130000	62135000	59	27.784	20.7353	25.7524	15.4448	0.00101384	2.42672e-06	0.00128971	5.05162e-13	2	62092500	62130000	2500
SL4.0ch01	87085000	87090000	SL4.0ch01	87120000	87125000	58	25.0693	25.0519	24.864	24.7343	0.00172656	0.00149634	0.00221126	0.00218578	1	87087500	87122500	0
SL4.0ch01	84430000	84435000	SL4.0ch01	84470000	84475000	58	28.3207	26.4778	25.4897	23.5265	0.00172656	0.00149634	0.00221126	7.16659e-06	2	84432500	84470000	2500
SL4.0ch01	81385000	81390000	SL4.0ch01	81420000	81425000	58	25.6699	23.9039	26.3291	20.7786	0.00172656	5.11813e-06	0.00221126	7.16659e-06	1	81387500	81422500	0
SL4.0ch01	70665000	70670000	SL4.0ch01	70705000	70710000	58	1.27031	12.7641	22.4378	21.3189	0	1.50231e-12	7.0315e-06	7.16659e-06	1	70667500	70707500	0
SL4.0ch01	68145000	68150000	SL4.0ch01	68180000	68185000	58	26.1463	21.7313	26.0965	19.6216	0.00172656	5.11813e-06	0.00221126	7.16659e-06	1	68147500	68182500	0
SL4.0ch01	63000000	63005000	SL4.0ch01	63155000	63160000	58	27.2031	23.5507	27.788	26.7936	0.00172656	5.11813e-06	0.00221126	0.00218578	3	62999166	63164166	8499
SL4.0ch01	2440000	2445000	SL4.0ch01	4540000	4545000	58	0.818528	0.607866	0.647022	0.831577	0	0	0	0	2	2440000	4542500	2500
SL4.0ch01	88485000	88490000	SL4.0ch01	88520000	88525000	57	20.2711	22.094	23.9595	18.4265	1.15893e-05	1.07638e-05	1.43617e-05	1.65009e-08	1	88487500	88522500	0
SL4.0ch01	59940000	59945000	SL4.0ch01	60025000	60030000	57	19.6213	18.1384	16.6932	21.755	1.15893e-05	1.18675e-08	1.68858e-08	1.49384e-05	5	59937500	60034500	9434
SL4.0ch01	11575000	11580000	SL4.0ch01	11650000	11655000	57	22.4054	25.601	26.8967	30.4388	1.15893e-05	0.00252113	0.0037179	0.00364301	1	11577500	11652500	0
SL4.0ch01	11085000	11090000	SL4.0ch01	17910000	17915000	57	5.62687	1.8672	0.553865	0.70749	9.07658e-30	0	0	0	2	11092500	17912500	5000
SL4.0ch01	10780000	10785000	SL4.0ch01	10825000	10830000	57	25.696	27.6676	28.9724	30.4302	0.00289451	0.00252113	0.0037179	0.00364301	1	10782500	10827500	0
SL4.0ch01	82430000	82435000	SL4.0ch01	82465000	82470000	56	25.9088	24.1319	28.1291	24.4689	0.00474182	2.20686e-05	0.00616662	3.12694e-05	2	82430000	82465000	3536
SL4.0ch01	82035000	82040000	SL4.0ch01	82070000	82075000	56	18.518	22.4491	19.7338	20.3991	3.97481e-08	2.20686e-05	2.96953e-05	3.12694e-05	2	82037500	82077500	5000
SL4.0ch01	65480000	65485000	SL4.0ch01	65560000	65565000	56	13.2655	12.3125	17.1475	15.114	1.77247e-11	2.39135e-15	4.37084e-08	1.97147e-11	7	65481071	65560357	8835
SL4.0ch01	32505000	32510000	SL4.0ch01	32550000	32555000	56	28.5636	24.3705	23.0058	18.7837	0.00474182	2.20686e-05	2.96953e-05	4.30544e-08	1	32507500	32552500	0
SL4.0ch01	9485000	9490000	SL4.0ch01	9535000	9540000	56	18.8503	20.4842	22.0368	25.9679	3.97481e-08	2.20686e-05	2.96953e-05	0.00599962	2	9487500	9547500	10000
SL4.0ch01	67375000	67380000	SL4.0ch01	67410000	67415000	55	13.352	13.0969	11.9347	16.5294	5.41329e-11	5.0015e-11	1.05227e-14	1.06869e-07	5	67379500	67418500	6325
SL4.0ch01	73705000	73710000	SL4.0ch01	73745000	73750000	55	20.0525	19.8423	20.9719	19.706	4.7382e-05	4.44631e-05	5.87407e-05	6.26331e-05	3	73709166	73754166	13438
SL4.0ch01	83060000	83065000	SL4.0ch01	83095000	83100000	55	23.4474	25.033	27.6664	22.4867	4.7382e-05	0.0068578	0.00999712	6.26331e-05	1	83062500	83097500	0
SL4.0ch01	8125000	8130000	SL4.0ch01	8175000	8180000	56	28.9022	25.7578	23.7867	25.9339	0.00474182	0.00419819	2.96953e-05	0.00599962	2	8125000	8177500	2500
SL4.0ch01	90250000	90255000	SL4.0ch01	90285000	90290000	55	28.5655	26.088	26.4178	27.7604	0.00769038	0.0068578	0.00999712	0.0097379	2	90250000	90285000	3536
SL4.0ch01	82375000	82380000	SL4.0ch01	82425000	82430000	55	22.638	22.4013	21.6889	29.6893	4.7382e-05	4.44631e-05	5.87407e-05	0.0097379	1	82377500	82427500	0
SL4.0ch01	68180000	68185000	SL4.0ch01	68225000	68230000	55	21.1523	19.1571	19.4707	28.829	4.7382e-05	7.87612e-08	1.10948e-07	0.0097379	2	68187500	68230000	5590
SL4.0ch01	66060000	66065000	SL4.0ch01	66125000	66130000	55	20.6331	22.3029	27.6503	27.1475	4.7382e-05	4.44631e-05	0.00999712	0.0097379	2	66062500	66130000	2500
SL4.0ch01	65125000	65130000	SL4.0ch01	65200000	65205000	55	23.7669	22.547	27.5232	22.5039	4.7382e-05	4.44631e-05	0.00999712	6.26331e-05	2	65127500	65197500	5000
SL4.0ch01	64575000	64580000	SL4.0ch01	64660000	64665000	55	16.069	15.7466	21.1676	20.1358	9.78132e-08	7.87612e-08	5.87407e-05	6.26331e-05	2	64577500	64660000	2500
SL4.0ch01	49860000	49865000	SL4.0ch01	50010000	50015000	55	28.7004	24.1627	22.0557	23.2583	0.00769038	4.44631e-05	5.87407e-05	6.26331e-05	6	49865833	50005000	8207
SL4.0ch01	63080000	63085000	SL4.0ch01	63140000	63145000	55	20.1062	30.2207	26.8392	28.3273	4.7382e-05	0.0068578	0.00999712	0.0097379	2	63080000	63142500	2500
SL4.0ch01	62645000	62650000	SL4.0ch01	62725000	62730000	55	22.9685	20.7138	30.4702	19.7032	4.7382e-05	4.44631e-05	0.00999712	6.26331e-05	2	62645000	62730000	3536
SL4.0ch01	11030000	11035000	SL4.0ch01	11135000	11140000	55	21.4918	26.7749	24.4205	26.0799	4.7382e-05	0.0068578	5.87407e-05	0.0097379	1	11032500	11137500	0
SL4.0ch01	59925000	59930000	SL4.0ch01	60040000	60045000	54	22.3579	16.9472	15.5827	18.8593	9.32762e-05	1.98354e-07	2.76489e-07	2.62898e-07	1	59927500	60042500	0
SL4.0ch01	37225000	37230000	SL4.0ch01	37325000	37330000	54	21.5386	20.4427	17.404	24.5523	9.32762e-05	8.77045e-05	2.76489e-07	0.000123129	5	37234500	37325500	8544
SL4.0ch01	58725000	58730000	SL4.0ch01	58765000	58770000	54	20.762	18.8106	19.2281	23.9787	9.32762e-05	1.98354e-07	2.76489e-07	0.000123129	3	58729166	58769166	3727
SL4.0ch01	62590000	62595000	SL4.0ch01	62635000	62640000	53	24.0714	22.6829	26.0636	23.7475	0.000179476	0.000168549	0.0245516	0.000234685	2	62592500	62635000	2500
SL4.0ch01	15500000	15505000	SL4.0ch01	15605000	15610000	53	15.8048	14.9292	19.1866	16.239	5.60059e-07	4.93949e-10	6.59444e-07	6.42645e-07	1	15502500	15607500	0
SL4.0ch01	67920000	67925000	SL4.0ch01	67965000	67970000	52	19.4986	21.7808	29.3899	21.2431	1.30118e-06	0.000320095	0.0376705	0.000442266	5	67916500	67981500	21840
SL4.0ch01	5220000	5225000	SL4.0ch01	5255000	5260000	53	18.3509	21.5478	26.8033	14.9774	5.60059e-07	0.000168549	0.0245516	6.02814e-10	2	5222500	5260000	2500
SL4.0ch01	64465000	64470000	SL4.0ch01	64505000	64510000	52	22.815	25.6449	29.3923	24.9305	0.000339473	0.0260922	0.0376705	0.0367234	3	64462500	64507500	5000
SL4.0ch01	57300000	57305000	SL4.0ch01	57375000	57380000	52	18.6835	20.4564	25.4684	26.1998	1.30118e-06	0.000320095	0.0376705	0.0367234	5	57302500	57378500	18601
SL4.0ch01	30875000	30880000	SL4.0ch01	31050000	31055000	52	18.8033	16.6417	17.281	18.5042	1.30118e-06	1.13254e-06	1.54861e-06	1.50518e-06	6	30878333	31055000	13176
SL4.0ch01	11615000	11620000	SL4.0ch01	11665000	11670000	52	19.2405	18.5046	16.017	26.8705	1.30118e-06	1.13254e-06	1.54861e-06	0.0367234	2	11620000	11667500	2500
SL4.0ch01	65580000	65585000	SL4.0ch01	65630000	65635000	51	25.0717	24.9282	28.7268	27.1482	0.041678	0.0394224	0.0559211	0.0554025	3	65579166	65644166	13438
SL4.0ch01	61025000	61030000	SL4.0ch01	61095000	61100000	51	24.7418	24.3376	29.4768	25.7839	0.041678	0.000597952	0.0559211	0.0554025	3	61022500	61097500	5000
SL4.0ch01	57145000	57150000	SL4.0ch01	57265000	57270000	50	20.7245	16.1975	17.2388	18.3585	0.00115363	6.02272e-06	8.31321e-06	8.00449e-06	4	57150000	57265000	3536
SL4.0ch01	32865000	32870000	SL4.0ch01	32940000	32945000	50	16.2219	16.102	15.9192	18.9839	6.69248e-06	6.02272e-06	8.31321e-06	8.00449e-06	4	32863750	32948750	7289
SL4.0ch01	10835000	10840000	SL4.0ch01	11070000	11075000	50	7.35082	9.03092	9.73982	6.49517	3.05865e-19	2.2073e-15	1.70715e-15	1.44135e-19	1	10837500	11072500	0
SL4.0ch01	3445000	3450000	SL4.0ch01	3495000	3500000	50	18.413	18.4497	19.7011	14.8907	6.69248e-06	6.02272e-06	0.00146034	1.59376e-08	1	3447500	3497500	0
SL4.0ch01	76700000	76705000	SL4.0ch01	76740000	76745000	49	16.0815	14.4678	16.5503	19.409	1.54143e-05	3.85758e-08	1.86735e-05	1.80744e-05	7	76705357	76748928	11628
SL4.0ch01	65520000	65525000	SL4.0ch01	65555000	65560000	49	17.7863	17.463	17.9428	18.4672	1.54143e-05	1.38552e-05	1.86735e-05	1.80744e-05	1	65522500	65557500	0
SL4.0ch01	9485000	9490000	SL4.0ch01	9575000	9580000	49	16.3854	16.4511	21.4823	17.2509	1.54143e-05	1.38552e-05	0.00258422	1.80744e-05	3	9485833	9575833	3727
SL4.0ch01	5780000	5785000	SL4.0ch01	5815000	5820000	49	18.747	24.387	23.1487	21.0935	1.54143e-05	0.00195704	0.00258422	0.00271334	1	5782500	5817500	0
SL4.0ch01	2440000	2445000	SL4.0ch01	11715000	11720000	49	0.229197	0.263026	0.371636	0.317903	0	0	0	0	1	2442500	11717500	0
SL4.0ch01	33595000	33600000	SL4.0ch01	33700000	33705000	48	14.4687	14.5319	18.5604	18.8516	1.07391e-07	1.05123e-07	4.03456e-05	3.95749e-05	2	33600000	33702500	2500
SL4.0ch01	11995000	12000000	SL4.0ch01	12035000	12040000	48	15.2125	19.4547	19.0084	20.9281	1.07391e-07	3.07721e-05	4.03456e-05	0.00470418	1	11997500	12037500	0
SL4.0ch01	10840000	10845000	SL4.0ch01	10885000	10890000	48	20.9121	22.3048	22.7836	24.513	0.00353681	0.00344218	0.00458456	0.00470418	1	10842500	10887500	0
SL4.0ch01	1310000	1315000	SL4.0ch01	1370000	1375000	48	16.4735	16.028	21.0799	23.1945	3.38703e-05	3.07721e-05	0.00458456	0.00470418	1	1312500	1372500	0
SL4.0ch01	1140000	1145000	SL4.0ch01	1175000	1180000	48	19.9211	17.9046	17.2126	21.5449	0.00353681	3.07721e-05	4.03456e-05	0.00470418	2	1140000	1177500	2500
SL4.0ch01	10610000	10615000	SL4.0ch01	10815000	10820000	47	19.326	20.5775	21.8546	20.7337	7.22967e-05	0.00590642	0.00785138	0.00804738	2	10612500	10815000	2500
SL4.0ch01	24365000	24370000	SL4.0ch01	24445000	24450000	46	17.5776	15.9217	17.9389	17.2715	0.000150256	0.000137046	0.00018049	0.000175972	6	24365000	24448333	11844
SL4.0ch01	78035000	78040000	SL4.0ch01	78075000	78080000	46	19.9492	17.6742	13.7898	21.4367	0.00985585	0.000137046	8.43774e-07	0.0133822	2	78032500	78077500	5000
SL4.0ch01	70105000	70110000	SL4.0ch01	70140000	70145000	46	16.2335	18.0262	19.8761	15.9522	0.000150256	0.000137046	0.0132624	0.000175972	1	70107500	70142500	0
SL4.0ch01	21885000	21890000	SL4.0ch01	21960000	21965000	45	17.813	18.9356	20.9686	17.7173	0.000306877	0.000280366	0.0215897	0.000354374	2	21890000	21965000	3536
SL4.0ch01	53210000	53215000	SL4.0ch01	53290000	53295000	44	19.0605	20.0677	21.0118	22.9352	0.000605214	0.026138	0.0342846	0.0343495	2	53217500	53287500	7071
SL4.0ch01	48220000	48225000	SL4.0ch01	48255000	48260000	44	11.1737	19.0034	16.864	18.4216	1.49884e-08	0.000562929	0.000744761	0.000721131	1	48222500	48257500	0
SL4.0ch01	10575000	10580000	SL4.0ch01	10945000	10950000	44	9.22346	8.61676	8.03208	9.0947	1.79111e-11	1.34682e-11	1.2761e-11	1.01692e-11	3	10574166	10949166	3727
SL4.0ch01	14920000	14925000	SL4.0ch01	14985000	14990000	43	13.9806	13.1298	15.0934	18.0557	1.1601e-05	1.19265e-05	1.32753e-05	0.00139289	2	14920000	14987500	2500
SL4.0ch01	11130000	11135000	SL4.0ch01	17875000	17880000	43	5.28011	2.73188	0.913012	1.0209	1.34953e-17	8.50247e-29	0	0	4	11133750	17875000	13521
SL4.0ch01	56360000	56365000	SL4.0ch01	56465000	56470000	42	13.3116	11.7097	9.12384	13.3437	2.78434e-05	1.30517e-07	2.05598e-10	3.38875e-05	3	56367500	56464166	10541
SL4.0ch01	9250000	9255000	SL4.0ch01	9315000	9320000	42	21.7704	19.8948	20.1144	20.7135	0.0587916	0.0616977	0.080023	0.0803215	2	9257500	9312500	7071
SL4.0ch01	6495000	6500000	SL4.0ch01	6530000	6535000	42	17.7797	16.2253	17.734	15.7694	0.002192	0.00207235	0.00277281	0.0026526	1	6497500	6532500	0
SL4.0ch01	5395000	5400000	SL4.0ch01	5485000	5490000	42	17.9759	17.217	18.7196	20.9688	0.002192	0.00207235	0.00277281	0.0803215	2	5397500	5485000	2500
SL4.0ch01	52955000	52960000	SL4.0ch01	53080000	53085000	41	15.327	14.8921	15.273	16.7482	6.36691e-05	6.55589e-05	7.35737e-05	0.00482617	4	52953750	53082500	8004
SL4.0ch01	49745000	49750000	SL4.0ch01	49800000	49805000	41	16.0839	15.0028	14.9908	15.955	0.00398834	6.55589e-05	7.35737e-05	0.00482617	1	49747500	49802500	0
SL4.0ch01	10760000	10765000	SL4.0ch01	11165000	11170000	41	9.8937	7.82945	6.80685	8.2203	4.16956e-07	1.1597e-12	7.28094e-13	6.57621e-10	6	10751666	11177500	14744
SL4.0ch01	56475000	56480000	SL4.0ch01	56590000	56595000	40	17.6794	17.1819	18.8389	17.0274	0.00701882	0.0069764	0.00909624	0.00857045	2	56475000	56592500	2500
SL4.0ch01	53095000	53100000	SL4.0ch01	53190000	53195000	40	14.3885	15.2604	19.3676	16.9968	0.000142011	0.000146091	0.00909624	0.00857045	3	53090833	53194166	6872
SL4.0ch01	67090000	67095000	SL4.0ch01	67175000	67180000	39	8.23142	11.5883	14.967	17.3233	1.20895e-08	3.04183e-06	0.000366646	0.0148604	2	67090000	67180000	3536
SL4.0ch01	62765000	62770000	SL4.0ch01	62880000	62885000	39	18.0925	14.9809	16.6193	17.0242	0.0121029	0.000316184	0.0156671	0.0148604	3	62759166	62882500	8334
SL4.0ch01	49545000	49550000	SL4.0ch01	49725000	49730000	39	11.5215	11.499	13.0221	9.56715	3.39028e-06	3.04183e-06	0.000366646	9.30828e-09	1	49547500	49727500	0
SL4.0ch01	31065000	31070000	SL4.0ch01	31165000	31170000	39	15.0485	15.134	15.7872	18.6246	0.000305001	0.000316184	0.0156671	0.0148604	2	31067500	31170000	2500
SL4.0ch01	62405000	62410000	SL4.0ch01	62515000	62520000	36	13.7934	12.4967	12.7227	14.7052	0.00269202	0.00290135	0.00333424	0.00332276	1	62407500	62517500	0
SL4.0ch01	59580000	59585000	SL4.0ch01	59720000	59725000	36	12.2711	12.4456	14.3814	15.3379	5.99728e-05	0.00290135	0.00333424	0.00332276	4	59585000	59723750	12562
SL4.0ch01	47830000	47835000	SL4.0ch01	47965000	47970000	36	12.3691	10.2581	8.44786	15.0184	5.99728e-05	5.5553e-05	4.08317e-07	0.00332276	2	47837500	47970000	5590
SL4.0ch01	26200000	26205000	SL4.0ch01	26300000	26305000	36	13.9244	12.7003	15.2747	14.4413	0.00269202	0.00290135	0.00333424	0.00332276	2	26202500	26305000	2500
SL4.0ch01	42015000	42020000	SL4.0ch01	42085000	42090000	35	12.9744	12.0486	14.2688	14.315	0.00518618	0.000140411	0.00644259	0.00641839	1	42017500	42087500	0
SL4.0ch01	39200000	39205000	SL4.0ch01	39270000	39275000	34	12.7101	13.7288	14.8077	12.4395	0.00967862	0.0104296	0.0120497	0.0121191	2	39200000	39267500	5590
SL4.0ch01	11000000	11005000	SL4.0ch01	17830000	17835000	34	0.874687	1.02038	1.04139	2.03934	3.35739e-30	3.47298e-29	2.9322e-29	9.78196e-22	3	10997500	17829166	6010
SL4.0ch01	10725000	10730000	SL4.0ch01	22735000	22740000	34	3.5093	2.97559	3.15049	3.0813	4.48467e-16	3.49219e-19	3.81904e-16	5.23337e-19	4	10733750	22742500	14631
SL4.0ch01	59110000	59115000	SL4.0ch01	59510000	59515000	33	9.61007	7.40314	6.86284	8.2763	1.32376e-05	1.33606e-07	8.2909e-08	1.14901e-05	6	59111666	59509166	10961
SL4.0ch01	82525000	82530000	SL4.0ch01	82595000	82600000	32	12.6472	12.6196	14.2656	11.8986	0.0301478	0.0334105	0.0383063	0.00196684	2	82530000	82597500	2500
SL4.0ch01	67140000	67145000	SL4.0ch01	67240000	67245000	32	9.51157	10.3102	12.0221	12.1739	3.78554e-05	0.00176	0.00193209	0.00196684	1	67142500	67242500	0
SL4.0ch01	67320000	67325000	SL4.0ch01	67420000	67425000	31	5.04625	8.13425	10.6106	10.0487	8.92745e-09	0.000103774	0.0041464	0.00422067	1	67322500	67422500	0
SL4.0ch01	11040000	11045000	SL4.0ch01	22780000	22785000	31	0.858789	1.0019	0.985897	1.20427	5.05057e-26	5.16527e-25	4.35014e-25	7.04317e-25	1	11042500	22782500	0
SL4.0ch01	2435000	2440000	SL4.0ch01	11785000	11790000	31	0.830322	0.594687	1.42884	0.888896	5.05057e-26	5.16527e-25	8.09646e-24	7.04317e-25	1	2437500	11787500	0
SL4.0ch01	69885000	69890000	SL4.0ch01	70020000	70025000	30	6.72448	8.47044	11.4399	10.2836	4.0781e-06	0.000283164	0.00857187	0.00886211	3	69894166	70024166	6871
SL4.0ch01	47815000	47820000	SL4.0ch01	48285000	48290000	29	11.5704	8.71408	9.42675	10.3924	0.0144607	0.000729273	0.000715128	0.017497	10	47826000	48283000	12349
SL4.0ch01	10750000	10755000	SL4.0ch01	22745000	22750000	29	0.595618	0.785678	0.622422	1.09479	2.63169e-23	2.53358e-22	2.22791e-22	3.14058e-22	2	10750000	22745000	3536
SL4.0ch01	7205000	7210000	SL4.0ch01	7305000	7310000	27	8.10193	9.05473	9.6095	8.93529	0.00400949	0.00421864	0.00425574	0.00411161	1	7207500	7307500	0
SL4.0ch01	55530000	55535000	SL4.0ch01	55670000	55675000	26	4.44742	6.13355	5.6397	8.30678	1.42371e-07	1.34889e-05	8.69728e-06	0.00922186	1	55532500	55672500	0
SL4.0ch01	50020000	50025000	SL4.0ch01	50465000	50470000	25	6.43542	5.85815	5.00694	7.16868	0.0010045	4.87892e-05	3.17572e-05	0.00103804	3	50017500	50467500	5000
SL4.0ch01	12365000	12370000	SL4.0ch01	12685000	12690000	25	8.811	7.29512	5.45185	6.04933	0.0181686	0.00147235	3.17572e-05	3.21148e-05	2	12367500	12685000	2500
SL4.0ch01	11115000	11120000	SL4.0ch01	17895000	17900000	25	0.598698	0.411257	0.121387	0.331482	4.66212e-18	4.27563e-17	3.85484e-17	4.67443e-17	1	11117500	17897500	0
SL4.0ch01	10825000	10830000	SL4.0ch01	17910000	17915000	25	0.740642	1.24328	1.31753	0.591961	4.66212e-18	4.27563e-17	1.67526e-16	4.67443e-17	5	10826500	17911500	19416
SL4.0ch01	2435000	2440000	SL4.0ch01	25840000	25845000	25	0.370236	0.236639	0.286679	1.38684	4.66212e-18	4.27563e-17	3.85484e-17	1.78821e-16	3	2439166	25837500	10138
SL4.0ch01	19190000	19195000	SL4.0ch01	19245000	19250000	24	3.05778	3.0863	3.30357	2.63308	7.89268e-10	8.14586e-10	6.20282e-08	1.02325e-09	1	19192500	19247500	0
SL4.0ch01	49740000	49745000	SL4.0ch01	50000000	50005000	23	7.31347	8.54818	7.24625	9.46502	0.00651902	0.0748735	0.00745621	0.0744687	3	49732500	50010833	13017
SL4.0ch01	27825000	27830000	SL4.0ch01	62655000	62660000	20	0.0184437	0.0188934	0.0165269	0.0840965	6.72219e-12	5.83592e-11	5.02783e-11	5.29252e-11	1	27827500	62657500	0
SL4.0ch01	11170000	11175000	SL4.0ch01	17830000	17835000	17	0.482476	0.786903	0.529315	0.956928	1.76669e-08	1.48065e-07	1.27546e-07	1.27159e-07	1	11172500	17832500	0
SL4.0ch01	9895000	9900000	SL4.0ch01	10535000	10540000	17	2.94507	2.3461	2.52548	3.03841	0.000139395	1.86937e-05	0.000240938	0.000230428	2	9897500	10532500	5000
SL4.0ch01	2435000	2440000	SL4.0ch01	16050000	16055000	17	0.104855	0.126297	0.0992749	0.445949	1.76669e-08	1.48065e-07	1.27546e-07	1.27159e-07	1	2437500	16052500	0
SL4.0ch01	55425000	55430000	SL4.0ch01	55675000	55680000	16	2.95329	2.82904	2.3375	3.45049	0.000614456	0.00116415	0.00011913	0.00843973	1	55427500	55677500	0
SL4.0ch01	4065000	4070000	SL4.0ch01	8060000	8065000	16	0.259097	0.321312	0.201704	0.417237	2.16509e-07	1.78505e-06	1.54013e-06	1.49533e-06	2	4067500	8060000	2500
SL4.0ch01	505000	510000	SL4.0ch01	3935000	3940000	16	0.139547	0.178858	0.133075	0.252864	2.16509e-07	1.78505e-06	1.54013e-06	1.49533e-06	1	507500	3937500	0
SL4.0ch01	10980000	10985000	SL4.0ch01	22735000	22740000	15	0.998168	1.16344	1.40163	1.44739	2.50425e-06	2.06332e-05	7.48227e-06	5.62971e-06	1	10982500	22737500	0
SL4.0ch01	10605000	10610000	SL4.0ch01	17900000	17905000	14	0.793055	0.630703	0.734373	0.652817	2.66531e-05	0.000216154	0.00018182	0.000174829	1	10607500	17902500	0
SL4.0ch01	5110000	5115000	SL4.0ch01	5170000	5175000	38	11.8154	14.4713	17.9466	14.9317	8.96018e-06	0.000678416	0.0267555	0.000811757	2	5112500	5177500	5000
SL4.0ch01	61995000	62000000	SL4.0ch01	62075000	62080000	38	9.34297	11.5305	12.5309	11.9997	4.14205e-08	8.12508e-06	0.000790704	9.32673e-06	1	61997500	62077500	0
SL4.0ch01	11680000	11685000	SL4.0ch01	11715000	11720000	38	14.5538	11.6692	12.3806	14.1754	0.000658387	8.12508e-06	0.000790704	0.000811757	1	11682500	11717500	0
SL4.0ch01	3935000	3940000	SL4.0ch01	3990000	3995000	37	15.3904	14.9839	16.5973	19.2313	0.00134517	0.00142912	0.0438796	0.0421806	4	3941250	3991250	11859
SL4.0ch01	4620000	4625000	SL4.0ch01	4655000	4660000	42	14.7619	14.9514	13.3935	14.6204	2.78434e-05	2.86219e-05	3.14605e-05	3.38875e-05	1	4622500	4657500	0
SL4.0ch01	64150000	64155000	SL4.0ch01	64210000	64215000	43	16.3474	18.0176	18.7519	21.6574	0.00116456	0.00109478	0.0014417	0.05284	2	64145000	64212500	7500
SL4.0ch01	68660000	68665000	SL4.0ch01	68700000	68705000	50	19.0059	20.5641	27.6037	21.7953	6.69248e-06	0.00109271	0.0820307	0.00150609	2	68657500	68702500	5000
SL4.0ch01	2295000	2300000	SL4.0ch01	2330000	2335000	51	22.7782	19.5223	21.135	22.8339	0.000633479	2.67679e-06	0.000808416	0.000829204	3	2295833	2335833	3727
SL4.0ch01	60595000	60600000	SL4.0ch01	60630000	60635000	51	18.1119	21.2104	14.8747	21.5845	2.96231e-06	0.000597952	5.31955e-09	0.000829204	1	60597500	60632500	0
SL4.0ch01	57460000	57465000	SL4.0ch01	57550000	57555000	51	22.2647	23.5456	25.1464	24.3774	0.000633479	0.000597952	0.0559211	0.000829204	2	57462500	57550000	2500
SL4.0ch01	84945000	84950000	SL4.0ch01	84980000	84985000	50	20.1515	19.1868	22.899	19.5907	0.00115363	6.02272e-06	0.00146034	0.00150609	2	84945000	84980000	3536
SL4.0ch01	79830000	79835000	SL4.0ch01	79865000	79870000	61	24.5603	24.0835	27.4986	25.0358	5.63286e-07	4.98656e-07	0.000420714	0.000419739	1	79832500	79867500	0
SL4.0ch01	84380000	84385000	SL4.0ch01	84420000	84425000	61	24.3861	23.3512	18.8696	23.5372	5.63286e-07	4.98656e-07	3.15403e-10	7.0668e-07	7	84382500	84423928	6428
SL4.0ch01	82330000	82335000	SL4.0ch01	82365000	82370000	62	21.251	25.646	28.9989	23.6009	2.47088e-07	0.000155758	0.00023359	3.17583e-07	1	82332500	82367500	0
SL4.0ch01	73490000	73495000	SL4.0ch01	73525000	73530000	64	17.3042	17.5786	20.4107	17.5824	1.2667e-11	1.01719e-11	5.73909e-08	1.35957e-11	4	73488750	73530000	6731
SL4.0ch01	71885000	71890000	SL4.0ch01	71930000	71935000	65	28.3824	28.2479	38.7376	24.9877	2.87595e-05	2.36866e-05	0.0129705	3.57473e-05	3	71887500	71927500	5000
SL4.0ch01	72140000	72145000	SL4.0ch01	72180000	72185000	65	31.6173	26.7836	31.8908	19.6951	0.00921721	2.36866e-05	0.0129705	2.68051e-08	2	72142500	72180000	2500
SL4.0ch01	62905000	62910000	SL4.0ch01	62940000	62945000	67	28.7138	26.879	25.5739	25.9092	7.68798e-06	6.33208e-06	9.66151e-06	9.42222e-06	2	62905000	62940000	3536
SL4.0ch01	87205000	87210000	SL4.0ch01	87240000	87245000	67	22.2639	27.0765	31.5696	23.0366	3.41051e-09	6.33208e-06	0.00558959	4.55893e-09	2	87205000	87242500	2500
SL4.0ch01	1785000	1790000	SL4.0ch01	1825000	1830000	68	29.6831	29.1533	23.7344	22.5774	3.95498e-06	3.17548e-06	1.7073e-09	1.84721e-09	2	1785000	1822500	5590
SL4.0ch01	79995000	80000000	SL4.0ch01	80030000	80035000	68	32.3777	26.656	26.3458	31.9234	0.00247107	3.17548e-06	4.90772e-06	0.00347585	1	79997500	80032500	0
SL4.0ch01	90165000	90170000	SL4.0ch01	90205000	90210000	68	36.9838	33.626	28.2036	32.8721	0.00247107	0.00263774	4.90772e-06	0.00347585	2	90167500	90205000	2500
SL4.0ch01	81180000	81185000	SL4.0ch01	81215000	81220000	68	26.8419	35.4155	33.6711	38.217	3.95498e-06	0.00263774	0.00354296	0.00347585	1	81182500	81217500	0
SL4.0ch01	75245000	75250000	SL4.0ch01	75280000	75285000	68	28.7423	28.0199	27.6376	32.4756	3.95498e-06	3.17548e-06	4.90772e-06	0.00347585	4	75245000	75282500	5590
SL4.0ch01	87365000	87370000	SL4.0ch01	87400000	87405000	67	24.4872	24.1147	29.5354	23.6078	3.41051e-09	2.97412e-09	9.66151e-06	4.55893e-09	4	87361250	87398750	7289
SL4.0ch01	79375000	79380000	SL4.0ch01	79415000	79420000	67	26.8215	26.6389	32.0032	30.837	7.68798e-06	6.33208e-06	0.00558959	9.42222e-06	2	79375000	79412500	5590
SL4.0ch01	86535000	86540000	SL4.0ch01	86570000	86575000	93	38.057	34.666	35.8529	38.5031	3.52262e-10	3.34668e-10	4.62317e-10	4.25478e-10	7	86536785	86577500	11824
SL4.0ch01	1020000	1025000	SL4.0ch01	1055000	1060000	93	32.6214	26.2171	31.8392	30.5848	3.52262e-10	1.45227e-15	4.62317e-10	2.07808e-15	1	1022500	1057500	0
SL4.0ch01	67140000	67145000	SL4.0ch01	67180000	67185000	94	26.3282	24.3215	28.3077	23.5588	7.42954e-16	4.62791e-22	7.15717e-16	7.87294e-22	6	67140000	67182500	5590
SL4.0ch01	63120000	63125000	SL4.0ch01	63155000	63160000	94	47.8779	46.5043	49.0515	50.1553	4.35214e-06	5.53995e-06	0.0141511	0.0130375	2	63117500	63160000	5590
SL4.0ch01	87895000	87900000	SL4.0ch01	87930000	87935000	94	45.6777	32.6957	52.3675	22.0358	4.35214e-06	1.49901e-10	0.0141511	7.87294e-22	4	87892500	87930000	5590
SL4.0ch01	71605000	71610000	SL4.0ch01	71655000	71660000	94	22.1409	23.1929	29.8354	24.3288	6.00566e-22	4.62791e-22	7.15717e-16	7.87294e-22	8	71606250	71654375	11941
SL4.0ch01	89695000	89700000	SL4.0ch01	89730000	89735000	95	38.0026	40.3783	38.2932	50.1729	7.03834e-11	3.06858e-06	9.54992e-11	0.00890014	4	89693750	89738750	8839
SL4.0ch01	75180000	75185000	SL4.0ch01	75215000	75220000	95	53.9081	41.5756	40.4496	55.1627	0.00384046	3.06858e-06	3.77763e-06	0.00890014	9	75179722	75228055	13529
SL4.0ch01	68265000	68270000	SL4.0ch01	68340000	68345000	97	27.4396	26.0597	31.0629	38.2509	3.42597e-17	2.31895e-17	1.85076e-11	1.81257e-11	7	68267500	68343214	10025
SL4.0ch01	685000	690000	SL4.0ch01	720000	725000	97	39.729	37.3555	41.8167	40.6126	7.49873e-07	1.34088e-11	1.20146e-06	1.15087e-06	4	688750	728750	6374
SL4.0ch01	79555000	79560000	SL4.0ch01	79590000	79595000	96	36.336	35.2906	32.476	42.1437	3.16043e-11	2.9621e-11	4.25416e-11	2.04338e-06	3	79559166	79595833	3728
SL4.0ch01	68025000	68030000	SL4.0ch01	68070000	68075000	96	36.0132	32.6978	41.7458	38.2435	3.16043e-11	2.9621e-11	2.12547e-06	4.13541e-11	5	68025500	68078500	6325
SL4.0ch01	86470000	86475000	SL4.0ch01	86515000	86520000	100	53.633	48.1083	59.0965	51.1828	0.000541353	1.52753e-07	0.00144548	0.00146534	2	86475000	86517500	2500
SL4.0ch01	86350000	86355000	SL4.0ch01	86390000	86395000	101	36.2768	31.8804	51.8189	26.8862	4.94867e-13	4.50203e-13	0.000977163	5.05679e-19	4	86350000	86390000	3536
SL4.0ch01	5220000	5225000	SL4.0ch01	5290000	5295000	101	21.8864	24.1184	30.23	34.9259	7.2215e-26	5.37135e-26	4.15493e-19	5.7844e-13	4	5220000	5297500	13463
SL4.0ch01	10800000	10805000	SL4.0ch01	11120000	11125000	102	7.26372	6.55931	6.11134	5.53419	0	0	0	0	4	10798750	11127500	8004
SL4.0ch01	10640000	10645000	SL4.0ch01	10880000	10885000	102	12.057	13.8629	15.6302	14.8835	0	0	9.80098e-34	0	5	10641500	10885500	12042
SL4.0ch01	86035000	86040000	SL4.0ch01	86070000	86075000	102	49.2768	43.9819	48.4907	50.1989	0.000228826	4.40088e-08	5.01168e-08	0.000663102	2	86037500	86075000	2500
SL4.0ch01	10855000	10860000	SL4.0ch01	11060000	11065000	102	5.12476	6.4619	5.23738	7.49714	0	0	0	0	3	10857500	11064166	15366
SL4.0ch01	71220000	71225000	SL4.0ch01	71275000	71280000	103	32.3232	29.9605	34.0434	35.7961	8.61715e-14	3.56454e-20	1.14543e-13	1.01512e-13	6	71225000	71270833	11932
SL4.0ch01	10825000	10830000	SL4.0ch01	11095000	11100000	103	19.3407	19.5537	13.9824	12.8453	1.49641e-34	9.38848e-35	0	0	5	10820500	11105500	17692
SL4.0ch01	71410000	71415000	SL4.0ch01	71480000	71485000	104	25.7902	24.8998	31.5368	36.4942	1.70498e-20	1.17625e-20	4.60643e-14	4.22525e-14	15	71409166	71486500	14392
SL4.0ch01	375000	380000	SL4.0ch01	410000	415000	106	41.3278	40.6876	47.5854	46.6486	2.27786e-09	2.98005e-09	3.28382e-09	2.9139e-09	5	371500	411500	6083
SL4.0ch01	83890000	83895000	SL4.0ch01	83925000	83930000	104	39.2475	40.8952	38.9866	48.5307	9.21234e-09	1.23446e-08	1.3266e-08	1.18784e-08	4	83891250	83931250	6374
SL4.0ch01	71930000	71935000	SL4.0ch01	71965000	71970000	106	35.5114	30.7851	29.9424	39.8799	5.82862e-15	1.2242e-21	1.65983e-21	2.9139e-09	6	71931666	71972500	6508
SL4.0ch01	75535000	75540000	SL4.0ch01	75575000	75580000	119	29.0964	25.9883	40.2884	27.0544	2.67391e-28	2.8126e-28	1.74953e-13	2.92221e-28	8	75535000	75577500	7500
SL4.0ch01	72430000	72435000	SL4.0ch01	72465000	72470000	119	25.8593	23.3483	25.2675	26.1239	2.67391e-28	3.26883e-37	2.63789e-28	2.92221e-28	7	72431071	72472500	6429
SL4.0ch01	2895000	2900000	SL4.0ch01	2930000	2935000	119	34.9603	36.4889	39.2334	32.9445	1.9444e-20	1.302e-20	1.74953e-13	2.85909e-20	3	2895833	2934166	3728
SL4.0ch01	73665000	73670000	SL4.0ch01	73700000	73705000	112	28.3641	30.0333	35.271	30.5031	1.52484e-24	1.1499e-24	2.52168e-17	1.79463e-24	4	73663750	73702500	5154
SL4.0ch01	75085000	75090000	SL4.0ch01	75120000	75125000	111	36.2709	34.3089	35.9744	41.9092	5.1133e-17	3.85662e-17	6.19459e-17	7.49605e-11	5	75081500	75123500	9055
SL4.0ch01	61100000	61105000	SL4.0ch01	61170000	61175000	111	23.6605	23.8604	35.5309	14.9618	7.39453e-32	4.25948e-32	6.19459e-17	0	12	61102916	61166250	14494
SL4.0ch01	75800000	75805000	SL4.0ch01	75835000	75840000	108	27.0286	25.0236	27.7755	26.7346	1.7104e-22	1.22719e-22	1.76682e-22	1.81871e-22	7	75798214	75840357	7889
SL4.0ch01	2000000	2005000	SL4.0ch01	2035000	2040000	108	46.8572	41.6282	39.7531	45.6996	5.22702e-10	6.68041e-10	7.42929e-10	6.65681e-10	11	2001136	2044318	15759
SL4.0ch01	4430000	4435000	SL4.0ch01	4500000	4505000	107	18.8853	18.0664	25.1352	17.0705	2.17506e-37	1.86087e-37	5.68643e-22	3.25063e-37	16	4428750	4501562	16468
SL4.0ch01	5960000	5965000	SL4.0ch01	6160000	6165000	109	38.4257	29.5659	39.2657	32.9626	3.4033e-16	4.07884e-23	3.70861e-10	4.03978e-16	7	5965357	6158928	12657
SL4.0ch01	60650000	60655000	SL4.0ch01	60685000	60690000	121	59.6415	62.5759	61.4069	75.3891	1.12767e-08	0.000312055	0.000514061	0.000518898	3	60649166	60685833	3728
SL4.0ch01	72290000	72295000	SL4.0ch01	72325000	72330000	122	30.1126	32.2259	34.8706	39.5363	6.21066e-30	5.91275e-22	1.26885e-21	1.27412e-14	12	72289166	72336666	13043
SL4.0ch01	10725000	10730000	SL4.0ch01	10985000	10990000	483	47.8343	50.5697	55.274	54.1636	0	0	0	0	16	10734375	10990312	19498
SL4.0ch01	10650000	10655000	SL4.0ch01	10925000	10930000	350	27.6993	34.1425	44.0119	32.453	0	0	0	0	5	10659500	10933500	12042
SL4.0ch01	10740000	10745000	SL4.0ch01	17820000	17825000	173	1.23701	1.85435	2.67713	2.77438	0	0	0	0	7	10745357	17828928	21865
SL4.0ch01	44045000	44050000	SL4.0ch01	44085000	44090000	200	68.2443	71.0574	86.1161	72.3912	1.0597e-26	8.43682e-27	1.15238e-15	1.53045e-26	6	44045833	44084166	7454
SL4.0ch01	10595000	10600000	SL4.0ch01	10895000	10900000	133	10.5609	17.901	22.205	24.3283	0	0	0	0	3	10595833	10895833	3727
SL4.0ch01	68510000	68515000	SL4.0ch01	68560000	68565000	130	54.8071	52.4241	69.7918	54.9173	3.75245e-11	5.24468e-11	1.58777e-05	8.49234e-11	7	68510357	68561785	24381
SL4.0ch02	15770000	15780000	SL4.0ch02	15970000	15980000	82	43.7416	40.9183	48.5495	45.0699	0.001995	0.0024696	0.00298698	0.00304311	1	15775000	15975000	0
SL4.0ch02	8890000	8900000	SL4.0ch02	9060000	9070000	118	57.3591	44.2766	39.6998	51.7251	1.47161e-07	3.04649e-13	4.59372e-13	1.8241e-07	3	8901666	9061666	7453
SL4.0ch02	31690000	31700000	SL4.0ch02	31740000	31750000	149	84.6479	72.7757	84.0878	79.8616	0.000265935	9.23367e-10	0.00037072	0.000361606	1	31695000	31745000	0
SL4.0ch02	1330000	1340000	SL4.0ch02	1380000	1390000	169	43.9864	71.1832	97.7383	74.1969	4.64654e-35	2.1762e-15	0.0113506	2.97063e-15	2	1335000	1395000	10000
SL4.0ch02	49620000	49630000	SL4.0ch02	49670000	49680000	123	46.9813	51.1276	54.8332	64.1095	6.1266e-15	7.00247e-09	9.1218e-09	0.00044099	1	49625000	49675000	0
SL4.0ch02	34180000	34190000	SL4.0ch02	34230000	34240000	94	30.4857	37.8699	54.135	23.2492	9.14179e-16	2.26151e-10	0.0138149	4.17845e-22	2	34185000	34240000	5000
SL4.0ch02	12920000	12930000	SL4.0ch02	20520000	20530000	93	1.49583	1.43726	0.932151	10.9014	0	0	0	0	4	12917500	20525000	22500
SL4.0ch02	19710000	19720000	SL4.0ch02	19780000	19790000	92	41.2691	39.3453	37.644	45.1629	1.80186e-05	1.86562e-05	1.37455e-09	2.33858e-05	1	19715000	19785000	0
SL4.0ch02	32920000	32930000	SL4.0ch02	33070000	33080000	87	41.4121	35.0641	47.2851	44.7237	0.000227157	4.81233e-08	0.000309391	0.000310121	1	32925000	33075000	0
SL4.0ch02	23740000	23750000	SL4.0ch02	23900000	23910000	81	39.8224	29.0756	22.0132	45.5579	0.00296965	2.46819e-10	3.02788e-15	0.00463166	1	23745000	23905000	0
SL4.0ch02	22600000	22610000	SL4.0ch02	22660000	22670000	81	36.6099	38.8116	47.3846	39.9714	3.19656e-06	2.91794e-06	0.00454507	0.00463166	1	22605000	22665000	0
SL4.0ch02	22450000	22460000	SL4.0ch02	22510000	22520000	80	17.5803	27.6377	33.1861	39.0128	3.18724e-20	5.93221e-10	7.29839e-06	0.00696259	1	22455000	22515000	0
SL4.0ch02	12200000	12210000	SL4.0ch02	12260000	12270000	80	29.133	39.9269	47.5558	41.5807	5.65832e-10	0.00566835	0.00679066	0.00696259	2	12205000	12260000	5000
SL4.0ch02	29490000	29500000	SL4.0ch02	29610000	29620000	79	23.3453	24.7728	24.5337	28.8683	2.30083e-14	1.40517e-09	2.84757e-14	1.90143e-09	2	29485000	29615000	10000
SL4.0ch02	1680000	1690000	SL4.0ch02	1820000	1830000	78	19.7234	26.7515	37.8652	27.6332	6.8018e-14	3.29956e-09	2.48324e-05	4.55483e-09	1	1685000	1825000	0
SL4.0ch02	34900000	34910000	SL4.0ch02	34960000	34970000	75	22.1278	22.314	18.8341	23.1288	1.66981e-12	2.38864e-12	1.9987e-17	1.75735e-12	1	34905000	34965000	0
SL4.0ch02	1330000	1340000	SL4.0ch02	1540000	1550000	75	29.9553	29.4327	44.7912	32.0208	3.75126e-08	3.96058e-08	0.0424544	0.000137897	4	1330000	1540000	15811
SL4.0ch02	18950000	18960000	SL4.0ch02	19000000	19010000	74	25.3912	30.0159	27.1516	26.5458	8.21167e-08	8.81171e-08	1.09228e-07	1.20206e-07	1	18955000	19005000	0
SL4.0ch02	1550000	1560000	SL4.0ch02	1670000	1680000	73	38.786	31.3571	35.9493	37.0586	0.00033146	0.000346911	0.000444835	0.000417042	1	1555000	1675000	0
SL4.0ch02	32590000	32600000	SL4.0ch02	32640000	32650000	71	30.2264	29.5098	23.1965	36.076	8.06718e-07	8.88825e-07	1.19963e-10	0.00116755	1	32595000	32645000	0
SL4.0ch02	26500000	26510000	SL4.0ch02	26590000	26600000	70	33.2061	32.9465	33.6213	37.7013	0.00148683	0.0016474	0.00208185	0.00192215	1	26505000	26595000	0
SL4.0ch02	20700000	20710000	SL4.0ch02	20890000	20900000	65	27.2849	28.3864	29.9889	31.9829	5.32415e-05	5.74958e-05	7.41605e-05	0.0182531	4	20707500	20902500	12748
SL4.0ch02	26410000	26420000	SL4.0ch02	26480000	26490000	64	30.352	32.6689	26.9042	35.4757	9.92798e-05	0.0237069	0.000139505	0.0273704	2	26420000	26485000	5000
SL4.0ch02	7070000	7080000	SL4.0ch02	7200000	7210000	64	27.3566	28.5332	29.9324	30.419	9.92798e-05	0.000109485	0.000139505	0.000139425	1	7075000	7205000	0
SL4.0ch02	29470000	29480000	SL4.0ch02	29680000	29690000	62	26.6608	26.337	24.4912	28.824	0.000333286	0.000373248	4.64679e-07	0.000465861	1	29475000	29685000	0
SL4.0ch02	31440000	31450000	SL4.0ch02	31630000	31640000	60	13.1805	21.7022	23.399	13.957	7.74812e-14	2.58024e-06	2.45723e-06	1.02848e-13	1	31445000	31635000	0
SL4.0ch02	18070000	18080000	SL4.0ch02	18130000	18140000	59	24.9767	23.6003	24.8883	18.5528	0.00178015	5.68915e-06	0.00257039	2.48357e-09	1	18075000	18135000	0
SL4.0ch02	12920000	12930000	SL4.0ch02	13230000	13240000	58	11.5471	12.0846	13.1332	14.6899	5.76797e-17	9.93417e-17	1.35776e-12	1.2802e-12	1	12925000	13235000	0
SL4.0ch02	29520000	29530000	SL4.0ch02	29610000	29620000	57	18.7187	18.5597	25.1982	24.3143	1.53398e-08	2.4833e-08	0.00727778	2.42089e-05	1	29525000	29615000	0
SL4.0ch02	18730000	18740000	SL4.0ch02	19210000	19220000	57	26.2897	24.3665	29.2781	23.4961	0.00502036	2.60072e-05	0.00727778	2.42089e-05	4	18725000	19225000	14142
SL4.0ch02	31070000	31080000	SL4.0ch02	31140000	31150000	54	13.0111	17.028	19.7249	15.5816	1.22208e-10	4.4143e-07	0.000225845	3.49548e-07	2	31075000	31155000	10000
SL4.0ch02	12470000	12480000	SL4.0ch02	16590000	16600000	53	20.9782	25.942	30.3008	28.0975	0.000342655	0.0387784	0.0446489	0.0443123	2	12475000	16605000	10000
SL4.0ch02	13990000	14000000	SL4.0ch02	14220000	14230000	52	19.4143	20.9733	24.8427	18.1967	1.70926e-06	0.000861431	0.0668627	2.20912e-06	4	13992500	14235000	10308
SL4.0ch02	12470000	12480000	SL4.0ch02	16430000	16440000	52	18.9154	22.7383	28.8031	22.0525	1.70926e-06	0.000861431	0.0668627	0.000843901	2	12475000	16440000	5000
SL4.0ch02	9060000	9070000	SL4.0ch02	9180000	9190000	51	24.9259	26.1552	26.9306	27.8842	0.0622539	0.0856285	0.0971083	0.0965917	2	9070000	9185000	5000
SL4.0ch02	12470000	12480000	SL4.0ch02	16620000	16630000	50	22.8723	21.7861	24.3086	23.632	0.0022282	0.00291695	0.00309984	0.00288843	1	12475000	16625000	0
SL4.0ch02	1680000	1690000	SL4.0ch02	1880000	1890000	49	8.17751	19.606	24.3386	20.2478	5.02264e-15	0.00518136	0.00552341	0.00515381	2	1685000	1890000	5000
SL4.0ch02	5290000	5300000	SL4.0ch02	5390000	5400000	48	5.16529	14.4654	14.1517	21.1148	5.13821e-22	1.73466e-07	1.44396e-07	0.00905621	1	5295000	5395000	0
SL4.0ch02	3740000	3750000	SL4.0ch02	4170000	4180000	47	18.3532	14.6915	18.8258	12.6796	0.000108645	4.8978e-07	0.000161343	3.88842e-07	3	3741666	4168333	7454
SL4.0ch02	3730000	3740000	SL4.0ch02	4150000	4160000	46	16.1472	13.1757	12.8769	13.5399	0.000232926	1.36105e-06	1.135e-06	1.07016e-06	2	3740000	4150000	7071
SL4.0ch02	31460000	31470000	SL4.0ch02	31660000	31670000	44	1.1892	1.11119	1.36051	1.28082	0	0	0	0	2	31470000	31665000	5000
SL4.0ch02	18240000	18250000	SL4.0ch02	18360000	18370000	44	13.4386	15.8869	14.4421	15.9369	5.19259e-06	0.00149634	7.88438e-06	0.00133717	1	18245000	18365000	0
SL4.0ch02	24350000	24360000	SL4.0ch02	24860000	24870000	41	7.79349	12.5398	17.9373	12.7423	5.50867e-13	0.000145579	0.0105424	0.000121968	1	24355000	24865000	0
SL4.0ch02	21460000	21470000	SL4.0ch02	21860000	21870000	40	14.1822	15.2468	14.8746	16.0266	0.000189277	0.000339267	0.000301284	0.0175403	1	21465000	21865000	0
SL4.0ch02	3400000	3410000	SL4.0ch02	3730000	3740000	39	18.7842	16.3229	18.8369	17.773	0.0223937	0.0321562	0.0332856	0.0310495	2	3400000	3735000	5000
SL4.0ch02	13230000	13240000	SL4.0ch02	20520000	20530000	38	1.53429	1.23876	1.77588	3.87538	3.56486e-33	2.79228e-35	6.22985e-29	1.94215e-19	2	13230000	20525000	5000
SL4.0ch02	5290000	5300000	SL4.0ch02	6600000	6610000	37	2.97253	2.95018	1.93072	3.44162	4.60477e-22	2.47236e-21	9.87793e-28	1.69634e-18	2	5290000	6605000	5000
SL4.0ch02	2540000	2550000	SL4.0ch02	3210000	3220000	37	8.12998	16.7329	19.3099	18.9542	9.1693e-08	0.0878357	0.0909263	0.0878234	3	2541666	3208333	7454
SL4.0ch02	1290000	1300000	SL4.0ch02	2280000	2290000	34	8.42037	9.34819	9.48929	10.4452	3.36198e-06	9.38524e-06	1.00767e-05	0.000609365	3	1298333	2288333	7454
SL4.0ch02	12320000	12330000	SL4.0ch02	16430000	16440000	33	2.36659	1.64459	0.895246	1.62684	9.3808e-21	4.11026e-23	3.01897e-28	3.10841e-23	1	12325000	16435000	0
SL4.0ch02	12650000	12660000	SL4.0ch02	13220000	13230000	28	7.55795	7.82164	8.19865	8.1843	4.06638e-05	0.000129809	0.00447424	0.00372901	1	12655000	13225000	0
SL4.0ch02	2280000	2290000	SL4.0ch02	3740000	3750000	28	7.80567	7.25917	7.04182	7.71057	4.06638e-05	0.000129809	0.000137609	0.000115638	4	2285000	3740000	11180
SL4.0ch02	26560000	26570000	SL4.0ch02	26950000	26960000	26	2.20956	2.63834	3.2632	3.00737	1.48088e-13	1.01407e-10	1.06451e-08	7.20988e-11	1	26565000	26955000	0
SL4.0ch02	1680000	1690000	SL4.0ch02	2530000	2540000	26	4.20915	4.45206	4.97645	7.17487	1.19561e-07	7.21872e-07	5.48855e-05	0.00106718	1	1685000	2535000	0
SL4.0ch02	2280000	2290000	SL4.0ch02	4170000	4180000	24	7.24596	5.40833	7.7292	5.96295	0.00301189	0.000489782	0.00888382	0.000370656	2	2285000	4170000	5000
SL4.0ch02	4970000	4980000	SL4.0ch02	6170000	6180000	21	2.11557	2.27188	3.02404	2.46629	5.86729e-09	3.06425e-08	1.50938e-06	2.29074e-08	1	4975000	6175000	0
SL4.0ch02	12920000	12930000	SL4.0ch02	29070000	29080000	18	3.70937	1.31367	2.65375	0.195718	0.000558038	1.53244e-08	0.000268218	5.34051e-09	1	12925000	29075000	0
SL4.0ch02	12300000	12310000	SL4.0ch02	16440000	16450000	18	0.876382	0.490203	0.266759	0.568378	7.0043e-10	5.14952e-09	4.02918e-09	5.34051e-09	1	12305000	16445000	0
SL4.0ch02	710000	720000	SL4.0ch02	9450000	9460000	18	0.332398	0.582867	2.37955	0.450304	7.0043e-10	5.14952e-09	1.5694e-05	5.34051e-09	1	715000	9455000	0
SL4.0ch02	13040000	13050000	SL4.0ch02	20450000	20460000	15	1.52229	1.76436	1.31012	2.78521	2.93139e-06	0.000237304	1.9506e-05	0.0160954	1	13045000	20455000	0
SL4.0ch02	4970000	4980000	SL4.0ch02	6740000	6750000	15	2.18473	1.95939	1.86944	2.60047	0.00034582	0.000237304	0.000268092	0.0160954	1	4975000	6745000	0
SL4.0ch02	22920000	22930000	SL4.0ch02	30700000	30710000	14	0.581645	0.822487	0.915064	0.92742	1.41433e-05	9.06554e-05	7.34704e-05	8.88217e-05	1	22925000	30705000	0
SL4.0ch02	35000000	35010000	SL4.0ch02	35170000	35180000	95	52.5581	36.5543	51.5091	46.8883	0.00570523	1.00904e-10	0.00977985	4.23321e-06	5	35009000	35177000	22804
SL4.0ch02	36860000	36870000	SL4.0ch02	37030000	37040000	100	50.7315	46.612	53.8847	55.5174	0.000896308	1.53311e-07	0.00141666	0.00136577	3	36865000	37035000	10000
SL4.0ch02	33870000	33880000	SL4.0ch02	33970000	33980000	100	30.9591	38.3799	43.349	61.1228	1.78627e-12	1.45257e-12	1.97486e-07	0.00136577	1	33875000	33975000	0
SL4.0ch02	6760000	6770000	SL4.0ch02	6810000	6820000	103	45.2917	44.9279	32.4275	49.9764	2.35319e-08	2.13443e-08	1.22691e-13	0.000377232	1	6765000	6815000	0
SL4.0ch02	18970000	18980000	SL4.0ch02	19030000	19040000	101	29.6537	35.0116	34.2984	32.5159	4.7833e-19	5.95253e-13	7.35498e-13	7.5505e-13	1	18975000	19035000	0
SL4.0ch02	11530000	11540000	SL4.0ch02	11580000	11590000	113	45.3569	51.7681	30.0491	67.7655	1.88193e-11	2.31641e-06	4.88866e-25	0.014565	1	11535000	11585000	0
SL4.0ch02	3770000	3780000	SL4.0ch02	3980000	3990000	112	60.2401	50.4504	58.9214	58.5732	3.78314e-06	3.91872e-06	5.13922e-06	4.981e-06	3	3768333	3985000	10541
SL4.0ch02	15780000	15790000	SL4.0ch02	15880000	15890000	114	56.628	61.3462	70.4511	68.1409	1.31532e-06	1.34551e-06	0.0110855	0.0107372	2	15780000	15890000	7071
SL4.0ch02	14000000	14010000	SL4.0ch02	14050000	14060000	114	43.6066	60.8873	63.9749	53.9073	8.88442e-12	1.34551e-06	0.0110855	1.70701e-06	2	14005000	14060000	5000
SL4.0ch02	23830000	23840000	SL4.0ch02	23880000	23890000	116	34.8074	38.7326	29.5023	53.4029	5.09556e-19	3.49006e-19	1.27202e-26	5.57988e-07	3	23828333	23881666	7454
SL4.0ch02	35480000	35490000	SL4.0ch02	35540000	35550000	114	42.6485	45.8053	48.4256	59.9238	8.88442e-12	7.36169e-12	9.97371e-12	1.70701e-06	4	35475000	35545000	20000
SL4.0ch02	26890000	26900000	SL4.0ch02	26940000	26950000	118	42.6296	45.8088	75.561	24.5673	3.77867e-13	3.04649e-13	0.00292025	9.20449e-37	1	26895000	26945000	0
SL4.0ch02	20710000	20720000	SL4.0ch02	20770000	20780000	123	51.9504	48.607	57.9985	53.1168	7.49596e-09	4.81856e-15	9.1218e-09	9.13449e-09	1	20715000	20775000	0
SL4.0ch02	12470000	12480000	SL4.0ch02	16380000	16390000	120	21.6405	35.1558	54.1919	42.0862	4.42735e-38	5.70894e-21	5.59277e-08	8.7673e-14	1	12475000	16385000	0
SL4.0ch02	45060000	45070000	SL4.0ch02	45110000	45120000	158	66.296	68.673	91.5592	61.9403	4.40647e-12	3.7622e-12	1.16093e-05	5.13237e-12	2	45060000	45115000	5000
SL4.0ch02	36890000	36900000	SL4.0ch02	36940000	36950000	153	63.0591	80.6338	71.2538	91.4941	9.76093e-11	6.39328e-05	1.16337e-10	8.23289e-05	2	36890000	36945000	5000
SL4.0ch02	30440000	30450000	SL4.0ch02	30530000	30540000	148	49.2946	51.3465	73.1734	54.5685	1.32416e-16	1.20264e-16	2.19779e-09	1.79235e-16	4	30450000	30522500	18200
SL4.0ch02	26730000	26740000	SL4.0ch02	26790000	26800000	147	64.8533	71.1855	76.942	81.8788	3.26658e-09	2.97862e-09	3.97403e-09	0.000732994	1	26735000	26795000	0
SL4.0ch02	29620000	29630000	SL4.0ch02	29670000	29680000	143	29.5642	24.8892	37.2904	27.4589	0	0	2.0911e-32	0	3	29625000	29685000	10000
SL4.0ch02	45280000	45290000	SL4.0ch02	45420000	45430000	140	60.249	70.4979	73.1103	92.1026	6.81095e-14	1.39534e-07	1.82945e-07	0.00695002	4	45280000	45430000	7071
SL4.0ch02	26120000	26130000	SL4.0ch02	26190000	26200000	126	54.1275	55.8418	66.7375	65.102	1.11253e-09	1.06086e-09	0.000131169	0.00012912	3	26125000	26185000	10000
SL4.0ch02	35630000	35640000	SL4.0ch02	35680000	35690000	165	90.4443	79.8845	93.5132	94.2785	3.96067e-07	4.015e-07	5.36264e-07	4.83772e-07	1	35635000	35685000	0
SL4.0ch02	34830000	34840000	SL4.0ch02	34880000	34890000	175	61.4299	58.5242	40.4279	84.7668	3.07481e-17	3.71437e-27	3.34232e-38	3.57816e-09	2	34830000	34885000	5000
SL4.0ch02	25840000	25850000	SL4.0ch02	25900000	25910000	245	82.0293	70.1604	66.4723	91.5576	1.92916e-30	0	0	2.09602e-30	3	25848333	25901666	7454
SL4.0ch02	6780000	6790000	SL4.0ch02	6830000	6840000	229	71.0845	75.7092	103.077	45.3658	4.7055e-38	3.36821e-38	1.60147e-13	0	1	6785000	6835000	0
SL4.0ch02	36860000	36870000	SL4.0ch02	36950000	36960000	175	88.4723	86.5609	111.062	107.251	3.11795e-09	2.99079e-09	0.00216956	0.00248403	5	36867000	36951000	18439
SL4.0ch02	51920000	51930000	SL4.0ch02	51970000	51980000	174	93.6759	75.3686	87.2417	92.8248	5.21022e-09	5.65312e-17	6.82079e-09	6.03634e-09	1	51925000	51975000	0
SL4.0ch02	42080000	42085000	SL4.0ch02	42115000	42120000	78	31.53	33.5511	35.3463	43.9995	1.10667e-05	1.14146e-05	1.54769e-05	0.0136596	3	42079166	42115833	3728
SL4.0ch02	4975000	4980000	SL4.0ch02	5135000	5140000	95	5.83136	6.4108	6.69503	11.9065	0	0	0	0	8	4973125	5136875	15637
SL4.0ch02	35220000	35225000	SL4.0ch02	35255000	35260000	110	51.4485	43.1565	42.8438	55.3977	5.16169e-06	1.60926e-10	1.75563e-10	1.29163e-05	3	35220833	35259166	3728
SL4.0ch02	24380000	24385000	SL4.0ch02	24420000	24425000	121	42.5215	33.4601	46.5965	41.4747	2.28562e-14	1.64657e-21	3.79003e-14	2.71106e-14	3	24384166	24420833	3728
SL4.0ch02	45715000	45720000	SL4.0ch02	45765000	45770000	77	27.8181	25.9732	31.6838	21.3655	4.59912e-09	3.53995e-09	2.81196e-05	2.75137e-13	7	45719642	45763214	8329
SL4.0ch02	13930000	13935000	SL4.0ch02	13965000	13970000	76	28.4007	30.0416	32.0518	32.782	1.03827e-08	7.97491e-09	5.03131e-05	5.14194e-05	4	13932500	13975000	7500
SL4.0ch02	42850000	42855000	SL4.0ch02	42895000	42900000	76	26.9898	28.8163	31.981	37.0005	1.03827e-08	7.97491e-09	5.03131e-05	5.14194e-05	4	42848750	42893750	16298
SL4.0ch02	41995000	42000000	SL4.0ch02	42030000	42035000	77	27.3072	30.7563	31.9966	30.8042	4.59912e-09	3.53995e-09	2.81196e-05	5.10624e-09	3	41999166	42035833	3728
SL4.0ch02	10290000	10295000	SL4.0ch02	10395000	10400000	76	8.08902	10.306	13.3218	9.99839	3.17463e-35	4.94529e-29	3.55005e-23	3.37135e-29	4	10292500	10398750	5154
SL4.0ch02	31710000	31715000	SL4.0ch02	31745000	31750000	75	28.1904	26.5918	29.5209	22.0513	2.32558e-08	1.76821e-08	2.78629e-08	2.13993e-12	4	31705000	31745000	7906
SL4.0ch02	51165000	51170000	SL4.0ch02	51200000	51205000	74	20.0179	25.4797	23.3744	24.4315	4.19468e-12	3.89947e-08	5.17416e-12	5.77086e-12	4	51165000	51207500	10308
SL4.0ch02	49200000	49205000	SL4.0ch02	49235000	49240000	74	29.8204	28.059	29.4066	31.0606	5.04794e-08	3.89947e-08	6.11571e-08	0.00016087	2	49202500	49240000	2500
SL4.0ch02	48120000	48125000	SL4.0ch02	48155000	48160000	74	39.1796	30.9574	35.6199	31.8808	0.0371318	0.000120344	0.000158481	0.00016087	4	48123750	48161250	7289
SL4.0ch02	45275000	45280000	SL4.0ch02	45350000	45355000	74	31.4157	35.3558	47.241	42.2509	0.00011276	0.000120344	0.0591676	0.0552012	4	45270000	45350000	21506
SL4.0ch02	38940000	38945000	SL4.0ch02	38980000	38985000	74	36.9448	30.7064	40.6091	21.9436	0.00011276	3.89947e-08	0.0591676	5.77086e-12	7	38939642	38981071	8835
SL4.0ch02	30525000	30530000	SL4.0ch02	30560000	30565000	74	26.2906	26.083	24.3613	28.8723	5.04794e-08	3.89947e-08	5.17416e-12	5.6727e-08	2	30530000	30565000	3536
SL4.0ch02	45350000	45355000	SL4.0ch02	45425000	45430000	73	22.8751	28.6004	27.5389	42.526	1.13224e-11	8.49614e-08	1.32498e-07	0.0752163	2	45360000	45432500	9014
SL4.0ch02	29255000	29260000	SL4.0ch02	29350000	29355000	73	20.3029	17.1908	13.4632	37.5531	1.13224e-11	2.66988e-16	3.1262e-21	0.000279395	1	29257500	29352500	0
SL4.0ch02	11550000	11555000	SL4.0ch02	11590000	11595000	73	11.336	10.9226	9.29879	10.3148	7.8839e-27	8.48116e-27	5.97748e-33	5.93861e-27	11	11550681	11592954	18742
SL4.0ch02	46030000	46035000	SL4.0ch02	46065000	46070000	72	37.5627	33.4151	37.5403	37.5942	0.000332589	0.000360909	0.000475836	0.000478143	2	46035000	46070000	3536
SL4.0ch02	29995000	30000000	SL4.0ch02	30035000	30040000	72	29.3554	29.7997	29.7084	29.2364	2.33139e-07	1.80439e-07	2.80714e-07	2.60376e-07	2	29997500	30035000	2500
SL4.0ch02	51215000	51220000	SL4.0ch02	51250000	51255000	71	35.5373	25.8402	33.8983	30.134	0.000566796	3.82805e-07	0.000813886	5.52031e-07	3	51214166	51254166	3727
SL4.0ch02	39065000	39070000	SL4.0ch02	39105000	39110000	71	31.966	29.8095	38.7125	31.5376	0.000566796	3.82805e-07	0.000813886	0.000811453	1	39067500	39107500	0
SL4.0ch02	51310000	51315000	SL4.0ch02	51345000	51350000	70	23.8322	26.2968	26.914	29.2273	2.08681e-10	7.90923e-07	1.21542e-06	1.14667e-06	1	51312500	51347500	0
SL4.0ch02	34410000	34415000	SL4.0ch02	34445000	34450000	70	24.8264	32.5119	27.0126	33.0686	1.00181e-06	0.00100378	1.21542e-06	0.00134236	4	34411250	34453750	6374
SL4.0ch02	33295000	33300000	SL4.0ch02	33330000	33335000	70	25.8656	31.0708	26.7054	33.2444	1.00181e-06	0.00100378	1.21542e-06	0.00134236	2	33295000	33332500	2500
SL4.0ch02	21050000	21055000	SL4.0ch02	21100000	21105000	67	29.9333	29.8483	32.382	35.6864	7.68798e-06	6.33208e-06	0.00558959	0.00545085	9	21039166	21108055	16675
SL4.0ch02	44390000	44395000	SL4.0ch02	44430000	44435000	67	27.9063	28.8599	30.938	28.4064	7.68798e-06	6.33208e-06	0.00558959	9.42222e-06	1	44392500	44432500	0
SL4.0ch02	32995000	33000000	SL4.0ch02	33070000	33075000	68	23.6746	22.1307	31.2515	26.6873	1.37297e-09	1.19903e-09	0.00354296	4.72789e-06	6	32995000	33060833	22189
SL4.0ch02	34530000	34535000	SL4.0ch02	34570000	34575000	69	25.0842	24.1464	25.8346	32.126	1.99276e-06	4.73114e-10	2.4655e-06	0.00214937	5	34530500	34577500	12806
SL4.0ch02	27470000	27475000	SL4.0ch02	27505000	27510000	70	22.0312	27.0736	32.6397	23.6118	2.08681e-10	7.90923e-07	0.00135189	2.91654e-10	1	27472500	27507500	0
SL4.0ch02	34610000	34615000	SL4.0ch02	34645000	34650000	69	28.6118	29.1196	34.1265	31.328	1.99276e-06	1.59434e-06	0.00219364	0.00214937	1	34612500	34647500	0
SL4.0ch02	20630000	20635000	SL4.0ch02	20705000	20710000	69	31.2579	26.993	29.6345	23.6718	0.0015323	1.59434e-06	2.4655e-06	7.51158e-10	5	20633500	20699500	15000
SL4.0ch02	49920000	49925000	SL4.0ch02	49955000	49960000	67	25.3626	23.9577	29.4783	24.8141	7.68798e-06	2.97412e-09	9.66151e-06	9.42222e-06	1	49922500	49957500	0
SL4.0ch02	34075000	34080000	SL4.0ch02	34110000	34115000	67	26.7388	26.3198	25.223	31.3964	7.68798e-06	6.33208e-06	9.66151e-06	0.00545085	4	34078750	34117500	5154
SL4.0ch02	50450000	50455000	SL4.0ch02	50490000	50495000	66	24.0787	22.9405	26.5686	22.2353	8.47314e-09	7.37108e-09	1.90475e-05	1.12103e-08	2	50455000	50492500	2500
SL4.0ch02	31525000	31530000	SL4.0ch02	31585000	31590000	66	22.8905	21.1723	24.5302	34.7752	8.47314e-09	7.37108e-09	1.02588e-08	0.00839021	9	31533611	31584166	19181
SL4.0ch02	16820000	16825000	SL4.0ch02	16870000	16875000	66	18.5527	17.1548	17.3591	17.6406	1.64151e-12	1.13681e-12	1.52977e-12	1.56615e-12	5	16818500	16878500	7211
SL4.0ch02	50165000	50170000	SL4.0ch02	50205000	50210000	65	31.6431	28.711	23.7749	33.5048	0.00921721	2.36866e-05	2.47217e-08	0.0128867	3	50170833	50210833	6872
SL4.0ch02	37130000	37135000	SL4.0ch02	37175000	37180000	65	20.5172	18.0705	23.902	16.6441	2.01562e-08	3.47822e-12	2.47217e-08	4.64069e-12	11	37127500	37175681	9588
SL4.0ch02	29280000	29285000	SL4.0ch02	29350000	29355000	65	13.4684	13.1758	5.9953	28.4297	2.13273e-16	1.77788e-16	1.1618e-37	3.57473e-05	2	29285000	29352500	2500
SL4.0ch02	23250000	23255000	SL4.0ch02	23305000	23310000	65	15.6647	15.3242	16.0811	16.2312	4.63609e-12	1.77788e-16	4.67533e-12	4.64069e-12	8	23248750	23305000	17897
SL4.0ch02	45680000	45685000	SL4.0ch02	45715000	45720000	64	29.5847	26.5149	26.897	27.4317	5.42064e-05	4.4806e-05	6.88494e-05	6.73057e-05	1	45682500	45717500	0
SL4.0ch02	39580000	39585000	SL4.0ch02	39615000	39620000	64	25.2819	31.271	34.1836	31.5219	5.42064e-05	0.0146038	0.0195114	0.0191327	4	39576250	39618750	9520
SL4.0ch02	39140000	39145000	SL4.0ch02	39175000	39180000	64	30.5685	26.9222	33.2975	25.8787	5.42064e-05	4.4806e-05	0.0195114	6.73057e-05	1	39142500	39177500	0
SL4.0ch02	25765000	25770000	SL4.0ch02	25815000	25820000	64	28.0098	31.7695	38.4551	38.2569	5.42064e-05	0.0146038	0.0195114	0.0191327	2	25765000	25817500	2500
SL4.0ch02	30675000	30680000	SL4.0ch02	30760000	30765000	63	23.6775	21.1829	27.6569	26.3935	1.07653e-07	9.59489e-08	0.000128685	0.000125636	7	30681785	30758928	11295
SL4.0ch02	26060000	26065000	SL4.0ch02	26120000	26125000	63	27.8128	23.9149	37.4545	23.9243	0.000100999	9.59489e-08	0.0290864	1.39362e-07	4	26056250	26118750	11859
SL4.0ch02	36995000	37000000	SL4.0ch02	37060000	37065000	62	31.2342	26.0223	29.1286	23.9501	0.0299405	0.000155758	0.00023359	3.17583e-07	2	36997500	37060000	2500
SL4.0ch02	19080000	19085000	SL4.0ch02	19115000	19120000	63	17.2267	21.0049	20.332	21.3991	3.71964e-11	9.59489e-08	1.3322e-07	1.39362e-07	1	19082500	19117500	0
SL4.0ch02	23105000	23110000	SL4.0ch02	23140000	23145000	62	24.7968	21.9323	21.8568	26.4478	0.000183704	2.16444e-07	3.06218e-07	0.000231558	1	23107500	23142500	0
SL4.0ch02	49985000	49990000	SL4.0ch02	50020000	50025000	61	25.1606	28.4359	27.115	30.7331	0.000331465	0.000281687	0.000420714	0.000419739	3	49984166	50024166	3727
SL4.0ch02	25350000	25355000	SL4.0ch02	25395000	25400000	61	25.394	30.9966	29.7296	30.8415	0.000331465	0.0456153	0.000420714	0.000419739	6	25335000	25400000	17678
SL4.0ch02	48640000	48645000	SL4.0ch02	48685000	48690000	60	23.5809	22.3936	23.415	23.3292	1.21482e-06	1.09267e-06	1.51748e-06	1.54842e-06	2	48640000	48685000	3536
SL4.0ch02	36465000	36470000	SL4.0ch02	36500000	36505000	60	26.0527	29.615	32.1884	31.7538	0.000583566	0.000498966	0.0869692	0.0837176	2	36467500	36510000	7500
SL4.0ch02	31270000	31275000	SL4.0ch02	31305000	31310000	60	31.8509	21.3843	27.1422	30.4063	0.0598014	1.09267e-06	0.000740758	0.00074307	2	31275000	31310000	3536
SL4.0ch02	36340000	36345000	SL4.0ch02	36375000	36380000	59	28.726	24.0906	25.8182	27.5017	0.00101384	2.42672e-06	0.00128971	0.00129464	2	36345000	36380000	3536
SL4.0ch02	29760000	29765000	SL4.0ch02	29860000	29865000	59	12.813	11.91	14.0463	17.9705	4.91187e-13	3.37299e-17	4.81199e-13	2.30579e-09	9	29768055	29858611	15684
SL4.0ch02	20795000	20800000	SL4.0ch02	20890000	20895000	59	18.9776	17.2062	18.0604	25.8778	2.17055e-09	1.71869e-09	2.43808e-09	0.00129464	5	20798500	20891500	9849
SL4.0ch02	46810000	46815000	SL4.0ch02	46845000	46850000	58	25.6288	25.9172	27.8471	26.7509	0.00172656	0.00149634	0.00221126	0.00218578	2	46810000	46845000	3536
SL4.0ch02	42180000	42185000	SL4.0ch02	42220000	42225000	58	23.9545	26.4914	29.2636	27.8602	5.64039e-06	0.00149634	0.00221126	0.00218578	1	42182500	42222500	0
SL4.0ch02	29195000	29200000	SL4.0ch02	29255000	29260000	57	21.1593	21.6795	30.1528	25.1784	1.15893e-05	1.07638e-05	0.0037179	0.00364301	1	29197500	29257500	0
SL4.0ch02	20705000	20710000	SL4.0ch02	20790000	20795000	57	21.9148	18.4259	18.851	15.4296	1.15893e-05	1.18675e-08	1.68858e-08	5.95599e-12	6	20709166	20790833	8976
SL4.0ch02	14165000	14170000	SL4.0ch02	14205000	14210000	56	28.4355	23.3192	24.3794	26.1235	0.00474182	2.20686e-05	2.96953e-05	0.00599962	4	14171250	14211250	6374
SL4.0ch02	4175000	4180000	SL4.0ch02	4545000	4550000	56	20.3152	13.9958	11.4026	18.0679	2.39274e-05	1.61505e-11	2.59258e-15	4.30544e-08	3	4180833	4542500	10138
SL4.0ch02	43570000	43575000	SL4.0ch02	43610000	43615000	55	22.022	21.7846	28.1004	22.2141	4.7382e-05	4.44631e-05	0.00999712	6.26331e-05	2	43567500	43612500	5000
SL4.0ch02	33510000	33515000	SL4.0ch02	33560000	33565000	55	16.792	15.6264	21.3025	18.4781	9.78132e-08	7.87612e-08	5.87407e-05	1.06869e-07	2	33512500	33555000	7500
SL4.0ch02	29760000	29765000	SL4.0ch02	29795000	29800000	55	13.9634	21.1979	24.2377	12.6372	5.41329e-11	4.44631e-05	5.87407e-05	6.13256e-11	3	29764166	29809166	11784
SL4.0ch02	50335000	50340000	SL4.0ch02	50375000	50380000	54	28.1538	26.0157	30.7406	30.7516	0.0120425	0.0108667	0.0158218	0.0152921	2	50337500	50375000	2500
SL4.0ch02	29370000	29375000	SL4.0ch02	29445000	29450000	54	12.6021	13.1304	14.2285	18.9825	1.69516e-10	1.60208e-10	1.96984e-10	2.62898e-07	4	29372500	29448750	5154
SL4.0ch02	23145000	23150000	SL4.0ch02	23205000	23210000	54	29.8406	24.397	29.6196	20.2992	0.0120425	8.77045e-05	0.0158218	0.000123129	4	23146250	23207500	5154
SL4.0ch02	14260000	14265000	SL4.0ch02	14330000	14335000	54	20.1434	19.951	23.1907	25.1291	9.32762e-05	8.77045e-05	0.000117279	0.0152921	6	14266666	14330000	11119
SL4.0ch02	13875000	13880000	SL4.0ch02	13925000	13930000	54	19.9844	21.0828	21.5414	25.3902	9.32762e-05	8.77045e-05	0.000117279	0.0152921	5	13872500	13927500	7071
SL4.0ch02	26125000	26130000	SL4.0ch02	26170000	26175000	53	7.62002	12.9729	7.69013	6.68093	1.55408e-21	4.93949e-10	8.47089e-22	6.89429e-22	3	26129166	26172500	8334
SL4.0ch02	23920000	23925000	SL4.0ch02	24015000	24020000	53	28.0702	24.7027	30.4937	27.5593	0.0186066	0.0169915	0.0245516	0.023984	9	23913055	24024722	11890
SL4.0ch02	39180000	39185000	SL4.0ch02	39215000	39220000	51	18.3054	20.539	23.7042	18.2887	2.96231e-06	0.000597952	0.000808416	3.46989e-06	1	39182500	39217500	0
SL4.0ch02	47150000	47155000	SL4.0ch02	47190000	47195000	50	25.951	24.1955	21.0224	28.9258	0.0606888	0.00109271	0.00146034	0.0810231	2	47152500	47190000	2500
SL4.0ch02	40280000	40285000	SL4.0ch02	40315000	40320000	50	24.0947	26.5407	28.4662	25.4931	0.00115363	0.0581703	0.0820307	0.0810231	2	40277500	40317500	5000
SL4.0ch02	21925000	21930000	SL4.0ch02	22005000	22010000	50	21.0438	19.6674	21.6127	23.0005	0.00115363	0.00109271	0.00146034	0.00150609	2	21925000	22007500	2500
SL4.0ch02	13855000	13860000	SL4.0ch02	13930000	13935000	50	22.7563	22.1418	23.0026	23.8177	0.00115363	0.00109271	0.00146034	0.00150609	1	13857500	13932500	0
SL4.0ch02	47515000	47520000	SL4.0ch02	47550000	47555000	49	17.5411	17.5371	16.2774	19.0863	1.54143e-05	1.38552e-05	1.86735e-05	1.80744e-05	1	47517500	47552500	0
SL4.0ch02	29690000	29695000	SL4.0ch02	29760000	29765000	49	11.1652	12.099	21.5633	11.598	3.41339e-11	3.02053e-11	0.00258422	3.08909e-11	1	29692500	29762500	0
SL4.0ch02	15155000	15160000	SL4.0ch02	15195000	15200000	49	16.254	17.3016	23.5142	7.67361	1.54143e-05	1.38552e-05	0.00258422	8.57967e-19	1	15157500	15197500	0
SL4.0ch02	7445000	7450000	SL4.0ch02	7615000	7620000	49	14.8302	12.3162	17.2564	12.2698	3.90041e-08	3.02053e-11	1.86735e-05	3.08909e-11	3	7447500	7617500	5000
SL4.0ch02	45820000	45825000	SL4.0ch02	45860000	45865000	48	21.9905	22.1512	24.1502	17.6577	0.00353681	0.00344218	0.00458456	3.95749e-05	1	45822500	45862500	0
SL4.0ch02	29780000	29785000	SL4.0ch02	29845000	29850000	48	13.2494	17.3563	20.9136	18.8935	1.07391e-07	3.07721e-05	0.00458456	3.95749e-05	1	29782500	29847500	0
SL4.0ch02	32000000	32005000	SL4.0ch02	32035000	32040000	47	22.1666	17.4324	23.3923	19.1234	0.0059133	6.48852e-05	0.00785138	8.39497e-05	1	32002500	32037500	0
SL4.0ch02	4005000	4010000	SL4.0ch02	4145000	4150000	47	19.847	18.4156	24.0126	17.8307	0.0059133	6.48852e-05	0.00785138	8.39497e-05	2	4007500	4152500	5000
SL4.0ch02	23760000	23765000	SL4.0ch02	23895000	23900000	45	16.0132	13.7432	12.7187	22.915	0.000306877	1.90483e-06	2.15075e-06	0.0217216	5	23752500	23893500	12083
SL4.0ch02	41895000	41900000	SL4.0ch02	41935000	41940000	46	11.4717	17.0889	14.1449	21.6771	1.33698e-09	0.000137046	8.43774e-07	0.0133822	1	41897500	41937500	0
SL4.0ch02	32825000	32830000	SL4.0ch02	32865000	32870000	46	15.7367	17.639	22.1254	13.6891	0.000150256	0.000137046	0.0132624	9.07607e-07	1	32827500	32867500	0
SL4.0ch02	23415000	23420000	SL4.0ch02	23450000	23455000	45	18.1215	21.2159	23.5744	18.61	0.000306877	0.016183	0.0215897	0.000354374	4	23406250	23451250	11319
SL4.0ch02	49055000	49060000	SL4.0ch02	49095000	49100000	43	20.9592	19.2016	17.9755	18.9794	0.0388681	0.00109478	0.0014417	0.00139289	2	49060000	49097500	2500
SL4.0ch02	22665000	22670000	SL4.0ch02	22705000	22710000	43	19.0923	20.0734	20.206	24.0289	0.00116456	0.0404733	0.0527375	0.05284	2	22667500	22715000	7500
SL4.0ch02	10300000	10305000	SL4.0ch02	10420000	10425000	43	8.14448	10.4889	9.99444	11.4866	6.91868e-11	4.1914e-08	4.49777e-08	4.38161e-08	1	10302500	10422500	0
SL4.0ch02	42545000	42550000	SL4.0ch02	42580000	42585000	42	17.8431	17.4986	18.2234	20.5363	0.002192	0.00207235	0.00277281	0.0803215	2	42545000	42582500	2500
SL4.0ch02	26720000	26725000	SL4.0ch02	26810000	26815000	42	21.0421	17.3884	15.4599	17.2479	0.0587916	0.00207235	3.14605e-05	0.0026526	5	26723500	26815500	15811
SL4.0ch02	25915000	25920000	SL4.0ch02	25965000	25970000	42	10.4587	15.2699	24.048	20.7404	1.3973e-07	2.86219e-05	0.080023	0.0803215	2	25920000	25972500	5590
SL4.0ch02	18180000	18185000	SL4.0ch02	18220000	18225000	42	13.9141	13.7374	7.67742	24.3477	2.78434e-05	2.86219e-05	1.52155e-13	0.0803215	2	18185000	18222500	2500
SL4.0ch02	14000000	14005000	SL4.0ch02	14145000	14150000	42	13.7501	10.6348	12.0402	16.4293	2.78434e-05	1.30517e-07	1.3747e-07	0.0026526	2	14000000	14147500	2500
SL4.0ch02	33185000	33190000	SL4.0ch02	33250000	33255000	41	15.721	13.6862	14.8972	8.54744	0.00398834	6.55589e-05	7.35737e-05	6.57621e-10	1	33187500	33252500	0
SL4.0ch02	27245000	27250000	SL4.0ch02	27300000	27305000	41	4.92832	5.49241	4.60996	7.89387	2.86928e-19	5.32281e-16	2.21633e-19	6.57621e-10	1	27247500	27302500	0
SL4.0ch02	8915000	8920000	SL4.0ch02	9050000	9055000	41	15.1326	13.1489	13.8965	17.2136	6.36691e-05	6.55589e-05	7.35737e-05	0.00482617	2	8915000	9047500	5590
SL4.0ch02	3245000	3250000	SL4.0ch02	5700000	5705000	41	3.97229	3.9528	7.01963	4.59684	2.86928e-19	1.85619e-19	7.28094e-13	1.70515e-19	8	3244375	5698125	11891
SL4.0ch02	20820000	20825000	SL4.0ch02	20890000	20895000	40	11.0666	12.9538	14.8087	17.6739	1.19882e-06	0.000146091	0.000168576	0.00857045	1	20822500	20892500	0
SL4.0ch02	13340000	13345000	SL4.0ch02	20455000	20460000	40	0.900192	0.576632	0.817052	2.38784	7.77648e-39	8.06131e-38	7.32023e-38	1.92641e-28	2	13345000	20457500	2500
SL4.0ch02	27835000	27840000	SL4.0ch02	27925000	27930000	39	13.7723	13.833	18.4891	13.0551	0.000305001	0.000316184	0.0156671	0.000383154	2	27845000	27927500	7500
SL4.0ch02	8365000	8370000	SL4.0ch02	8420000	8425000	39	7.73493	13.8801	11.5553	18.7159	1.80538e-11	0.000316184	3.35944e-06	0.0148604	1	8367500	8422500	0
SL4.0ch02	21030000	21035000	SL4.0ch02	21245000	21250000	38	12.4739	10.5267	8.60276	9.71625	0.000658387	8.12508e-06	3.66837e-08	3.27602e-08	2	21032500	21245000	2500
SL4.0ch02	23335000	23340000	SL4.0ch02	23400000	23405000	37	15.0787	13.7944	18.1986	16.4304	0.00134517	0.00142912	0.0438796	0.0421806	4	23332500	23400000	5590
SL4.0ch02	12460000	12465000	SL4.0ch02	16360000	16365000	37	0.849707	1.30146	0.475313	1.83839	1.70017e-34	1.00658e-31	1.54935e-33	2.71502e-28	1	12462500	16362500	0
SL4.0ch02	30425000	30430000	SL4.0ch02	30605000	30610000	35	6.76685	5.57602	7.00545	4.4138	6.13277e-09	1.87639e-11	5.35158e-09	2.11845e-14	1	30427500	30607500	0
SL4.0ch02	22400000	22405000	SL4.0ch02	22520000	22525000	35	7.40753	9.2241	8.97619	11.8879	6.13277e-09	1.37842e-06	1.26898e-06	0.000158765	2	22400000	22517500	5590
SL4.0ch02	21815000	21820000	SL4.0ch02	22005000	22010000	34	8.21532	8.66046	8.54039	11.4369	4.477e-06	4.26961e-06	3.98659e-06	0.00037975	2	21815000	22010000	3536
SL4.0ch02	12830000	12835000	SL4.0ch02	13140000	13145000	33	2.80446	3.12468	3.1036	3.13209	5.44572e-18	3.41239e-18	6.72618e-18	5.19325e-18	1	12832500	13142500	0
SL4.0ch02	31700000	31705000	SL4.0ch02	37305000	37310000	32	0.348973	0.245338	0.26513	1.27368	2.11096e-27	2.18352e-26	1.91742e-26	5.81043e-25	2	31700000	37307500	2500
SL4.0ch02	29070000	29075000	SL4.0ch02	29140000	29145000	32	6.98693	8.20532	10.5082	9.15354	3.31981e-07	3.75316e-05	0.00193209	3.36835e-05	3	29070833	29149166	6871
SL4.0ch02	18990000	18995000	SL4.0ch02	19050000	19055000	32	10.9439	9.91381	9.55278	7.47451	0.0017495	0.00176	3.63472e-05	2.62805e-07	1	18992500	19052500	0
SL4.0ch02	27965000	27970000	SL4.0ch02	28895000	28900000	27	0.940415	1.1317	1.68193	1.61071	1.18428e-20	1.10665e-19	1.7104e-16	1.36753e-16	1	27967500	28897500	0
SL4.0ch02	17215000	17220000	SL4.0ch02	17500000	17505000	26	6.28791	5.28196	7.76728	5.60145	0.000368311	1.34889e-05	0.000368776	8.60532e-06	1	17217500	17502500	0
SL4.0ch02	1920000	1925000	SL4.0ch02	1965000	1970000	26	7.57933	7.11931	7.22754	9.50509	0.000368311	0.000544444	0.000368776	0.00922186	1	1922500	1967500	0
SL4.0ch02	24375000	24380000	SL4.0ch02	25135000	25140000	24	0.294132	2.82046	4.02068	3.48957	8.68342e-17	8.14586e-10	2.95182e-06	5.71707e-08	3	24379166	25140833	3728
SL4.0ch02	26980000	26985000	SL4.0ch02	27065000	27070000	23	2.88963	3.85233	3.57906	3.95257	5.0833e-09	3.47833e-07	3.40183e-07	1.11514e-05	1	26982500	27067500	0
SL4.0ch02	47695000	47700000	SL4.0ch02	47770000	47775000	20	1.0399	2.82168	5.0297	5.65437	6.72219e-12	1.54508e-06	0.00960582	0.00969824	1	47697500	47772500	0
SL4.0ch02	27000000	27005000	SL4.0ch02	27090000	27095000	20	3.68792	3.80221	4.52182	4.52622	3.10715e-05	4.60877e-05	0.000699392	0.00063117	1	27002500	27092500	0
SL4.0ch02	4430000	4435000	SL4.0ch02	6065000	6070000	18	1.52059	1.459	1.31733	1.15624	2.73887e-09	6.9571e-09	8.64389e-09	1.00972e-08	2	4432500	6070000	2500
SL4.0ch02	28610000	28615000	SL4.0ch02	28650000	28655000	16	1.08421	1.72556	0.449325	0.800297	2.16509e-07	9.96545e-06	1.54013e-06	1.49533e-06	1	28612500	28652500	0
SL4.0ch02	24830000	24835000	SL4.0ch02	35030000	35035000	15	0.161849	0.0940226	0.0234865	0.53089	2.50425e-06	2.06332e-05	1.72572e-05	1.67369e-05	2	24832500	35030000	2500
SL4.0ch02	25580000	25585000	SL4.0ch02	36940000	36945000	13	0.0552321	0.0734986	0.139911	0.0842075	0.000261678	0.00203143	0.00165958	0.00158602	1	25582500	36942500	0
SL4.0ch02	13375000	13380000	SL4.0ch02	20435000	20440000	13	0.128646	0.565238	0.27908	0.266583	0.000261678	0.00203143	0.00165958	0.00158602	2	13380000	20435000	3536
SL4.0ch02	2995000	3000000	SL4.0ch02	3040000	3045000	30	8.63182	9.71283	10.3384	5.1242	0.000275575	0.000283164	0.00857187	3.21989e-08	2	2997500	3040000	2500
SL4.0ch02	25750000	25755000	SL4.0ch02	25835000	25840000	36	10.9605	9.60842	10.9663	10.0401	5.99728e-05	4.48005e-07	6.28954e-05	6.51844e-05	1	25752500	25837500	0
SL4.0ch02	29865000	29870000	SL4.0ch02	29900000	29905000	36	7.5454	8.29005	8.78172	7.98692	1.55223e-09	4.48005e-07	4.08317e-07	3.72998e-07	1	29867500	29902500	0
SL4.0ch02	28180000	28185000	SL4.0ch02	28270000	28275000	37	14.327	13.4245	13.0593	15.166	0.00134517	0.00142912	0.00163348	0.00168061	1	28182500	28272500	0
SL4.0ch02	40330000	40335000	SL4.0ch02	40370000	40375000	56	24.6506	22.8639	24.013	23.1641	0.00474182	2.20686e-05	2.96953e-05	3.12694e-05	1	40332500	40372500	0
SL4.0ch02	20640000	20645000	SL4.0ch02	20680000	20685000	64	31.3227	30.4027	33.9249	35.3533	0.0137018	4.4806e-05	0.0195114	0.0191327	2	20645000	20682500	2500
SL4.0ch02	51450000	51455000	SL4.0ch02	51485000	51490000	63	25.7416	26.8665	31.3695	29.9202	0.000100999	8.39919e-05	0.0290864	0.000125636	2	51450000	51490000	3536
SL4.0ch02	39455000	39460000	SL4.0ch02	39490000	39495000	70	24.7831	24.8356	26.9893	23.3993	1.00181e-06	7.90923e-07	1.21542e-06	2.91654e-10	4	39456250	39495000	9100
SL4.0ch02	30145000	30150000	SL4.0ch02	30210000	30215000	78	14.2576	15.1668	27.7517	17.7452	1.86716e-24	1.59157e-24	2.26746e-09	9.0518e-19	2	30147500	30207500	5000
SL4.0ch02	35370000	35375000	SL4.0ch02	35405000	35410000	80	29.3314	27.1471	31.0838	30.5958	3.86806e-10	2.94478e-10	4.70148e-06	4.21014e-10	2	35372500	35410000	2500
SL4.0ch02	47780000	47785000	SL4.0ch02	47815000	47820000	81	37.8546	31.5606	36.913	35.4976	1.72178e-06	1.79025e-06	2.50826e-06	2.3472e-06	1	47782500	47817500	0
SL4.0ch02	35575000	35580000	SL4.0ch02	35615000	35620000	82	43.592	37.9169	34.1001	36.7899	0.00182991	9.34792e-07	1.31832e-06	1.24719e-06	3	35582500	35619166	6010
SL4.0ch02	49100000	49105000	SL4.0ch02	49135000	49140000	82	38.3153	35.4591	42.1831	46.0265	9.0531e-07	9.34792e-07	0.00282706	0.0027484	1	49102500	49137500	0
SL4.0ch02	45385000	45390000	SL4.0ch02	45420000	45425000	82	29.8914	43.0964	36.1872	39.4859	7.08315e-11	0.0022178	1.31832e-06	0.0027484	1	45387500	45422500	0
SL4.0ch02	25860000	25865000	SL4.0ch02	25895000	25900000	82	32.6853	30.2634	30.5383	42.0702	9.0531e-07	5.35285e-11	7.19429e-11	0.0027484	10	25853000	25903500	11236
SL4.0ch02	43140000	43145000	SL4.0ch02	43175000	43180000	80	32.8433	32.8434	26.8321	44.0711	3.25428e-06	3.36945e-06	4.11721e-10	0.00636201	4	43145000	43183750	6731
SL4.0ch02	35915000	35920000	SL4.0ch02	35950000	35955000	79	31.7202	34.4431	38.0653	37.4038	6.07973e-06	6.25574e-06	8.69037e-06	8.20837e-06	2	35922500	35957500	7071
SL4.0ch02	33590000	33595000	SL4.0ch02	33630000	33635000	78	29.1249	28.2665	36.5584	35.9528	2.00951e-09	1.54078e-09	1.54769e-05	1.52495e-05	4	33593750	33632500	5154
SL4.0ch02	35500000	35505000	SL4.0ch02	35535000	35540000	84	21.4229	25.4742	22.3234	30.4567	9.94988e-17	8.83458e-12	1.4614e-16	1.20982e-11	4	35501250	35542500	5154
SL4.0ch02	42255000	42260000	SL4.0ch02	42300000	42305000	83	38.9239	35.4786	41.5273	33.5826	0.0011929	4.78939e-07	0.00181661	6.44727e-07	2	42257500	42297500	5000
SL4.0ch02	20275000	20280000	SL4.0ch02	24060000	24065000	88	0.573581	0.665141	0.630703	1.08633	0	0	0	0	1	20277500	24062500	0
SL4.0ch02	41730000	41735000	SL4.0ch02	41765000	41770000	87	25.8669	29.8217	32.7689	27.8273	7.54896e-13	5.42868e-13	4.12383e-08	7.54899e-13	4	41730000	41767500	5590
SL4.0ch02	38150000	38155000	SL4.0ch02	38185000	38190000	87	35.6321	33.8929	29.2498	38.9818	2.96654e-08	2.98052e-08	7.33991e-13	0.000272523	4	38150000	38188750	8385
SL4.0ch02	51970000	51975000	SL4.0ch02	52010000	52015000	85	34.9152	30.1017	33.3119	32.0096	1.20323e-07	3.52761e-12	1.68599e-07	1.62231e-07	4	51973750	52012500	5154
SL4.0ch02	38730000	38735000	SL4.0ch02	38765000	38770000	85	42.879	41.5993	46.4801	42.1952	0.000485494	0.000594495	0.00073264	0.000701919	5	38729500	38768500	6325
SL4.0ch02	33925000	33930000	SL4.0ch02	33960000	33965000	85	27.3	21.4656	28.6304	27.6654	4.68463e-12	2.31556e-17	4.71291e-12	4.9421e-12	7	33923214	33970357	13420
SL4.0ch02	46455000	46460000	SL4.0ch02	46490000	46495000	88	23.9465	24.3567	25.3809	29.8561	9.42915e-19	6.9053e-19	2.75785e-13	2.83935e-13	3	46455833	46494166	3728
SL4.0ch02	32475000	32480000	SL4.0ch02	32510000	32515000	88	32.647	32.5459	29.6389	39.9029	1.4032e-08	1.42968e-08	2.75785e-13	0.000163307	2	32477500	32522500	10000
SL4.0ch02	12500000	12505000	SL4.0ch02	12565000	12570000	91	13.091	14.3292	12.1524	14.6641	1.47365e-33	8.16933e-34	0	1.00168e-33	7	12501785	12571785	11540
SL4.0ch02	33875000	33880000	SL4.0ch02	33910000	33915000	90	32.0252	22.5218	25.4921	29.652	3.31117e-09	6.25313e-20	3.98511e-14	4.11902e-14	6	33876666	33916666	5893
SL4.0ch02	32920000	32925000	SL4.0ch02	32980000	32985000	91	32.4914	26.1679	28.617	33.5023	1.58858e-09	1.04402e-14	1.48322e-14	2.00548e-09	3	32920833	32985833	3727
SL4.0ch02	42960000	42965000	SL4.0ch02	42995000	43000000	92	23.6823	29.585	28.8842	29.9223	6.88401e-21	3.92829e-15	5.58027e-15	5.593e-15	2	42960000	42997500	2500
SL4.0ch02	39520000	39525000	SL4.0ch02	39560000	39565000	111	43.0154	40.6542	46.1534	42.4449	5.90202e-11	7.6593e-11	8.68828e-11	7.49605e-11	5	39522500	39563500	6403
SL4.0ch02	40420000	40425000	SL4.0ch02	40460000	40465000	109	41.0989	36.8506	35.3553	35.0305	2.60926e-10	2.64175e-16	4.12298e-16	4.03978e-16	4	40423750	40462500	5154
SL4.0ch02	40490000	40495000	SL4.0ch02	40525000	40530000	108	35.2929	26.5232	32.1901	26.7124	8.50314e-16	1.22719e-22	1.01377e-15	1.81871e-22	6	40486666	40526666	9204
SL4.0ch02	49310000	49315000	SL4.0ch02	49350000	49355000	102	25.8184	27.795	42.2275	32.5652	1.58703e-19	1.10488e-19	5.01168e-08	2.4573e-13	5	49312500	49352500	5000
SL4.0ch02	42425000	42430000	SL4.0ch02	42460000	42465000	101	22.7807	26.8105	27.9462	22.7244	7.2215e-26	3.31043e-19	4.15493e-19	9.9835e-26	2	42425000	42460000	3536
SL4.0ch02	33780000	33785000	SL4.0ch02	33820000	33825000	101	40.0956	36.7689	33.7573	40.7505	6.32684e-08	4.50203e-13	6.66127e-13	8.91257e-08	4	33783750	33822500	5154
SL4.0ch02	41765000	41770000	SL4.0ch02	41800000	41805000	100	39.2169	39.6289	38.3798	43.153	1.2191e-07	1.52753e-07	1.52836e-12	1.75276e-07	1	41767500	41802500	0
SL4.0ch02	45770000	45775000	SL4.0ch02	45805000	45810000	98	30.2764	26.4534	30.4228	29.0416	1.2525e-17	8.32083e-18	1.09255e-17	1.18383e-17	2	45770000	45807500	2500
SL4.0ch02	42680000	42685000	SL4.0ch02	42715000	42720000	95	34.9578	29.6485	35.3683	30.0103	7.03834e-11	1.88141e-16	9.54992e-11	2.63403e-16	3	42684166	42720833	3728
SL4.0ch02	34925000	34930000	SL4.0ch02	34960000	34965000	95	16.6965	22.761	10.1868	35.1128	3.47268e-29	1.31767e-22	0	9.01644e-11	3	34914166	34960833	13438
SL4.0ch02	38845000	38850000	SL4.0ch02	38885000	38890000	131	38.7577	35.2373	43.6523	43.2041	6.32208e-26	2.81764e-26	6.55704e-18	4.92485e-18	5	38849500	38888500	6325
SL4.0ch02	41860000	41865000	SL4.0ch02	41895000	41900000	128	43.9392	37.6843	51.3376	40.3716	5.88314e-17	8.7464e-25	3.15165e-10	6.93009e-17	6	41855000	41896666	8579
SL4.0ch02	35875000	35880000	SL4.0ch02	35910000	35915000	122	44.8651	42.2866	41.6004	50.2036	1.0684e-14	1.15277e-14	1.74351e-14	1.42915e-08	1	35877500	35912500	0
SL4.0ch02	45545000	45550000	SL4.0ch02	45600000	45605000	507	176.477	144.006	180.083	166.088	0	0	0	0	21	45548928	45595119	19985
SL4.0ch02	43095000	43100000	SL4.0ch02	43130000	43135000	117	20.9874	29.9962	16.5785	43.9374	1.23055e-35	3.03695e-27	0	7.00207e-13	5	43096500	43140500	8062
SL4.0ch02	19895000	19900000	SL4.0ch02	20285000	20290000	116	41.6036	25.254	33.1327	33.0902	1.29227e-12	9.8536e-27	5.0752e-19	4.9112e-19	11	19902954	20285681	14659
SL4.0ch03	46555000	46560000	SL4.0ch03	46590000	46595000	78	33.3203	21.2843	34.1365	22.544	1.10667e-05	5.7272e-14	1.54769e-05	1.01282e-13	3	46554166	46595833	6871
SL4.0ch03	54805000	54810000	SL4.0ch03	54840000	54845000	98	48.4217	31.5623	49.72	28.5895	4.18456e-07	5.8567e-12	0.00316944	1.18383e-17	5	54801500	54840500	6325
SL4.0ch03	49040000	49045000	SL4.0ch03	49100000	49105000	116	36.8611	39.044	42.7474	53.0856	3.84019e-19	1.51801e-12	1.87848e-12	4.99417e-07	12	49042916	49109583	20826
SL4.0ch03	45260000	45265000	SL4.0ch03	45310000	45315000	126	44.1297	39.324	42.5302	29.095	3.45588e-16	4.22194e-16	5.1084e-16	3.66327e-32	4	45262500	45311250	5154
SL4.0ch03	15055000	15060000	SL4.0ch03	15100000	15105000	153	41.2299	34.682	25.1696	35.8594	9.89156e-28	6.44854e-38	0	3.17748e-37	10	15058500	15104000	10404
SL4.0ch03	54750000	54755000	SL4.0ch03	54790000	54795000	84	24.8252	19.1881	25.4857	15.4664	1.1496e-11	1.68341e-22	1.15805e-11	1.26725e-28	5	54752500	54792500	5000
SL4.0ch03	17355000	17360000	SL4.0ch03	17405000	17410000	84	38.962	35.4908	34.0276	32.2094	0.000755019	2.41978e-07	3.412e-07	3.25281e-07	3	17360833	17409166	3728
SL4.0ch03	55705000	55710000	SL4.0ch03	55740000	55745000	83	46.9266	38.5675	43.3746	46.6065	0.0011929	4.78939e-07	0.00181661	0.00178105	3	55709166	55749166	6871
SL4.0ch03	49435000	49440000	SL4.0ch03	49515000	49520000	83	23.2028	22.3959	31.1151	28.0883	2.99713e-16	2.30299e-16	6.74473e-07	3.05275e-11	4	49435000	49515000	3536
SL4.0ch03	4840000	4845000	SL4.0ch03	4875000	4880000	83	40.6504	36.6961	34.4288	42.6129	0.0011929	4.78939e-07	6.74473e-07	0.00178105	5	4844500	4883500	6325
SL4.0ch03	50820000	50825000	SL4.0ch03	50875000	50880000	82	32.0556	29.4585	35.2908	34.7882	9.0531e-07	5.35285e-11	1.31832e-06	1.24719e-06	5	50812500	50887500	14142
SL4.0ch03	48075000	48080000	SL4.0ch03	48110000	48115000	82	33.4583	27.1801	25.9536	35.0181	9.0531e-07	5.35285e-11	7.19429e-11	1.24719e-06	14	48064285	48114642	13387
SL4.0ch03	10080000	10085000	SL4.0ch03	10180000	10185000	82	26.5014	28.7072	31.8304	30.1034	7.08315e-11	5.35285e-11	1.31832e-06	7.51974e-11	1	10082500	10182500	0
SL4.0ch03	50895000	50900000	SL4.0ch03	50935000	50940000	81	23.9307	20.6853	26.3153	19.8016	2.71458e-15	2.21147e-15	1.70905e-10	3.82494e-15	6	50897500	50939166	8334
SL4.0ch03	48000000	48005000	SL4.0ch03	48040000	48045000	81	10.6132	13.2243	17.4588	3.70286	6.29886e-33	1.50452e-26	2.1714e-20	0	10	48001000	48045500	12093
SL4.0ch03	45420000	45425000	SL4.0ch03	45465000	45470000	80	42.9721	36.4996	35.8649	40.7596	0.004254	3.36945e-06	4.70148e-06	0.00636201	3	45425833	45469166	3728
SL4.0ch03	5655000	5660000	SL4.0ch03	5690000	5695000	81	30.5772	32.8005	34.5876	33.0436	1.68036e-10	1.79025e-06	2.50826e-06	2.3472e-06	1	5657500	5692500	0
SL4.0ch03	4935000	4940000	SL4.0ch03	4970000	4975000	81	42.2356	32.6834	39.6084	33.0192	0.00282388	1.79025e-06	0.00436705	2.3472e-06	1	4937500	4972500	0
SL4.0ch03	9460000	9465000	SL4.0ch03	9495000	9500000	80	19.545	16.0553	19.4007	16.5824	6.22493e-20	3.56062e-20	8.19455e-20	8.46587e-20	1	9462500	9497500	0
SL4.0ch03	7785000	7790000	SL4.0ch03	7890000	7895000	80	21.8129	18.068	22.688	21.5802	8.12902e-15	3.56062e-20	1.14962e-14	1.18468e-14	7	7787500	7886071	9923
SL4.0ch03	49205000	49210000	SL4.0ch03	49255000	49260000	78	30.713	26.4634	27.1789	27.0707	2.00951e-09	1.54078e-09	2.26746e-09	2.211e-09	5	49208500	49250500	8062
SL4.0ch03	45835000	45840000	SL4.0ch03	45900000	45905000	78	29.5292	27.0501	28.8729	33.367	2.00951e-09	1.54078e-09	2.26746e-09	1.52495e-05	7	45832500	45901071	17276
SL4.0ch03	7515000	7520000	SL4.0ch03	7550000	7555000	78	35.4999	37.5218	37.8462	34.5692	1.10667e-05	1.14146e-05	1.54769e-05	1.52495e-05	3	7510833	7557500	14240
SL4.0ch03	61635000	61640000	SL4.0ch03	61680000	61685000	77	34.027	28.5105	21.4382	28.8335	2.0034e-05	3.53995e-09	2.60382e-13	5.10624e-09	7	61638928	61681071	8690
SL4.0ch03	43775000	43780000	SL4.0ch03	44005000	44010000	77	16.0886	17.7111	19.1797	24.1684	3.08224e-18	1.72604e-18	3.44019e-18	2.75137e-13	9	43774722	43999166	21780
SL4.0ch03	715000	720000	SL4.0ch03	760000	765000	77	17.309	20.3064	21.7543	8.86448	3.08224e-18	1.66359e-13	2.60382e-13	1.63223e-36	8	723750	764375	9291
SL4.0ch03	55885000	55890000	SL4.0ch03	55920000	55925000	76	34.2085	30.496	36.1148	29.9804	3.60914e-05	7.97491e-09	5.03131e-05	1.1447e-08	2	55887500	55925000	2500
SL4.0ch03	2235000	2240000	SL4.0ch03	2275000	2280000	76	36.4074	37.0546	35.036	42.783	3.60914e-05	3.83763e-05	5.03131e-05	0.0280922	3	2242500	2282500	7071
SL4.0ch03	805000	810000	SL4.0ch03	840000	845000	76	35.9414	33.7199	34.6068	37.3124	3.60914e-05	3.83763e-05	5.03131e-05	5.14194e-05	1	807500	842500	0
SL4.0ch03	63350000	63355000	SL4.0ch03	63390000	63395000	75	31.9511	27.8833	36.0362	30.3243	6.40893e-05	1.76821e-08	9.11319e-05	2.55546e-08	4	63355000	63393750	8385
SL4.0ch03	4520000	4525000	SL4.0ch03	4555000	4560000	75	25.9603	26.823	33.193	25.2431	2.32558e-08	1.76821e-08	9.11319e-05	2.55546e-08	2	4520000	4557500	2500
SL4.0ch03	1890000	1895000	SL4.0ch03	1925000	1930000	75	29.9333	25.0008	27.62	31.1464	2.32558e-08	1.76821e-08	2.78629e-08	9.2466e-05	3	1887500	1930833	10138
SL4.0ch03	240000	245000	SL4.0ch03	275000	280000	75	32.9098	30.6131	42.3299	29.9454	6.40893e-05	1.76821e-08	0.0420772	2.55546e-08	4	241250	283750	6374
SL4.0ch03	53665000	53670000	SL4.0ch03	53710000	53715000	74	30.6687	30.4045	45.2295	34.2829	5.04794e-08	3.89947e-08	0.0591676	0.00016087	2	53667500	53707500	5000
SL4.0ch03	43555000	43560000	SL4.0ch03	44005000	44010000	74	14.0662	13.106	11.7232	15.7214	6.26912e-22	5.33122e-22	1.08058e-27	1.42502e-16	3	43557500	44005833	8333
SL4.0ch03	30880000	30885000	SL4.0ch03	30930000	30935000	74	33.9835	32.1001	25.6137	46.9178	0.00011276	0.000120344	6.11571e-08	0.0552012	2	30877500	30935000	5590
SL4.0ch03	6970000	6975000	SL4.0ch03	7045000	7050000	74	21.3851	20.6475	29.7047	22.356	4.19468e-12	3.61794e-12	6.11571e-08	5.77086e-12	7	6973214	7036785	14914
SL4.0ch03	4970000	4975000	SL4.0ch03	5005000	5010000	74	31.5961	33.9414	32.2937	33.7394	0.00011276	0.000120344	0.000158481	0.00016087	1	4972500	5007500	0
SL4.0ch03	58835000	58840000	SL4.0ch03	58875000	58880000	73	31.4714	30.6763	29.1441	22.649	0.000194517	8.49614e-08	1.32498e-07	1.57785e-11	3	58837500	58877500	5000
SL4.0ch03	49590000	49595000	SL4.0ch03	49640000	49645000	73	36.2592	36.5708	30.5845	35.5842	0.000194517	0.000209143	1.32498e-07	0.000279395	2	49592500	49645000	2500
SL4.0ch03	12040000	12045000	SL4.0ch03	12095000	12100000	73	31.6172	32.3578	33.4879	38.7628	0.000194517	0.000209143	0.000276496	0.000279395	5	12034500	12099500	12166
SL4.0ch03	4280000	4285000	SL4.0ch03	4330000	4335000	73	27.6089	26.3423	39.6879	45.1696	1.10677e-07	8.49614e-08	0.0813251	0.0752163	2	4280000	4332500	2500
SL4.0ch03	3020000	3025000	SL4.0ch03	3055000	3060000	73	23.9574	18.5561	26.49	20.5303	1.13224e-11	2.66988e-16	1.32498e-07	1.57785e-11	1	3022500	3057500	0
SL4.0ch03	59985000	59990000	SL4.0ch03	60020000	60025000	72	21.9812	23.6201	24.8863	25.1991	3.04813e-11	2.65752e-11	2.80714e-07	2.60376e-07	1	59987500	60022500	0
SL4.0ch03	48905000	48910000	SL4.0ch03	48955000	48960000	71	36.0178	31.2659	27.8365	36.8535	0.000566796	0.000611092	5.9586e-07	0.000811453	2	48912500	48955000	5590
SL4.0ch03	47635000	47640000	SL4.0ch03	47675000	47680000	72	24.5643	25.5656	27.9904	34.8505	3.04813e-11	1.80439e-07	2.80714e-07	0.000478143	1	47637500	47677500	0
SL4.0ch03	49145000	49150000	SL4.0ch03	49195000	49200000	72	33.0641	29.6079	22.5666	37.4403	0.000332589	1.80439e-07	3.88694e-11	0.000478143	4	49150000	49200000	3536
SL4.0ch03	46210000	46215000	SL4.0ch03	46280000	46285000	70	25.4519	24.3796	24.9665	28.146	1.00181e-06	1.82894e-10	1.21542e-06	1.14667e-06	4	46221250	46281250	8839
SL4.0ch03	4140000	4145000	SL4.0ch03	4180000	4185000	70	32.0481	27.9876	30.4145	21.3667	0.000936959	7.90923e-07	1.21542e-06	2.91654e-10	3	4139166	4177500	8333
SL4.0ch03	52890000	52895000	SL4.0ch03	52970000	52975000	69	22.2489	21.8418	22.3808	28.9846	5.41376e-10	4.73114e-10	6.71377e-10	2.33744e-06	3	52894166	52974166	3727
SL4.0ch03	54260000	54265000	SL4.0ch03	54300000	54305000	67	20.7742	22.2947	18.447	28.5249	3.41051e-09	2.97412e-09	4.9621e-13	9.42222e-06	5	54264500	54307500	12806
SL4.0ch03	5505000	5510000	SL4.0ch03	5540000	5545000	68	29.9032	27.996	32.3297	31.1291	3.95498e-06	3.17548e-06	0.00354296	0.00347585	3	5509166	5549166	6871
SL4.0ch03	28010000	28015000	SL4.0ch03	28065000	28070000	68	31.2445	30.6958	37.3274	33.8506	0.00247107	3.17548e-06	0.00354296	0.00347585	3	28010833	28070833	3727
SL4.0ch03	45310000	45315000	SL4.0ch03	45345000	45350000	69	27.8991	28.5206	27.9226	35.3867	1.99276e-06	1.59434e-06	2.4655e-06	0.00214937	1	45312500	45347500	0
SL4.0ch03	23240000	23245000	SL4.0ch03	23275000	23280000	69	29.6977	30.81	32.4545	30.6132	1.99276e-06	1.59434e-06	0.00219364	2.33744e-06	1	23242500	23277500	0
SL4.0ch03	8185000	8190000	SL4.0ch03	8250000	8255000	68	36.5731	31.1835	29.6308	30.5567	0.00247107	0.00263774	4.90772e-06	4.72789e-06	3	8189166	8245833	6872
SL4.0ch03	56575000	56580000	SL4.0ch03	56610000	56615000	67	31.4744	29.2444	33.5857	32.6325	0.00391306	6.33208e-06	0.00558959	0.00545085	1	56577500	56612500	0
SL4.0ch03	28100000	28105000	SL4.0ch03	28135000	28140000	67	35.9135	28.9548	37.674	29.3608	0.00391306	6.33208e-06	0.00558959	9.42222e-06	4	28095000	28137500	7500
SL4.0ch03	11955000	11960000	SL4.0ch03	12010000	12015000	67	30.66	26.7974	29.6932	35.1482	7.68798e-06	6.33208e-06	9.66151e-06	0.00545085	3	11962500	12009166	6010
SL4.0ch03	1665000	1670000	SL4.0ch03	1700000	1705000	67	28.2714	25.9037	28.7818	25.2145	7.68798e-06	6.33208e-06	9.66151e-06	9.42222e-06	2	1665000	1700000	3536
SL4.0ch03	29180000	29185000	SL4.0ch03	29220000	29225000	66	22.1843	23.7629	25.3531	16.4931	8.47314e-09	7.37108e-09	1.90475e-05	1.56615e-12	3	29185833	29224166	10673
SL4.0ch03	24185000	24190000	SL4.0ch03	24245000	24250000	66	25.039	22.3954	21.9302	23.3293	1.48879e-05	7.37108e-09	1.02588e-08	1.12103e-08	4	24188750	24247500	5154
SL4.0ch03	17895000	17900000	SL4.0ch03	18020000	18025000	65	23.8133	18.2966	21.2237	19.8262	2.01562e-08	3.47822e-12	2.47217e-08	2.68051e-08	12	17897500	18026666	15023
SL4.0ch03	9955000	9960000	SL4.0ch03	10015000	10020000	65	15.4377	18.6673	36.3185	26.6324	2.13273e-16	3.47822e-12	0.0129705	3.57473e-05	3	9960833	10012500	10541
SL4.0ch03	9695000	9700000	SL4.0ch03	9745000	9750000	65	26.7793	29.1105	32.2972	25.4857	2.87595e-05	2.36866e-05	0.0129705	3.57473e-05	2	9697500	9740000	7500
SL4.0ch03	3055000	3060000	SL4.0ch03	3095000	3100000	65	18.157	22.9239	27.6703	20.8608	4.63609e-12	1.76953e-08	3.69465e-05	2.68051e-08	1	3057500	3097500	0
SL4.0ch03	1810000	1815000	SL4.0ch03	1845000	1850000	65	25.9462	26.8384	31.0526	24.0858	2.87595e-05	2.36866e-05	0.0129705	2.68051e-08	1	1812500	1847500	0
SL4.0ch03	61710000	61715000	SL4.0ch03	61745000	61750000	64	29.0725	29.0817	31.6454	29.9626	5.42064e-05	4.4806e-05	0.0195114	6.73057e-05	1	61712500	61747500	0
SL4.0ch03	59325000	59330000	SL4.0ch03	59360000	59365000	64	31.948	27.0048	30.4288	30.7891	0.0137018	4.4806e-05	6.88494e-05	6.73057e-05	1	59327500	59362500	0
SL4.0ch03	45565000	45570000	SL4.0ch03	45600000	45605000	64	19.5422	30.9517	22.7923	28.7336	1.2667e-11	0.0146038	5.73909e-08	6.73057e-05	1	45567500	45602500	0
SL4.0ch03	42975000	42980000	SL4.0ch03	43055000	43060000	64	21.2968	19.4175	22.6536	23.7508	4.7215e-08	1.01719e-11	5.73909e-08	6.2911e-08	8	42971250	43056875	13764
SL4.0ch03	52170000	52175000	SL4.0ch03	52225000	52230000	63	20.0559	19.2654	24.0298	25.6919	1.07653e-07	2.86826e-11	1.3322e-07	0.000125636	3	52172500	52229166	6010
SL4.0ch03	22625000	22630000	SL4.0ch03	22710000	22715000	63	23.7321	27.9582	32.6841	34.3049	1.07653e-07	8.39919e-05	0.0290864	0.0285398	7	22614642	22716071	13869
SL4.0ch03	10710000	10715000	SL4.0ch03	10770000	10775000	63	27.9487	26.1598	27.4897	27.5602	0.000100999	8.39919e-05	0.000128685	0.000125636	6	10715000	10772500	7500
SL4.0ch03	5885000	5890000	SL4.0ch03	5925000	5930000	63	22.4809	27.6163	31.8083	24.634	1.07653e-07	8.39919e-05	0.0290864	0.000125636	4	5875000	5930000	12748
SL4.0ch03	4615000	4620000	SL4.0ch03	4665000	4670000	63	24.7339	23.9444	37.8818	25.8174	0.000100999	9.59489e-08	0.0290864	0.000125636	2	4617500	4660000	7500
SL4.0ch03	58155000	58160000	SL4.0ch03	58195000	58200000	62	20.189	21.6157	21.6246	18.8049	2.47088e-07	2.16444e-07	3.06218e-07	1.11464e-10	2	58157500	58195000	2500
SL4.0ch03	56150000	56155000	SL4.0ch03	56200000	56205000	62	29.9941	27.415	22.5846	38.4875	0.000183704	0.000155758	3.06218e-07	0.0415701	2	56160000	56202500	7500
SL4.0ch03	48235000	48240000	SL4.0ch03	48270000	48275000	62	20.0627	23.9501	25.9178	18.6009	2.47088e-07	2.16444e-07	0.00023359	1.11464e-10	4	48237500	48276250	5154
SL4.0ch03	45470000	45475000	SL4.0ch03	45510000	45515000	62	19.6825	23.5507	19.8503	31.4487	2.47088e-07	2.16444e-07	3.06218e-07	0.0415701	4	45476250	45522500	10680
SL4.0ch03	6830000	6835000	SL4.0ch03	6900000	6905000	62	18.1088	19.1969	21.5664	18.2131	1.03269e-10	8.26967e-11	3.06218e-07	1.11464e-10	5	6837500	6898500	10050
SL4.0ch03	5795000	5800000	SL4.0ch03	5865000	5870000	62	23.8317	19.1569	18.0172	20.2609	2.47088e-07	8.26967e-11	1.13287e-10	3.17583e-07	6	5796666	5867500	9166
SL4.0ch03	48140000	48145000	SL4.0ch03	48175000	48180000	61	20.5987	17.2936	18.7096	16.0903	5.63286e-07	2.27156e-10	3.15403e-10	3.18411e-10	2	48142500	48180000	2500
SL4.0ch03	47785000	47790000	SL4.0ch03	47820000	47825000	61	19.1976	25.7128	19.4665	26.1308	2.79797e-10	0.000281687	3.15403e-10	0.000419739	1	47787500	47822500	0
SL4.0ch03	27175000	27180000	SL4.0ch03	31080000	31085000	61	0.327326	0.301009	1.03869	0.176517	0	0	0	0	2	27177500	31080000	2500
SL4.0ch03	20725000	20730000	SL4.0ch03	20765000	20770000	61	30.961	26.6808	28.9649	33.4828	0.0429493	0.000281687	0.000420714	0.0596807	2	20727500	20765000	2500
SL4.0ch03	62915000	62920000	SL4.0ch03	62950000	62955000	60	27.227	26.5314	28.666	27.5404	0.000583566	0.000498966	0.000740758	0.00074307	1	62917500	62952500	0
SL4.0ch03	45900000	45905000	SL4.0ch03	45955000	45960000	60	22.408	22.2848	23.637	28.9929	1.21482e-06	1.09267e-06	1.51748e-06	0.00074307	5	45908500	45959500	14142
SL4.0ch03	41400000	41405000	SL4.0ch03	41450000	41455000	60	11.7889	15.8059	18.7431	11.8456	7.5087e-18	6.22092e-10	8.8879e-10	6.48355e-18	1	41402500	41452500	0
SL4.0ch03	17905000	17910000	SL4.0ch03	17975000	17980000	60	27.9669	27.8238	27.4745	27.4388	0.000583566	0.000498966	0.000740758	0.00074307	3	17909166	17975833	3728
SL4.0ch03	50750000	50755000	SL4.0ch03	50785000	50790000	59	20.1345	22.9169	19.0053	26.1963	2.68104e-06	2.42672e-06	2.43808e-09	0.00129464	2	50752500	50790000	2500
SL4.0ch03	57210000	57215000	SL4.0ch03	57250000	57255000	58	24.9929	23.7881	29.0722	19.0377	0.00172656	5.11813e-06	0.00221126	6.27226e-09	2	57212500	57250000	2500
SL4.0ch03	51595000	51600000	SL4.0ch03	51635000	51640000	58	24.1934	22.4205	24.1108	23.447	5.64039e-06	5.11813e-06	7.0315e-06	7.16659e-06	3	51600833	51640833	6872
SL4.0ch03	51030000	51035000	SL4.0ch03	51065000	51070000	58	22.9768	30.1857	29.5956	24.1115	5.64039e-06	0.00149634	0.00221126	7.16659e-06	1	51032500	51067500	0
SL4.0ch03	50160000	50165000	SL4.0ch03	50205000	50210000	58	18.5686	21.0403	25.3397	23.2526	5.78954e-09	5.11813e-06	0.00221126	7.16659e-06	2	50167500	50207500	5000
SL4.0ch03	46470000	46475000	SL4.0ch03	46505000	46510000	58	26.5353	30.5734	23.8687	29.4542	0.00172656	0.00149634	7.0315e-06	0.00218578	2	46467500	46507500	5000
SL4.0ch03	64860000	64865000	SL4.0ch03	64895000	64900000	57	21.9059	20.8473	25.044	22.0033	1.15893e-05	1.07638e-05	0.0037179	1.49384e-05	1	64862500	64897500	0
SL4.0ch03	61850000	61855000	SL4.0ch03	61885000	61890000	57	28.218	21.8324	28.0691	23.6089	0.00289451	1.07638e-05	0.0037179	1.49384e-05	3	61852500	61894166	6666
SL4.0ch03	58055000	58060000	SL4.0ch03	58090000	58095000	57	26.9657	22.4238	19.4607	28.3293	0.00289451	1.07638e-05	1.68858e-08	0.00364301	1	58057500	58092500	0
SL4.0ch03	53185000	53190000	SL4.0ch03	53230000	53235000	57	17.0396	24.8995	27.1646	27.5635	1.51382e-08	0.00252113	0.0037179	0.00364301	1	53187500	53232500	0
SL4.0ch03	48425000	48430000	SL4.0ch03	48480000	48485000	57	24.0152	22.9327	23.1453	16.758	1.15893e-05	1.07638e-05	1.43617e-05	1.65009e-08	4	48430000	48475000	7906
SL4.0ch03	46600000	46605000	SL4.0ch03	46675000	46680000	57	19.9925	17.2653	21.8202	19.0301	1.15893e-05	1.18675e-08	1.43617e-05	1.65009e-08	3	46602500	46685833	8333
SL4.0ch03	29265000	29270000	SL4.0ch03	29300000	29305000	57	29.3827	26.5836	25.1402	30.2838	0.00289451	0.00252113	0.0037179	0.00364301	1	29267500	29302500	0
SL4.0ch03	5145000	5150000	SL4.0ch03	5180000	5185000	57	25.5312	25.1014	27.8631	24.304	0.00289451	0.00252113	0.0037179	1.49384e-05	1	5147500	5182500	0
SL4.0ch03	1225000	1230000	SL4.0ch03	1265000	1270000	57	25.9709	24.8621	29.4052	25.9101	0.00289451	0.00252113	0.0037179	0.00364301	1	1227500	1267500	0
SL4.0ch03	22340000	22345000	SL4.0ch03	22430000	22435000	56	20.0619	17.5435	19.6421	18.1092	2.39274e-05	3.14802e-08	2.96953e-05	4.30544e-08	4	22340000	22435000	3536
SL4.0ch03	10425000	10430000	SL4.0ch03	10510000	10515000	56	23.5354	21.4338	25.179	24.9432	2.39274e-05	2.20686e-05	0.00616662	0.00599962	3	10434166	10510833	13438
SL4.0ch03	9505000	9510000	SL4.0ch03	9560000	9565000	56	22.6296	22.9009	27.6801	28.4918	2.39274e-05	2.20686e-05	0.00616662	0.00599962	1	9507500	9562500	0
SL4.0ch03	1470000	1475000	SL4.0ch03	1550000	1555000	56	30.8645	27.3466	27.5402	28.7895	0.00474182	0.00419819	0.00616662	0.00599962	6	1475833	1545833	10672
SL4.0ch03	47940000	47945000	SL4.0ch03	47990000	47995000	55	25.3413	22.669	21.9791	20.9678	0.00769038	4.44631e-05	5.87407e-05	6.26331e-05	2	47940000	47992500	2500
SL4.0ch03	23975000	23980000	SL4.0ch03	24180000	24185000	55	22.4199	14.8122	14.6361	11.5518	4.7382e-05	5.0015e-11	6.22327e-11	9.44241e-15	7	23983928	24176071	13646
SL4.0ch03	11660000	11665000	SL4.0ch03	11730000	11735000	55	17.0614	16.7226	16.6323	15.0022	9.78132e-08	7.87612e-08	1.10948e-07	6.13256e-11	1	11662500	11732500	0
SL4.0ch03	5335000	5340000	SL4.0ch03	5370000	5375000	55	18.7632	25.6491	29.0584	13.4726	9.78132e-08	0.0068578	0.00999712	6.13256e-11	8	5321250	5383750	19764
SL4.0ch03	63225000	63230000	SL4.0ch03	63265000	63270000	54	22.5731	20.0788	17.9989	19.6789	9.32762e-05	8.77045e-05	2.76489e-07	0.000123129	1	63227500	63267500	0
SL4.0ch03	51160000	51165000	SL4.0ch03	51200000	51205000	54	26.4099	25.8438	22.2745	29.3039	0.0120425	0.0108667	0.000117279	0.0152921	2	51162500	51200000	2500
SL4.0ch03	31570000	31575000	SL4.0ch03	31605000	31610000	54	24.3814	23.3582	24.2054	23.986	9.32762e-05	8.77045e-05	0.000117279	0.000123129	1	31572500	31607500	0
SL4.0ch03	18115000	18120000	SL4.0ch03	18220000	18225000	54	24.2832	23.5218	23.6599	27.3514	9.32762e-05	8.77045e-05	0.000117279	0.0152921	2	18115000	18222500	2500
SL4.0ch03	15355000	15360000	SL4.0ch03	15455000	15460000	54	18.9329	19.2197	25.1133	19.7814	2.41722e-07	1.98354e-07	0.0158218	0.000123129	4	15360000	15457500	7500
SL4.0ch03	14765000	14770000	SL4.0ch03	14825000	14830000	54	24.1016	23.096	27.2183	23.1868	9.32762e-05	8.77045e-05	0.0158218	0.000123129	6	14763333	14825833	9317
SL4.0ch03	55555000	55560000	SL4.0ch03	55635000	55640000	53	19.8122	18.7739	17.5465	28.9704	0.000179476	4.88692e-07	6.59444e-07	0.023984	8	55573750	55630625	18844
SL4.0ch03	48180000	48185000	SL4.0ch03	48215000	48220000	52	18.5591	19.4588	14.8266	23.1494	1.30118e-06	1.13254e-06	1.79487e-09	0.000442266	4	48181250	48223750	7289
SL4.0ch03	8115000	8120000	SL4.0ch03	8185000	8190000	52	27.2294	23.5774	26.3685	25.891	0.0279031	0.000320095	0.0376705	0.0367234	3	8112500	8182500	7071
SL4.0ch03	7155000	7160000	SL4.0ch03	7220000	7225000	52	17.1831	16.1955	19.9046	18.3042	1.30118e-06	1.13254e-06	0.000426555	1.50518e-06	2	7165000	7222500	7500
SL4.0ch03	23990000	23995000	SL4.0ch03	24165000	24170000	51	14.0946	13.3335	15.1346	18.4666	4.66374e-09	4.44259e-09	5.31955e-09	3.46989e-06	2	23992500	24165000	2500
SL4.0ch03	1425000	1430000	SL4.0ch03	1460000	1465000	51	19.02	19.4854	23.1428	16.3699	2.96231e-06	2.67679e-06	0.000808416	3.46989e-06	1	1427500	1462500	0
SL4.0ch03	31280000	31285000	SL4.0ch03	31325000	31330000	50	20.0605	18.6205	18.0081	9.0601	0.00115363	6.02272e-06	8.31321e-06	1.44183e-15	1	31282500	31327500	0
SL4.0ch03	7250000	7255000	SL4.0ch03	7325000	7330000	50	15.1903	15.5299	17.0315	16.3527	1.35789e-08	1.33076e-08	8.31321e-06	8.00449e-06	5	7251500	7324500	13416
SL4.0ch03	5945000	5950000	SL4.0ch03	5980000	5985000	50	23.5783	23.837	26.2606	23.4945	0.00115363	0.00109271	0.0820307	0.00150609	2	5942500	5985000	5590
SL4.0ch03	50095000	50100000	SL4.0ch03	50205000	50210000	49	17.7417	15.8681	16.4382	17.9789	1.54143e-05	1.38552e-05	1.86735e-05	1.80744e-05	3	50094166	50210833	6871
SL4.0ch03	43075000	43080000	SL4.0ch03	43170000	43175000	48	20.2513	17.8693	19.8541	17.4833	0.00353681	3.07721e-05	0.00458456	3.95749e-05	6	43071666	43170000	9502
SL4.0ch03	29710000	29715000	SL4.0ch03	29840000	29845000	48	21.7381	20.5125	12.8621	18.3075	0.00353681	0.00344218	1.20257e-07	3.95749e-05	3	29714166	29840833	3728
SL4.0ch03	49985000	49990000	SL4.0ch03	50035000	50040000	47	14.9388	15.1094	17.6748	17.4756	2.82838e-07	2.79489e-07	8.61117e-05	8.39497e-05	1	49987500	50037500	0
SL4.0ch03	33095000	33100000	SL4.0ch03	34435000	34440000	47	15.2805	8.87199	8.72117	13.6421	2.82838e-07	2.02392e-13	1.6705e-13	3.38181e-07	8	33106250	34431250	12374
SL4.0ch03	21735000	21740000	SL4.0ch03	21835000	21840000	47	2.83033	3.18008	3.39266	3.06998	6.64578e-33	4.34667e-29	7.49349e-29	5.87966e-33	5	21736500	21834500	8062
SL4.0ch03	7390000	7395000	SL4.0ch03	7485000	7490000	47	15.3166	12.6205	14.4019	20.5348	2.82838e-07	2.79489e-07	3.18539e-07	0.00804738	2	7390000	7487500	2500
SL4.0ch03	61000000	61005000	SL4.0ch03	61060000	61065000	46	13.4597	13.2284	15.1416	11.4823	7.55125e-07	7.40551e-07	8.43774e-07	1.3419e-09	2	61002500	61065000	2500
SL4.0ch03	43555000	43560000	SL4.0ch03	43770000	43775000	46	9.44617	8.9984	11.0513	9.45845	1.11557e-12	8.41177e-13	1.37261e-09	5.86112e-13	4	43557500	43780000	7500
SL4.0ch03	28145000	28150000	SL4.0ch03	28215000	28220000	46	14.2827	16.6187	21.0586	24.3411	7.55125e-07	0.000137046	0.0132624	0.0133822	5	28150500	28221500	6325
SL4.0ch03	50095000	50100000	SL4.0ch03	50160000	50165000	45	16.7658	18.4756	20.9956	18.8338	0.000306877	0.000280366	0.0215897	0.000354374	4	50100000	50153750	13521
SL4.0ch03	49885000	49890000	SL4.0ch03	49970000	49975000	45	23.0872	19.9184	21.8672	23.5631	0.0158818	0.016183	0.0215897	0.0217216	2	49887500	49975000	2500
SL4.0ch03	3905000	3910000	SL4.0ch03	3975000	3980000	45	21.2059	18.1103	22.5323	22.2216	0.0158818	0.000280366	0.0215897	0.0217216	3	3910833	3967500	15366
SL4.0ch03	64655000	64660000	SL4.0ch03	64720000	64725000	44	12.909	14.8497	15.5537	12.052	4.7509e-06	4.80502e-06	5.38948e-06	1.42178e-08	1	64657500	64722500	0
SL4.0ch03	14825000	14830000	SL4.0ch03	15030000	15035000	44	15.0545	11.6221	13.8506	12.4881	4.7509e-06	1.35796e-08	5.38948e-06	5.7289e-06	5	14829500	15035500	8246
SL4.0ch03	55490000	55495000	SL4.0ch03	55540000	55545000	43	14.3157	15.5162	21.9402	18.932	1.1601e-05	1.19265e-05	0.0527375	0.00139289	2	55492500	55535000	7500
SL4.0ch03	44890000	44895000	SL4.0ch03	45100000	45105000	43	13.5187	10.3319	12.7446	17.4026	1.1601e-05	4.1914e-08	1.32753e-05	0.00139289	2	44895000	45100000	3536
SL4.0ch03	52835000	52840000	SL4.0ch03	52970000	52975000	42	18.1095	13.4544	12.0785	18.6963	0.002192	2.86219e-05	1.3747e-07	0.0026526	5	52837500	52974500	10198
SL4.0ch03	30260000	30265000	SL4.0ch03	30405000	30410000	42	16.4721	12.2679	13.1995	10.9766	0.002192	1.30517e-07	3.14605e-05	1.385e-07	1	30262500	30407500	0
SL4.0ch03	29840000	29845000	SL4.0ch03	29970000	29975000	41	15.0893	14.9194	14.7308	12.0872	6.36691e-05	6.55589e-05	7.35737e-05	4.15744e-07	4	29845000	29971250	11524
SL4.0ch03	45765000	45770000	SL4.0ch03	45900000	45905000	40	12.1533	14.0288	15.7861	17.0597	1.19882e-06	0.000146091	0.00909624	0.00857045	1	45767500	45902500	0
SL4.0ch03	44760000	44765000	SL4.0ch03	44800000	44805000	40	14.9419	13.7725	10.574	17.3426	0.000142011	0.000146091	1.17314e-06	0.00857045	1	44762500	44802500	0
SL4.0ch03	10790000	10795000	SL4.0ch03	10840000	10845000	40	15.0166	15.328	16.3146	16.5997	0.000142011	0.000146091	0.00909624	0.00857045	3	10790833	10847500	9718
SL4.0ch03	58215000	58220000	SL4.0ch03	58250000	58255000	39	18.5925	15.2029	11.955	18.1533	0.0121029	0.000316184	3.35944e-06	0.0148604	2	58210000	58252500	7500
SL4.0ch03	51370000	51375000	SL4.0ch03	51415000	51420000	39	16.2905	15.8054	14.2537	19.121	0.0121029	0.0122086	0.000366646	0.0148604	2	51380000	51420000	7906
SL4.0ch03	22445000	22450000	SL4.0ch03	22580000	22585000	39	16.8101	14.8643	17.228	15.2814	0.0121029	0.000316184	0.0156671	0.000383154	3	22444166	22590833	13437
SL4.0ch03	30280000	30285000	SL4.0ch03	30370000	30375000	38	14.2255	14.1203	15.0481	15.1419	0.000658387	0.000678416	0.000790704	0.000811757	2	30282500	30377500	5000
SL4.0ch03	15155000	15160000	SL4.0ch03	15355000	15360000	37	12.0921	9.48242	9.17315	14.7575	2.38487e-05	1.34529e-07	1.23649e-07	0.00168061	1	15157500	15357500	0
SL4.0ch03	27660000	27665000	SL4.0ch03	27800000	27805000	36	14.764	14.4773	16.6823	18.6619	0.00269202	0.00290135	0.0695034	0.0675162	2	27665000	27802500	2500
SL4.0ch03	27175000	27180000	SL4.0ch03	34170000	34175000	35	0.348567	0.364961	0.904813	0.332588	1.27509e-31	1.34352e-30	1.10716e-30	1.84528e-30	4	27177500	34170000	7500
SL4.0ch03	20555000	20560000	SL4.0ch03	20715000	20720000	35	14.706	10.7725	11.4135	12.5234	0.00518618	0.000140411	0.000156544	0.00641839	1	20557500	20717500	0
SL4.0ch03	11730000	11735000	SL4.0ch03	12010000	12015000	35	11.3402	9.58255	13.7725	9.79094	0.000147642	1.37842e-06	0.00644259	1.20896e-06	2	11732500	12010000	2500
SL4.0ch03	45420000	45425000	SL4.0ch03	45520000	45525000	34	9.15486	9.20405	10.1327	11.3445	4.477e-06	4.26961e-06	0.000371072	0.00037975	1	45422500	45522500	0
SL4.0ch03	33215000	33220000	SL4.0ch03	34200000	34205000	34	8.89417	10.4851	11.7098	12.7682	4.477e-06	0.000338656	0.000371072	0.0121191	3	33219166	34199166	6871
SL4.0ch03	7640000	7645000	SL4.0ch03	7710000	7715000	33	10.9959	12.1185	12.295	9.39859	0.000799304	0.000797858	0.000862791	1.14901e-05	1	7642500	7712500	0
SL4.0ch03	11500000	11505000	SL4.0ch03	11730000	11735000	32	13.7615	11.9175	12.1825	13.1017	0.0301478	0.00176	0.00193209	0.0386123	2	11510000	11735000	7906
SL4.0ch03	7890000	7895000	SL4.0ch03	8185000	8190000	32	9.49689	9.97168	9.79118	9.47607	3.78554e-05	0.00176	3.63472e-05	3.36835e-05	2	7895000	8187500	2500
SL4.0ch03	43180000	43185000	SL4.0ch03	43495000	43500000	31	10.462	8.00263	9.92652	7.87893	0.00362844	0.000103774	0.0041464	9.67631e-05	2	43190000	43495000	7906
SL4.0ch03	44385000	44390000	SL4.0ch03	44585000	44590000	30	10.1381	7.98208	10.1204	7.31512	0.00736536	0.000283164	0.00857187	3.44444e-06	4	44388750	44578750	11319
SL4.0ch03	35905000	35910000	SL4.0ch03	35970000	35975000	30	6.59732	9.2708	10.5086	10.419	4.0781e-06	0.000283164	0.00857187	0.00886211	1	35907500	35972500	0
SL4.0ch03	18040000	18045000	SL4.0ch03	18220000	18225000	30	11.2483	10.3632	11.2875	11.5422	0.00736536	0.00788624	0.00857187	0.00886211	4	18038750	18228750	9520
SL4.0ch03	7895000	7900000	SL4.0ch03	8095000	8100000	29	6.68714	7.32361	12.0512	9.76599	1.36889e-05	2.00818e-05	0.0169762	0.000687941	1	7897500	8097500	0
SL4.0ch03	29720000	29725000	SL4.0ch03	29980000	29985000	24	8.72765	8.54972	8.96066	9.68405	0.0354038	0.0395171	0.0405965	0.0394786	2	29715000	29980000	7906
SL4.0ch03	11500000	11505000	SL4.0ch03	12010000	12015000	23	6.91783	5.36679	6.94626	5.1199	0.00651902	0.000567459	0.00745621	0.000374005	1	11502500	12012500	0
SL4.0ch03	14605000	14610000	SL4.0ch03	49685000	49690000	20	0.0381959	0.0367114	0	1.21669	6.72219e-12	5.83592e-11	5.02783e-11	5.29252e-11	1	14607500	49687500	0
SL4.0ch03	30395000	30400000	SL4.0ch03	30960000	30965000	19	5.65813	4.43008	5.35539	4.68632	0.0216033	0.00352731	0.0243643	0.00216775	2	30405000	30965000	7906
SL4.0ch03	17485000	17490000	SL4.0ch03	17865000	17870000	19	5.28851	4.41215	4.54789	4.59837	0.0216033	0.00352731	0.0023738	0.00216775	2	17487500	17870000	2500
SL4.0ch03	14570000	14575000	SL4.0ch03	49685000	49690000	17	0.0225696	0.0296481	0	0.755741	1.76669e-08	1.48065e-07	1.27546e-07	1.27159e-07	2	14570000	49687500	2500
SL4.0ch03	1295000	1300000	SL4.0ch03	7055000	7060000	15	0.102466	0.0968127	0.0683948	0.188281	2.50425e-06	2.06332e-05	1.72572e-05	1.67369e-05	1	1297500	7057500	0
SL4.0ch03	46735000	46740000	SL4.0ch03	56260000	56265000	13	0.0553723	0.0365147	0.186662	0.0415519	0.000261678	0.00203143	0.00165958	0.00158602	2	46737500	56265000	2500
SL4.0ch03	46320000	46325000	SL4.0ch03	46405000	46410000	33	1.10391	4.79643	7.81469	6.44758	8.47007e-29	1.05166e-12	8.2909e-08	6.88246e-08	1	46322500	46407500	0
SL4.0ch03	32520000	32525000	SL4.0ch03	32580000	32585000	34	11.0928	11.8375	11.4571	12.7148	0.000349102	0.000338656	0.000371072	0.0121191	1	32522500	32582500	0
SL4.0ch03	8620000	8625000	SL4.0ch03	8700000	8705000	37	17.9116	18.001	19.3209	19.3923	0.033134	0.0345861	0.0438796	0.0421806	2	8627500	8700000	5590
SL4.0ch03	17435000	17440000	SL4.0ch03	17490000	17495000	39	16.0275	18.8839	19	15.982	0.0121029	0.0122086	0.0156671	0.0148604	2	17440000	17485000	7906
SL4.0ch03	34375000	34380000	SL4.0ch03	34435000	34440000	41	15.7688	12.2405	19.0899	14.4873	0.00398834	3.79689e-07	0.00510667	7.88024e-05	2	34380000	34435000	3536
SL4.0ch03	4480000	4485000	SL4.0ch03	4515000	4520000	48	20.6483	20.1392	22.6124	20.0529	0.00353681	0.00344218	0.00458456	0.00470418	1	4482500	4517500	0
SL4.0ch03	52035000	52040000	SL4.0ch03	52110000	52115000	48	22.8735	20.8354	20.0936	21.574	0.00353681	0.00344218	0.00458456	0.00470418	1	52037500	52112500	0
SL4.0ch03	7915000	7920000	SL4.0ch03	7950000	7955000	49	16.6986	22.4059	20.579	23.2329	1.54143e-05	0.00195704	0.00258422	0.00271334	1	7917500	7952500	0
SL4.0ch03	53945000	53950000	SL4.0ch03	53990000	53995000	48	21.5298	21.7212	21.0886	17.8564	0.00353681	0.00344218	0.00458456	3.95749e-05	1	53947500	53992500	0
SL4.0ch03	870000	875000	SL4.0ch03	905000	910000	53	26.4394	26.5101	25.6215	26.3944	0.0186066	0.0169915	0.0245516	0.023984	3	865833	904166	7454
SL4.0ch03	48300000	48305000	SL4.0ch03	48335000	48340000	53	20.2971	20.2039	17.366	22.5951	0.000179476	0.000168549	6.59444e-07	0.000234685	1	48302500	48337500	0
SL4.0ch03	52240000	52245000	SL4.0ch03	52335000	52340000	55	17.2755	15.198	18.0385	18.8231	9.78132e-08	5.0015e-11	1.10948e-07	1.06869e-07	5	52244500	52335500	8544
SL4.0ch03	62560000	62565000	SL4.0ch03	62600000	62605000	55	21.4511	21.872	26.2128	29.5295	4.7382e-05	4.44631e-05	0.00999712	0.0097379	1	62562500	62602500	0
SL4.0ch03	58365000	58370000	SL4.0ch03	58400000	58405000	55	25.3415	23.6139	24.5422	27.2101	0.00769038	4.44631e-05	5.87407e-05	0.0097379	1	58367500	58402500	0
SL4.0ch03	49110000	49115000	SL4.0ch03	49145000	49150000	55	22.2207	19.4852	18.7172	23.4574	4.7382e-05	7.87612e-08	1.10948e-07	6.26331e-05	1	49112500	49147500	0
SL4.0ch03	53000000	53005000	SL4.0ch03	53035000	53040000	56	25.6234	25.432	24.8267	25.852	0.00474182	0.00419819	0.00616662	0.00599962	2	52995000	53037500	7500
SL4.0ch03	46915000	46920000	SL4.0ch03	46950000	46955000	60	14.4987	17.4661	19.4638	11.9181	1.51059e-13	6.22092e-10	8.8879e-10	6.48355e-18	3	46915833	46959166	6871
SL4.0ch03	62610000	62615000	SL4.0ch03	62645000	62650000	60	31.8349	29.0282	32.3203	36.2159	0.0598014	0.000498966	0.0869692	0.0837176	4	62607500	62645000	5590
SL4.0ch03	15110000	15115000	SL4.0ch03	15145000	15150000	63	32.1276	27.8145	36.9188	28.0869	0.0204851	8.39919e-05	0.0290864	0.000125636	2	15110000	15147500	2500
SL4.0ch03	64925000	64930000	SL4.0ch03	64965000	64970000	63	29.6191	27.3461	23.2695	26.685	0.000100999	8.39919e-05	1.3322e-07	0.000125636	2	64925000	64965000	3536
SL4.0ch03	33230000	33235000	SL4.0ch03	33275000	33280000	65	25.7087	23.9189	28.8924	24.0145	2.87595e-05	1.76953e-08	3.69465e-05	2.68051e-08	2	33232500	33282500	5000
SL4.0ch03	21135000	21140000	SL4.0ch03	21170000	21175000	66	21.3604	18.5071	18.8788	21.268	8.47314e-09	1.13681e-12	1.52977e-12	1.12103e-08	1	21137500	21172500	0
SL4.0ch03	1145000	1150000	SL4.0ch03	1180000	1185000	66	30.3884	32.7282	35.8068	32.2777	1.48879e-05	0.00637626	0.00856956	0.00839021	3	1142500	1182500	5000
SL4.0ch03	53480000	53485000	SL4.0ch03	53535000	53540000	74	33.0797	32.6541	35.7264	26.2932	0.00011276	0.000120344	0.000158481	5.6727e-08	2	53490000	53540000	7906
SL4.0ch03	63585000	63590000	SL4.0ch03	63620000	63625000	77	19.9388	20.3895	17.1606	22.1009	1.93028e-13	1.66359e-13	3.44019e-18	2.75137e-13	3	63590833	63627500	6009
SL4.0ch03	1375000	1380000	SL4.0ch03	1410000	1415000	79	42.9578	38.3112	40.3656	38.8018	0.00638327	6.25574e-06	0.00962766	8.20837e-06	3	1375833	1412500	6009
SL4.0ch03	61325000	61330000	SL4.0ch03	61360000	61365000	78	38.4119	32.1377	36.0371	35.2723	1.10667e-05	1.14146e-05	1.54769e-05	1.52495e-05	2	61325000	61360000	3536
SL4.0ch03	64525000	64530000	SL4.0ch03	64560000	64565000	81	32.2548	26.9145	35.7187	29.3833	1.72178e-06	1.26873e-10	2.50826e-06	1.78027e-10	8	64528750	64568125	9783
SL4.0ch03	53900000	53905000	SL4.0ch03	53935000	53940000	81	41.299	36.5778	44.1726	39.6531	0.00282388	1.79025e-06	0.00436705	0.00420157	3	53904166	53942500	5270
SL4.0ch03	54130000	54135000	SL4.0ch03	54165000	54170000	86	38.2082	38.3546	43.6054	38.8592	5.91524e-08	6.11464e-08	0.000460334	0.000437654	4	54127500	54170000	5590
SL4.0ch03	4080000	4085000	SL4.0ch03	4125000	4130000	85	29.6724	27.8076	34.1884	37.5973	4.68463e-12	3.52761e-12	1.68599e-07	1.62231e-07	2	4082500	4125000	2500
SL4.0ch03	60945000	60950000	SL4.0ch03	60980000	60985000	91	37.8349	29.5711	34.948	39.9257	1.58858e-09	1.04402e-14	2.15778e-09	3.53665e-05	5	60943500	60984500	7071
SL4.0ch03	45715000	45720000	SL4.0ch03	45755000	45760000	90	40.6941	35.8613	40.5667	38.2442	3.81836e-05	3.3122e-09	6.25716e-05	4.20768e-09	3	45715833	45760833	3727
SL4.0ch03	3625000	3630000	SL4.0ch03	3660000	3665000	91	22.947	25.7094	29.7724	29.5738	2.29843e-20	1.04402e-14	1.48322e-14	1.54907e-14	4	3623750	3662500	5154
SL4.0ch03	31225000	31230000	SL4.0ch03	31260000	31265000	91	46.0088	41.8146	48.3408	47.2067	2.37047e-05	3.05203e-05	3.73402e-05	3.53665e-05	3	31220833	31267500	8334
SL4.0ch03	31085000	31090000	SL4.0ch03	34440000	34445000	89	0.732022	5.98053	9.42559	9.32975	0	0	0	0	16	31093125	34450625	16512
SL4.0ch03	51000000	51005000	SL4.0ch03	51085000	51090000	92	25.1218	24.7614	27.623	33.9182	5.71985e-15	3.92829e-15	5.58027e-15	9.24013e-10	7	51003214	51091071	11451
SL4.0ch03	8140000	8145000	SL4.0ch03	8175000	8180000	94	36.2368	35.3727	38.2316	36.8056	1.58047e-10	1.49901e-10	2.09906e-10	1.92194e-10	1	8142500	8177500	0
SL4.0ch03	1610000	1615000	SL4.0ch03	1650000	1655000	93	35.4852	33.9985	30.419	42.6783	3.52262e-10	3.34668e-10	2.05379e-15	1.19998e-05	5	1614500	1653500	6325
SL4.0ch03	6560000	6565000	SL4.0ch03	6595000	6600000	96	44.0911	45.1968	41.7394	55.5805	1.35947e-06	1.75664e-06	2.12547e-06	0.00623295	1	6562500	6597500	0
SL4.0ch03	29060000	29065000	SL4.0ch03	29115000	29120000	95	49.0535	43.6927	44.4035	32.7725	0.00384046	3.06858e-06	3.77763e-06	9.01644e-11	2	29062500	29115000	2500
SL4.0ch03	51540000	51545000	SL4.0ch03	51590000	51595000	96	42.4855	40.3947	30.6872	37.0211	1.35947e-06	1.75664e-06	9.0034e-17	4.13541e-11	6	51542500	51590000	5590
SL4.0ch03	48870000	48875000	SL4.0ch03	48905000	48910000	96	33.5769	27.9084	22.525	37.9758	3.16043e-11	6.62636e-17	8.43134e-23	4.13541e-11	1	48872500	48907500	0
SL4.0ch03	8035000	8040000	SL4.0ch03	8090000	8095000	96	25.7223	28.6887	48.0214	42.5152	9.75847e-17	6.62636e-17	2.12547e-06	2.04338e-06	8	8036250	8095625	8221
SL4.0ch03	45765000	45770000	SL4.0ch03	45820000	45825000	98	22.3851	23.6983	33.9296	28.2971	3.70951e-24	2.95107e-24	8.39407e-12	1.18383e-17	11	45768409	45823409	15280
SL4.0ch03	47820000	47825000	SL4.0ch03	47855000	47860000	97	32.7028	32.2724	32.7029	39.3078	1.43708e-11	1.34088e-11	1.85076e-11	1.15087e-06	7	47817500	47858214	7593
SL4.0ch03	2310000	2315000	SL4.0ch03	2345000	2350000	101	38.64	39.816	46.3974	39.6764	4.94867e-13	8.15398e-08	9.69976e-08	8.91257e-08	2	2307500	2345000	5590
SL4.0ch03	46405000	46410000	SL4.0ch03	46440000	46445000	101	20.7626	21.6538	26.6523	23.5027	7.2215e-26	5.37135e-26	4.15493e-19	9.9835e-26	3	46409166	46445833	3728
SL4.0ch03	44670000	44675000	SL4.0ch03	44710000	44715000	101	44.2326	45.5032	44.9841	49.9452	6.32684e-08	8.15398e-08	9.69976e-08	0.000996028	1	44672500	44712500	0
SL4.0ch03	54685000	54690000	SL4.0ch03	54725000	54730000	100	33.758	30.7582	25.2645	41.8561	1.14572e-12	9.51893e-19	1.2616e-18	1.75276e-07	5	54692500	54729500	9434
SL4.0ch03	2025000	2030000	SL4.0ch03	2060000	2065000	102	30.274	30.9005	34.6217	32.2147	1.58703e-19	1.10488e-19	2.75275e-13	2.4573e-13	9	2024722	2066944	9702
SL4.0ch03	64390000	64395000	SL4.0ch03	64425000	64430000	101	26.237	29.4788	25.7614	35.572	4.88902e-19	3.31043e-19	4.15493e-19	5.7844e-13	6	64393333	64433333	5893
SL4.0ch03	48225000	48230000	SL4.0ch03	48295000	48300000	103	32.5271	26.6541	27.475	26.0265	8.61715e-14	3.56454e-20	4.55035e-20	5.58457e-20	7	48228928	48291071	12122
SL4.0ch03	52430000	52435000	SL4.0ch03	52495000	52500000	102	40.7331	34.4419	36.8983	34.2856	3.33017e-08	1.88518e-13	2.75275e-13	2.4573e-13	9	52431388	52493055	21575
SL4.0ch03	6535000	6540000	SL4.0ch03	6595000	6600000	105	42.3113	35.4768	30.2541	58.9783	4.66134e-09	1.2432e-14	5.18211e-21	0.000171261	11	6539318	6598863	13758
SL4.0ch03	13065000	13070000	SL4.0ch03	13145000	13150000	104	29.2478	26.7193	30.2441	30.0647	1.70498e-20	1.17625e-20	1.54922e-20	1.8228e-20	7	13066785	13143928	9948
SL4.0ch03	47880000	47885000	SL4.0ch03	47920000	47925000	107	36.7316	29.5872	20.6546	35.9159	2.21839e-15	3.99763e-22	3.89034e-29	2.722e-15	8	47883750	47925000	9763
SL4.0ch03	31075000	31080000	SL4.0ch03	34170000	34175000	126	1.9957	6.02535	10.8497	9.18473	0	0	0	0	19	31072236	34164868	15740
SL4.0ch03	2590000	2595000	SL4.0ch03	2635000	2640000	126	23.9152	23.1983	26.1124	30.1393	0	0	3.9872e-32	3.66327e-32	10	2592000	2635500	14637
SL4.0ch03	13145000	13150000	SL4.0ch03	13180000	13185000	121	59.0043	46.4473	59.2631	47.6663	1.12767e-08	2.50588e-14	2.57879e-08	2.71106e-14	1	13147500	13182500	0
SL4.0ch03	60225000	60230000	SL4.0ch03	60265000	60270000	118	32.4393	28.5771	37.5511	34.036	5.04276e-20	9.93891e-28	6.74111e-20	6.96099e-20	8	60223125	60269375	11075
SL4.0ch03	33120000	33125000	SL4.0ch03	34175000	34180000	117	1.32792	5.08134	6.94932	7.96718	0	0	0	0	21	33131309	34188214	18147
SL4.0ch03	57115000	57120000	SL4.0ch03	57150000	57155000	117	46.6745	36.3737	40.6018	44.6231	5.83461e-13	1.01101e-19	8.69739e-13	7.00207e-13	3	57112500	57150833	5271
SL4.0ch03	59115000	59120000	SL4.0ch03	59150000	59155000	116	53.19	55.7572	61.6085	58.5156	2.21539e-07	3.87048e-07	0.00324237	4.99417e-07	1	59117500	59152500	0
SL4.0ch03	52370000	52375000	SL4.0ch03	52415000	52420000	116	38.6857	31.5742	26.3685	37.1388	3.84019e-19	2.76636e-19	1.1213e-26	4.9112e-19	8	52374375	52416250	8221
SL4.0ch03	7045000	7050000	SL4.0ch03	7090000	7095000	114	31.2795	26.185	24.1271	34.9424	3.01273e-18	1.08363e-25	1.50685e-33	3.5456e-18	9	7048055	7094166	8352
SL4.0ch03	57675000	57680000	SL4.0ch03	57710000	57715000	113	54.7681	59.9075	71.9392	55.5885	1.1043e-06	2.11385e-06	0.00875175	2.81159e-06	1	57677500	57712500	0
SL4.0ch03	47000000	47005000	SL4.0ch03	47035000	47040000	113	46.794	45.5741	44.6438	43.3747	1.32348e-11	1.70195e-11	1.99627e-11	1.71856e-11	3	46999166	47035833	3728
SL4.0ch03	62870000	62875000	SL4.0ch03	62905000	62910000	112	35.1142	29.6006	30.5448	36.4313	1.94865e-17	1.1499e-24	1.50174e-24	2.2576e-17	4	62873750	62912500	5154
SL4.0ch03	64970000	64975000	SL4.0ch03	65005000	65010000	111	39.3969	30.998	34.1765	38.3541	5.90202e-11	3.85662e-17	6.19459e-17	6.05497e-17	5	64971500	65010500	6325
SL4.0ch03	53770000	53775000	SL4.0ch03	53810000	53815000	110	37.7218	33.8637	35.4576	41.6388	1.30999e-16	1.00522e-16	1.58701e-16	1.55431e-10	5	53769500	53815500	12166
SL4.0ch03	61290000	61295000	SL4.0ch03	61325000	61330000	128	42.673	42.2771	40.1574	47.9255	5.88314e-17	6.98355e-17	8.7254e-17	6.93009e-17	2	61292500	61330000	2500
SL4.0ch03	59210000	59215000	SL4.0ch03	59250000	59255000	226	86.7409	76.6614	123.986	90.0839	2.37427e-24	1.6133e-37	5.54164e-06	1.97286e-24	8	59210625	59251250	9291
SL4.0ch03	59110000	59115000	SL4.0ch03	59190000	59195000	222	47.4838	35.8743	43.6108	42.8939	0	0	0	0	13	59117500	59184423	12929
SL4.0ch03	2945000	2950000	SL4.0ch03	3010000	3015000	179	22.3432	19.525	14.893	28.3074	0	0	0	0	5	2952500	3012500	15811
SL4.0ch03	41695000	41700000	SL4.0ch03	41730000	41735000	166	47.239	55.9345	52.369	52.2934	4.37804e-34	7.70949e-24	1.19502e-23	1.2993e-23	1	41697500	41732500	0
SL4.0ch03	61400000	61405000	SL4.0ch03	61435000	61440000	151	27.5375	34.8289	24.9482	42.5002	0	8.23856e-37	0	1.17069e-26	6	61400833	61440833	8975
SL4.0ch03	26775000	26780000	SL4.0ch03	27175000	27180000	149	4.92568	15.9393	19.369	17.2976	0	0	0	0	31	26785403	27185403	30742
SL4.0ch03	22850000	22860000	SL4.0ch03	23000000	23010000	123	60.6888	56.943	53.486	74.6297	7.49596e-09	7.00247e-09	9.1218e-09	0.00044099	1	22855000	23005000	0
SL4.0ch03	52730000	52740000	SL4.0ch03	52800000	52810000	142	75.338	70.0935	76.6656	76.9085	5.02237e-08	4.86272e-08	6.35908e-08	6.43e-08	1	52735000	52805000	0
SL4.0ch03	51500000	51510000	SL4.0ch03	51590000	51600000	166	64.7658	63.3331	63.0477	95.354	2.04973e-14	1.76105e-14	2.47867e-14	3.05831e-07	1	51505000	51595000	0
SL4.0ch03	24660000	24670000	SL4.0ch03	24710000	24720000	136	65.0221	71.0337	77.4968	73.3205	1.07076e-06	1.05565e-06	0.0210931	1.41146e-06	2	24660000	24720000	7071
SL4.0ch03	27800000	27810000	SL4.0ch03	27940000	27950000	105	53.8723	46.8233	49.6172	48.6177	0.000108141	5.52112e-09	0.000160067	7.68686e-09	3	27805000	27945000	10000
SL4.0ch03	23860000	23870000	SL4.0ch03	23970000	23980000	102	42.4288	37.8458	32.8282	57.5115	4.55172e-08	2.43695e-13	2.97228e-13	0.000587359	1	23865000	23975000	0
SL4.0ch03	45620000	45630000	SL4.0ch03	45700000	45710000	101	49.267	46.7288	48.3334	47.1393	0.000603669	8.07594e-08	1.0446e-07	1.04649e-07	1	45625000	45705000	0
SL4.0ch03	55310000	55320000	SL4.0ch03	55360000	55370000	100	39.264	53.4587	55.6937	55.1349	1.68438e-07	0.00108019	0.00141666	0.00136577	1	55315000	55365000	0
SL4.0ch03	27540000	27550000	SL4.0ch03	27660000	27670000	95	43.3222	39.7536	48.6265	40.0846	3.413e-06	3.33548e-06	4.19511e-06	4.23321e-06	2	27550000	27660000	7071
SL4.0ch03	58620000	58630000	SL4.0ch03	58680000	58690000	94	42.5476	39.8679	46.0394	60.0473	6.03661e-06	6.02439e-06	7.43976e-06	0.0131288	1	58625000	58685000	0
SL4.0ch03	15280000	15290000	SL4.0ch03	15350000	15360000	93	44.0542	48.2936	56.1669	59.297	1.05527e-05	1.06695e-05	0.0191403	0.0184287	2	15285000	15350000	5000
SL4.0ch03	52530000	52540000	SL4.0ch03	52630000	52640000	90	39.8267	36.7659	47.6296	36.5493	5.13924e-05	5.16241e-09	6.62132e-05	6.65143e-09	3	52528333	52631666	13744
SL4.0ch03	23290000	23300000	SL4.0ch03	23470000	23480000	90	46.9396	40.802	38.9938	48.7028	5.13924e-05	5.46485e-05	6.62132e-05	6.79947e-05	2	23295000	23470000	5000
SL4.0ch03	7590000	7600000	SL4.0ch03	7700000	7710000	89	29.2463	31.3764	42.4082	40.6141	1.40655e-13	1.10371e-08	0.000111981	0.000114884	5	7585000	7713000	15620
SL4.0ch03	29980000	29990000	SL4.0ch03	30260000	30270000	88	45.1617	34.7651	41.4767	27.9635	0.000138952	2.31778e-08	0.000185457	4.50765e-13	2	29985000	30260000	5000
SL4.0ch03	11730000	11740000	SL4.0ch03	11950000	11960000	87	46.1587	37.358	43.7926	38.3518	0.000227157	4.81233e-08	0.000309391	6.17311e-08	3	11741666	11951666	7453
SL4.0ch03	54740000	54750000	SL4.0ch03	54840000	54850000	86	25.3825	30.2204	48.254	36.6829	2.5368e-12	2.57887e-12	0.000501506	1.25891e-07	2	54745000	54850000	5000
SL4.0ch03	8030000	8040000	SL4.0ch03	8180000	8190000	84	41.0922	39.2484	47.3734	45.9016	0.000867525	0.00103296	0.00125021	0.00125918	3	8031666	8181666	7453
SL4.0ch03	23470000	23480000	SL4.0ch03	23570000	23580000	82	40.3046	40.4214	45.336	40.9952	0.001995	0.0024696	0.00298698	0.00304311	1	23475000	23575000	0
SL4.0ch03	22430000	22440000	SL4.0ch03	22600000	22610000	81	38.6006	33.2867	33.8391	28.2238	3.19656e-06	2.91794e-06	3.77551e-06	3.30695e-10	1	22435000	22605000	0
SL4.0ch03	6150000	6160000	SL4.0ch03	6200000	6210000	79	35.9746	39.4394	42.813	35.2126	1.1008e-05	0.00847231	0.0101186	1.27523e-05	1	6155000	6205000	0
SL4.0ch03	27660000	27670000	SL4.0ch03	27940000	27950000	73	29.9768	23.9589	28.3586	27.1011	1.78097e-07	1.81699e-11	2.41524e-07	2.608e-07	1	27665000	27945000	0
SL4.0ch03	23970000	23980000	SL4.0ch03	24240000	24250000	69	29.3516	26.4714	33.0807	22.2385	3.48286e-06	3.86129e-06	0.00333789	7.77127e-10	2	23980000	24245000	5000
SL4.0ch03	18850000	18860000	SL4.0ch03	19080000	19090000	68	34.5714	31.864	37.5447	35.7979	0.00361226	0.00423588	0.00525278	0.00493365	1	18855000	19085000	0
SL4.0ch03	14760000	14770000	SL4.0ch03	15030000	15040000	67	35.2198	27.2002	25.9714	33.7132	0.00554986	1.54183e-05	1.9941e-05	0.00779345	2	14765000	15030000	5000
SL4.0ch03	56410000	56420000	SL4.0ch03	56600000	56610000	65	32.4817	27.7583	32.5569	29.9377	0.0123274	5.74958e-05	0.0192504	7.40025e-05	4	56425000	56597500	16008
SL4.0ch03	17350000	17360000	SL4.0ch03	17880000	17890000	62	27.6804	20.8662	21.6393	24.3283	0.000333286	4.98909e-07	4.64679e-07	4.33746e-07	1	17355000	17885000	0
SL4.0ch03	60940000	60950000	SL4.0ch03	61060000	61070000	61	25.5277	26.9959	31.3162	38.2404	0.000598873	0.000679326	0.0852236	0.0813493	2	60940000	61070000	7071
SL4.0ch03	22430000	22440000	SL4.0ch03	22730000	22740000	60	25.5566	24.3906	26.0467	21.1629	0.001043	2.58024e-06	0.00146266	2.30257e-06	2	22435000	22730000	5000
SL4.0ch03	15220000	15230000	SL4.0ch03	15450000	15460000	60	20.912	27.5308	25.0698	27.1873	1.99142e-06	0.00121619	0.00146266	0.00146503	1	15225000	15455000	0
SL4.0ch03	15150000	15160000	SL4.0ch03	15450000	15460000	59	27.1774	22.9222	23.1469	27.8676	0.00178015	5.68915e-06	5.43902e-06	0.00251663	1	15155000	15455000	0
SL4.0ch03	30410000	30420000	SL4.0ch03	30540000	30550000	58	28.8978	24.973	22.5863	30.5984	0.00302801	0.00359258	1.18875e-05	0.00425048	1	30415000	30545000	0
SL4.0ch03	17880000	17890000	SL4.0ch03	18230000	18240000	57	21.4832	19.457	18.9806	21.853	2.05421e-05	2.4833e-08	2.0361e-08	2.42089e-05	7	17887857	18230714	17671
SL4.0ch03	24180000	24190000	SL4.0ch03	24650000	24660000	55	26.1595	22.3504	23.0075	23.3742	0.0126408	0.000110451	0.000111222	0.00010661	1	24185000	24655000	0
SL4.0ch03	8610000	8620000	SL4.0ch03	8800000	8810000	52	22.5903	19.3882	23.0258	21.6194	0.000663193	2.70704e-06	0.000899637	0.000843901	3	8615000	8805000	10000
SL4.0ch03	32020000	32030000	SL4.0ch03	32680000	32690000	48	22.0192	16.2578	17.9067	15.1135	0.0069154	7.52296e-05	7.25019e-05	1.35577e-07	1	32025000	32685000	0
SL4.0ch03	18510000	18520000	SL4.0ch03	18580000	18590000	47	2.41442	12.9744	21.7007	14.1059	2.8812e-37	4.8978e-07	0.0165892	3.88842e-07	1	18515000	18585000	0
SL4.0ch03	29690000	29700000	SL4.0ch03	30260000	30270000	44	17.3007	14.2237	14.3878	12.5543	0.000999379	9.59903e-06	7.88438e-06	7.47824e-06	3	29705000	30265000	10000
SL4.0ch03	28540000	28550000	SL4.0ch03	29060000	29070000	44	18.1238	15.0148	18.6477	14.9123	0.000999379	9.59903e-06	0.0014498	7.47824e-06	1	28545000	29065000	0
SL4.0ch03	25690000	25700000	SL4.0ch03	26470000	26480000	44	12.0587	11.2053	10.4056	15.2318	8.51396e-09	2.07439e-08	2.02025e-08	7.47824e-06	2	25695000	26470000	5000
SL4.0ch03	42950000	42960000	SL4.0ch03	43180000	43190000	43	17.5172	16.1827	17.9872	14.4126	0.0019643	0.00285414	0.00286346	1.95194e-05	2	42955000	43180000	5000
SL4.0ch03	30960000	30970000	SL4.0ch03	33280000	33290000	41	10.2985	14.7469	13.5683	16.3283	2.7179e-07	0.000145579	0.000125585	0.00969636	1	30965000	33285000	0
SL4.0ch03	21850000	21860000	SL4.0ch03	22330000	22340000	41	14.2759	13.9932	15.2956	13.3629	7.9144e-05	0.000145579	0.000125585	0.000121968	1	21855000	22335000	0
SL4.0ch03	24310000	24320000	SL4.0ch03	26340000	26350000	38	11.7335	10.126	11.5799	11.8627	6.98582e-06	1.81861e-05	1.61582e-05	1.32821e-05	1	24315000	26345000	0
SL4.0ch03	30260000	30270000	SL4.0ch03	30960000	30970000	37	14.131	13.0278	13.6793	12.4295	0.00207023	0.00342148	0.00326861	0.00315466	4	30270000	30955000	15000
SL4.0ch03	29710000	29720000	SL4.0ch03	30400000	30410000	33	11.9517	10.0593	11.3173	10.7503	0.000850081	0.00198809	0.00179492	0.00145403	3	29708333	30401666	13744
SL4.0ch03	17880000	17890000	SL4.0ch03	18770000	18780000	30	9.92028	9.21967	11.2805	10.9386	0.00955203	0.000725965	0.0184322	0.0157791	2	17890000	18780000	7071
SL4.0ch03	28530000	28540000	SL4.0ch03	29710000	29720000	29	6.88444	6.87785	6.91953	7.43253	1.2423e-05	4.01789e-05	4.32594e-05	3.60983e-05	3	28521666	29711666	13744
SL4.0ch03	41490000	41500000	SL4.0ch03	43490000	43500000	26	4.24007	5.69247	7.17686	6.10048	1.19561e-07	3.81661e-05	0.00124712	3.00505e-05	2	41495000	43500000	5000
SL4.0ch03	18460000	18470000	SL4.0ch03	19960000	19970000	25	6.98748	7.08401	7.38226	6.59396	0.00109577	0.00334879	0.00340496	0.00293099	1	18465000	19965000	0
SL4.0ch03	18760000	18770000	SL4.0ch03	20740000	20750000	21	4.86249	4.16819	3.62976	5.41404	0.000176922	0.000963046	4.86294e-05	0.0103159	1	18765000	20745000	0
SL4.0ch03	56280000	56290000	SL4.0ch03	56330000	56340000	105	54.5067	52.3608	53.9598	55.0502	0.000108141	0.000122549	0.000160067	0.000156373	1	56285000	56335000	0
SL4.0ch03	12250000	12260000	SL4.0ch03	12370000	12380000	111	56.5838	52.2178	56.9053	60.3117	6.29849e-06	6.60288e-06	8.68923e-06	8.43226e-06	5	12251000	12377000	12649
SL4.0ch03	15210000	15220000	SL4.0ch03	15350000	15360000	106	42.4011	49.9543	53.629	66.8945	3.10869e-09	7.63532e-05	0.000101175	0.0976275	2	15220000	15355000	5000
SL4.0ch03	48140000	48150000	SL4.0ch03	48220000	48230000	112	38.4601	37.7916	39.5481	59.6254	2.64302e-17	1.90254e-17	4.60535e-11	4.981e-06	2	48140000	48225000	5000
SL4.0ch03	23900000	23910000	SL4.0ch03	23970000	23980000	111	63.1664	53.9348	45.0368	36.6756	0.0168554	6.60288e-06	9.75149e-11	6.40984e-17	2	23905000	23970000	5000
SL4.0ch03	25810000	25820000	SL4.0ch03	26060000	26070000	113	54.5963	49.1417	55.6166	47.2608	2.24271e-06	2.31641e-06	3.0241e-06	2.28131e-11	3	25808333	26061666	7454
SL4.0ch03	52640000	52650000	SL4.0ch03	52800000	52810000	112	43.7751	43.299	50.8788	46.4921	4.00117e-11	3.42281e-11	5.13922e-06	4.81363e-11	2	52645000	52810000	5000
SL4.0ch03	5310000	5320000	SL4.0ch03	5380000	5390000	118	37.5588	31.3215	29.5832	37.8605	6.82642e-20	4.73082e-20	9.85681e-28	5.86215e-20	4	5320000	5385000	15000
SL4.0ch03	52640000	52650000	SL4.0ch03	52730000	52740000	114	35.4465	42.2661	58.3079	45.5843	3.67403e-18	7.36169e-12	1.74938e-06	1.05958e-11	2	52645000	52740000	5000
SL4.0ch03	49510000	49520000	SL4.0ch03	49640000	49650000	121	51.1083	51.6353	64.6491	58.7856	2.55913e-08	2.41299e-08	0.000975475	3.11887e-08	2	49515000	49655000	10000
SL4.0ch03	50560000	50570000	SL4.0ch03	50610000	50620000	120	59.6605	65.5355	72.6472	62.6821	4.62529e-08	0.00107964	0.00140411	0.0014015	1	50565000	50615000	0
SL4.0ch03	45100000	45110000	SL4.0ch03	45190000	45200000	123	52.2889	62.4671	72.3056	74.9322	7.49596e-09	0.000342379	0.000448451	0.00044099	5	45109000	45205000	11662
SL4.0ch03	23110000	23120000	SL4.0ch03	23220000	23230000	133	62.8275	63.5328	71.9027	72.4082	4.41922e-06	4.49524e-06	5.77941e-06	6.01075e-06	2	23110000	23225000	5000
SL4.0ch03	29110000	29120000	SL4.0ch03	29160000	29170000	125	65.3884	58.4791	58.8283	69.417	0.00013879	1.99255e-09	2.60911e-09	0.000195039	1	29115000	29165000	0
SL4.0ch03	28290000	28300000	SL4.0ch03	28340000	28350000	152	81.8372	72.9454	87.9942	78.4546	9.02456e-05	1.59852e-10	0.000124281	0.000120928	6	28283333	28346666	11785
SL4.0ch03	23670000	23680000	SL4.0ch03	23830000	23840000	144	47.2777	49.2712	57.6571	68.4726	2.36393e-23	2.90659e-15	3.99523e-15	2.15492e-08	2	23675000	23840000	5000
SL4.0ch03	22880000	22890000	SL4.0ch03	23000000	23010000	140	64.5781	64.6922	66.5612	85.1386	1.4248e-07	1.39534e-07	1.82945e-07	0.00695002	1	22885000	23005000	0
SL4.0ch03	7910000	7920000	SL4.0ch03	8010000	8020000	140	73.7262	67.3723	74.4488	80.6259	1.4248e-07	1.39534e-07	1.82945e-07	0.00695002	4	7907500	8020000	13463
SL4.0ch03	18030000	18040000	SL4.0ch03	18100000	18110000	139	69.7888	68.516	62.6115	89.4951	2.38889e-07	2.35598e-07	3.07906e-07	0.00940078	4	18037500	18097500	12748
SL4.0ch03	48850000	48860000	SL4.0ch03	48900000	48910000	138	75.5045	65.7596	65.3807	88.1711	3.96159e-07	3.89552e-07	5.0328e-07	0.0124614	1	48855000	48905000	0
SL4.0ch03	23010000	23020000	SL4.0ch03	23110000	23120000	138	67.103	68.0361	70.2105	85.345	3.96159e-07	3.89552e-07	5.0328e-07	0.0124614	1	23015000	23115000	0
SL4.0ch03	51200000	51210000	SL4.0ch03	51320000	51330000	165	64.1535	57.6517	76.7393	62.8246	4.11938e-14	5.12126e-23	4.94182e-14	4.83912e-14	6	51205000	51331666	23334
SL4.0ch03	7420000	7430000	SL4.0ch03	7480000	7490000	183	93.5542	87.5817	75.9989	112.492	4.19769e-11	4.08002e-11	7.85352e-20	0.00019863	3	7425000	7485000	10000
SL4.0ch03	5650000	5660000	SL4.0ch03	5710000	5720000	221	99.23	98.5771	131.845	112.761	9.49249e-12	1.2388e-11	0.000232482	1.32642e-11	2	5655000	5710000	5000
SL4.0ch03	29330000	29340000	SL4.0ch03	29410000	29420000	209	89.2645	91.2265	105.98	123.376	3.36913e-18	2.9737e-18	4.90847e-09	0.0051682	3	29325000	29415000	10000
SL4.0ch03	26790000	26800000	SL4.0ch03	27190000	27200000	202	30.1148	62.2288	58.0759	61.9926	0	5.31683e-27	3.05494e-39	9.14916e-27	2	26795000	27190000	5000
SL4.0ch03	23990000	24000000	SL4.0ch03	24060000	24070000	168	83.6029	84.0957	108.73	77.9653	9.95694e-08	9.84824e-08	0.014409	1.229e-07	3	23991666	24058333	13744
SL4.0ch04	56100000	56105000	SL4.0ch04	56160000	56165000	68	21.0912	21.3564	25.2274	35.3771	1.37297e-09	1.19903e-09	4.90772e-06	0.00347585	2	56105000	56162500	2500
SL4.0ch04	52735000	52740000	SL4.0ch04	52770000	52775000	81	27.9938	28.1035	30.5211	28.763	1.68036e-10	1.26873e-10	1.70905e-10	1.78027e-10	9	52730833	52776388	10334
SL4.0ch04	50210000	50215000	SL4.0ch04	50250000	50255000	90	45.9633	41.7775	49.5227	45.6873	3.81836e-05	4.91821e-05	0.0518488	5.82102e-05	2	50215000	50255000	3536
SL4.0ch04	2770000	2775000	SL4.0ch04	2810000	2815000	100	30.8878	29.255	22.3143	33.2279	1.46696e-18	9.51893e-19	4.8383e-25	1.35617e-12	4	2773750	2812500	5154
SL4.0ch04	53815000	53820000	SL4.0ch04	53855000	53860000	120	41.8342	41.1547	49.6289	44.5589	5.04361e-14	5.6284e-14	4.74885e-08	6.06219e-14	5	53813500	53854500	7071
SL4.0ch04	6815000	6820000	SL4.0ch04	6895000	6900000	70	29.5122	28.5267	29.2806	32.9821	1.00181e-06	7.90923e-07	1.21542e-06	0.00134236	7	6821071	6894642	8631
SL4.0ch04	63920000	63925000	SL4.0ch04	63955000	63960000	69	35.6292	33.566	35.0476	31.2871	0.0015323	0.00163413	0.00219364	0.00214937	2	63920000	63955000	3536
SL4.0ch04	55965000	55970000	SL4.0ch04	56015000	56020000	68	31.2024	29.5761	27.2243	28.3883	0.00247107	3.17548e-06	4.90772e-06	4.72789e-06	2	55972500	56017500	5000
SL4.0ch04	55585000	55590000	SL4.0ch04	55640000	55645000	68	28.8747	26.2204	32.3057	31.4742	3.95498e-06	3.17548e-06	0.00354296	0.00347585	2	55585000	55642500	2500
SL4.0ch04	44545000	44550000	SL4.0ch04	44580000	44585000	67	22.8451	27.9741	34.3738	18.1598	3.41051e-09	6.33208e-06	0.00558959	5.22679e-13	3	44544166	44589166	8499
SL4.0ch04	55665000	55670000	SL4.0ch04	55700000	55705000	67	30.5955	26.4011	25.5822	33.2819	7.68798e-06	6.33208e-06	9.66151e-06	0.00545085	3	55669166	55707500	6010
SL4.0ch04	51205000	51210000	SL4.0ch04	51245000	51250000	68	34.5973	31.6134	38.5969	30.2269	0.00247107	0.00263774	0.00354296	4.72789e-06	2	51210000	51247500	2500
SL4.0ch04	60290000	60295000	SL4.0ch04	60325000	60330000	67	32.0185	31.3278	35.4141	29.4094	0.00391306	0.00413191	0.00558959	9.42222e-06	2	60292500	60332500	5000
SL4.0ch04	15625000	15630000	SL4.0ch04	15660000	15665000	67	31.112	35.3035	37.4613	32.4534	0.00391306	0.00413191	0.00558959	0.00545085	1	15627500	15662500	0
SL4.0ch04	56215000	56220000	SL4.0ch04	56250000	56255000	66	23.7488	21.1325	23.8026	24.4498	8.47314e-09	7.37108e-09	1.02588e-08	1.12103e-08	2	56217500	56255000	2500
SL4.0ch04	51430000	51435000	SL4.0ch04	51510000	51515000	66	21.3189	20.8293	27.5303	25.3318	8.47314e-09	7.37108e-09	1.90475e-05	1.86631e-05	4	51438750	51505000	18583
SL4.0ch04	17515000	17520000	SL4.0ch04	17635000	17640000	65	18.5199	15.9868	17.0739	18.0421	4.63609e-12	3.47822e-12	4.67533e-12	4.64069e-12	22	17523863	17639772	29275
SL4.0ch04	56675000	56680000	SL4.0ch04	56710000	56715000	65	29.6387	27.9352	30.2955	31.564	2.87595e-05	2.36866e-05	3.69465e-05	0.0128867	2	56675000	56710000	3536
SL4.0ch04	1180000	1185000	SL4.0ch04	1230000	1235000	66	31.5976	30.0839	28.4064	35.9969	0.0060374	1.23106e-05	1.90475e-05	0.00839021	1	1182500	1232500	0
SL4.0ch04	805000	810000	SL4.0ch04	840000	845000	66	20.5266	22.9126	20.2442	24.8747	8.47314e-09	7.37108e-09	1.02588e-08	1.86631e-05	2	805000	842500	2500
SL4.0ch04	56125000	56130000	SL4.0ch04	56160000	56165000	65	25.8673	27.2567	26.5748	25.4352	2.87595e-05	2.36866e-05	3.69465e-05	3.57473e-05	1	56127500	56162500	0
SL4.0ch04	870000	875000	SL4.0ch04	905000	910000	65	25.8642	28.2717	27.819	32.3363	2.87595e-05	2.36866e-05	3.69465e-05	0.0128867	1	872500	907500	0
SL4.0ch04	60435000	60440000	SL4.0ch04	60470000	60475000	64	19.4872	23.1824	21.1959	21.6544	1.2667e-11	4.06114e-08	5.73909e-08	6.2911e-08	3	60432500	60472500	7071
SL4.0ch04	54340000	54345000	SL4.0ch04	54375000	54380000	64	18.9648	17.3823	17.7073	20.9104	1.2667e-11	1.01719e-11	1.35987e-11	6.2911e-08	6	54340833	54379166	7454
SL4.0ch04	51630000	51635000	SL4.0ch04	51715000	51720000	64	16.7	14.5009	21.0296	16.6479	1.2667e-11	6.72854e-16	5.73909e-08	1.35957e-11	8	51633750	51714375	25838
SL4.0ch04	32860000	32865000	SL4.0ch04	32895000	32900000	64	27.9919	25.9602	22.7994	27.7558	5.42064e-05	4.4806e-05	5.73909e-08	6.73057e-05	3	32865833	32905833	8975
SL4.0ch04	28495000	28500000	SL4.0ch04	28560000	28565000	64	23.9643	22.2301	22.8604	21.5763	4.7215e-08	4.06114e-08	5.73909e-08	6.2911e-08	3	28499166	28564166	3727
SL4.0ch04	19675000	19680000	SL4.0ch04	19760000	19765000	64	24.8125	22.7164	25.5389	30.5083	5.42064e-05	4.06114e-08	6.88494e-05	6.73057e-05	6	19679166	19761666	13360
SL4.0ch04	9485000	9490000	SL4.0ch04	9530000	9535000	64	19.3829	17.9301	21.9239	21.0068	1.2667e-11	1.01719e-11	5.73909e-08	6.2911e-08	1	9487500	9532500	0
SL4.0ch04	7295000	7300000	SL4.0ch04	7345000	7350000	64	25.2121	26.6189	27.9773	33.5036	5.42064e-05	4.4806e-05	6.88494e-05	0.0191327	1	7297500	7347500	0
SL4.0ch04	1140000	1145000	SL4.0ch04	1180000	1185000	64	23.7737	25.4852	24.9501	15.3716	4.7215e-08	4.4806e-05	6.88494e-05	8.41575e-16	2	1145000	1182500	2500
SL4.0ch04	46440000	46445000	SL4.0ch04	46475000	46480000	63	29.6377	28.1179	25.805	35.2338	0.000100999	8.39919e-05	0.000128685	0.0285398	3	46445833	46482500	6009
SL4.0ch04	39180000	39185000	SL4.0ch04	39260000	39265000	63	23.0507	19.1719	22.2811	21.1954	1.07653e-07	2.86826e-11	1.3322e-07	1.39362e-07	4	39186250	39255000	13975
SL4.0ch04	7120000	7125000	SL4.0ch04	7200000	7205000	63	17.0295	15.9939	25.808	17.2345	3.71964e-11	2.86826e-11	0.000128685	4.08112e-11	9	7119722	7207500	10244
SL4.0ch04	53390000	53395000	SL4.0ch04	53470000	53475000	62	20.5599	21.7302	27.0368	28.7565	2.47088e-07	2.16444e-07	0.00023359	0.000231558	2	53395000	53470000	3536
SL4.0ch04	57365000	57370000	SL4.0ch04	57400000	57405000	62	34.1722	24.7976	31.1254	28.9338	0.0299405	0.000155758	0.0428756	0.000231558	2	57365000	57400000	3536
SL4.0ch04	52680000	52685000	SL4.0ch04	52715000	52720000	62	15.8592	17.7677	18.6909	16.32	1.03269e-10	8.26967e-11	1.13287e-10	1.11464e-10	8	52677500	52719375	10477
SL4.0ch04	51680000	51685000	SL4.0ch04	51715000	51720000	62	21.9326	23.6803	24.3444	25.6601	2.47088e-07	2.16444e-07	3.06218e-07	0.000231558	1	51682500	51717500	0
SL4.0ch04	51510000	51515000	SL4.0ch04	51555000	51560000	62	24.1495	21.5807	18.8975	24.4698	2.47088e-07	2.16444e-07	1.13287e-10	3.17583e-07	1	51512500	51557500	0
SL4.0ch04	56295000	56300000	SL4.0ch04	56340000	56345000	61	25.3219	25.2663	29.1281	37.0096	0.000331465	0.000281687	0.000420714	0.0596807	2	56297500	56340000	2500
SL4.0ch04	52485000	52490000	SL4.0ch04	52520000	52525000	61	17.0695	15.4451	15.8676	20.0523	2.79797e-10	3.54369e-14	3.15403e-10	7.0668e-07	1	52487500	52522500	0
SL4.0ch04	42815000	42820000	SL4.0ch04	42855000	42860000	61	27.5053	29.894	32.721	35.0493	0.000331465	0.000281687	0.0622377	0.0596807	4	42811250	42858750	13807
SL4.0ch04	52445000	52450000	SL4.0ch04	52480000	52485000	60	16.5873	19.5566	14.8944	23.4223	7.76592e-10	6.22092e-10	1.40332e-13	1.54842e-06	3	52444166	52480833	3728
SL4.0ch04	60530000	60535000	SL4.0ch04	60565000	60570000	60	25.4712	25.3366	33.833	18.4304	0.000583566	0.000498966	0.0869692	8.47003e-10	2	60527500	60567500	5000
SL4.0ch04	400000	405000	SL4.0ch04	435000	440000	61	32.0837	28.7334	28.8674	31.4398	0.0429493	0.000281687	0.000420714	0.0596807	2	400000	437500	2500
SL4.0ch04	42115000	42120000	SL4.0ch04	42260000	42265000	60	24.8067	21.7452	23.5781	25.0903	0.000583566	1.09267e-06	1.51748e-06	0.00074307	7	42100357	42272500	19846
SL4.0ch04	5320000	5325000	SL4.0ch04	5355000	5360000	59	24.4553	27.9223	29.1568	24.7638	2.68104e-06	0.000870539	0.00128971	0.00129464	1	5322500	5357500	0
SL4.0ch04	58990000	58995000	SL4.0ch04	59025000	59030000	58	26.1732	23.5985	21.0368	24.3423	0.00172656	5.11813e-06	7.0315e-06	7.16659e-06	1	58992500	59027500	0
SL4.0ch04	58740000	58745000	SL4.0ch04	58780000	58785000	58	26.6213	27.0769	21.6714	23.3037	0.00172656	0.00149634	7.0315e-06	7.16659e-06	3	58729166	58775833	16996
SL4.0ch04	51725000	51730000	SL4.0ch04	51770000	51775000	58	27.8568	25.8924	27.8669	28.5499	0.00172656	0.00149634	0.00221126	0.00218578	4	51727500	51770000	5590
SL4.0ch04	51315000	51320000	SL4.0ch04	51420000	51425000	57	15.6964	14.2858	21.2018	13.4731	1.51382e-08	4.99157e-12	1.43617e-05	5.95599e-12	5	51315500	51421500	14318
SL4.0ch04	54785000	54790000	SL4.0ch04	54820000	54825000	57	20.8375	24.6049	24.7626	23.7537	1.15893e-05	0.00252113	0.0037179	1.49384e-05	2	54787500	54825000	2500
SL4.0ch04	63450000	63455000	SL4.0ch04	63485000	63490000	57	29.0486	26.2151	25.5664	28.9453	0.00289451	0.00252113	0.0037179	0.00364301	1	63452500	63487500	0
SL4.0ch04	58265000	58270000	SL4.0ch04	58300000	58305000	57	24.4964	20.1529	23.0644	26.5098	1.15893e-05	1.07638e-05	1.43617e-05	0.00364301	1	58267500	58302500	0
SL4.0ch04	50640000	50645000	SL4.0ch04	50680000	50685000	57	26.8172	24.2566	26.4295	25.6936	0.00289451	1.07638e-05	0.0037179	0.00364301	1	50642500	50682500	0
SL4.0ch04	41740000	41745000	SL4.0ch04	41780000	41785000	57	28.4991	26.8435	27.6934	22.3585	0.00289451	0.00252113	0.0037179	1.49384e-05	2	41742500	41787500	5000
SL4.0ch04	11725000	11730000	SL4.0ch04	11795000	11800000	57	24.0927	21.6532	24.7103	26.8383	1.15893e-05	1.07638e-05	0.0037179	0.00364301	1	11727500	11797500	0
SL4.0ch04	3620000	3625000	SL4.0ch04	3655000	3660000	57	26.6251	25.024	27.6857	25.7385	0.00289451	0.00252113	0.0037179	0.00364301	2	3620000	3660000	3536
SL4.0ch04	48220000	48225000	SL4.0ch04	48335000	48340000	56	21.7474	22.5512	23.5826	22.5409	2.39274e-05	2.20686e-05	2.96953e-05	3.12694e-05	1	48222500	48337500	0
SL4.0ch04	46500000	46505000	SL4.0ch04	46620000	46625000	56	15.5412	12.0399	15.4618	15.7685	1.77247e-11	2.39135e-15	1.92217e-11	4.30544e-08	4	46503750	46621250	6374
SL4.0ch04	31625000	31630000	SL4.0ch04	31685000	31690000	56	24.9175	23.2932	23.7949	22.2864	0.00474182	2.20686e-05	2.96953e-05	3.12694e-05	4	31627500	31696250	11250
SL4.0ch04	5760000	5765000	SL4.0ch04	5840000	5845000	56	12.1078	13.0516	16.9163	16.2922	2.73647e-15	1.61505e-11	4.37084e-08	4.30544e-08	5	5759500	5850500	12166
SL4.0ch04	3680000	3685000	SL4.0ch04	3850000	3855000	56	25.3338	16.8788	19.0982	21.9586	0.00474182	3.14802e-08	4.37084e-08	3.12694e-05	7	3687500	3848214	11517
SL4.0ch04	42280000	42285000	SL4.0ch04	42360000	42365000	55	22.1382	18.5102	22.2568	20.2649	4.7382e-05	7.87612e-08	5.87407e-05	6.26331e-05	2	42287500	42362500	5000
SL4.0ch04	38325000	38330000	SL4.0ch04	38390000	38395000	55	25.6525	24.7924	25.7457	24.767	0.00769038	0.0068578	0.00999712	0.0097379	2	38330000	38397500	5590
SL4.0ch04	7710000	7715000	SL4.0ch04	7760000	7765000	54	25.9653	22.6317	20.1854	17.7235	0.0120425	8.77045e-05	0.000117279	2.62898e-07	2	7712500	7760000	2500
SL4.0ch04	6100000	6105000	SL4.0ch04	6135000	6140000	54	23.3589	21.275	24.1135	23.7372	9.32762e-05	8.77045e-05	0.000117279	0.000123129	1	6102500	6137500	0
SL4.0ch04	58885000	58890000	SL4.0ch04	58930000	58935000	53	10.314	11.1187	14.3124	7.5752	1.71911e-13	1.55842e-13	6.0108e-10	6.89429e-22	8	58890625	58941250	11676
SL4.0ch04	27915000	27920000	SL4.0ch04	27970000	27975000	53	24.4241	24.2568	23.1649	21.7243	0.000179476	0.000168549	0.000229165	0.000234685	3	27910833	27979166	9428
SL4.0ch04	15230000	15235000	SL4.0ch04	15285000	15290000	53	18.7554	19.4128	28.9223	8.64169	5.60059e-07	4.88692e-07	0.0245516	1.30245e-17	3	15230833	15280833	6872
SL4.0ch04	47405000	47410000	SL4.0ch04	47470000	47475000	51	24.1072	22.6723	26.1543	19.9474	0.000633479	0.000597952	0.0559211	0.000829204	2	47407500	47470000	2500
SL4.0ch04	62800000	62805000	SL4.0ch04	62835000	62840000	51	15.4713	16.8442	14.8159	19.0033	4.66374e-09	2.67679e-06	5.31955e-09	3.46989e-06	1	62802500	62837500	0
SL4.0ch04	57675000	57680000	SL4.0ch04	57715000	57720000	51	23.8478	23.5682	18.2842	24.0256	0.000633479	0.000597952	3.62516e-06	0.000829204	3	57674166	57715833	3728
SL4.0ch04	39020000	39025000	SL4.0ch04	39055000	39060000	51	21.8649	23.0094	25.0618	20.3994	0.000633479	0.000597952	0.0559211	0.000829204	2	39020000	39057500	2500
SL4.0ch04	24540000	24545000	SL4.0ch04	24585000	24590000	51	22.9805	21.2817	21.0671	22.7801	0.000633479	0.000597952	0.000808416	0.000829204	2	24540000	24590000	3536
SL4.0ch04	23500000	23505000	SL4.0ch04	23545000	23550000	51	26.7797	24.8063	27.1722	19.778	0.041678	0.0394224	0.0559211	0.000829204	4	23500000	23552500	10308
SL4.0ch04	51310000	51315000	SL4.0ch04	51390000	51395000	50	12.2711	17.4623	28.6429	25.2522	9.41884e-12	6.02272e-06	0.0820307	0.0810231	2	51312500	51395000	2500
SL4.0ch04	9530000	9535000	SL4.0ch04	9615000	9620000	50	20.2349	18.0712	19.5172	21.5591	0.00115363	6.02272e-06	8.31321e-06	0.00150609	2	9532500	9620000	2500
SL4.0ch04	7170000	7175000	SL4.0ch04	7205000	7210000	50	21.7064	16.6111	19.8786	19.5696	0.00115363	6.02272e-06	0.00146034	0.00150609	1	7172500	7207500	0
SL4.0ch04	6660000	6665000	SL4.0ch04	6695000	6700000	50	19.7485	19.1623	19.3304	23.9884	0.00115363	6.02272e-06	8.31321e-06	0.00150609	1	6662500	6697500	0
SL4.0ch04	1890000	1895000	SL4.0ch04	1925000	1930000	50	16.1244	22.5486	20.2089	23.4087	6.69248e-06	0.00109271	0.00146034	0.00150609	1	1892500	1927500	0
SL4.0ch04	18200000	18205000	SL4.0ch04	18275000	18280000	49	17.2884	16.2196	17.4616	17.9778	1.54143e-05	1.38552e-05	1.86735e-05	1.80744e-05	5	18200500	18282500	10198
SL4.0ch04	12125000	12130000	SL4.0ch04	12195000	12200000	49	25.1519	21.5609	24.3134	21.9676	0.0864788	0.00195704	0.00258422	0.00271334	2	12127500	12200000	2500
SL4.0ch04	11885000	11890000	SL4.0ch04	11970000	11975000	49	17.5347	16.9369	14.8367	20.66	1.54143e-05	1.38552e-05	4.30255e-08	0.00271334	1	11887500	11972500	0
SL4.0ch04	11090000	11095000	SL4.0ch04	11160000	11165000	49	13.2687	13.269	16.8862	15.7928	3.90041e-08	3.85758e-08	1.86735e-05	1.80744e-05	2	11100000	11162500	7500
SL4.0ch04	1445000	1450000	SL4.0ch04	1550000	1555000	49	23.868	18.4447	23.5028	15.4032	0.00203524	1.38552e-05	0.00258422	4.5973e-08	1	1447500	1552500	0
SL4.0ch04	55795000	55800000	SL4.0ch04	55835000	55840000	48	15.2079	16.8638	16.138	16.6918	1.07391e-07	3.07721e-05	4.03456e-05	3.95749e-05	1	55797500	55837500	0
SL4.0ch04	53045000	53050000	SL4.0ch04	53080000	53085000	48	20.4332	21.8615	22.0464	22.3728	0.00353681	0.00344218	0.00458456	0.00470418	1	53047500	53082500	0
SL4.0ch04	52735000	52740000	SL4.0ch04	52825000	52830000	48	13.7025	14.8159	18.0273	22.4752	1.07391e-07	1.05123e-07	4.03456e-05	0.00470418	6	52730833	52829166	10673
SL4.0ch04	48950000	48955000	SL4.0ch04	49060000	49065000	48	23.0693	17.0643	14.8287	20.3919	0.00353681	3.07721e-05	1.20257e-07	0.00470418	1	48952500	49062500	0
SL4.0ch04	22135000	22140000	SL4.0ch04	22265000	22270000	48	15.2754	15.4012	13.8742	14.3936	1.07391e-07	1.05123e-07	1.20257e-07	1.24844e-07	3	22130833	22260833	9429
SL4.0ch04	59320000	59325000	SL4.0ch04	59370000	59375000	47	21.1534	19.606	17.7447	15.307	0.0059133	0.00590642	8.61117e-05	3.38181e-07	1	59322500	59372500	0
SL4.0ch04	56160000	56165000	SL4.0ch04	56195000	56200000	47	19.7397	18.4605	18.5155	21.2777	0.0059133	6.48852e-05	8.61117e-05	0.00804738	1	56162500	56197500	0
SL4.0ch04	41195000	41200000	SL4.0ch04	41310000	41315000	47	15.2358	15.494	15.8668	17.5797	2.82838e-07	2.79489e-07	8.61117e-05	8.39497e-05	7	41199642	41318928	11780
SL4.0ch04	40755000	40760000	SL4.0ch04	40835000	40840000	47	21.2896	19.9723	18.8581	22.8164	0.0059133	0.00590642	8.61117e-05	0.00804738	2	40757500	40840000	2500
SL4.0ch04	32740000	32745000	SL4.0ch04	32855000	32860000	47	16.033	14.5416	17.5204	15.3451	7.22967e-05	2.79489e-07	8.61117e-05	3.38181e-07	3	32742500	32860833	8334
SL4.0ch04	15290000	15295000	SL4.0ch04	15425000	15430000	47	18.782	16.1986	22.434	16.1327	7.22967e-05	6.48852e-05	0.00785138	8.39497e-05	2	15292500	15425000	2500
SL4.0ch04	49300000	49305000	SL4.0ch04	49395000	49400000	46	23.0022	18.9756	19.4023	17.8403	0.00985585	0.000137046	0.00018049	0.000175972	1	49302500	49397500	0
SL4.0ch04	41985000	41990000	SL4.0ch04	42065000	42070000	46	20.0379	15.8533	17.6401	18.2413	0.00985585	0.000137046	0.00018049	0.000175972	7	41990357	42069642	10101
SL4.0ch04	28795000	28800000	SL4.0ch04	28900000	28905000	46	18.5518	17.3789	15.3501	19.9453	0.000150256	0.000137046	8.43774e-07	0.0133822	2	28797500	28905000	2500
SL4.0ch04	24725000	24730000	SL4.0ch04	24825000	24830000	46	18.6078	17.523	24.4524	18.5731	0.000150256	0.000137046	0.0132624	0.000175972	2	24725000	24835000	7906
SL4.0ch04	20275000	20280000	SL4.0ch04	20355000	20360000	46	18.8278	20.7212	23.2592	21.1307	0.000150256	0.0099306	0.0132624	0.0133822	3	20275833	20355833	8498
SL4.0ch04	4860000	4865000	SL4.0ch04	4935000	4940000	46	10.629	13.1058	24.1191	14.0774	1.33698e-09	7.40551e-07	0.0132624	9.07607e-07	1	4862500	4937500	0
SL4.0ch04	63155000	63160000	SL4.0ch04	63400000	63405000	45	4.07219	3.5787	5.8804	3.29452	6.64183e-23	4.8647e-27	2.30449e-19	6.54854e-27	7	63158214	63408928	13591
SL4.0ch04	42695000	42700000	SL4.0ch04	42780000	42785000	45	16.0654	18.6278	20.9894	19.9533	0.000306877	0.000280366	0.0215897	0.0217216	3	42694166	42787500	6010
SL4.0ch04	29635000	29640000	SL4.0ch04	29770000	29775000	45	18.4813	15.9423	15.7339	16.6012	0.000306877	0.000280366	0.000368888	0.000354374	2	29637500	29775000	2500
SL4.0ch04	46640000	46645000	SL4.0ch04	46760000	46765000	44	23.3524	19.0242	18.7185	20.0055	0.0252342	0.000562929	0.000744761	0.0343495	3	46647500	46759166	10138
SL4.0ch04	39260000	39265000	SL4.0ch04	39325000	39330000	44	20.194	19.5558	24.1081	18.6951	0.0252342	0.000562929	0.0342846	0.000721131	4	39263750	39338750	11319
SL4.0ch04	19350000	19355000	SL4.0ch04	19580000	19585000	43	13.3148	9.55817	10.8267	13.4041	1.1601e-05	5.35077e-11	4.49777e-08	1.41253e-05	1	19352500	19582500	0
SL4.0ch04	46965000	46970000	SL4.0ch04	47225000	47230000	42	15.4518	12.4071	11.6917	15.6019	2.78434e-05	2.86219e-05	1.3747e-07	0.0026526	2	46967500	47230000	2500
SL4.0ch04	12140000	12145000	SL4.0ch04	12480000	12485000	42	17.0213	13.9745	17.1215	17.865	0.002192	2.86219e-05	0.00277281	0.0026526	3	12134166	12482500	8334
SL4.0ch04	44365000	44370000	SL4.0ch04	44450000	44455000	42	14.7193	13.8442	22.0603	16.721	2.78434e-05	2.86219e-05	0.080023	0.0026526	2	44365000	44457500	5590
SL4.0ch04	49460000	49465000	SL4.0ch04	49505000	49510000	41	17.4073	19.3887	18.4245	17.5273	0.00398834	0.00385755	0.00510667	0.00482617	1	49462500	49507500	0
SL4.0ch04	49075000	49080000	SL4.0ch04	49265000	49270000	41	16.3245	12.2106	15.2874	13.7447	0.00398834	3.79689e-07	7.35737e-05	7.88024e-05	3	49072500	49274166	8333
SL4.0ch04	47475000	47480000	SL4.0ch04	47595000	47600000	41	18.7122	15.8924	18.1891	15.4278	0.00398834	0.00385755	0.00510667	7.88024e-05	2	47475000	47597500	2500
SL4.0ch04	41860000	41865000	SL4.0ch04	41980000	41985000	41	9.42956	10.5881	11.5732	17.4871	9.57858e-10	3.79689e-07	4.11761e-07	0.00482617	4	41860000	41983750	8385
SL4.0ch04	4495000	4500000	SL4.0ch04	4530000	4535000	41	20.2952	16.84	17.5488	19.3777	0.0856997	0.00385755	0.00510667	0.00482617	4	4491250	4537500	8004
SL4.0ch04	29285000	29290000	SL4.0ch04	29415000	29420000	40	13.0386	11.3909	12.9916	12.258	0.000142011	1.07259e-06	0.000168576	1.1689e-06	4	29288750	29415000	8385
SL4.0ch04	11320000	11325000	SL4.0ch04	11500000	11505000	40	15.3159	12.8764	13.727	13.3793	0.000142011	0.000146091	0.000168576	0.000175377	6	11317500	11504166	14241
SL4.0ch04	51975000	51980000	SL4.0ch04	52025000	52030000	39	12.5143	14.1726	14.2888	16.0006	0.000305001	0.000316184	0.000366646	0.0148604	1	51977500	52027500	0
SL4.0ch04	29440000	29445000	SL4.0ch04	29635000	29640000	39	15.1854	13.6168	12.9271	15.7926	0.000305001	0.000316184	0.000366646	0.0148604	1	29442500	29637500	0
SL4.0ch04	60185000	60190000	SL4.0ch04	60225000	60230000	38	16.1765	16.2515	18.7445	16.8228	0.0204038	0.0209114	0.0267555	0.0254004	2	60180000	60225000	7906
SL4.0ch04	28570000	28575000	SL4.0ch04	28660000	28665000	34	10.3504	11.0032	12.4529	11.2532	0.000349102	0.000338656	0.0120497	0.00037975	2	28572500	28665000	2500
SL4.0ch04	33460000	33465000	SL4.0ch04	33660000	33665000	32	13.6655	12.4726	14.0434	13.625	0.0301478	0.0334105	0.0383063	0.0386123	3	33459166	33667500	12692
SL4.0ch04	40850000	40855000	SL4.0ch04	41005000	41010000	31	15.0508	12.9475	14.6452	12.0688	0.0492697	0.056324	0.0640212	0.00422067	2	40852500	41000000	7500
SL4.0ch04	39265000	39270000	SL4.0ch04	39485000	39490000	31	9.8032	10.5072	11.7071	11.1153	0.000103774	0.00374459	0.0041464	0.00422067	2	39265000	39485000	3536
SL4.0ch04	34520000	34525000	SL4.0ch04	34780000	34785000	31	12.2491	11.4326	9.47032	14.7405	0.00362844	0.00374459	0.000101067	0.0648578	2	34517500	34782500	5000
SL4.0ch04	11835000	11840000	SL4.0ch04	11985000	11990000	30	10.3758	7.79467	7.31978	11.5327	0.00736536	6.01683e-06	3.82272e-06	0.00886211	1	11837500	11987500	0
SL4.0ch04	6215000	6220000	SL4.0ch04	6500000	6505000	30	8.63313	7.7945	8.2901	6.89419	0.000275575	6.01683e-06	0.000279921	3.44444e-06	1	6217500	6502500	0
SL4.0ch04	44900000	44905000	SL4.0ch04	45025000	45030000	29	9.63451	8.91869	9.26508	8.64329	0.000697242	0.000729273	0.000715128	0.000687941	3	44897500	45019166	9719
SL4.0ch04	29445000	29450000	SL4.0ch04	29770000	29775000	29	10.514	8.78994	8.45025	10.1041	0.0144607	0.000729273	0.000715128	0.017497	2	29447500	29770000	2500
SL4.0ch04	12480000	12485000	SL4.0ch04	12765000	12770000	29	9.73416	9.40529	8.41009	11.134	0.000697242	0.000729273	0.000715128	0.017497	1	12482500	12767500	0
SL4.0ch04	9360000	9365000	SL4.0ch04	9485000	9490000	29	9.56164	8.60309	11.1707	7.63779	0.000697242	0.000729273	0.0169762	1.16894e-05	1	9362500	9487500	0
SL4.0ch04	24325000	24330000	SL4.0ch04	24595000	24600000	27	8.9233	8.13492	9.8119	9.03504	0.00400949	0.00421864	0.00425574	0.00411161	3	24322500	24604166	8333
SL4.0ch04	7625000	7630000	SL4.0ch04	7795000	7800000	27	7.6059	7.28076	9.564	7.03561	0.000128742	0.000190379	0.00425574	0.000120025	1	7627500	7797500	0
SL4.0ch04	16865000	16870000	SL4.0ch04	17510000	17515000	21	4.67388	3.86999	4.34753	3.81374	0.000172911	9.56449e-06	0.000195083	7.75625e-06	1	16867500	17512500	0
SL4.0ch04	41985000	41990000	SL4.0ch04	42280000	42285000	20	5.88788	6.07815	6.06366	5.75771	0.00866379	0.0133882	0.00960582	0.00969824	3	41987500	42277500	5000
SL4.0ch04	16855000	16860000	SL4.0ch04	17635000	17640000	20	5.15656	5.25524	6.50622	6.12826	0.00866379	0.0133882	0.0809046	0.00969824	2	16865000	17642500	9014
SL4.0ch04	10125000	10130000	SL4.0ch04	10205000	10210000	25	0	2.63961	5.73207	3.96714	4.66212e-18	1.1244e-10	3.17572e-05	5.74051e-07	1	10127500	10207500	0
SL4.0ch04	31175000	31180000	SL4.0ch04	31270000	31275000	26	7.90827	7.16019	6.18249	9.31991	0.00888254	0.000544444	8.69728e-06	0.00922186	1	31177500	31272500	0
SL4.0ch04	13220000	13225000	SL4.0ch04	13270000	13275000	25	5.33281	7.42353	5.55241	5.30926	3.40828e-05	0.00147235	3.17572e-05	3.21148e-05	1	13222500	13272500	0
SL4.0ch04	7625000	7630000	SL4.0ch04	7690000	7695000	39	16.9054	16.6823	18.5882	16.1209	0.0121029	0.0122086	0.0156671	0.0148604	3	7629166	7700833	12134
SL4.0ch04	25750000	25755000	SL4.0ch04	25805000	25810000	41	17.8681	19.1181	17.5145	19.4798	0.00398834	0.00385755	0.00510667	0.00482617	1	25752500	25807500	0
SL4.0ch04	11200000	11205000	SL4.0ch04	11305000	11310000	41	17.2534	15.1147	16.6976	18.1035	0.00398834	6.55589e-05	0.00510667	0.00482617	3	11200833	11304166	6871
SL4.0ch04	19600000	19605000	SL4.0ch04	19665000	19670000	43	20.8755	20.6599	22.857	21.9879	0.0388681	0.0404733	0.0527375	0.05284	2	19595000	19672500	9014
SL4.0ch04	7945000	7950000	SL4.0ch04	7995000	8000000	44	20.4583	19.2444	17.2839	21.0704	0.0252342	0.000562929	0.000744761	0.0343495	3	7944166	7999166	3727
SL4.0ch04	37490000	37495000	SL4.0ch04	37580000	37585000	43	20.6503	21.0122	20.9628	21.6672	0.0388681	0.0404733	0.0527375	0.05284	2	37495000	37580000	3536
SL4.0ch04	20435000	20440000	SL4.0ch04	20520000	20525000	45	14.1088	15.3077	23.1212	12.1612	1.88455e-06	1.90483e-06	0.0215897	4.40085e-09	4	20437500	20513750	8750
SL4.0ch04	49715000	49720000	SL4.0ch04	49755000	49760000	45	18.7296	17.0286	15.855	17.7195	0.000306877	0.000280366	0.000368888	0.000354374	1	49717500	49757500	0
SL4.0ch04	7345000	7350000	SL4.0ch04	7380000	7385000	70	33.0072	33.4972	30.0806	35.7235	0.000936959	0.00100378	1.21542e-06	0.00134236	1	7347500	7382500	0
SL4.0ch04	38940000	38945000	SL4.0ch04	38990000	38995000	71	37.0984	34.0474	30.9133	35.0112	0.000566796	0.000611092	0.000813886	0.000811453	4	38946250	38990000	6731
SL4.0ch04	58665000	58670000	SL4.0ch04	58700000	58705000	70	19.5459	22.1126	16.9901	26.313	1.52422e-14	1.82894e-10	1.51097e-14	1.14667e-06	1	58667500	58702500	0
SL4.0ch04	47270000	47275000	SL4.0ch04	47320000	47325000	70	27.8125	25.4679	27.9473	29.3297	1.00181e-06	7.90923e-07	1.21542e-06	1.14667e-06	2	47272500	47325000	2500
SL4.0ch04	42595000	42600000	SL4.0ch04	42630000	42635000	72	36.7771	30.7812	38.4852	34.3053	0.000332589	1.80439e-07	0.000475836	0.000478143	2	42595000	42635000	3536
SL4.0ch04	59575000	59580000	SL4.0ch04	59615000	59620000	71	35.8459	32.9687	32.2913	35.5495	0.000566796	0.000611092	0.000813886	0.000811453	1	59577500	59617500	0
SL4.0ch04	57790000	57795000	SL4.0ch04	57825000	57830000	72	29.6935	25.0719	27.8431	24.2661	2.33139e-07	1.80439e-07	2.80714e-07	4.35194e-11	3	57785833	57825833	8498
SL4.0ch04	47475000	47480000	SL4.0ch04	47540000	47545000	72	28.0866	26.019	21.2208	28.493	2.33139e-07	1.80439e-07	3.88694e-11	2.60376e-07	1	47477500	47542500	0
SL4.0ch04	42865000	42870000	SL4.0ch04	42905000	42910000	73	39.3728	32.6366	27.4768	30.109	0.0514006	0.000209143	1.32498e-07	1.22975e-07	3	42869166	42909166	3727
SL4.0ch04	61725000	61730000	SL4.0ch04	61760000	61765000	72	29.7181	23.4877	27.2368	22.9155	2.33139e-07	2.65752e-11	2.80714e-07	4.35194e-11	2	61725000	61770000	7906
SL4.0ch04	54620000	54625000	SL4.0ch04	54670000	54675000	74	23.0695	21.972	26.6441	36.9038	4.19468e-12	3.61794e-12	6.11571e-08	0.00016087	6	54617500	54680000	12500
SL4.0ch04	50560000	50565000	SL4.0ch04	50595000	50600000	73	19.2542	27.3454	23.502	24.4668	4.49188e-16	8.49614e-08	1.42501e-11	1.57785e-11	2	50562500	50600000	2500
SL4.0ch04	60010000	60015000	SL4.0ch04	60055000	60060000	73	33.6223	32.8906	35.2863	39.3575	0.000194517	0.000209143	0.000276496	0.0752163	3	60014166	60054166	3727
SL4.0ch04	6895000	6900000	SL4.0ch04	6930000	6935000	74	33.3865	30.0144	37.8748	33.4155	0.00011276	3.89947e-08	0.000158481	0.00016087	2	6897500	6937500	5000
SL4.0ch04	48285000	48290000	SL4.0ch04	48335000	48340000	73	28.5467	29.6271	30.8999	38.3997	1.10677e-07	8.49614e-08	1.32498e-07	0.000279395	2	48285000	48337500	2500
SL4.0ch04	63880000	63885000	SL4.0ch04	63915000	63920000	74	39.9076	33.8702	31.7073	47.1048	0.0371318	0.000120344	0.000158481	0.0552012	2	63880000	63917500	2500
SL4.0ch04	55710000	55715000	SL4.0ch04	55745000	55750000	74	23.734	22.181	28.6339	18.018	4.19468e-12	3.61794e-12	6.11571e-08	1.42502e-16	5	55708500	55747500	10296
SL4.0ch04	53315000	53320000	SL4.0ch04	53350000	53355000	75	16.227	26.8081	18.4988	34.3101	3.98133e-17	1.76821e-08	3.81292e-17	9.2466e-05	7	53311071	53362500	13571
SL4.0ch04	52955000	52960000	SL4.0ch04	52990000	52995000	75	28.97	32.2025	30.8633	41.8518	2.32558e-08	6.90896e-05	2.78629e-08	0.0394167	5	52958500	52998500	6083
SL4.0ch04	39265000	39270000	SL4.0ch04	39305000	39310000	75	29.6746	29.7897	33.2491	26.261	2.32558e-08	1.76821e-08	9.11319e-05	2.55546e-08	1	39267500	39307500	0
SL4.0ch04	51115000	51120000	SL4.0ch04	51160000	51165000	76	23.404	24.456	22.8282	35.1324	5.34034e-13	4.66859e-13	7.02836e-13	5.14194e-05	11	51110227	51164318	11254
SL4.0ch04	1320000	1325000	SL4.0ch04	1355000	1360000	77	43.5574	35.7125	48.243	32.3181	0.0133612	2.10009e-05	0.0205046	2.80355e-05	2	1320000	1355000	3536
SL4.0ch04	160000	165000	SL4.0ch04	195000	200000	78	40.6251	34.1662	40.1638	37.2243	0.00920322	1.14146e-05	0.0141092	1.52495e-05	3	159166	195833	3728
SL4.0ch04	1985000	1990000	SL4.0ch04	2025000	2030000	77	36.5683	33.3823	32.8989	42.5577	2.0034e-05	2.10009e-05	2.81196e-05	0.0197686	2	1987500	2025000	2500
SL4.0ch04	56415000	56420000	SL4.0ch04	56450000	56455000	76	24.8447	18.2296	23.7699	20.1538	1.03827e-08	6.26636e-18	7.02836e-13	7.54691e-13	5	56414500	56453500	6325
SL4.0ch04	57830000	57835000	SL4.0ch04	57865000	57870000	78	34.1711	28.9677	35.8115	32.7227	1.10667e-05	1.54078e-09	1.54769e-05	1.52495e-05	7	57826071	57867500	10618
SL4.0ch04	49855000	49860000	SL4.0ch04	49895000	49900000	78	34.9276	30.1841	35.1482	34.6676	1.10667e-05	1.54078e-09	1.54769e-05	1.52495e-05	4	49856250	49896250	6374
SL4.0ch04	51245000	51250000	SL4.0ch04	51285000	51290000	79	28.06	26.0664	26.369	28.5072	8.81543e-10	6.80748e-10	9.79212e-10	9.70541e-10	2	51250000	51287500	2500
SL4.0ch04	63195000	63200000	SL4.0ch04	63255000	63260000	78	30.5902	28.5709	40.0441	26.6851	2.00951e-09	1.54078e-09	0.0141092	2.211e-09	2	63200000	63257500	2500
SL4.0ch04	58835000	58840000	SL4.0ch04	58875000	58880000	80	22.5463	25.1672	39.8227	35.8617	8.12902e-15	2.94478e-10	0.00644363	4.42066e-06	1	58837500	58877500	0
SL4.0ch04	7760000	7765000	SL4.0ch04	7795000	7800000	80	34.899	26.9344	19.6145	43.8789	3.25428e-06	2.94478e-10	1.14962e-14	0.00636201	1	7762500	7797500	0
SL4.0ch04	58455000	58460000	SL4.0ch04	58490000	58495000	79	30.0999	24.9614	23.1645	29.9559	8.81543e-10	6.80748e-10	3.21718e-14	9.70541e-10	4	58453750	58492500	5154
SL4.0ch04	52875000	52880000	SL4.0ch04	52935000	52940000	79	20.4477	24.9982	34.527	37.4686	2.34255e-14	6.80748e-10	8.69037e-06	8.20837e-06	7	52871071	52941071	11974
SL4.0ch04	6940000	6945000	SL4.0ch04	6975000	6980000	81	25.6952	25.4244	28.2215	27.1903	1.68036e-10	1.26873e-10	1.70905e-10	1.78027e-10	1	6942500	6977500	0
SL4.0ch04	1615000	1620000	SL4.0ch04	1655000	1660000	81	28.6669	28.4058	30.496	27.318	1.68036e-10	1.26873e-10	1.70905e-10	1.78027e-10	4	1617500	1656250	5154
SL4.0ch04	11990000	11995000	SL4.0ch04	12065000	12070000	81	19.931	18.771	24.4942	26.3636	2.71458e-15	9.50522e-21	3.93075e-15	1.78027e-10	4	11995000	12067500	7500
SL4.0ch04	49915000	49920000	SL4.0ch04	49950000	49955000	81	18.7358	20.8734	23.4196	21.7302	1.62648e-20	2.21147e-15	3.93075e-15	3.82494e-15	4	49915000	49955000	3536
SL4.0ch04	11750000	11755000	SL4.0ch04	11785000	11790000	81	27.6595	38.1736	38.6208	29.262	1.68036e-10	1.79025e-06	2.50826e-06	1.78027e-10	3	11755833	11794166	7454
SL4.0ch04	50560000	50565000	SL4.0ch04	50630000	50635000	82	28.1281	28.2125	41.5687	33.0335	7.08315e-11	5.35285e-11	0.00282706	1.24719e-06	1	50562500	50632500	0
SL4.0ch04	39070000	39075000	SL4.0ch04	39130000	39135000	83	37.9083	33.2467	38.5792	41.1946	4.707e-07	4.78939e-07	6.74473e-07	0.00178105	5	39068500	39134500	9220
SL4.0ch04	4085000	4090000	SL4.0ch04	4120000	4125000	92	18.3732	22.061	19.5865	21.884	3.17693e-27	5.29561e-21	1.13893e-20	9.50217e-21	6	4085833	4130000	8207
SL4.0ch04	56525000	56530000	SL4.0ch04	56560000	56565000	91	24.1789	18.9726	25.9872	19.8679	2.29843e-20	9.45551e-27	1.48322e-14	3.09587e-20	3	56524166	56560833	3728
SL4.0ch04	55900000	55905000	SL4.0ch04	55935000	55940000	91	39.9153	40.0264	39.5069	38.6854	2.37047e-05	3.05203e-05	3.73402e-05	2.00548e-09	3	55900833	55937500	6009
SL4.0ch04	50325000	50330000	SL4.0ch04	50360000	50365000	90	32.6538	35.5665	35.3058	37.5125	3.31117e-09	3.3122e-09	4.42786e-09	4.20768e-09	3	50329166	50365833	3728
SL4.0ch04	49640000	49645000	SL4.0ch04	49675000	49680000	90	42.9599	38.1474	36.3569	41.7184	3.81836e-05	3.3122e-09	4.42786e-09	5.82102e-05	3	49637500	49674166	6010
SL4.0ch04	46580000	46585000	SL4.0ch04	46615000	46620000	90	40.4352	38.8871	43.8491	48.0008	3.81836e-05	4.91821e-05	6.25716e-05	5.82102e-05	9	46569722	46619166	12886
SL4.0ch04	46500000	46505000	SL4.0ch04	46555000	46560000	90	29.24	25.7636	25.7466	30.0822	4.19508e-14	2.82794e-14	3.98511e-14	4.11902e-14	6	46506666	46555833	8375
SL4.0ch04	59750000	59755000	SL4.0ch04	59785000	59790000	89	35.9428	33.8387	34.9008	34.8925	6.87624e-09	6.86761e-09	9.45255e-09	9.00439e-09	2	59747500	59787500	5000
SL4.0ch04	53245000	53250000	SL4.0ch04	53280000	53285000	89	36.6962	29.6824	31.6006	36.6228	6.87624e-09	7.81677e-14	9.45255e-09	9.00439e-09	3	53247500	53287500	5000
SL4.0ch04	12025000	12030000	SL4.0ch04	12060000	12065000	89	41.3766	37.6144	36.3956	47.563	6.55415e-05	6.86761e-09	9.45255e-09	9.85792e-05	1	12027500	12062500	0
SL4.0ch04	1035000	1040000	SL4.0ch04	1070000	1075000	88	35.5171	32.0949	44.1102	26.1146	1.4032e-08	1.42968e-08	0.000171308	2.83935e-13	4	1033750	1075000	6731
SL4.0ch04	960000	965000	SL4.0ch04	995000	1000000	88	36.4697	45.1407	39.8738	42.14	1.4032e-08	0.00014194	0.000171308	0.000163307	2	965000	1002500	5590
SL4.0ch04	58120000	58125000	SL4.0ch04	58155000	58160000	87	29.7641	30.8248	36.1492	28.9524	7.54896e-13	5.42868e-13	4.12383e-08	7.54899e-13	5	58115500	58154500	7616
SL4.0ch04	43965000	43970000	SL4.0ch04	44015000	44020000	87	27.5604	26.8437	38.5767	27.2506	7.54896e-13	5.42868e-13	4.12383e-08	7.54899e-13	12	43963333	44016666	19185
SL4.0ch04	1460000	1465000	SL4.0ch04	1495000	1500000	86	37.3556	43.4348	43.2257	41.0398	5.91524e-08	0.000366211	0.000460334	0.000437654	5	1460500	1497500	9434
SL4.0ch04	59225000	59230000	SL4.0ch04	59260000	59265000	85	44.6786	40.2945	48.7002	42.6468	0.000485494	0.000594495	0.00073264	0.000701919	1	59227500	59262500	0
SL4.0ch04	4860000	4865000	SL4.0ch04	4895000	4900000	85	30.2846	20.3033	20.4397	29.946	4.68463e-12	2.31556e-17	5.06984e-17	4.9421e-12	4	4857500	4898750	5154
SL4.0ch04	52540000	52545000	SL4.0ch04	52595000	52600000	84	24.981	22.3186	20.8881	26.9493	1.1496e-11	7.27227e-17	1.4614e-16	1.20982e-11	11	52540227	52594772	14266
SL4.0ch04	44480000	44485000	SL4.0ch04	44520000	44525000	84	42.8657	35.4097	41.0459	39.0226	0.000755019	2.41978e-07	0.00112499	0.00112243	3	44480833	44524166	3728
SL4.0ch04	62845000	62850000	SL4.0ch04	62880000	62885000	83	37.3654	28.8639	33.492	34.7885	4.707e-07	2.23139e-11	6.74473e-07	6.44727e-07	2	62850000	62887500	5590
SL4.0ch04	57225000	57230000	SL4.0ch04	57260000	57265000	85	37.5252	41.4744	42.1522	40.2532	1.20323e-07	0.000594495	0.00073264	0.000701919	4	57221250	57265000	9100
SL4.0ch04	59895000	59900000	SL4.0ch04	59935000	59940000	95	17.6764	24.59	29.8018	32.5815	3.47268e-29	1.31767e-22	2.54676e-16	9.01644e-11	8	59897500	59942500	10000
SL4.0ch04	2360000	2365000	SL4.0ch04	2395000	2400000	96	45.4503	39.9055	41.698	49.8143	1.35947e-06	1.75664e-06	2.12547e-06	0.00623295	3	2357500	2397500	7071
SL4.0ch04	50990000	50995000	SL4.0ch04	51025000	51030000	92	37.1325	29.7399	35.5082	31.9982	7.42772e-10	3.92829e-15	1.00502e-09	9.24013e-10	3	50989166	51025833	3728
SL4.0ch04	5955000	5960000	SL4.0ch04	5990000	5995000	97	35.7488	40.6703	41.6055	38.6706	1.43708e-11	9.70904e-07	1.20146e-06	1.81257e-11	1	5957500	5992500	0
SL4.0ch04	4265000	4270000	SL4.0ch04	4315000	4320000	96	33.3251	34.9754	47.571	45.5112	3.16043e-11	2.9621e-11	2.12547e-06	2.04338e-06	2	4267500	4312500	5000
SL4.0ch04	1950000	1955000	SL4.0ch04	1985000	1990000	102	31.2722	35.7937	34.5577	29.2209	2.13369e-13	1.88518e-13	2.75275e-13	1.66896e-19	1	1952500	1987500	0
SL4.0ch04	55115000	55120000	SL4.0ch04	55160000	55165000	104	21.0353	23.5055	29.258	33.667	1.39933e-27	8.8423e-28	1.54922e-20	4.22525e-14	11	55116136	55158409	12078
SL4.0ch04	57875000	57880000	SL4.0ch04	57910000	57915000	104	38.372	34.079	42.2974	23.4848	3.59401e-14	3.13717e-14	1.3266e-08	1.70561e-27	3	57874166	57914166	6871
SL4.0ch04	57910000	57915000	SL4.0ch04	57950000	57955000	110	59.9101	50.4478	46.3045	45.2604	5.16169e-06	8.97783e-06	1.75563e-10	1.55431e-10	4	57910000	57948750	6731
SL4.0ch04	56715000	56720000	SL4.0ch04	56750000	56755000	116	30.7329	25.2879	28.3309	29.751	1.11779e-26	9.8536e-27	1.1213e-26	1.33793e-26	5	56713500	56754500	6325
SL4.0ch04	63030000	63035000	SL4.0ch04	63065000	63070000	114	32.3668	30.1987	38.0492	30.9994	3.01273e-18	1.08363e-25	3.85258e-18	3.5456e-18	6	63026666	63065833	9316
SL4.0ch04	3235000	3240000	SL4.0ch04	3275000	3280000	108	27.9444	26.4678	29.2262	30.5783	1.7104e-22	1.22719e-22	1.76682e-22	1.81871e-22	4	3236250	3275000	8385
SL4.0ch04	4215000	4220000	SL4.0ch04	4255000	4260000	104	35.2528	32.5364	48.7295	38.3686	3.59401e-14	3.13717e-14	1.3266e-08	4.22525e-14	3	4215833	4255833	3727
SL4.0ch04	55390000	55395000	SL4.0ch04	55430000	55435000	149	25.7749	23.3442	28.5473	30.8817	0	0	0	0	10	55392000	55436000	9618
SL4.0ch04	53435000	53440000	SL4.0ch04	53470000	53475000	134	50.5349	53.2647	60.9546	45.3993	2.65112e-12	4.32296e-12	4.73001e-12	2.82469e-19	1	53437500	53472500	0
SL4.0ch04	1360000	1365000	SL4.0ch04	1395000	1400000	134	41.8922	38.3783	42.5846	40.1245	2.28219e-19	8.55177e-28	3.81616e-19	2.82469e-19	4	1357500	1396250	5154
SL4.0ch04	5105000	5110000	SL4.0ch04	5155000	5160000	129	30.7916	28.8178	27.1999	36.9026	6.23734e-34	6.90619e-34	6.80104e-34	6.71163e-25	14	5105714	5159642	15374
SL4.0ch04	61525000	61530000	SL4.0ch04	61560000	61565000	128	48.0381	31.7089	39.2314	36.007	5.88314e-17	8.7464e-25	8.7254e-17	1.98911e-24	6	61523333	61563333	5893
SL4.0ch04	52780000	52785000	SL4.0ch04	52825000	52830000	128	32.3698	28.918	41.0868	26.916	1.64683e-24	2.51195e-33	8.7254e-17	3.06093e-33	4	52782500	52825000	7500
SL4.0ch04	60600000	60605000	SL4.0ch04	60635000	60640000	122	38.8532	35.2234	33.2972	41.6863	9.47622e-22	5.91275e-22	1.26885e-21	1.27412e-14	3	60599166	60635833	3728
SL4.0ch04	1510000	1515000	SL4.0ch04	1545000	1550000	121	40.2467	40.317	41.049	45.533	2.28562e-14	2.50588e-14	3.79003e-14	2.71106e-14	2	1512500	1550000	2500
SL4.0ch04	56610000	56620000	SL4.0ch04	56660000	56670000	116	46.3871	50.084	62.5965	43.2644	1.82356e-12	4.41271e-07	0.00577352	2.2834e-12	1	56615000	56665000	0
SL4.0ch04	31770000	31780000	SL4.0ch04	31880000	31890000	124	57.4557	60.6099	56.8549	75.5216	3.99064e-09	3.68671e-09	4.89212e-09	0.000294036	3	31771666	31891666	13744
SL4.0ch04	6750000	6760000	SL4.0ch04	6800000	6810000	151	74.4499	78.5461	76.0737	87.031	3.20574e-10	0.000137554	3.86005e-10	0.000177306	1	6755000	6805000	0
SL4.0ch04	44810000	44820000	SL4.0ch04	44870000	44880000	118	63.8467	57.9817	63.1332	53.8132	0.00190611	1.443e-07	0.00292025	1.8241e-07	2	44810000	44875000	5000
SL4.0ch04	63190000	63200000	SL4.0ch04	63280000	63290000	117	61.5952	57.5623	76.3715	65.9494	0.00268815	2.55998e-07	0.00414033	0.00402935	1	63195000	63285000	0
SL4.0ch04	46810000	46820000	SL4.0ch04	46860000	46870000	116	58.0347	57.4247	56.0203	64.3925	4.45971e-07	4.41271e-07	5.75511e-07	0.00562508	1	46815000	46865000	0
SL4.0ch04	42640000	42650000	SL4.0ch04	42690000	42700000	113	52.6933	53.4262	68.679	42.2956	2.24271e-06	2.31641e-06	0.0151263	2.28131e-11	1	42645000	42695000	0
SL4.0ch04	38570000	38580000	SL4.0ch04	38750000	38760000	111	55.8832	47.4915	55.1523	48.6992	6.29849e-06	7.37126e-11	8.68923e-06	1.01683e-10	5	38585000	38753000	20100
SL4.0ch04	38750000	38760000	SL4.0ch04	38820000	38830000	108	38.8444	49.7564	62.5745	63.337	1.32607e-15	2.93822e-05	0.0617692	0.0596028	2	38755000	38835000	10000
SL4.0ch04	52130000	52140000	SL4.0ch04	52220000	52230000	99	38.9016	45.8252	53.2838	49.2469	3.1763e-07	2.92852e-07	0.00213316	0.0020439	2	52135000	52220000	5000
SL4.0ch04	5740000	5750000	SL4.0ch04	5850000	5860000	99	49.7613	46.0943	47.4372	55.2145	0.00132714	2.92852e-07	3.72252e-07	0.0020439	1	5745000	5855000	0
SL4.0ch04	33250000	33260000	SL4.0ch04	33440000	33450000	98	41.9022	39.2139	43.1276	35.5728	5.80536e-07	5.45913e-07	6.95616e-07	1.01097e-11	4	33252500	33452500	12748
SL4.0ch04	4210000	4220000	SL4.0ch04	4310000	4320000	98	45.8163	45.3788	55.727	50.9199	5.80536e-07	5.45913e-07	0.00315804	0.00302597	1	4215000	4315000	0
SL4.0ch04	28040000	28050000	SL4.0ch04	28220000	28230000	97	39.4113	43.4555	49.4077	45.5008	1.07464e-06	1.0058e-06	0.00464403	1.28895e-06	1	28045000	28225000	0
SL4.0ch04	37810000	37820000	SL4.0ch04	37920000	37930000	92	45.0593	46.9228	52.2901	60.7379	1.80186e-05	1.86562e-05	0.0263303	0.0254839	3	37815000	37935000	10000
SL4.0ch04	6280000	6290000	SL4.0ch04	6450000	6460000	92	44.2045	46.9734	50.4424	50.5616	1.80186e-05	1.86562e-05	0.0263303	0.0254839	3	6285000	6455000	20000
SL4.0ch04	31900000	31910000	SL4.0ch04	32020000	32030000	88	42.5998	41.7589	41.9559	45.1115	0.000138952	0.000154236	0.000185457	0.000188707	2	31905000	32030000	5000
SL4.0ch04	19580000	19590000	SL4.0ch04	19760000	19770000	87	36.1022	35.0481	36.0357	34.6397	5.53287e-08	4.81233e-08	6.22955e-08	6.17311e-08	2	19590000	19765000	5000
SL4.0ch04	7120000	7130000	SL4.0ch04	7170000	7180000	86	39.9122	41.8896	46.4904	46.7051	0.000363492	0.000414667	0.000501506	0.000499031	1	7125000	7175000	0
SL4.0ch04	14990000	15000000	SL4.0ch04	15220000	15230000	85	40.4915	36.8809	41.2488	46.5527	0.000567209	1.96528e-07	0.000802591	0.000794161	1	14995000	15225000	0
SL4.0ch04	52280000	52290000	SL4.0ch04	52340000	52350000	83	40.7431	39.3143	43.1296	45.5018	0.00132746	0.00160685	0.00194039	0.00197714	1	52285000	52345000	0
SL4.0ch04	47270000	47280000	SL4.0ch04	47470000	47480000	78	43.5663	34.4569	33.3656	41.3227	0.00918622	1.95132e-05	2.48324e-05	0.0151553	2	47275000	47470000	5000
SL4.0ch04	15290000	15300000	SL4.0ch04	15390000	15400000	78	33.4741	33.6144	45.4128	27.0887	2.01634e-05	1.95132e-05	0.0148521	4.55483e-09	1	15295000	15395000	0
SL4.0ch04	4350000	4360000	SL4.0ch04	4620000	4630000	74	25.4813	27.259	26.7611	33.0332	8.21167e-08	8.81171e-08	1.09228e-07	0.000241011	1	4355000	4625000	0
SL4.0ch04	12200000	12210000	SL4.0ch04	12480000	12490000	70	30.1491	30.4164	28.893	32.2104	1.70199e-06	1.8567e-06	2.33158e-06	0.00192215	2	12200000	12480000	7071
SL4.0ch04	53160000	53170000	SL4.0ch04	53230000	53240000	69	19.1868	22.1706	27.9641	36.0765	3.19645e-14	9.2839e-10	4.85567e-06	0.00311018	1	53165000	53235000	0
SL4.0ch04	15490000	15500000	SL4.0ch04	15720000	15730000	68	28.7403	25.4226	24.6355	33.8985	7.14823e-06	7.75632e-06	9.91501e-06	0.00493365	1	15495000	15725000	0
SL4.0ch04	38440000	38450000	SL4.0ch04	39000000	39010000	59	18.5791	20.1746	22.9434	24.0226	2.0339e-09	5.68915e-06	5.43902e-06	5.10171e-06	7	38433571	39005000	21092
SL4.0ch04	14150000	14160000	SL4.0ch04	14300000	14310000	58	21.6356	26.6479	30.9054	23.8362	9.65626e-06	0.00359258	0.00438652	1.12755e-05	1	14155000	14305000	0
SL4.0ch04	24320000	24330000	SL4.0ch04	24710000	24720000	56	20.9565	20.2681	19.5564	18.6401	4.26267e-05	5.363e-05	5.50384e-08	5.23258e-08	6	24326666	24701666	13438
SL4.0ch04	6030000	6040000	SL4.0ch04	6550000	6560000	55	26.9002	24.8997	30.1998	28.423	0.0126408	0.0159569	0.0185794	0.0185054	2	6025000	6555000	10000
SL4.0ch04	8680000	8690000	SL4.0ch04	9000000	9010000	53	8.87469	13.6058	9.62807	12.6443	9.10025e-18	7.2806e-10	2.89824e-17	5.3821e-10	1	8685000	9005000	0
SL4.0ch04	38410000	38420000	SL4.0ch04	39000000	39010000	52	22.1453	17.3742	20.2417	22.967	0.000663193	2.70704e-06	0.000899637	0.000843901	1	38415000	39005000	0
SL4.0ch04	20960000	20970000	SL4.0ch04	21220000	21230000	52	25.8019	25.2423	26.3404	30.5118	0.0432847	0.0582653	0.0668627	0.066254	2	20965000	21230000	5000
SL4.0ch04	14130000	14140000	SL4.0ch04	14370000	14380000	49	18.4687	22.9202	22.8777	16.9569	2.20693e-05	0.00518136	0.00552341	2.88775e-05	1	14135000	14375000	0
SL4.0ch04	33240000	33250000	SL4.0ch04	33670000	33680000	48	23.2217	19.3774	20.0217	19.2184	0.0069154	7.52296e-05	0.0096464	6.46455e-05	1	33245000	33675000	0
SL4.0ch04	13110000	13120000	SL4.0ch04	14120000	14130000	46	16.2768	12.2044	8.46734	15.4744	0.000232926	1.80091e-09	1.48953e-12	1.07016e-06	3	13115000	14125000	10000
SL4.0ch04	57310000	57320000	SL4.0ch04	57500000	57510000	43	19.3704	17.0148	15.8749	15.6512	0.0019643	0.00285414	0.00286346	0.00263037	1	57315000	57505000	0
SL4.0ch04	21340000	21350000	SL4.0ch04	21580000	21590000	43	16.7859	15.4364	17.629	13.9861	0.0019643	2.40301e-05	0.00286346	1.95194e-05	1	21345000	21585000	0
SL4.0ch04	32720000	32730000	SL4.0ch04	33230000	33240000	41	17.1066	17.8425	17.4557	16.9399	0.00710374	0.0103839	0.0105424	0.00969636	3	32728333	33238333	7454
SL4.0ch04	34500000	34510000	SL4.0ch04	36190000	36200000	40	13.8047	10.6025	8.72222	11.0745	0.000189277	2.1564e-06	6.52875e-09	1.60855e-06	6	34511666	36183333	15724
SL4.0ch04	2940000	2950000	SL4.0ch04	3500000	3510000	40	10.0014	11.424	12.1312	10.9082	8.18926e-07	2.1564e-06	1.99343e-06	1.60855e-06	1	2945000	3505000	0
SL4.0ch04	20020000	20030000	SL4.0ch04	20590000	20600000	37	17.2156	14.5693	13.5375	15.8713	0.0618656	0.00342148	0.00326861	0.0878234	2	20030000	20595000	5000
SL4.0ch04	34510000	34520000	SL4.0ch04	35150000	35160000	35	11.1733	11.1166	9.71899	13.5085	0.000136215	0.000330462	3.23569e-06	0.0129275	2	34515000	35160000	5000
SL4.0ch04	3490000	3500000	SL4.0ch04	4620000	4630000	35	7.8	9.19055	8.13698	12.2047	4.62639e-09	3.01163e-06	3.23569e-06	0.000249613	1	3495000	4625000	0
SL4.0ch04	44890000	44900000	SL4.0ch04	46640000	46650000	32	6.15297	6.20356	8.50094	6.07495	1.40673e-09	6.11775e-09	9.18926e-05	5.27278e-09	1	44895000	46645000	0
SL4.0ch04	33240000	33250000	SL4.0ch04	34500000	34510000	32	13.1786	12.0129	15.0464	10.4938	0.0542924	0.00437763	0.0787467	0.00335164	2	33240000	34510000	7071
SL4.0ch04	8660000	8670000	SL4.0ch04	8970000	8980000	30	4.42284	6.72809	8.49588	4.72702	1.61769e-10	1.16485e-05	0.000688233	8.67678e-10	1	8665000	8975000	0
SL4.0ch04	34780000	34790000	SL4.0ch04	36190000	36200000	29	9.92657	7.91309	7.49478	7.97009	0.0197971	0.00189268	4.32594e-05	0.00145054	3	34785000	36185000	10000
SL4.0ch04	32720000	32730000	SL4.0ch04	34500000	34510000	28	8.58845	8.53838	9.12816	8.45078	0.00176631	0.00470854	0.00447424	0.00372901	3	32728333	34508333	7454
SL4.0ch04	17640000	17650000	SL4.0ch04	20030000	20040000	25	5.62563	5.02573	4.85105	4.99858	3.14207e-05	0.000143983	3.54642e-06	0.000108688	1	17645000	20035000	0
SL4.0ch04	8740000	8750000	SL4.0ch04	9020000	9030000	25	0.555207	0.635739	0.621705	0.618938	2.09572e-18	1.83618e-17	1.46132e-17	2.08137e-17	1	8745000	9025000	0
SL4.0ch04	14120000	14130000	SL4.0ch04	16850000	16860000	24	2.4862	4.67485	7.87093	5.08416	1.14209e-11	1.43638e-05	0.0952849	0.000370656	2	14125000	16860000	5000
SL4.0ch04	36190000	36200000	SL4.0ch04	38420000	38430000	20	4.41312	5.04022	6.02041	3.86331	0.000648226	0.0346315	0.0379673	0.00014128	2	36190000	38430000	7071
SL4.0ch04	13110000	13120000	SL4.0ch04	16870000	16880000	19	4.23991	3.75066	3.38971	3.87211	0.00220092	0.000892626	0.000958885	0.000612993	1	13115000	16875000	0
SL4.0ch04	13100000	13110000	SL4.0ch04	20040000	20050000	14	2.27978	1.44867	1.8258	1.57832	0.00165175	0.000110834	0.00152212	0.000132133	1	13105000	20045000	0
SL4.0ch04	51430000	51440000	SL4.0ch04	51550000	51560000	118	56.3875	48.036	68.6906	53.024	1.47161e-07	3.04649e-13	0.00292025	1.8241e-07	2	51435000	51565000	10000
SL4.0ch04	51630000	51640000	SL4.0ch04	51680000	51690000	120	65.8838	59.7462	75.2963	48.6073	0.000935534	4.39094e-08	0.00140411	8.7673e-14	1	51635000	51685000	0
SL4.0ch04	51940000	51950000	SL4.0ch04	52030000	52040000	118	49.9461	47.0102	56.7486	62.781	1.47161e-07	3.04649e-13	1.82612e-07	0.00286665	3	51938333	52041666	13744
SL4.0ch04	28670000	28680000	SL4.0ch04	28780000	28790000	122	54.2171	50.1799	55.5011	58.2545	1.40395e-08	1.29597e-08	1.66787e-08	1.67966e-08	3	28671666	28791666	7453
SL4.0ch04	6140000	6150000	SL4.0ch04	6200000	6210000	122	63.5317	58.6324	65.7512	70.9257	0.000446624	1.29597e-08	0.000662781	0.000647055	2	6145000	6200000	5000
SL4.0ch04	11840000	11850000	SL4.0ch04	11910000	11920000	125	56.1474	60.0839	74.9655	74.5017	2.11127e-09	1.99255e-09	0.000198891	0.000195039	1	11845000	11915000	0
SL4.0ch04	48410000	48420000	SL4.0ch04	48500000	48510000	128	55.6845	61.7655	74.5686	60.8991	3.10165e-10	4.24111e-05	5.65395e-05	3.79871e-10	4	48407500	48505000	10308
SL4.0ch04	52660000	52670000	SL4.0ch04	52710000	52720000	184	87.9016	78.315	78.0518	92.9286	2.42954e-11	2.31293e-11	2.94624e-11	2.70613e-11	3	52668333	52721666	7454
SL4.0ch04	46900000	46910000	SL4.0ch04	46960000	46970000	173	84.6205	79.8561	81.1249	81.3166	8.55843e-09	8.31444e-09	1.11178e-08	1.0032e-08	2	46905000	46960000	5000
SL4.0ch04	42460000	42470000	SL4.0ch04	42550000	42560000	155	85.5184	76.4233	80.0064	68.2195	2.8554e-05	2.55512e-11	3.88991e-05	3.42857e-11	2	42465000	42565000	10000
SL4.0ch04	52860000	52870000	SL4.0ch04	52950000	52960000	141	49.22	47.4028	59.168	54.6113	3.24621e-14	3.33735e-22	3.99465e-14	4.06376e-14	2	52855000	52955000	10000
SL4.0ch04	42370000	42380000	SL4.0ch04	42460000	42470000	136	71.1944	67.6133	56.2862	66.5266	1.07076e-06	1.05565e-06	1.62065e-12	1.41146e-06	1	42375000	42465000	0
SL4.0ch04	57300000	57310000	SL4.0ch04	57350000	57360000	128	70.7643	61.8689	61.7399	71.6259	4.01016e-05	4.24111e-05	5.65395e-05	5.55968e-05	1	57305000	57355000	0
SL4.0ch05	62815000	62820000	SL4.0ch05	62860000	62865000	69	29.5492	25.2729	25.1485	26.2663	1.99276e-06	1.59434e-06	2.4655e-06	2.33744e-06	5	62822500	62862500	11180
SL4.0ch05	660000	665000	SL4.0ch05	695000	700000	87	27.6461	28.6413	31.7756	28.1217	7.54896e-13	5.42868e-13	4.12383e-08	7.54899e-13	4	661250	697500	8004
SL4.0ch05	5545000	5550000	SL4.0ch05	5580000	5585000	97	35.5498	26.4888	33.18	26.2077	1.43708e-11	2.31895e-17	1.85076e-11	3.3281e-17	7	5543214	5585357	8330
SL4.0ch05	1040000	1045000	SL4.0ch05	1075000	1080000	108	40.7596	38.7071	39.9338	45.4734	5.22702e-10	6.80152e-16	7.42929e-10	6.65681e-10	6	1031666	1077500	14744
SL4.0ch05	8075000	8080000	SL4.0ch05	8110000	8115000	112	33.7745	29.5164	32.7927	33.4199	1.94865e-17	1.1499e-24	2.52168e-17	2.2576e-17	7	8071071	8112500	6429
SL4.0ch05	5475000	5480000	SL4.0ch05	5515000	5520000	65	32.5108	26.4871	20.7599	36.4649	0.00921721	2.36866e-05	2.47217e-08	0.0128867	2	5482500	5522500	7071
SL4.0ch05	58240000	58245000	SL4.0ch05	58350000	58355000	64	23.5857	20.6996	18.9296	32.5516	4.7215e-08	4.06114e-08	1.35987e-11	0.0191327	3	58245833	58354166	3728
SL4.0ch05	11480000	11485000	SL4.0ch05	11565000	11570000	64	16.9074	18.2168	20.1438	33.6209	1.2667e-11	1.01719e-11	5.73909e-08	0.0191327	3	11475833	11569166	6872
SL4.0ch05	17395000	17400000	SL4.0ch05	17430000	17435000	63	9.25797	9.24964	6.69497	8.68563	1.29672e-24	9.13863e-25	3.11793e-30	5.10297e-25	5	17398500	17443500	29275
SL4.0ch05	7330000	7335000	SL4.0ch05	7380000	7385000	62	18.9255	21.4851	36.4622	29.8624	1.03269e-10	2.16444e-07	0.0428756	0.000231558	3	7335833	7380833	3727
SL4.0ch05	10095000	10100000	SL4.0ch05	10140000	10145000	61	32.8543	30.3713	35.3346	34.2345	0.0429493	0.000281687	0.0622377	0.0596807	3	10104166	10145833	7454
SL4.0ch05	55210000	55215000	SL4.0ch05	55285000	55290000	60	12.2506	11.2853	11.038	12.9433	7.5087e-18	8.04046e-18	7.4567e-18	1.46683e-13	7	55213214	55286071	12637
SL4.0ch05	4755000	4760000	SL4.0ch05	4790000	4795000	60	23.4562	18.9026	23.6149	20.3128	1.21482e-06	6.22092e-10	1.51748e-06	1.54842e-06	2	4755000	4792500	2500
SL4.0ch05	4380000	4385000	SL4.0ch05	4420000	4425000	60	24.6785	24.9671	26.2426	24.1292	0.000583566	0.000498966	0.000740758	1.54842e-06	1	4382500	4422500	0
SL4.0ch05	20210000	20215000	SL4.0ch05	20245000	20250000	59	15.9038	25.7636	13.8846	30.5234	2.17055e-09	0.000870539	4.81199e-13	0.00129464	1	20212500	20247500	0
SL4.0ch05	41815000	41820000	SL4.0ch05	41870000	41875000	58	24.6614	20.3656	22.3338	22.6402	0.00172656	5.11813e-06	7.0315e-06	7.16659e-06	6	41823333	41870833	10961
SL4.0ch05	20445000	20450000	SL4.0ch05	20495000	20500000	58	25.2529	24.0545	30.1875	29.0663	0.00172656	5.11813e-06	0.00221126	0.00218578	5	20440500	20496500	8062
SL4.0ch05	13045000	13050000	SL4.0ch05	13095000	13100000	58	23.6616	22.8902	29.7576	27.1543	5.64039e-06	5.11813e-06	0.00221126	0.00218578	6	13042500	13100833	9718
SL4.0ch05	58820000	58825000	SL4.0ch05	58860000	58865000	57	16.4638	24.0213	20.2149	26.1876	1.51382e-08	1.07638e-05	1.43617e-05	0.00364301	2	58820000	58857500	5590
SL4.0ch05	4500000	4505000	SL4.0ch05	4535000	4540000	57	22.9443	28.1533	26.5156	28.2733	1.15893e-05	0.00252113	0.0037179	0.00364301	1	4502500	4537500	0
SL4.0ch05	62905000	62910000	SL4.0ch05	62940000	62945000	56	14.5756	12.1813	16.5342	12.0203	1.77247e-11	2.39135e-15	4.37084e-08	2.32817e-15	1	62907500	62942500	0
SL4.0ch05	59900000	59905000	SL4.0ch05	59935000	59940000	56	11.6933	17.2422	19.9543	18.5587	2.73647e-15	3.14802e-08	2.96953e-05	4.30544e-08	3	59899166	59945833	13437
SL4.0ch05	55945000	55950000	SL4.0ch05	56000000	56005000	56	28.1027	26.6337	25.0931	23.2032	0.00474182	0.00419819	0.00616662	3.12694e-05	1	55947500	56002500	0
SL4.0ch05	52690000	52695000	SL4.0ch05	54865000	54870000	56	0.266556	0.445543	0.624696	1.89578	0	0	0	0	5	52686500	54870500	11402
SL4.0ch05	3755000	3760000	SL4.0ch05	3790000	3795000	56	13.7521	14.5494	18.3858	12.5864	1.77247e-11	1.61505e-11	4.37084e-08	1.97147e-11	4	3756250	3798750	6374
SL4.0ch05	2585000	2590000	SL4.0ch05	2620000	2625000	56	24.2039	19.9714	21.073	22.8655	2.39274e-05	2.20686e-05	2.96953e-05	3.12694e-05	2	2587500	2625000	2500
SL4.0ch05	12590000	12595000	SL4.0ch05	12670000	12675000	55	15.5751	15.7457	16.2737	16.1936	9.78132e-08	7.87612e-08	1.10948e-07	1.06869e-07	3	12594166	12674166	3727
SL4.0ch05	61150000	61155000	SL4.0ch05	61185000	61190000	54	24.3147	23.4013	27.64	21.5654	9.32762e-05	8.77045e-05	0.0158218	0.000123129	1	61152500	61187500	0
SL4.0ch05	39870000	39875000	SL4.0ch05	39930000	39935000	54	15.4778	14.844	20.0078	21.1609	1.69516e-10	1.60208e-10	0.000117279	0.000123129	3	39870833	39930833	3727
SL4.0ch05	22700000	22705000	SL4.0ch05	22745000	22750000	54	25.9221	22.2423	18.3943	21.1778	0.0120425	8.77045e-05	2.76489e-07	0.000123129	2	22700000	22747500	2500
SL4.0ch05	19550000	19555000	SL4.0ch05	19615000	19620000	54	25.0643	26.3441	29.3016	29.2758	0.0120425	0.0108667	0.0158218	0.0152921	2	19555000	19620000	3536
SL4.0ch05	58795000	58800000	SL4.0ch05	58860000	58865000	53	15.83	16.8783	20.5679	22.3278	5.60059e-07	4.88692e-07	0.000229165	0.000234685	1	58797500	58862500	0
SL4.0ch05	24305000	24310000	SL4.0ch05	24440000	24445000	53	22.6825	22.0656	26.084	26.2726	0.000179476	0.000168549	0.0245516	0.023984	2	24300000	24442500	7500
SL4.0ch05	6355000	6360000	SL4.0ch05	6405000	6410000	53	17.3557	14.479	13.3967	21.3743	5.60059e-07	4.93949e-10	6.0108e-10	0.000234685	3	6359166	6409166	3727
SL4.0ch05	58140000	58145000	SL4.0ch05	58175000	58180000	52	26.4485	19.984	25.512	18.535	0.0279031	0.000320095	0.0376705	1.50518e-06	3	58139166	58179166	3727
SL4.0ch05	53165000	53170000	SL4.0ch05	53240000	53245000	52	18.7284	18.5472	17.9864	16.7794	1.30118e-06	1.13254e-06	1.54861e-06	1.50518e-06	1	53167500	53242500	0
SL4.0ch05	22210000	22215000	SL4.0ch05	22295000	22300000	52	27.105	21.9868	24.2022	23.6057	0.0279031	0.000320095	0.000426555	0.000442266	4	22217500	22300000	5590
SL4.0ch05	8580000	8585000	SL4.0ch05	8655000	8660000	51	18.4459	17.6992	23.7731	12.8024	2.96231e-06	2.67679e-06	0.000808416	5.35195e-09	3	8582500	8655833	8333
SL4.0ch05	11500000	11505000	SL4.0ch05	11570000	11575000	51	22.3133	22.727	20.5998	29.9202	0.000633479	0.000597952	0.000808416	0.0554025	3	11504166	11574166	3727
SL4.0ch05	56770000	56775000	SL4.0ch05	56825000	56830000	51	17.9289	23.4527	24.1372	29.2547	2.96231e-06	0.000597952	0.000808416	0.0554025	3	56757500	56824166	15366
SL4.0ch05	65030000	65035000	SL4.0ch05	65070000	65075000	51	17.9209	18.9284	27.9264	13.9609	2.96231e-06	2.67679e-06	0.0559211	5.35195e-09	3	65032500	65077500	5000
SL4.0ch05	62755000	62760000	SL4.0ch05	62795000	62800000	51	27.8391	23	27.9722	22.0803	0.041678	0.000597952	0.0559211	0.000829204	2	62757500	62795000	2500
SL4.0ch05	38115000	38120000	SL4.0ch05	38150000	38155000	51	17.6716	22.1127	14.035	21.4835	2.96231e-06	0.000597952	5.31955e-09	0.000829204	1	38117500	38152500	0
SL4.0ch05	57810000	57815000	SL4.0ch05	57845000	57850000	50	28.2998	23.5913	23.0746	28.6263	0.0606888	0.00109271	0.00146034	0.0810231	2	57805000	57847500	7500
SL4.0ch05	51500000	51505000	SL4.0ch05	51555000	51560000	50	17.9657	18.3678	21.2884	20.9121	6.69248e-06	6.02272e-06	0.00146034	0.00150609	1	51502500	51557500	0
SL4.0ch05	23855000	23860000	SL4.0ch05	23900000	23905000	50	23.3275	23.9742	22.6009	14.5381	0.00115363	0.00109271	0.00146034	1.59376e-08	1	23857500	23902500	0
SL4.0ch05	20335000	20340000	SL4.0ch05	20420000	20425000	50	15.8412	17.2706	21.6512	16.6271	6.69248e-06	6.02272e-06	0.00146034	8.00449e-06	4	20335000	20430000	12748
SL4.0ch05	7200000	7205000	SL4.0ch05	7310000	7315000	50	24.6312	21.0871	27.4165	23.7547	0.0606888	0.00109271	0.0820307	0.00150609	10	7197500	7302500	20616
SL4.0ch05	43165000	43170000	SL4.0ch05	43260000	43265000	49	13.3603	13.2547	16.2238	16.5696	3.90041e-08	3.85758e-08	1.86735e-05	1.80744e-05	1	43167500	43262500	0
SL4.0ch05	13445000	13450000	SL4.0ch05	13520000	13525000	49	24.3438	20.9288	16.1122	23.5375	0.00203524	0.00195704	1.86735e-05	0.00271334	2	13450000	13522500	2500
SL4.0ch05	19165000	19170000	SL4.0ch05	19320000	19325000	48	18.3611	17.1069	14.8348	22.3934	3.38703e-05	3.07721e-05	1.20257e-07	0.00470418	4	19170000	19315000	12748
SL4.0ch05	57845000	57850000	SL4.0ch05	57885000	57890000	47	21.6545	17.4543	19.4297	16.5266	0.0059133	6.48852e-05	8.61117e-05	8.39497e-05	3	57845833	57890833	3727
SL4.0ch05	57195000	57200000	SL4.0ch05	57260000	57265000	47	18.1985	19.057	13.5616	21.979	7.22967e-05	6.48852e-05	3.18539e-07	0.00804738	2	57207500	57262500	10000
SL4.0ch05	39935000	39940000	SL4.0ch05	39985000	39990000	47	22.6211	20.6888	16.5009	24.1914	0.0059133	0.00590642	8.61117e-05	0.00804738	1	39937500	39987500	0
SL4.0ch05	30900000	30905000	SL4.0ch05	30995000	31000000	47	16.9924	17.2551	21.7637	18.4313	7.22967e-05	6.48852e-05	0.00785138	8.39497e-05	1	30902500	30997500	0
SL4.0ch05	10525000	10530000	SL4.0ch05	10610000	10615000	47	8.82603	10.9119	21.7954	15.9782	2.6667e-13	3.68639e-10	0.00785138	8.39497e-05	1	10527500	10612500	0
SL4.0ch05	8305000	8310000	SL4.0ch05	8405000	8410000	47	15.0276	11.9798	12.3113	15.4653	2.82838e-07	3.68639e-10	3.92778e-10	3.38181e-07	7	8309642	8410357	13172
SL4.0ch05	425000	430000	SL4.0ch05	460000	465000	46	20.0571	17.8382	17.0611	19.0598	0.00985585	0.000137046	0.00018049	0.000175972	3	424166	460833	3728
SL4.0ch05	53855000	53860000	SL4.0ch05	53910000	53915000	46	18.5421	18.412	13.8797	23.0897	0.000150256	0.000137046	8.43774e-07	0.0133822	1	53857500	53912500	0
SL4.0ch05	955000	960000	SL4.0ch05	1030000	1035000	46	17.5098	15.5035	16.0237	9.42019	0.000150256	7.40551e-07	0.00018049	5.86112e-13	1	957500	1032500	0
SL4.0ch05	54170000	54175000	SL4.0ch05	54245000	54250000	44	18.2537	18.6271	20.8866	23.0024	0.000605214	0.000562929	0.0342846	0.0343495	2	54172500	54255000	7500
SL4.0ch05	27650000	27655000	SL4.0ch05	27700000	27705000	44	17.8391	19.3537	20.1555	17.4929	0.000605214	0.000562929	0.0342846	0.000721131	3	27657500	27709166	10541
SL4.0ch05	20505000	20510000	SL4.0ch05	20640000	20645000	44	16.6262	13.18	11.9279	11.9265	0.000605214	4.80502e-06	1.42002e-08	1.42178e-08	6	20504166	20640000	10034
SL4.0ch05	3210000	3215000	SL4.0ch05	4795000	4800000	44	1.21932	1.54887	9.84995	0.786413	0	0	1.42002e-08	0	8	3213750	4810000	13050
SL4.0ch05	29155000	29160000	SL4.0ch05	29300000	29305000	43	11.0436	10.3634	16.288	11.33	4.59292e-08	4.1914e-08	0.0014417	4.38161e-08	2	29155000	29302500	2500
SL4.0ch05	9870000	9875000	SL4.0ch05	10010000	10015000	43	14.1033	12.7525	15.7675	11.5892	1.1601e-05	1.19265e-05	0.0014417	4.38161e-08	2	9872500	10015000	2500
SL4.0ch05	5155000	5160000	SL4.0ch05	5245000	5250000	43	19.7009	20.0666	18.8131	23.6862	0.0388681	0.0404733	0.0014417	0.05284	3	5152500	5247500	5000
SL4.0ch05	50210000	50215000	SL4.0ch05	51745000	51750000	42	1.19051	1.1975	1.26197	0.159432	0	0	1.68559e-38	0	4	50211250	51743750	7289
SL4.0ch05	37030000	37035000	SL4.0ch05	37095000	37100000	42	16.8877	16.8715	16.5802	13.5531	0.002192	0.00207235	0.00277281	3.38875e-05	2	37035000	37097500	2500
SL4.0ch05	29490000	29495000	SL4.0ch05	29550000	29555000	41	10.6237	11.9235	15.2502	13.2117	4.16956e-07	3.79689e-07	7.35737e-05	7.88024e-05	1	29492500	29552500	0
SL4.0ch05	29085000	29090000	SL4.0ch05	29150000	29155000	41	10.7024	10.3795	17.5943	9.06704	4.16956e-07	3.79689e-07	0.00510667	6.57621e-10	2	29087500	29155000	2500
SL4.0ch05	22325000	22330000	SL4.0ch05	22400000	22405000	41	17.0883	15.4386	16.2634	14.8094	0.00398834	6.55589e-05	0.00510667	7.88024e-05	4	22322500	22401250	5154
SL4.0ch05	12690000	12695000	SL4.0ch05	12725000	12730000	41	12.4585	15.9646	18.337	12.0157	6.36691e-05	0.00385755	0.00510667	4.15744e-07	1	12692500	12727500	0
SL4.0ch05	51745000	51750000	SL4.0ch05	53560000	53565000	40	0.810487	1.45538	4.3724	0.316811	7.77648e-39	9.479e-36	1.55289e-18	1.25818e-37	5	51745500	53556500	6325
SL4.0ch05	31625000	31630000	SL4.0ch05	31690000	31695000	39	5.6944	11.2999	8.12075	14.5267	1.90786e-14	3.04183e-06	1.0486e-08	0.000383154	1	31627500	31692500	0
SL4.0ch05	24820000	24825000	SL4.0ch05	31920000	31925000	38	0.18488	0.141068	0.0906211	0.199904	5.89943e-36	6.13084e-35	5.54071e-35	8.9505e-35	1	24822500	31922500	0
SL4.0ch05	10200000	10205000	SL4.0ch05	10250000	10255000	38	2.98779	4.29491	7.94985	5.10976	4.89329e-23	7.77559e-17	3.66837e-08	7.95906e-14	4	10205000	10257500	23049
SL4.0ch05	11800000	11805000	SL4.0ch05	11850000	11855000	38	14.6528	14.1109	8.14553	14.4384	0.000658387	0.000678416	3.66837e-08	0.000811757	2	11802500	11850000	2500
SL4.0ch05	14775000	14780000	SL4.0ch05	14840000	14845000	37	17.256	16.6215	15.042	17.9838	0.033134	0.0345861	0.00163348	0.0421806	4	14776250	14848750	8839
SL4.0ch05	58135000	58140000	SL4.0ch05	58220000	58225000	36	9.9195	9.63506	13.7947	10.6606	5.99728e-05	4.48005e-07	0.00333424	6.51844e-05	1	58137500	58222500	0
SL4.0ch05	42170000	42175000	SL4.0ch05	42320000	42325000	36	11.1887	10.9576	11.7989	13.508	5.99728e-05	5.5553e-05	6.28954e-05	0.00332276	1	42172500	42322500	0
SL4.0ch05	30335000	30340000	SL4.0ch05	30425000	30430000	36	10.9656	11.8057	11.5851	14.3922	5.99728e-05	5.5553e-05	6.28954e-05	0.00332276	1	30337500	30427500	0
SL4.0ch05	29215000	29220000	SL4.0ch05	29295000	29300000	36	10.64	11.9868	13.1659	12.5599	5.99728e-05	5.5553e-05	0.00333424	0.00332276	2	29215000	29300000	3536
SL4.0ch05	27490000	27495000	SL4.0ch05	27540000	27545000	36	1.63676	6.5987	9.64226	5.30953	2.98661e-27	2.09041e-09	4.08317e-07	2.43876e-12	1	27492500	27542500	0
SL4.0ch05	11650000	11655000	SL4.0ch05	11860000	11865000	36	12.8072	9.38194	9.11434	11.9373	0.00269202	4.48005e-07	4.08317e-07	6.51844e-05	2	11652500	11857500	5000
SL4.0ch05	24495000	24500000	SL4.0ch05	24590000	24595000	34	8.9896	9.12685	11.7774	9.66686	4.477e-06	4.26961e-06	0.000371072	3.76175e-06	2	24497500	24590000	2500
SL4.0ch05	56495000	56500000	SL4.0ch05	56540000	56545000	33	10.1109	9.7966	11.944	7.19428	0.000799304	1.30126e-05	0.000862791	6.88246e-08	2	56500000	56542500	2500
SL4.0ch05	20435000	20440000	SL4.0ch05	20640000	20645000	33	10.5932	9.53042	8.12053	9.9626	0.000799304	1.30126e-05	1.23965e-05	0.000875191	1	20437500	20642500	0
SL4.0ch05	57585000	57590000	SL4.0ch05	57660000	57665000	32	13.4641	12.1779	12.5597	14.816	0.0301478	0.00176	0.0383063	0.0386123	2	57587500	57665000	2500
SL4.0ch05	56540000	56545000	SL4.0ch05	56710000	56715000	32	11.5008	8.11059	9.47434	8.74466	0.0017495	3.75316e-05	3.63472e-05	3.36835e-05	1	56542500	56712500	0
SL4.0ch05	22400000	22405000	SL4.0ch05	22465000	22470000	32	8.99593	8.90212	8.81405	11.826	3.78554e-05	3.75316e-05	3.63472e-05	0.00196684	1	22402500	22467500	0
SL4.0ch05	15315000	15320000	SL4.0ch05	15455000	15460000	32	10.7025	10.1516	10.4457	11.3388	0.0017495	0.00176	0.00193209	0.00196684	2	15320000	15465000	7906
SL4.0ch05	35865000	35870000	SL4.0ch05	40615000	40620000	31	0.48468	0.251466	0.310017	0.169244	5.05057e-26	5.16527e-25	4.35014e-25	7.04317e-25	1	35867500	40617500	0
SL4.0ch05	25255000	25260000	SL4.0ch05	25325000	25330000	31	8.25197	12.3803	11.045	12.1978	0.000103774	0.00374459	0.0041464	0.00422067	1	25257500	25327500	0
SL4.0ch05	18805000	18810000	SL4.0ch05	19135000	19140000	31	9.35321	8.57308	11.3601	8.15997	0.000103774	0.000103774	0.0041464	9.67631e-05	3	18807500	19142500	11180
SL4.0ch05	15220000	15225000	SL4.0ch05	15315000	15320000	30	12.1412	11.2853	9.4478	11.7906	0.00736536	0.00788624	0.000279921	0.00886211	2	15225000	15312500	5590
SL4.0ch05	8460000	8465000	SL4.0ch05	8680000	8685000	30	9.38798	8.79783	11.3022	11.3217	0.000275575	0.000283164	0.00857187	0.00886211	1	8462500	8682500	0
SL4.0ch05	53225000	53230000	SL4.0ch05	53380000	53385000	29	8.01404	9.30052	8.50971	11.0313	0.000697242	0.000729273	0.000715128	0.017497	1	53227500	53382500	0
SL4.0ch05	54085000	54090000	SL4.0ch05	54170000	54175000	28	8.20267	8.14749	6.90665	8.99176	0.001698	0.00180051	4.14455e-05	0.00173847	1	54087500	54172500	0
SL4.0ch05	50525000	50530000	SL4.0ch05	51635000	51640000	28	0.100966	0.234707	0.154773	0.0696342	5.661e-22	5.46874e-21	4.966e-21	6.39248e-21	5	50522500	51634500	19849
SL4.0ch05	50505000	50510000	SL4.0ch05	51615000	51620000	28	0.356384	1.01195	1.34434	1.10692	5.661e-22	5.46874e-21	4.4213e-20	6.39248e-21	4	50507500	51615000	7500
SL4.0ch05	31350000	31355000	SL4.0ch05	31465000	31470000	28	0.295403	1.64716	1.99731	1.4677	5.661e-22	8.27511e-18	2.52567e-15	4.97044e-20	2	31350000	31467500	2500
SL4.0ch05	33740000	33745000	SL4.0ch05	34170000	34175000	27	5.50622	5.80306	7.05382	6.0762	2.59528e-06	3.50931e-06	0.000128215	2.30042e-06	3	33742500	34177500	11180
SL4.0ch05	54085000	54090000	SL4.0ch05	56300000	56305000	26	0.263546	0.404305	0.190158	0.241796	2.39203e-19	2.26343e-18	2.06571e-18	2.56372e-18	3	54092500	56305833	6009
SL4.0ch05	39870000	39875000	SL4.0ch05	39990000	39995000	26	6.86057	7.15065	8.67269	7.14697	0.000368311	0.000544444	0.00968521	0.000364663	2	39872500	39990000	2500
SL4.0ch05	14240000	14245000	SL4.0ch05	14485000	14490000	26	5.88087	6.94758	8.70215	6.3983	9.6003e-06	0.000544444	0.00968521	0.000364663	1	14242500	14487500	0
SL4.0ch05	50330000	50335000	SL4.0ch05	52155000	52160000	24	0.644686	0.632371	0.385226	0.959226	8.68342e-17	7.82556e-16	6.98421e-16	8.25417e-16	1	50332500	52157500	0
SL4.0ch05	14785000	14790000	SL4.0ch05	14905000	14910000	24	8.1567	8.45762	9.75257	8.92077	0.0354038	0.0395171	0.0405965	0.0394786	2	14782500	14912500	7071
SL4.0ch05	10515000	10520000	SL4.0ch05	18365000	18370000	24	0.13656	0.219344	0.200151	1.68624	8.68342e-17	7.82556e-16	6.98421e-16	2.16265e-13	2	10510000	18367500	7500
SL4.0ch05	6030000	6035000	SL4.0ch05	6115000	6120000	24	6.11131	6.33746	5.28091	6.2112	0.000114792	0.00386347	0.000111595	0.000112714	1	6032500	6117500	0
SL4.0ch05	2830000	2835000	SL4.0ch05	4785000	4790000	24	0.535733	0.479263	2.13645	0.449869	8.68342e-17	7.82556e-16	2.0836e-11	8.25417e-16	1	2832500	4787500	0
SL4.0ch05	53925000	53930000	SL4.0ch05	54270000	54275000	22	6.25169	5.64846	6.18877	5.52155	0.0156177	0.00170144	0.00117539	0.0011697	1	53927500	54272500	0
SL4.0ch05	50540000	50545000	SL4.0ch05	51650000	51655000	22	0.277427	1.11331	0.648777	0.509391	2.6599e-14	2.45714e-13	2.08251e-13	2.26561e-13	1	50542500	51652500	0
SL4.0ch05	41875000	41880000	SL4.0ch05	42165000	42170000	22	6.52365	4.8342	5.12276	5.229	0.0156177	7.34752e-05	0.00117539	0.0011697	1	41877500	42167500	0
SL4.0ch05	19360000	19365000	SL4.0ch05	47290000	47295000	21	0.0139331	0.0143737	0.0288201	0.00883538	4.3379e-13	3.88547e-12	3.32666e-12	3.50434e-12	1	19362500	47292500	0
SL4.0ch05	12815000	12820000	SL4.0ch05	12970000	12975000	21	3.47399	5.44018	5.55575	5.84039	6.78895e-06	0.00497542	0.00345744	0.00348584	1	12817500	12972500	0
SL4.0ch05	52815000	52820000	SL4.0ch05	54430000	54435000	19	0.451433	0.533938	1.50692	0.692423	9.88461e-11	8.40052e-10	8.41918e-10	7.62533e-10	3	52819166	54425833	6872
SL4.0ch05	50205000	50210000	SL4.0ch05	53550000	53555000	19	0.255888	0.377589	1.25682	0.181418	9.88461e-11	8.40052e-10	7.19685e-10	7.62533e-10	4	50210000	53555000	10607
SL4.0ch05	51835000	51840000	SL4.0ch05	52390000	52395000	18	1.57919	1.56271	1.77569	1.32253	2.73887e-09	6.9571e-09	2.14314e-07	7.46369e-09	1	51837500	52392500	0
SL4.0ch05	22360000	22365000	SL4.0ch05	44350000	44355000	18	0.0290086	0.0272766	0.0168218	0.0239556	1.36467e-09	1.14615e-08	9.82417e-09	1.00972e-08	1	22362500	44352500	0
SL4.0ch05	40870000	40875000	SL4.0ch05	52590000	52595000	17	0.547147	0.508072	0.451868	0.701964	1.76669e-08	1.48065e-07	1.27546e-07	1.27159e-07	1	40872500	52592500	0
SL4.0ch05	45345000	45350000	SL4.0ch05	49430000	49435000	16	0.55398	0.471346	0.764712	0.94324	2.16509e-07	1.78505e-06	1.54013e-06	1.49533e-06	1	45347500	49432500	0
SL4.0ch05	53935000	53940000	SL4.0ch05	56145000	56150000	15	0.402679	0.358651	0.340628	0.264083	2.50425e-06	2.06332e-05	1.72572e-05	1.67369e-05	1	53937500	56147500	0
SL4.0ch05	31915000	31920000	SL4.0ch05	48520000	48525000	15	0.0298981	0.046781	0.0259102	0.162736	2.50425e-06	2.06332e-05	1.72572e-05	1.67369e-05	1	31917500	48522500	0
SL4.0ch05	50285000	50290000	SL4.0ch05	52350000	52355000	13	0.889563	0.583799	0.859252	0.205375	0.000261678	0.00203143	0.00165958	0.00158602	1	50287500	52352500	0
SL4.0ch05	50170000	50175000	SL4.0ch05	51705000	51710000	13	0.921351	1.07627	0.713106	1.23872	0.000261678	0.00203143	0.00165958	0.00158602	1	50172500	51707500	0
SL4.0ch05	12990000	12995000	SL4.0ch05	13985000	13990000	13	0.238547	0.30127	0.26902	0.512549	0.000261678	0.00203143	0.00165958	0.00158602	1	12992500	13987500	0
SL4.0ch05	13860000	13865000	SL4.0ch05	13930000	13935000	21	4.86662	6.01968	5.81225	4.79837	0.000172911	0.00497542	0.00345744	0.000175178	1	13862500	13932500	0
SL4.0ch05	31735000	31740000	SL4.0ch05	31825000	31830000	23	2.782	5.57673	6.18173	7.14802	5.0833e-09	0.000567459	0.00037578	0.00703586	1	31737500	31827500	0
SL4.0ch05	48075000	48080000	SL4.0ch05	48110000	48115000	27	1.47793	2.82093	1.50508	2.273	3.46801e-19	1.84348e-12	6.39389e-19	2.09603e-14	2	48075000	48112500	2500
SL4.0ch05	5130000	5135000	SL4.0ch05	5165000	5170000	28	8.96119	8.21992	7.66578	9.4654	0.001698	0.00180051	4.14455e-05	0.00173847	1	5132500	5167500	0
SL4.0ch05	12975000	12980000	SL4.0ch05	13035000	13040000	35	10.7849	9.6067	12.7038	10.7506	0.000147642	1.37842e-06	0.00644259	0.000158765	1	12977500	13037500	0
SL4.0ch05	30015000	30020000	SL4.0ch05	30110000	30115000	35	8.58	8.17966	8.39032	8.03239	1.4639e-06	1.37842e-06	1.26898e-06	1.20896e-06	1	30017500	30112500	0
SL4.0ch05	53215000	53220000	SL4.0ch05	53310000	53315000	41	8.1941	9.52132	8.69755	10.8198	9.57858e-10	8.39487e-10	7.78399e-10	4.15744e-07	1	53217500	53312500	0
SL4.0ch05	25875000	25880000	SL4.0ch05	25925000	25930000	47	22.1655	20.0355	20.2462	20.2794	0.0059133	0.00590642	0.00785138	0.00804738	3	25877500	25927500	11180
SL4.0ch05	59665000	59670000	SL4.0ch05	59730000	59735000	47	13.7128	14.0296	17.4679	20.4081	2.82838e-07	2.79489e-07	8.61117e-05	0.00804738	1	59667500	59732500	0
SL4.0ch05	41520000	41525000	SL4.0ch05	41600000	41605000	49	19.682	17.2172	18.7332	15.5884	0.00203524	1.38552e-05	1.86735e-05	1.80744e-05	3	41520833	41600833	3727
SL4.0ch05	2930000	2935000	SL4.0ch05	2965000	2970000	64	34.0756	31.5917	35.9579	29.5447	0.0137018	0.0146038	0.0195114	6.73057e-05	4	2932500	2973750	6250
SL4.0ch05	58375000	58380000	SL4.0ch05	58445000	58450000	64	28.1345	23.4716	34.3743	21.5763	5.42064e-05	4.06114e-08	0.0195114	6.2911e-08	6	58381666	58427500	20429
SL4.0ch05	62250000	62255000	SL4.0ch05	62285000	62290000	64	26.5386	26.6827	24.2566	34.7906	5.42064e-05	4.4806e-05	5.73909e-08	0.0191327	2	62252500	62290000	2500
SL4.0ch05	60830000	60835000	SL4.0ch05	60865000	60870000	64	30.0761	29.7833	29.3835	32.2861	5.42064e-05	4.4806e-05	6.88494e-05	0.0191327	7	60826071	60868214	11294
SL4.0ch05	60400000	60405000	SL4.0ch05	60435000	60440000	65	23.3807	30.019	28.9076	28.7398	2.01562e-08	2.36866e-05	3.69465e-05	3.57473e-05	1	60402500	60437500	0
SL4.0ch05	31090000	31095000	SL4.0ch05	31130000	31135000	66	28.6194	26.3244	24.4958	27.5109	1.48879e-05	1.23106e-05	1.02588e-08	1.86631e-05	2	31092500	31130000	2500
SL4.0ch05	13470000	13475000	SL4.0ch05	13505000	13510000	66	8.58882	9.13926	7.53377	8.85638	5.93848e-27	4.50708e-27	7.65144e-33	2.23074e-27	3	13464166	13505833	11785
SL4.0ch05	1270000	1275000	SL4.0ch05	1310000	1315000	67	19.8884	21.4166	30.3519	19.9211	3.41051e-09	2.97412e-09	9.66151e-06	4.55893e-09	6	1270000	1312500	9014
SL4.0ch05	60265000	60270000	SL4.0ch05	60335000	60340000	66	16.9657	19.1815	30.2979	19.369	1.64151e-12	1.13681e-12	1.90475e-05	1.56615e-12	2	60265000	60335000	3536
SL4.0ch05	20665000	20670000	SL4.0ch05	20740000	20745000	67	25.9941	24.5879	28.4628	29.4695	7.68798e-06	2.97412e-09	9.66151e-06	9.42222e-06	6	20659166	20746666	19668
SL4.0ch05	5255000	5260000	SL4.0ch05	5290000	5295000	68	29.0671	30.8213	37.1837	24.3019	3.95498e-06	3.17548e-06	0.00354296	1.84721e-09	1	5257500	5292500	0
SL4.0ch05	64200000	64205000	SL4.0ch05	64235000	64240000	68	31.7842	35.7136	34.8598	34.5193	0.00247107	0.00263774	0.00354296	0.00347585	1	64202500	64237500	0
SL4.0ch05	39470000	39475000	SL4.0ch05	39530000	39535000	69	10.2876	9.81513	9.96657	13.664	6.07006e-24	1.87348e-29	5.85073e-24	8.07439e-19	5	39468500	39528500	7211
SL4.0ch05	5810000	5815000	SL4.0ch05	5845000	5850000	69	25.2389	25.3673	26.2183	23.4959	1.99276e-06	1.59434e-06	2.4655e-06	7.51158e-10	2	5810000	5845000	3536
SL4.0ch05	51355000	51360000	SL4.0ch05	51390000	51395000	68	28.9381	26.5176	29.3866	29.452	3.95498e-06	3.17548e-06	4.90772e-06	4.72789e-06	1	51357500	51392500	0
SL4.0ch05	61045000	61050000	SL4.0ch05	61080000	61085000	67	36.0978	30.8521	30.1549	35.9102	0.00391306	6.33208e-06	9.66151e-06	0.00545085	1	61047500	61082500	0
SL4.0ch05	3470000	3475000	SL4.0ch05	3505000	3510000	70	25.2101	24.7976	18.8991	32.387	1.00181e-06	7.90923e-07	1.51097e-14	0.00134236	1	3472500	3507500	0
SL4.0ch05	18710000	18715000	SL4.0ch05	18785000	18790000	70	24.8105	25.0453	28.3721	26.92	1.00181e-06	7.90923e-07	1.21542e-06	1.14667e-06	3	18709166	18787500	11666
SL4.0ch05	7595000	7600000	SL4.0ch05	7670000	7675000	70	22.0555	19.617	22.9336	30.1067	2.08681e-10	1.82894e-10	2.61862e-10	1.14667e-06	6	7591666	7679166	9754
SL4.0ch05	29335000	29340000	SL4.0ch05	29370000	29375000	70	33.1248	28.0477	27.2093	35.6179	0.000936959	7.90923e-07	1.21542e-06	0.00134236	2	29335000	29372500	2500
SL4.0ch05	1745000	1750000	SL4.0ch05	1780000	1785000	71	29.7915	30.5886	31.6905	29.767	4.8912e-07	3.82805e-07	0.000813886	5.52031e-07	4	1747500	1791250	11250
SL4.0ch05	63370000	63375000	SL4.0ch05	63405000	63410000	71	32.5904	28.058	31.4877	29.1591	0.000566796	3.82805e-07	0.000813886	5.52031e-07	4	63375000	63412500	5590
SL4.0ch05	48015000	48020000	SL4.0ch05	55565000	55570000	71	0.352463	0.37789	2.35129	0.195514	0	0	0	0	4	48017500	55561250	18750
SL4.0ch05	60470000	60475000	SL4.0ch05	60515000	60520000	72	32.7892	28.3468	33.6992	26.3739	0.000332589	1.80439e-07	0.000475836	2.60376e-07	1	60472500	60517500	0
SL4.0ch05	29605000	29610000	SL4.0ch05	29660000	29665000	72	26.0028	24.4551	23.5215	32.5941	2.33139e-07	2.65752e-11	3.88694e-11	0.000478143	1	29607500	29662500	0
SL4.0ch05	61585000	61590000	SL4.0ch05	61620000	61625000	73	26.6189	24.5627	24.2873	27.0441	1.10677e-07	9.88517e-12	1.42501e-11	1.22975e-07	12	61582500	61632083	18376
SL4.0ch05	3715000	3720000	SL4.0ch05	3750000	3755000	74	25.4692	28.1031	33.5077	25.3737	5.04794e-08	3.89947e-08	0.000158481	5.6727e-08	2	3715000	3752500	2500
SL4.0ch05	61655000	61660000	SL4.0ch05	61690000	61695000	72	26.8714	29.8078	26.6015	31.1059	2.33139e-07	1.80439e-07	2.80714e-07	0.000478143	2	61657500	61695000	2500
SL4.0ch05	5865000	5870000	SL4.0ch05	5900000	5905000	75	21.8875	29.9063	22.4114	38.5685	1.51149e-12	1.76821e-08	1.93547e-12	9.2466e-05	3	5860833	5902500	8333
SL4.0ch05	58465000	58470000	SL4.0ch05	58510000	58515000	74	36.8496	31.7038	35.7818	28.0265	0.00011276	0.000120344	0.000158481	5.6727e-08	4	58467500	58515000	5590
SL4.0ch05	11580000	11585000	SL4.0ch05	11625000	11630000	75	35.4058	29.3544	35.565	25.6256	6.40893e-05	1.76821e-08	9.11319e-05	2.55546e-08	2	11580000	11627500	2500
SL4.0ch05	10525000	10530000	SL4.0ch05	10565000	10570000	75	30.5989	25.7348	23.4063	32.1492	2.32558e-08	1.76821e-08	1.93547e-12	9.2466e-05	4	10528750	10567500	5154
SL4.0ch05	62385000	62390000	SL4.0ch05	62425000	62430000	77	30.9084	24.9871	39.0808	28.9492	4.59912e-09	3.53995e-09	0.0205046	5.10624e-09	3	62385833	62425833	3727
SL4.0ch05	62155000	62160000	SL4.0ch05	62190000	62195000	76	33.3564	33.8214	33.4787	39.7995	3.60914e-05	3.83763e-05	5.03131e-05	0.0280922	3	62159166	62195833	3728
SL4.0ch05	57155000	57160000	SL4.0ch05	57195000	57200000	79	35.4585	39.6264	41.0831	43.4218	6.07973e-06	0.00747955	0.00962766	0.00949007	2	57157500	57200000	2500
SL4.0ch05	64805000	64810000	SL4.0ch05	64840000	64845000	78	30.6837	28.2276	26.7317	32.8995	2.00951e-09	1.54078e-09	2.26746e-09	1.52495e-05	3	64807500	64847500	5000
SL4.0ch05	60335000	60340000	SL4.0ch05	60370000	60375000	78	20.5053	21.8571	18.5278	25.9106	6.6306e-14	5.7272e-14	1.04833e-18	2.211e-09	2	60335000	60370000	3536
SL4.0ch05	41755000	41760000	SL4.0ch05	41805000	41810000	78	37.1215	34.1302	39.8129	35.6366	1.10667e-05	1.14146e-05	0.0141092	1.52495e-05	8	41746875	41808750	10698
SL4.0ch05	3115000	3120000	SL4.0ch05	3150000	3155000	80	30.3992	30.0619	23.5263	38.3271	3.86806e-10	2.94478e-10	1.14962e-14	4.42066e-06	1	3117500	3152500	0
SL4.0ch05	63595000	63600000	SL4.0ch05	63630000	63635000	79	29.6739	27.9963	33.7969	28.1502	8.81543e-10	6.80748e-10	8.69037e-06	9.70541e-10	2	63597500	63635000	2500
SL4.0ch05	4825000	4830000	SL4.0ch05	4860000	4865000	81	30.2951	33.1537	31.3939	35.0184	1.68036e-10	1.79025e-06	2.50826e-06	2.3472e-06	5	4830500	4869500	7616
SL4.0ch05	4025000	4030000	SL4.0ch05	4060000	4065000	82	36.2545	34.3037	30.5501	38.9007	9.0531e-07	9.34792e-07	7.19429e-11	0.0027484	4	4027500	4065000	5590
SL4.0ch05	10880000	10885000	SL4.0ch05	10915000	10920000	81	34.3101	33.7867	34.2742	35.5998	1.72178e-06	1.79025e-06	2.50826e-06	2.3472e-06	1	10882500	10917500	0
SL4.0ch05	63665000	63670000	SL4.0ch05	63700000	63705000	80	31.5253	34.4308	38.4547	31.4703	3.25428e-06	3.36945e-06	4.70148e-06	4.42066e-06	1	63667500	63702500	0
SL4.0ch05	3375000	3380000	SL4.0ch05	3410000	3415000	83	18.6292	31.1125	19.664	41.1859	1.0488e-21	4.78939e-07	4.31013e-16	0.00178105	3	3377500	3420833	11667
SL4.0ch05	1915000	1920000	SL4.0ch05	1970000	1975000	83	19.7491	19.0043	22.0118	23.5153	2.99713e-16	6.42278e-22	4.31013e-16	4.0661e-16	8	1921250	1969375	13650
SL4.0ch05	240000	245000	SL4.0ch05	285000	290000	85	19.9691	24.1025	34.9229	26.9389	3.17784e-17	2.31556e-17	1.68599e-07	4.9421e-12	2	245000	287500	2500
SL4.0ch05	33015000	33020000	SL4.0ch05	33085000	33090000	83	22.4395	20.1612	18.4209	23.243	2.99713e-16	2.30299e-16	1.77681e-21	4.0661e-16	5	33020500	33089500	12166
SL4.0ch05	12170000	12175000	SL4.0ch05	12205000	12210000	86	20.4041	16.0252	28.2848	10.7461	9.95544e-18	1.12377e-23	1.82265e-12	5.22429e-37	3	12170833	12212500	10138
SL4.0ch05	61925000	61930000	SL4.0ch05	61965000	61970000	85	28.7322	27.1261	30.7667	28.0237	4.68463e-12	3.52761e-12	4.71291e-12	4.9421e-12	6	61925833	61967500	10541
SL4.0ch05	58880000	58885000	SL4.0ch05	58920000	58925000	86	26.4488	29.5172	40.7388	31.3055	1.92789e-12	1.39214e-12	0.000460334	7.93206e-08	4	58880000	58920000	3536
SL4.0ch05	55890000	55895000	SL4.0ch05	55925000	55930000	103	48.1606	42.3399	48.4959	39.843	1.7235e-08	2.3334e-08	2.60276e-08	2.31689e-08	4	55887500	55930000	5590
SL4.0ch05	2510000	2515000	SL4.0ch05	2550000	2555000	102	32.2834	30.3996	38.356	31.4063	2.13369e-13	1.10488e-19	2.75275e-13	2.4573e-13	2	2515000	2552500	2500
SL4.0ch05	61755000	61760000	SL4.0ch05	61795000	61800000	101	23.6234	22.8706	23.3865	30.3983	7.2215e-26	5.37135e-26	1.28011e-25	5.05679e-19	5	61757500	61796500	6403
SL4.0ch05	63065000	63070000	SL4.0ch05	63100000	63105000	99	37.2504	37.2861	33.9434	45.3151	2.74807e-12	2.56858e-12	3.57451e-12	3.34887e-07	4	63063750	63106250	6374
SL4.0ch05	61425000	61430000	SL4.0ch05	61460000	61465000	99	40.8308	45.9198	43.411	44.9173	2.24386e-07	2.88271e-07	3.5879e-07	3.34887e-07	3	61420833	61467500	14240
SL4.0ch05	62030000	62035000	SL4.0ch05	62065000	62070000	98	49.9249	42.4429	52.3852	42.9252	0.00121034	5.27406e-07	0.00316944	6.22938e-07	1	62032500	62067500	0
SL4.0ch05	1880000	1885000	SL4.0ch05	1915000	1920000	97	27.4148	29.6463	27.8509	29.6812	3.42597e-17	2.31895e-17	3.12747e-17	3.3281e-17	2	1877500	1917500	5000
SL4.0ch05	62430000	62435000	SL4.0ch05	62470000	62475000	95	35.7064	31.2552	33.0823	34.9204	7.03834e-11	6.75634e-11	9.54992e-11	9.01644e-11	4	62431250	62470000	8385
SL4.0ch05	55325000	55330000	SL4.0ch05	55365000	55370000	95	24.5282	22.5118	31.5864	26.5564	1.74843e-22	1.31767e-22	9.54992e-11	2.63403e-16	3	55327500	55367500	5000
SL4.0ch05	7890000	7895000	SL4.0ch05	7960000	7965000	95	18.7937	18.2693	26.3498	30.7203	3.47268e-29	2.24479e-29	2.54676e-16	2.63403e-16	7	7891071	7958928	14285
SL4.0ch05	60380000	60385000	SL4.0ch05	60450000	60455000	93	24.7547	19.7667	28.3683	20.9526	2.10166e-15	1.56767e-21	2.05379e-15	2.77874e-21	8	60381250	60445625	13184
SL4.0ch05	3625000	3630000	SL4.0ch05	3660000	3665000	94	29.9706	31.0433	29.2035	26.5782	7.42954e-16	1.49901e-10	7.15717e-16	7.5395e-16	2	3627500	3665000	2500
SL4.0ch05	7330000	7335000	SL4.0ch05	7405000	7410000	95	35.7069	28.1834	32.0619	24.4071	7.03834e-11	1.88141e-16	9.54992e-11	2.34369e-22	6	7329166	7398333	19021
SL4.0ch05	60935000	60940000	SL4.0ch05	60970000	60975000	94	29.8613	27.5215	25.503	35.095	7.42954e-16	5.104e-16	7.15717e-16	1.92194e-10	3	60937500	60974166	6010
SL4.0ch05	2215000	2220000	SL4.0ch05	2255000	2260000	93	45.1659	38.4821	35.4372	41.1315	7.73248e-06	3.34668e-10	4.62317e-10	1.19998e-05	5	2216500	2255500	6325
SL4.0ch05	2650000	2655000	SL4.0ch05	2690000	2695000	92	35.1879	39.0562	58.2052	43.9059	7.42772e-10	1.76154e-05	0.0283491	2.07903e-05	2	2652500	2690000	2500
SL4.0ch05	42185000	42190000	SL4.0ch05	42220000	42225000	91	33.3247	31.2925	34.1582	46.2839	1.58858e-09	1.58328e-09	2.15778e-09	3.53665e-05	1	42187500	42222500	0
SL4.0ch05	20275000	20280000	SL4.0ch05	20330000	20335000	91	33.7205	32.1733	38.6476	32.2972	1.58858e-09	1.58328e-09	2.15778e-09	2.00548e-09	4	20275000	20330000	3536
SL4.0ch05	800000	805000	SL4.0ch05	855000	860000	90	27.6239	26.8677	25.1994	47.9818	4.19508e-14	2.82794e-14	3.98511e-14	5.82102e-05	4	810000	858750	12562
SL4.0ch05	19585000	19590000	SL4.0ch05	19920000	19925000	89	36.7341	24.0184	25.5225	33.4121	6.87624e-09	2.07352e-19	1.07843e-13	9.00439e-09	6	19590000	19913333	13176
SL4.0ch05	60620000	60625000	SL4.0ch05	60665000	60670000	86	27.0969	23.1529	24.9883	30.7142	1.92789e-12	7.46716e-18	1.82265e-12	1.96297e-12	9	60623611	60667500	11111
SL4.0ch05	5585000	5590000	SL4.0ch05	5620000	5625000	88	43.3768	36.3665	48.073	42.6748	0.000109974	1.42968e-08	0.000171308	0.000163307	2	5587500	5625000	2500
SL4.0ch05	60895000	60900000	SL4.0ch05	60930000	60935000	88	29.5809	21.5803	30.5055	20.323	2.93784e-13	6.9053e-19	2.75785e-13	1.1957e-18	4	60895000	60933750	6731
SL4.0ch05	63305000	63310000	SL4.0ch05	63345000	63350000	88	40.1621	38.0208	54.3165	31.9022	0.000109974	1.42968e-08	0.0950422	1.9107e-08	4	63303750	63343750	6374
SL4.0ch05	62710000	62715000	SL4.0ch05	62745000	62750000	88	32.8486	23.3729	30.5656	25.9169	1.4032e-08	6.9053e-19	2.75785e-13	2.83935e-13	5	62708500	62748500	7211
SL4.0ch05	39795000	39800000	SL4.0ch05	39835000	39840000	88	35.6436	35.288	37.3019	40.4734	1.4032e-08	1.42968e-08	2.0113e-08	0.000163307	2	39797500	39835000	2500
SL4.0ch05	2155000	2160000	SL4.0ch05	2190000	2195000	88	36.0052	31.7022	30.5354	40.5335	1.4032e-08	1.42968e-08	2.75785e-13	0.000163307	3	2157500	2192500	7071
SL4.0ch05	20175000	20180000	SL4.0ch05	20210000	20215000	90	27.4166	23.1713	20.7742	23.5985	4.19508e-14	6.25313e-20	1.30852e-19	1.0483e-19	1	20177500	20212500	0
SL4.0ch05	8235000	8240000	SL4.0ch05	8270000	8275000	105	43.7619	31.1373	46.4804	29.858	4.66134e-09	1.2432e-14	6.81189e-09	5.91867e-21	7	8231071	8270357	8630
SL4.0ch05	39770000	39775000	SL4.0ch05	40870000	40875000	104	13.8522	15.8457	17.0339	20.9994	0	1.92248e-35	4.16375e-35	1.70561e-27	6	39772500	40870000	5590
SL4.0ch05	60055000	60060000	SL4.0ch05	60090000	60095000	109	36.443	33.238	38.15	32.8038	3.4033e-16	2.64175e-16	4.12298e-16	4.03978e-16	9	60056388	60096944	10213
SL4.0ch05	3815000	3820000	SL4.0ch05	3850000	3855000	111	50.0269	36.2311	38.9793	41.6846	3.08719e-06	3.85662e-17	8.68828e-11	7.49605e-11	2	3817500	3855000	2500
SL4.0ch05	340000	345000	SL4.0ch05	375000	380000	112	46.3027	56.5325	52.7807	55.745	2.8548e-11	3.33733e-06	4.7193e-06	4.73914e-06	6	333333	376666	15320
SL4.0ch05	10815000	10820000	SL4.0ch05	10850000	10855000	111	42.7094	29.2204	41.7201	39.3553	5.90202e-11	3.73582e-24	8.68828e-11	7.49605e-11	2	10817500	10855000	2500
SL4.0ch05	39560000	39565000	SL4.0ch05	40540000	40545000	170	22.4879	14.1461	24.2637	13.3441	0	0	0	0	25	39564700	40541300	22523
SL4.0ch05	9825000	9830000	SL4.0ch05	9860000	9865000	137	23.4738	23.7562	20.8571	36.0351	0	0	0	5.43974e-29	7	9823928	9865357	7986
SL4.0ch05	1505000	1510000	SL4.0ch05	1540000	1545000	132	55.2986	52.6062	65.1002	49.7833	1.052e-11	1.55946e-11	6.90011e-06	2.40917e-11	3	1504166	1540833	3728
SL4.0ch05	19635000	19640000	SL4.0ch05	19670000	19675000	124	42.7314	62.021	53.4968	49.426	1.97941e-15	0.000103057	3.8156e-09	4.28997e-09	1	19637500	19672500	0
SL4.0ch05	3965000	3970000	SL4.0ch05	4000000	4005000	124	29.6863	31.9966	30.4671	31.3627	4.78461e-31	7.64318e-23	5.65177e-31	1.69476e-22	10	3963500	4006000	10404
SL4.0ch05	60005000	60010000	SL4.0ch05	60170000	60175000	115	4.43129	3.31291	3.35403	4.42873	0	0	0	0	5	60013500	60172500	14000
SL4.0ch05	2305000	2310000	SL4.0ch05	2340000	2345000	122	35.3064	31.1945	30.4594	32.8505	9.47622e-22	5.91275e-22	5.97524e-30	1.33534e-21	2	2307500	2345000	2500
SL4.0ch05	53090000	53100000	SL4.0ch05	53160000	53170000	124	64.22	57.6444	63.9716	50.1323	0.000206442	3.68671e-09	0.000297907	4.84721e-09	2	53095000	53170000	5000
SL4.0ch05	31020000	31030000	SL4.0ch05	31130000	31140000	153	49.1477	45.0239	67.3812	51.4561	2.16908e-18	1.50721e-27	1.16337e-10	3.20804e-18	1	31025000	31135000	0
SL4.0ch05	58370000	58380000	SL4.0ch05	58420000	58430000	177	69.7901	68.6234	79.9825	71.0397	6.92377e-18	5.91347e-18	1.39241e-09	8.18417e-18	4	58380000	58437500	13463
SL4.0ch05	6140000	6150000	SL4.0ch05	6190000	6200000	209	65.2264	82.5164	88.9916	86.2922	1.22874e-29	2.9737e-18	4.14963e-18	3.5172e-18	1	6145000	6195000	0
SL4.0ch05	22470000	22480000	SL4.0ch05	22570000	22580000	156	60.0023	60.2281	82.1012	63.7567	1.77427e-19	1.5303e-19	2.65612e-05	1.81799e-11	2	22475000	22570000	5000
SL4.0ch05	31020000	31030000	SL4.0ch05	31090000	31100000	127	48.6896	54.1267	69.1068	63.8432	1.96726e-16	5.57811e-10	8.69264e-05	8.5205e-05	2	31025000	31090000	5000
SL4.0ch05	10400000	10410000	SL4.0ch05	10470000	10480000	126	69.9928	56.4955	47.2378	75.8422	9.24591e-05	1.06086e-09	5.58618e-16	0.00012912	3	10411666	10471666	7453
SL4.0ch05	12900000	12910000	SL4.0ch05	12950000	12960000	125	35.7894	41.2215	69.8038	15.3054	3.99645e-23	8.52158e-16	0.000198891	0	2	12905000	12960000	5000
SL4.0ch05	12820000	12830000	SL4.0ch05	12920000	12930000	125	42.779	47.7185	59.5469	35.0299	1.13102e-15	8.52158e-16	2.60911e-09	3.39128e-23	2	12830000	12925000	5000
SL4.0ch05	31240000	31250000	SL4.0ch05	31320000	31330000	124	49.5058	49.0343	67.5103	47.9797	3.99064e-09	3.68671e-09	0.000297907	3.05462e-15	5	31247000	31317000	22091
SL4.0ch05	6410000	6420000	SL4.0ch05	6460000	6470000	124	46.07	44.3443	43.6412	51.5705	2.61144e-15	2.01718e-15	3.14792e-15	4.84721e-09	1	6415000	6465000	0
SL4.0ch05	51130000	51140000	SL4.0ch05	51240000	51250000	122	56.8359	57.7781	74.7048	58.5908	1.40395e-08	1.29597e-08	0.000662781	1.67966e-08	1	51135000	51245000	0
SL4.0ch05	39700000	39710000	SL4.0ch05	39760000	39770000	111	62.9397	51.4049	44.1733	46.6237	0.0168554	6.60288e-06	9.75149e-11	1.01683e-10	1	39705000	39765000	0
SL4.0ch05	11940000	11950000	SL4.0ch05	12040000	12050000	110	27.8969	39.2831	43.1474	53.5386	1.33516e-23	1.56442e-10	2.06336e-10	1.41783e-05	1	11945000	12045000	0
SL4.0ch05	9870000	9880000	SL4.0ch05	9930000	9940000	110	54.6861	47.4119	53.4893	33.9918	1.03135e-05	1.56442e-10	1.44441e-05	1.71321e-16	2	9875000	9945000	10000
SL4.0ch05	45340000	45350000	SL4.0ch05	45460000	45470000	105	40.2818	40.0463	38.7369	44.4793	6.09449e-09	5.52112e-09	2.03222e-14	7.68686e-09	3	45348333	45471666	7454
SL4.0ch05	22470000	22480000	SL4.0ch05	22640000	22650000	105	41.8452	37.3056	48.5116	46.7817	6.09449e-09	1.61837e-14	7.18111e-09	7.68686e-09	2	22475000	22655000	10000
SL4.0ch05	19780000	19790000	SL4.0ch05	19830000	19840000	103	31.9777	38.3863	28.735	30.6163	1.29961e-13	9.78161e-14	7.36141e-20	5.58581e-20	1	19785000	19835000	0
SL4.0ch05	9930000	9940000	SL4.0ch05	10010000	10020000	102	31.3879	39.2463	36.0682	49.9268	3.19281e-13	4.1455e-08	2.97228e-13	0.000587359	3	9935000	10005000	10000
SL4.0ch05	59660000	59670000	SL4.0ch05	59830000	59840000	99	50.7476	42.6742	49.1841	55.4461	0.00132714	2.92852e-07	0.00213316	0.0020439	4	59662500	59835000	10308
SL4.0ch05	29000000	29010000	SL4.0ch05	29080000	29090000	98	38.7208	38.2525	36.8981	52.5165	9.92078e-12	7.89607e-12	9.95988e-12	0.00302597	2	29005000	29075000	10000
SL4.0ch05	15060000	15070000	SL4.0ch05	15120000	15130000	97	34.9214	38.9654	28.0488	47.3289	2.30393e-11	1.0058e-06	5.3805e-17	1.28895e-06	1	15065000	15125000	0
SL4.0ch05	62380000	62390000	SL4.0ch05	62470000	62480000	95	47.0927	44.8411	59.64	58.2596	3.413e-06	3.33548e-06	0.00977985	0.00923701	1	62385000	62475000	0
SL4.0ch05	59730000	59740000	SL4.0ch05	59830000	59840000	95	38.5867	36.9779	44.9764	43.5356	1.23509e-10	1.00904e-10	4.19511e-06	4.23321e-06	3	59735000	59825000	10000
SL4.0ch05	57580000	57590000	SL4.0ch05	57790000	57800000	95	40.3082	34.1007	52.5353	36.1332	3.413e-06	1.00904e-10	0.00977985	1.23522e-10	2	57585000	57805000	10000
SL4.0ch05	35800000	35810000	SL4.0ch05	35860000	35870000	93	34.9725	42.8196	40.7562	35.6577	6.10666e-10	1.06695e-05	1.30646e-05	6.41439e-10	1	35805000	35865000	0
SL4.0ch05	53740000	53750000	SL4.0ch05	53790000	53800000	91	44.4262	47.6162	51.9151	46.8504	3.04883e-05	3.19801e-05	0.0357818	3.96802e-05	2	53740000	53790000	7071
SL4.0ch05	20050000	20060000	SL4.0ch05	20110000	20120000	90	23.8534	46.3482	32.5531	37.9765	6.28989e-20	5.46485e-05	6.52411e-09	6.65143e-09	1	20055000	20115000	0
SL4.0ch05	41230000	41240000	SL4.0ch05	41340000	41350000	89	40.1047	41.2463	48.0359	43.8707	8.53736e-05	9.23008e-05	0.000111981	0.000114884	1	41235000	41345000	0
SL4.0ch05	8740000	8750000	SL4.0ch05	8830000	8840000	89	38.5004	46.7388	51.9202	45.692	1.2917e-08	9.23008e-05	0.0638162	0.000114884	4	8737500	8845000	16008
SL4.0ch05	60670000	60680000	SL4.0ch05	60870000	60880000	87	33.8083	32.7154	38.6932	48.3554	5.53287e-08	4.81233e-08	6.22955e-08	0.000310121	1	60675000	60875000	0
SL4.0ch05	13720000	13730000	SL4.0ch05	13900000	13910000	87	27.2264	37.3941	42.95	43.3209	9.7125e-13	4.81233e-08	0.000309391	0.000310121	1	13725000	13905000	0
SL4.0ch05	4970000	4980000	SL4.0ch05	5020000	5030000	86	37.9317	37.3606	44.6259	39.7926	1.11125e-07	9.79732e-08	0.000501506	0.000499031	1	4975000	5025000	0
SL4.0ch05	40380000	40390000	SL4.0ch05	40510000	40520000	85	28.0961	26.6017	27.5766	40.6063	6.26721e-12	6.54953e-12	8.48673e-12	0.000794161	2	40390000	40520000	7071
SL4.0ch05	22400000	22410000	SL4.0ch05	22570000	22580000	85	32.6006	34.19	33.1966	39.4922	2.20895e-07	1.96528e-07	2.55792e-07	0.000794161	2	22400000	22575000	5000
SL4.0ch05	31140000	31150000	SL4.0ch05	31320000	31330000	84	39.3204	38.5599	39.7165	47.9213	0.000867525	3.94484e-07	0.00125021	0.00125918	1	31145000	31325000	0
SL4.0ch05	36130000	36140000	SL4.0ch05	36180000	36190000	83	29.8887	34.5006	33.9869	31.8769	3.88787e-11	7.93082e-07	1.01193e-06	9.87494e-07	1	36135000	36185000	0
SL4.0ch05	24700000	24710000	SL4.0ch05	24780000	24790000	83	30.8079	34.4736	38.7491	40.2541	3.88787e-11	7.93082e-07	1.01193e-06	0.00197714	6	24696666	24786666	14337
SL4.0ch05	59360000	59370000	SL4.0ch05	59410000	59420000	82	31.2319	36.0939	34.1372	43.2778	1.68274e-06	1.52191e-06	1.94493e-06	0.00304311	1	59365000	59415000	0
SL4.0ch05	31140000	31150000	SL4.0ch05	31240000	31250000	81	40.4928	40.4992	44.4067	44.349	0.00296965	0.00377992	0.00454507	0.00463166	1	31145000	31245000	0
SL4.0ch05	24670000	24680000	SL4.0ch05	24780000	24790000	81	16.7495	27.4977	29.1337	41.0599	8.25985e-21	2.46819e-10	3.22016e-10	0.00463166	1	24675000	24785000	0
SL4.0ch05	42990000	43000000	SL4.0ch05	43130000	43140000	79	38.8298	40.8503	48.2903	37.1889	1.1008e-05	0.00847231	0.0101186	1.27523e-05	1	42995000	43135000	0
SL4.0ch05	11910000	11920000	SL4.0ch05	12040000	12050000	79	31.6047	33.9034	38.9562	46.1464	1.1008e-05	1.05765e-05	0.0101186	0.0103196	2	11915000	12055000	10000
SL4.0ch05	22580000	22590000	SL4.0ch05	22640000	22650000	78	26.5542	30.4123	34.9972	44.7712	3.16748e-09	3.29956e-09	2.48324e-05	0.0151553	2	22590000	22645000	5000
SL4.0ch05	15100000	15110000	SL4.0ch05	15270000	15280000	78	36.3389	37.9565	48.0746	36.0786	2.01634e-05	1.95132e-05	0.0148521	2.39648e-05	1	15105000	15275000	0
SL4.0ch05	49550000	49560000	SL4.0ch05	49710000	49720000	77	39.5939	36.3415	36.0362	40.2008	0.0129743	3.55365e-05	4.5078e-05	0.0219561	2	49555000	49720000	5000
SL4.0ch05	26260000	26270000	SL4.0ch05	26410000	26420000	76	35.8482	35.1065	35.9796	46.2162	6.44412e-05	6.42928e-05	8.14403e-05	0.0311172	3	26271666	26418333	7454
SL4.0ch05	8690000	8700000	SL4.0ch05	8870000	8880000	76	39.067	31.0875	29.8727	31.3105	0.0180975	6.42928e-05	2.25759e-08	7.78098e-05	2	8700000	8875000	5000
SL4.0ch05	8460000	8470000	SL4.0ch05	8580000	8590000	76	31.0613	30.1076	38.5149	31.9006	6.44412e-05	1.76011e-08	8.14403e-05	7.78098e-05	1	8465000	8585000	0
SL4.0ch05	4990000	5000000	SL4.0ch05	5080000	5090000	76	37.5555	34.3038	37.8017	45.3584	6.44412e-05	6.42928e-05	8.14403e-05	0.0311172	3	4981666	5078333	14908
SL4.0ch05	11480000	11490000	SL4.0ch05	11650000	11660000	75	35.1749	35.2706	44.2754	38.423	0.000112887	0.000113142	0.0424544	0.000137897	2	11485000	11645000	10000
SL4.0ch05	41070000	41080000	SL4.0ch05	41180000	41190000	74	25.9193	25.5204	32.9635	31.5707	8.21167e-08	8.81171e-08	0.000258447	0.000241011	3	41078333	41188333	7454
SL4.0ch05	56740000	56750000	SL4.0ch05	56810000	56820000	73	25.5489	32.4306	33.0521	37.4933	1.78097e-07	0.000346911	0.000444835	0.000417042	1	56745000	56815000	0
SL4.0ch05	4580000	4590000	SL4.0ch05	4660000	4670000	71	21.6994	26.8442	34.2164	34.165	9.68726e-11	8.88825e-07	0.00126226	0.00116755	1	4585000	4665000	0
SL4.0ch05	23610000	23620000	SL4.0ch05	23740000	23750000	70	34.3038	33.7421	38.5731	37.4553	0.00148683	0.0016474	0.00208185	0.00192215	2	23615000	23750000	5000
SL4.0ch05	31420000	31430000	SL4.0ch05	43860000	43870000	69	6.54793	24.2888	30.144	11.1559	8.31607e-36	9.2839e-10	4.85567e-06	2.43057e-24	4	31432500	43875000	12500
SL4.0ch05	53940000	53950000	SL4.0ch05	54080000	54090000	68	33.8209	31.1922	34.3035	32.4977	0.00361226	0.00423588	0.00525278	0.00493365	2	53935000	54085000	10000
SL4.0ch05	13670000	13680000	SL4.0ch05	13830000	13840000	68	29.4528	25.56	22.7925	38.3422	7.14823e-06	7.75632e-06	2.22613e-09	0.00493365	1	13675000	13835000	0
SL4.0ch05	48210000	48220000	SL4.0ch05	48270000	48280000	67	29.3302	29.97	30.8779	23.6534	1.41132e-05	1.54183e-05	1.9941e-05	5.20258e-09	2	48215000	48270000	5000
SL4.0ch05	26440000	26450000	SL4.0ch05	26620000	26630000	67	32.6555	27.9773	27.793	29.4003	0.00554986	1.54183e-05	1.9941e-05	1.9753e-05	1	26445000	26625000	0
SL4.0ch05	23610000	23620000	SL4.0ch05	23820000	23830000	66	30.4113	26.0143	28.3958	29.8231	2.76252e-05	2.98084e-05	3.8112e-05	3.81399e-05	1	23615000	23825000	0
SL4.0ch05	19410000	19420000	SL4.0ch05	19550000	19560000	65	34.3853	29.7031	29.0458	38.3676	0.0123274	5.74958e-05	7.41605e-05	0.0182531	2	19415000	19550000	5000
SL4.0ch05	39670000	39680000	SL4.0ch05	40550000	40560000	62	6.9862	27.6834	38.3054	28.103	1.36713e-29	0.000373248	0.0602296	0.000465861	3	39681666	40551666	7453
SL4.0ch05	57150000	57160000	SL4.0ch05	57350000	57360000	61	32.1935	29.2911	30.9713	36.3077	0.0497662	0.000679326	0.0852236	0.0813493	2	57155000	57345000	10000
SL4.0ch05	20020000	20030000	SL4.0ch05	20070000	20080000	60	23.9949	23.2312	21.2821	25.6397	1.99142e-06	2.58024e-06	2.45723e-06	0.00146503	1	20025000	20075000	0
SL4.0ch05	18920000	18930000	SL4.0ch05	19110000	19120000	59	21.8059	21.5799	22.5716	25.2262	4.46374e-06	5.68915e-06	5.43902e-06	0.00251663	2	18920000	19115000	5000
SL4.0ch05	7200000	7210000	SL4.0ch05	7400000	7410000	59	21.1878	22.0822	23.0321	29.2942	4.46374e-06	5.68915e-06	5.43902e-06	0.00251663	2	7200000	7405000	5000
SL4.0ch05	16500000	16510000	SL4.0ch05	16630000	16640000	58	20.5977	22.7716	26.354	27.8759	9.65626e-06	1.21627e-05	0.00438652	0.00425048	1	16505000	16635000	0
SL4.0ch05	10160000	10170000	SL4.0ch05	10400000	10410000	57	25.2663	24.2706	28.0815	28.3504	0.00502036	2.60072e-05	0.00727778	0.00714921	1	10165000	10405000	0
SL4.0ch05	55370000	55380000	SL4.0ch05	55470000	55480000	56	24.1008	23.1121	26.8181	21.726	4.26267e-05	5.363e-05	0.0117174	5.10698e-05	1	55375000	55475000	0
SL4.0ch05	7580000	7590000	SL4.0ch05	7880000	7890000	56	16.4362	14.5737	18.2224	16.3569	4.03136e-08	2.17046e-11	5.50384e-08	5.23258e-08	1	7585000	7885000	0
SL4.0ch05	38040000	38050000	SL4.0ch05	38110000	38120000	55	4.78657	16.57	30.7227	16.9918	7.01717e-33	1.72756e-07	0.0185794	1.36473e-07	2	38045000	38110000	5000
SL4.0ch05	33510000	33520000	SL4.0ch05	34590000	34600000	55	14.3384	19.3021	20.4119	28.9047	3.76704e-11	1.72756e-07	0.000111222	0.0185054	2	33510000	34590000	7071
SL4.0ch05	31020000	31030000	SL4.0ch05	31240000	31250000	52	17.0593	16.0902	15.6513	17.9232	1.70926e-06	2.70704e-06	2.32509e-06	2.20912e-06	1	31025000	31245000	0
SL4.0ch05	26680000	26690000	SL4.0ch05	26760000	26770000	48	18.4417	18.5957	10.2585	19.4981	4.89257e-05	7.52296e-05	1.40505e-10	6.46455e-05	1	26685000	26765000	0
SL4.0ch05	52620000	52630000	SL4.0ch05	54850000	54860000	44	5.45921	6.43919	12.607	11.0495	1.21043e-18	1.08714e-14	7.88438e-06	1.66184e-08	2	52625000	54860000	5000
SL4.0ch05	31360000	31370000	SL4.0ch05	31570000	31580000	44	1.57414	9.99109	17.5193	10.4718	0	2.07439e-08	0.0014498	1.66184e-08	2	31365000	31585000	10000
SL4.0ch05	16850000	16860000	SL4.0ch05	19160000	19170000	44	11.7316	9.28705	13.7668	10.0642	8.51396e-09	1.96522e-11	7.88438e-06	1.66184e-08	6	16860000	19156666	15092
SL4.0ch05	39860000	39870000	SL4.0ch05	41220000	41230000	43	14.3048	14.7231	16.3924	16.0074	1.3186e-05	2.40301e-05	0.00286346	0.00263037	6	39855000	41215000	14142
SL4.0ch05	33680000	33690000	SL4.0ch05	34920000	34930000	43	10.4959	12.8069	12.7867	14.6256	2.73919e-08	2.40301e-05	2.0129e-05	1.95194e-05	4	33695000	34925000	10000
SL4.0ch05	23610000	23620000	SL4.0ch05	23940000	23950000	42	18.4087	16.8274	17.0551	19.0698	0.00381984	0.00546651	0.00558454	0.0051053	1	23615000	23945000	0
SL4.0ch05	35180000	35190000	SL4.0ch05	35390000	35400000	41	13.5124	11.5214	14.1296	11.41	7.9144e-05	7.07393e-07	0.000125585	5.37152e-07	1	35185000	35395000	0
SL4.0ch05	29150000	29160000	SL4.0ch05	29420000	29430000	40	13.7862	12.6883	18.097	11.1618	0.000189277	0.000339267	0.0190996	1.60855e-06	1	29155000	29425000	0
SL4.0ch05	45960000	45970000	SL4.0ch05	46250000	46260000	39	13.1648	13.8984	12.263	15.412	0.000428296	0.000780407	5.71745e-06	0.000669049	2	45960000	46250000	7071
SL4.0ch05	46050000	46060000	SL4.0ch05	46110000	46120000	38	1.24544	5.67367	7.07872	8.5585	1.7137e-36	2.7584e-13	1.78714e-10	5.99624e-08	1	46055000	46115000	0
SL4.0ch05	39860000	39870000	SL4.0ch05	40520000	40530000	38	11.191	10.3734	12.7203	12.6102	6.98582e-06	1.81861e-05	0.00152467	0.0014899	3	39861666	40531666	7453
SL4.0ch05	33700000	33710000	SL4.0ch05	34530000	34540000	38	6.41541	15.4686	14.8975	11.2545	5.94136e-11	0.00168334	0.00152467	1.32821e-05	1	33705000	34535000	0
SL4.0ch05	10930000	10940000	SL4.0ch05	11370000	11380000	37	10.6757	10.0731	11.4507	11.4057	1.92477e-05	4.88585e-05	4.50353e-05	3.62094e-05	1	10935000	11375000	0
SL4.0ch05	38090000	38100000	SL4.0ch05	54100000	54110000	35	3.79514	1.89769	0.188004	12.9334	4.40328e-17	1.75234e-25	4.87973e-31	0.0129275	2	38100000	54105000	5000
SL4.0ch05	59880000	59890000	SL4.0ch05	60170000	60180000	33	6.16197	9.2984	12.1892	10.6238	2.9327e-10	2.95396e-05	0.00179492	0.00145403	1	59885000	60175000	0
SL4.0ch05	52650000	52660000	SL4.0ch05	52850000	52860000	33	5.61292	5.4864	3.84884	5.9182	2.9327e-10	1.24219e-09	1.36932e-14	1.09432e-09	2	52650000	52855000	5000
SL4.0ch05	39540000	39550000	SL4.0ch05	41470000	41480000	31	5.84021	10.24	9.28423	9.055	6.51127e-09	0.00931673	0.000250135	0.000208281	1	39545000	41475000	0
SL4.0ch05	39520000	39530000	SL4.0ch05	41230000	41240000	31	4.53096	7.1161	10.9509	6.69489	2.88699e-11	3.30339e-06	0.00893448	3.06575e-06	1	39525000	41235000	0
SL4.0ch05	39680000	39690000	SL4.0ch05	41490000	41500000	30	4.51058	9.27328	10.8085	9.64345	1.61769e-10	0.000725965	0.0184322	0.000564787	1	39685000	41495000	0
SL4.0ch05	58520000	58530000	SL4.0ch05	60010000	60020000	28	6.79263	7.46692	9.17143	7.35657	4.06638e-05	0.000129809	0.00447424	0.000115638	1	58525000	60015000	0
SL4.0ch05	54270000	54280000	SL4.0ch05	55310000	55320000	28	6.50243	7.85361	10.8374	6.44931	4.06638e-05	0.00470854	0.0677555	0.000115638	2	54275000	55310000	5000
SL4.0ch05	39690000	39700000	SL4.0ch05	42990000	43000000	27	3.09684	3.18778	2.64115	4.89169	2.03203e-12	1.50334e-09	1.25216e-11	1.31748e-07	1	39695000	42995000	0
SL4.0ch05	16870000	16880000	SL4.0ch05	18800000	18810000	25	5.98109	6.57689	7.08879	8.59495	3.14207e-05	0.00334879	0.00340496	0.0422791	3	16865000	18805000	10000
SL4.0ch05	340000	350000	SL4.0ch05	5080000	5090000	24	5.52808	6.07668	5.68257	9.6559	0.000109795	0.000489782	0.000660292	0.0844015	2	350000	5085000	5000
SL4.0ch05	40520000	40530000	SL4.0ch05	41200000	41210000	22	3.84894	3.68716	5.348	3.12947	1.43071e-06	8.6733e-06	0.00589309	1.61616e-07	1	40525000	41205000	0
SL4.0ch05	10220000	10230000	SL4.0ch05	10270000	10280000	21	4.37756	5.76332	4.06479	5.18024	0.000176922	0.0132712	0.000978896	0.0103159	2	10230000	10280000	7071
SL4.0ch05	19800000	19810000	SL4.0ch05	19850000	19860000	20	2.37448	3.15506	3.41823	2.11488	4.29078e-08	0.000208745	0.000215372	1.81686e-07	1	19805000	19855000	0
SL4.0ch05	52620000	52630000	SL4.0ch05	54490000	54500000	19	3.28383	3.2259	4.76205	2.30238	0.000142138	0.000892626	0.0107955	1.32628e-06	1	52625000	54495000	0
SL4.0ch05	54120000	54130000	SL4.0ch05	56330000	56340000	17	1.38252	2.6049	1.1022	1.88432	4.12639e-08	0.00148376	5.10621e-08	3.02317e-06	1	54125000	56335000	0
SL4.0ch05	38090000	38100000	SL4.0ch05	56300000	56310000	17	0.357284	0.272422	0.474142	2.53335	9.22e-09	6.32372e-08	5.10621e-08	0.000920767	2	38090000	56305000	5000
SL4.0ch05	39770000	39780000	SL4.0ch05	52590000	52600000	16	1.14399	1.47948	1.57668	1.5262	1.13948e-07	1.55083e-06	2.15194e-06	2.10069e-06	3	39765000	52585000	14142
SL4.0ch05	19610000	19620000	SL4.0ch05	28690000	28700000	16	1.34959	1.01983	1.28948	1.29876	3.63752e-07	7.49263e-07	2.15194e-06	2.10069e-06	1	19615000	28695000	0
SL4.0ch05	39760000	39770000	SL4.0ch05	52570000	52580000	15	0.870898	1.20533	1.51903	2.01868	1.32066e-06	8.58147e-06	1.9506e-05	0.00174747	1	39765000	52575000	0
SL4.0ch05	22040000	22050000	SL4.0ch05	38870000	38880000	13	0.21207	0.278059	0.212749	0.747277	0.000137441	0.000868464	0.000718633	0.00084983	1	22045000	38875000	0
SL4.0ch05	31640000	31650000	SL4.0ch05	31710000	31720000	127	60.9932	62.7839	58.6165	73.3452	5.89334e-10	6.54551e-05	7.38161e-10	8.5205e-05	2	31640000	31710000	7071
SL4.0ch05	8160000	8170000	SL4.0ch05	8220000	8230000	132	63.7859	59.3885	36.5435	65.1107	6.96293e-06	1.96478e-11	1.05133e-26	9.5043e-06	1	8165000	8225000	0
SL4.0ch05	18540000	18550000	SL4.0ch05	18610000	18620000	128	50.7227	58.0268	51.259	73.5154	3.10165e-10	2.88228e-10	3.87077e-10	5.55968e-05	2	18540000	18615000	5000
SL4.0ch05	10810000	10820000	SL4.0ch05	10870000	10880000	133	74.1352	63.1961	64.5592	47.8731	4.41922e-06	4.49524e-06	5.77941e-06	1.02452e-18	1	10815000	10875000	0
SL4.0ch05	24220000	24230000	SL4.0ch05	24270000	24280000	132	65.6842	65.4258	68.8752	73.2541	6.96293e-06	7.1833e-06	9.32152e-06	9.5043e-06	1	24225000	24275000	0
SL4.0ch05	59510000	59520000	SL4.0ch05	59600000	59610000	134	63.826	69.8911	86.757	71.3444	2.77387e-06	2.81112e-06	0.0356448	3.741e-06	3	59518333	59595000	10541
SL4.0ch05	50950000	50960000	SL4.0ch05	51000000	51010000	134	63.9255	69.4868	85.7163	52.7711	2.77387e-06	2.81112e-06	0.0356448	6.43282e-12	2	50955000	51010000	5000
SL4.0ch05	12600000	12610000	SL4.0ch05	12650000	12660000	151	67.5664	73.2791	61.9092	94.9312	3.20574e-10	2.86613e-10	3.86005e-10	0.000177306	1	12605000	12655000	0
SL4.0ch05	33660000	33670000	SL4.0ch05	34580000	34590000	145	47.3106	36.987	38.1013	44.7805	8.88607e-24	1.69849e-33	1.74394e-33	9.58565e-24	8	33677500	34572500	25739
SL4.0ch05	12070000	12080000	SL4.0ch05	12140000	12150000	153	33.5174	34.8862	43.8319	57.0138	7.83465e-38	6.16994e-38	2.27536e-27	3.20804e-18	6	12081666	12143333	13438
SL4.0ch05	29560000	29570000	SL4.0ch05	29610000	29620000	151	63.1511	70.1401	78.7536	66.9151	3.20574e-10	2.86613e-10	0.000181517	3.85661e-10	1	29565000	29615000	0
SL4.0ch05	60810000	60820000	SL4.0ch05	60860000	60870000	153	51.1941	59.2886	53.3815	78.6171	2.16908e-18	1.9338e-18	2.74991e-18	8.23289e-05	4	60812500	60870000	13463
SL4.0ch05	1740000	1750000	SL4.0ch05	1800000	1810000	155	72.1697	72.9485	94.5793	83.486	2.9389e-11	2.55512e-11	3.88991e-05	3.78239e-05	1	1745000	1805000	0
SL4.0ch05	58550000	58560000	SL4.0ch05	58690000	58700000	154	53.3258	46.1595	50.5716	52.1748	9.56353e-19	5.53416e-28	1.2375e-18	1.43559e-18	3	58545000	58695000	10000
SL4.0ch05	5910000	5920000	SL4.0ch05	5960000	5970000	183	95.3438	83.308	107.599	77.7684	4.19769e-11	4.08002e-11	0.000177302	4.78976e-11	1	5915000	5965000	0
SL4.0ch05	58940000	58950000	SL4.0ch05	58990000	59000000	177	55.1348	56.6663	91.5376	26.6102	6.72096e-28	5.31842e-28	1.39241e-09	0	4	58940000	59000000	7071
SL4.0ch05	61280000	61290000	SL4.0ch05	61330000	61340000	176	84.5791	83.8145	117.112	85.4553	1.85829e-09	1.77341e-09	0.00159612	2.14276e-09	2	61280000	61335000	5000
SL4.0ch05	31780000	31790000	SL4.0ch05	31830000	31840000	171	49.3956	50.6261	26.8453	79.7383	2.15033e-25	1.86909e-25	0	2.74407e-08	2	31785000	31840000	5000
SL4.0ch05	950000	960000	SL4.0ch05	1010000	1020000	171	73.7174	73.2308	90.2337	93.5644	5.87935e-16	5.05427e-16	2.99027e-08	2.74407e-08	3	958333	1021666	13744
SL4.0ch05	62530000	62540000	SL4.0ch05	62580000	62590000	168	80.4051	76.2345	98.2278	82.366	9.95694e-08	4.4197e-15	0.014409	1.229e-07	1	62535000	62585000	0
SL4.0ch05	61180000	61190000	SL4.0ch05	61240000	61250000	159	70.7237	72.4018	90.7579	75.5855	2.31701e-12	1.95651e-12	7.55278e-06	2.71548e-12	2	61185000	61240000	5000
SL4.0ch05	6950000	6960000	SL4.0ch05	7000000	7010000	191	46.681	45.8252	59.7326	42.8742	0	0	5.00659e-34	0	4	6952500	7012500	12748
SL4.0ch05	1020000	1030000	SL4.0ch05	1070000	1080000	218	64.5217	69.9708	55.7454	94.2993	2.754e-33	2.04434e-33	0	5.96293e-21	3	1021666	1081666	7453
SL4.0ch05	320000	330000	SL4.0ch05	370000	380000	255	125.193	136.68	138.076	156.012	3.01571e-10	4.01304e-10	6.10626e-10	0.00353619	1	325000	375000	0
SL4.0ch05	61400000	61410000	SL4.0ch05	61460000	61470000	232	112.679	114.322	111.077	135.947	2.39562e-14	3.07151e-14	3.12054e-14	5.02868e-06	2	61405000	61470000	5000
SL4.0ch05	5430000	5440000	SL4.0ch05	5520000	5530000	226	53.7989	54.5207	49.3959	102.202	0	0	0	9.23204e-13	4	5435000	5530000	15000
SL4.0ch05	6790000	6800000	SL4.0ch05	6840000	6850000	210	116.384	104.582	99.387	116.018	2.35044e-09	2.90197e-09	3.00046e-09	3.42186e-09	2	6795000	6850000	5000
SL4.0ch06	6920000	6930000	SL4.0ch06	7030000	7040000	109	50.4166	49.4758	42.6746	52.4119	1.69269e-05	1.79713e-05	4.26064e-10	2.32236e-05	1	6925000	7035000	0
SL4.0ch06	36280000	36290000	SL4.0ch06	36330000	36340000	127	50.5239	57.2689	52.1923	61.6468	5.89334e-10	5.57811e-10	7.38161e-10	8.5205e-05	1	36285000	36335000	0
SL4.0ch06	32970000	32980000	SL4.0ch06	33030000	33040000	155	53.7196	59.8483	68.4983	78.8171	4.14311e-19	3.60315e-19	3.48492e-11	3.78239e-05	5	32967000	33039000	22361
SL4.0ch06	5700000	5710000	SL4.0ch06	5810000	5820000	111	33.3763	46.0814	59.4308	56.14	7.15611e-17	7.37126e-11	8.68923e-06	8.43226e-06	6	5693333	5833333	23214
SL4.0ch06	17220000	17230000	SL4.0ch06	17350000	17360000	110	50.8983	47.3652	51.2266	50.4396	1.03135e-05	1.56442e-10	1.44441e-05	1.41783e-05	1	17225000	17355000	0
SL4.0ch06	33550000	33560000	SL4.0ch06	33650000	33660000	107	59.248	48.9285	58.8895	52.1272	4.3646e-05	4.7384e-05	6.31172e-05	6.0988e-05	1	33555000	33655000	0
SL4.0ch06	34110000	34120000	SL4.0ch06	34160000	34170000	104	44.126	44.671	39.9951	46.7756	1.18716e-08	1.09178e-08	1.42198e-08	1.48849e-08	1	34115000	34165000	0
SL4.0ch06	15430000	15440000	SL4.0ch06	15610000	15620000	100	40.7417	50.8515	56.5195	50.9263	1.68438e-07	0.00108019	0.00141666	0.00136577	1	15435000	15615000	0
SL4.0ch06	24310000	24320000	SL4.0ch06	24490000	24500000	94	38.4107	35.7817	38.4453	40.5828	2.78202e-10	2.26151e-10	2.78689e-10	7.61592e-06	6	24303333	24503333	14337
SL4.0ch06	8200000	8210000	SL4.0ch06	8310000	8320000	89	41.9036	39.7286	42.489	37.1558	8.53736e-05	9.23008e-05	0.000111981	1.39614e-08	1	8205000	8315000	0
SL4.0ch06	5180000	5190000	SL4.0ch06	5240000	5250000	89	9.95547	32.1201	36.5659	38.0281	4.49367e-40	1.10371e-08	1.40333e-08	1.39614e-08	1	5185000	5245000	0
SL4.0ch06	4560000	4570000	SL4.0ch06	4670000	4680000	87	45.0483	40.2731	40.9753	48.393	0.000227157	0.000254848	0.000309391	0.000310121	3	4561666	4678333	7454
SL4.0ch06	5600000	5610000	SL4.0ch06	5810000	5820000	86	35.8923	39.2074	45.3071	42.5867	1.11125e-07	0.000414667	0.000501506	0.000499031	1	5605000	5815000	0
SL4.0ch06	28670000	28680000	SL4.0ch06	28720000	28730000	85	35.4886	40.4993	45.3572	36.8958	2.20895e-07	0.000654562	0.000802591	2.51774e-07	1	28675000	28725000	0
SL4.0ch06	520000	530000	SL4.0ch06	580000	590000	83	9.03214	15.2778	20.9687	14.6764	0	2.31287e-28	3.20313e-16	2.08268e-28	1	525000	585000	0
SL4.0ch06	450000	460000	SL4.0ch06	500000	510000	80	42.1215	32.8372	33.769	41.9584	0.00436235	5.5854e-06	7.29839e-06	0.00696259	1	455000	505000	0
SL4.0ch06	16840000	16850000	SL4.0ch06	17210000	17220000	76	32.8254	24.0589	29.0568	23.5065	6.44412e-05	8.47749e-13	2.25759e-08	6.20882e-13	2	16845000	17210000	5000
SL4.0ch06	5590000	5600000	SL4.0ch06	5830000	5840000	66	30.8078	29.2147	29.5686	37.4726	2.76252e-05	2.98084e-05	3.8112e-05	0.0119465	1	5595000	5835000	0
SL4.0ch06	31610000	31620000	SL4.0ch06	31850000	31860000	63	31.8448	27.9622	34.1765	35.2524	0.0255583	0.000205598	0.0415873	0.0398634	2	31615000	31845000	10000
SL4.0ch06	26380000	26390000	SL4.0ch06	26660000	26670000	59	21.7051	22.803	23.3519	24.1059	4.46374e-06	5.68915e-06	5.43902e-06	5.10171e-06	1	26385000	26665000	0
SL4.0ch06	25120000	25130000	SL4.0ch06	25670000	25680000	59	29.5806	23.5182	21.9829	24.4578	0.00178015	5.68915e-06	5.43902e-06	5.10171e-06	1	25125000	25675000	0
SL4.0ch06	5760000	5770000	SL4.0ch06	5810000	5820000	55	16.2843	18.0122	18.3343	13.0975	1.05719e-07	1.72756e-07	1.43931e-07	4.9273e-11	2	5760000	5815000	5000
SL4.0ch06	28220000	28230000	SL4.0ch06	28760000	28770000	51	24.5753	17.6211	25.2973	17.0734	0.00125564	6.50599e-06	0.0971083	5.37926e-06	6	28231666	28773333	13438
SL4.0ch06	33060000	33070000	SL4.0ch06	33220000	33230000	49	14.7346	15.4304	20.8804	16.7882	3.25293e-08	5.91638e-08	0.00552341	2.88775e-05	2	33070000	33225000	5000
SL4.0ch06	17210000	17220000	SL4.0ch06	17660000	17670000	43	16.521	15.2255	16.5177	14.663	0.0019643	2.40301e-05	0.00286346	1.95194e-05	1	17215000	17665000	0
SL4.0ch06	3160000	3170000	SL4.0ch06	3510000	3520000	43	16.0636	14.0573	14.0454	17.4412	0.0019643	2.40301e-05	2.0129e-05	0.00263037	2	3165000	3525000	10000
SL4.0ch06	5410000	5420000	SL4.0ch06	6800000	6810000	39	8.20037	13.9214	18.4054	14.306	7.50938e-09	0.000780407	0.0332856	0.000669049	4	5415000	6810000	11180
SL4.0ch06	25000000	25010000	SL4.0ch06	25670000	25680000	38	15.2794	13.5032	12.7289	15.5199	0.000958032	0.00168334	0.00152467	0.0014899	1	25005000	25675000	0
SL4.0ch06	28580000	28590000	SL4.0ch06	28650000	28660000	22	3.03149	3.0639	1.32975	3.14637	3.45367e-08	3.11513e-07	1.31117e-12	5.97812e-06	2	28580000	28655000	5000
SL4.0ch06	2350000	2360000	SL4.0ch06	2400000	2410000	112	47.7804	47.3983	52.7471	51.8798	4.00117e-11	3.42281e-11	5.13922e-06	4.981e-06	1	2355000	2405000	0
SL4.0ch06	24340000	24350000	SL4.0ch06	24480000	24490000	116	55.4972	63.941	67.8011	76.8539	4.45971e-07	0.00439685	0.00577352	0.00562508	1	24345000	24485000	0
SL4.0ch06	1170000	1180000	SL4.0ch06	1220000	1230000	116	65.1201	56.585	60.6176	62.058	0.00369351	4.41271e-07	5.75511e-07	0.00562508	2	1175000	1230000	5000
SL4.0ch06	31120000	31130000	SL4.0ch06	31190000	31200000	123	57.0825	62.2097	76.471	75.4536	7.49596e-09	0.000342379	0.000448451	0.00044099	4	31122500	31187500	23717
SL4.0ch06	41450000	41460000	SL4.0ch06	41500000	41510000	122	64.1089	60.0256	60.7051	68.4912	0.000446624	1.29597e-08	1.66787e-08	0.000647055	1	41455000	41505000	0
SL4.0ch06	44500000	44510000	SL4.0ch06	44550000	44560000	131	14.3491	25.1062	25.1823	22.1332	0	1.29746e-35	2.44224e-35	0	3	44498333	44551666	7454
SL4.0ch06	6810000	6820000	SL4.0ch06	6910000	6920000	137	60.0892	54.1839	47.2695	80.337	6.0002e-13	5.69338e-13	2.4835e-20	0.0164876	4	6815000	6915000	14142
SL4.0ch06	36870000	36880000	SL4.0ch06	36920000	36930000	266	87.2194	94.3631	98.1913	104.509	1.33043e-38	9.82977e-39	8.27022e-24	7.63595e-24	2	36875000	36930000	5000
SL4.0ch06	36010000	36020000	SL4.0ch06	36060000	36070000	190	100.587	93.8183	121.575	91.5622	1.01604e-05	6.89212e-13	1.47931e-05	7.90196e-13	2	36010000	36060000	7071
SL4.0ch06	33280000	33290000	SL4.0ch06	33340000	33350000	179	72.9594	69.236	69.2917	103.708	1.45415e-18	1.25691e-18	1.74306e-18	0.000704615	3	33291666	33351666	13744
SL4.0ch06	2680000	2690000	SL4.0ch06	2740000	2750000	155	60.6503	67.4764	84.1699	77.1212	4.14311e-19	2.55512e-11	3.88991e-05	3.42857e-11	6	2683333	2756666	21730
SL4.0ch06	15540000	15550000	SL4.0ch06	15600000	15610000	149	59.3679	72.7101	70.3783	83.27	5.8225e-17	9.23367e-10	1.21445e-09	0.000361606	1	15545000	15605000	0
SL4.0ch06	21820000	21830000	SL4.0ch06	21910000	21920000	140	61.8798	53.7989	69.4429	50.684	1.4248e-07	6.17116e-14	1.82945e-07	8.61444e-14	2	21830000	21915000	5000
SL4.0ch06	29475000	29480000	SL4.0ch06	29510000	29515000	87	25.71	31.0589	30.5893	34.205	7.54896e-13	2.98052e-08	7.33991e-13	3.94777e-08	3	29474166	29510833	3728
SL4.0ch06	36640000	36645000	SL4.0ch06	36680000	36685000	97	42.4196	37.0173	35.9328	29.3764	7.49873e-07	1.34088e-11	1.85076e-11	3.3281e-17	9	36643055	36690833	13345
SL4.0ch06	44605000	44610000	SL4.0ch06	44640000	44645000	105	35.0144	28.5981	31.9544	33.6077	1.45168e-14	3.80433e-21	1.81116e-14	1.70401e-14	7	44606071	44645357	8630
SL4.0ch06	40470000	40475000	SL4.0ch06	40505000	40510000	120	36.9357	32.2725	37.3618	35.2234	7.28674e-21	4.57992e-21	9.19545e-21	1.10016e-20	5	40469500	40508500	6325
SL4.0ch06	43885000	43890000	SL4.0ch06	43940000	43945000	80	24.4736	26.6748	48.6142	40.9621	8.12902e-15	2.94478e-10	0.00644363	0.00636201	1	43887500	43942500	0
SL4.0ch06	43090000	43095000	SL4.0ch06	43125000	43130000	80	39.0569	34.0455	36.5765	43.264	0.004254	3.36945e-06	4.70148e-06	0.00636201	1	43092500	43127500	0
SL4.0ch06	36105000	36110000	SL4.0ch06	36140000	36145000	80	40.1181	38.5525	39.5948	43.2322	0.004254	3.36945e-06	0.00644363	0.00636201	2	36110000	36145000	3536
SL4.0ch06	32090000	32095000	SL4.0ch06	32125000	32130000	80	27.6907	27.6868	29.2292	25.4885	3.86806e-10	2.94478e-10	4.11721e-10	4.21014e-10	5	32093500	32135500	8062
SL4.0ch06	3360000	3365000	SL4.0ch06	3395000	3400000	80	33.6097	43.203	46.1381	34.8552	3.25428e-06	0.0050376	0.00644363	4.42066e-06	1	3362500	3397500	0
SL4.0ch06	39625000	39630000	SL4.0ch06	39665000	39670000	79	38.7075	36.1834	44.6919	42.0513	6.07973e-06	6.25574e-06	0.00962766	0.00949007	2	39627500	39670000	2500
SL4.0ch06	30860000	30865000	SL4.0ch06	30915000	30920000	79	23.9288	24.7661	26.9033	44.5945	2.34255e-14	6.80748e-10	9.79212e-10	0.00949007	2	30867500	30920000	5590
SL4.0ch06	29535000	29540000	SL4.0ch06	29575000	29580000	79	22.7718	22.9726	35.3026	22.494	2.34255e-14	2.05655e-14	8.69037e-06	3.476e-14	5	29534500	29579500	10630
SL4.0ch06	36470000	36475000	SL4.0ch06	36505000	36510000	77	31.9959	29.7355	31.0971	38.724	2.0034e-05	3.53995e-09	2.81196e-05	2.80355e-05	1	36472500	36507500	0
SL4.0ch06	1460000	1465000	SL4.0ch06	1495000	1500000	77	32.4974	36.9558	31.4134	38.5036	2.0034e-05	2.10009e-05	2.81196e-05	2.80355e-05	1	1462500	1497500	0
SL4.0ch06	43475000	43480000	SL4.0ch06	43510000	43515000	76	30.6643	27.2283	31.8644	29.869	1.03827e-08	7.97491e-09	5.03131e-05	1.1447e-08	7	43478928	43522500	10101
SL4.0ch06	34000000	34005000	SL4.0ch06	34055000	34060000	76	27.0906	26.4741	40.9798	27.68	1.03827e-08	7.97491e-09	0.0297266	1.1447e-08	5	34002500	34047500	10000
SL4.0ch06	45190000	45195000	SL4.0ch06	45225000	45230000	75	13.9164	14.096	16.9957	13.794	1.6558e-22	1.32222e-22	3.81292e-17	1.46609e-22	6	45190833	45229166	7454
SL4.0ch06	2550000	2555000	SL4.0ch06	2600000	2605000	75	25.6621	27.342	15.763	37.4244	2.32558e-08	1.76821e-08	3.81292e-17	9.2466e-05	14	2536785	2607857	18821
SL4.0ch06	44750000	44755000	SL4.0ch06	44815000	44820000	74	15.6373	14.3578	12.3344	14.2481	1.33946e-16	5.33122e-22	1.08058e-27	5.95609e-22	4	44751250	44817500	18750
SL4.0ch06	21215000	21220000	SL4.0ch06	21250000	21255000	74	29.1944	30.2866	30.4702	29.8868	5.04794e-08	3.89947e-08	6.11571e-08	5.6727e-08	1	21217500	21252500	0
SL4.0ch06	42475000	42480000	SL4.0ch06	42510000	42515000	73	30.3318	27.2316	38.402	22.8153	1.10677e-07	8.49614e-08	0.000276496	1.57785e-11	2	42475000	42512500	2500
SL4.0ch06	39170000	39175000	SL4.0ch06	39210000	39215000	73	32.0058	32.4311	41.0524	38.5133	0.000194517	0.000209143	0.0813251	0.000279395	3	39172500	39217500	5000
SL4.0ch06	37315000	37320000	SL4.0ch06	37350000	37355000	73	35.7597	33.9141	41.8022	34.1232	0.000194517	0.000209143	0.0813251	0.000279395	2	37317500	37355000	2500
SL4.0ch06	36505000	36510000	SL4.0ch06	36540000	36545000	73	24.8082	26.7753	30.8619	23.3518	1.10677e-07	8.49614e-08	1.32498e-07	1.57785e-11	3	36509166	36545833	3728
SL4.0ch06	37455000	37460000	SL4.0ch06	37490000	37495000	72	32.5755	34.4836	36.3938	33.2737	0.000332589	0.000360909	0.000475836	0.000478143	2	37452500	37487500	7071
SL4.0ch06	29625000	29630000	SL4.0ch06	29670000	29675000	72	22.3383	20.9281	27.7571	22.8724	3.04813e-11	2.65752e-11	2.80714e-07	4.35194e-11	6	29623333	29670000	9501
SL4.0ch06	42270000	42275000	SL4.0ch06	42305000	42310000	71	34.4574	30.1348	34.9664	31.162	0.000566796	3.82805e-07	0.000813886	0.000811453	6	42276666	42315000	8579
SL4.0ch06	38635000	38640000	SL4.0ch06	38670000	38675000	71	31.9814	28.3973	31.0663	28.022	0.000566796	3.82805e-07	0.000813886	5.52031e-07	2	38635000	38670000	3536
SL4.0ch06	38125000	38130000	SL4.0ch06	38160000	38165000	71	23.5342	30.002	34.2447	27.889	8.27024e-11	3.82805e-07	0.000813886	5.52031e-07	6	38116666	38158333	11608
SL4.0ch06	5300000	5305000	SL4.0ch06	5390000	5395000	71	30.2124	26.1788	29.6806	31.287	4.8912e-07	3.82805e-07	5.9586e-07	0.000811453	2	5305000	5390000	3536
SL4.0ch06	42435000	42440000	SL4.0ch06	42470000	42475000	70	35.7345	27.7461	31.9406	30.2004	0.000936959	7.90923e-07	0.00135189	1.14667e-06	4	42437500	42476250	5154
SL4.0ch06	22200000	22205000	SL4.0ch06	22235000	22240000	70	24.3572	24.3752	32.2883	22.6793	2.08681e-10	1.82894e-10	0.00135189	2.91654e-10	1	22202500	22237500	0
SL4.0ch06	4710000	4715000	SL4.0ch06	4750000	4755000	70	33.4707	30.2994	29.6713	37.1508	0.000936959	7.90923e-07	1.21542e-06	0.00134236	3	4712500	4757500	5000
SL4.0ch06	47080000	47085000	SL4.0ch06	47115000	47120000	69	28.7919	32.2471	32.1481	34.386	1.99276e-06	0.00163413	0.00219364	0.00214937	1	47082500	47117500	0
SL4.0ch06	43880000	43885000	SL4.0ch06	43915000	43920000	69	31.5926	34.972	36.6006	28.9094	0.0015323	0.00163413	0.00219364	2.33744e-06	1	43882500	43917500	0
SL4.0ch06	38040000	38045000	SL4.0ch06	38080000	38085000	69	34.3038	31.7328	22.4326	33.1301	0.0015323	0.00163413	6.71377e-10	0.00214937	2	38042500	38080000	2500
SL4.0ch06	28870000	28875000	SL4.0ch06	28905000	28910000	69	34.1992	35.8844	38.4314	37.2165	0.0015323	0.00163413	0.00219364	0.00214937	2	28870000	28907500	2500
SL4.0ch06	42910000	42915000	SL4.0ch06	42945000	42950000	68	35.0607	30.457	37.3108	29.0566	0.00247107	3.17548e-06	0.00354296	4.72789e-06	3	42912500	42947500	7071
SL4.0ch06	32650000	32655000	SL4.0ch06	32695000	32700000	68	23.103	23.9644	29.1895	22.8285	1.37297e-09	1.19903e-09	4.90772e-06	1.84721e-09	1	32652500	32697500	0
SL4.0ch06	23655000	23660000	SL4.0ch06	23745000	23750000	68	23.5473	23.319	32.3188	27.6552	1.37297e-09	1.19903e-09	0.00354296	4.72789e-06	5	23652500	23748500	10296
SL4.0ch06	2640000	2645000	SL4.0ch06	2675000	2680000	68	36.5724	30.4562	35.6382	30.8139	0.00247107	3.17548e-06	0.00354296	4.72789e-06	1	2642500	2677500	0
SL4.0ch06	45130000	45135000	SL4.0ch06	45170000	45175000	67	32.2085	28.2976	23.3086	28.4112	0.00391306	6.33208e-06	4.24238e-09	9.42222e-06	1	45132500	45172500	0
SL4.0ch06	40375000	40380000	SL4.0ch06	40410000	40415000	67	26.0096	32.3545	35.1218	32.7653	7.68798e-06	0.00413191	0.00558959	0.00545085	1	40377500	40412500	0
SL4.0ch06	34780000	34785000	SL4.0ch06	34815000	34820000	67	27.9264	35.291	31.8028	37.0955	7.68798e-06	0.00413191	0.00558959	0.00545085	1	34782500	34817500	0
SL4.0ch06	25025000	25030000	SL4.0ch06	25120000	25125000	67	28.1473	28.4529	29.5883	38.2257	7.68798e-06	6.33208e-06	9.66151e-06	0.00545085	13	25017884	25125576	15504
SL4.0ch06	16840000	16845000	SL4.0ch06	16980000	16985000	67	26.1122	19.5567	27.3781	18.638	7.68798e-06	3.63603e-13	9.66151e-06	5.22679e-13	3	16845833	16975833	13437
SL4.0ch06	3405000	3410000	SL4.0ch06	3475000	3480000	67	32.5115	33.4379	35.2869	35.0631	0.00391306	0.00413191	0.00558959	0.00545085	1	3407500	3477500	0
SL4.0ch06	43615000	43620000	SL4.0ch06	43655000	43660000	66	25.8655	26.0946	24.6361	33.4829	1.48879e-05	1.23106e-05	1.90475e-05	0.00839021	1	43617500	43657500	0
SL4.0ch06	41660000	41665000	SL4.0ch06	41695000	41700000	66	29.1374	27.8995	22.061	36.622	1.48879e-05	1.23106e-05	1.02588e-08	0.00839021	4	41662500	41698750	8004
SL4.0ch06	35200000	35205000	SL4.0ch06	35240000	35245000	66	29.7044	28.0873	31.0304	33.7514	1.48879e-05	1.23106e-05	0.00856956	0.00839021	1	35202500	35242500	0
SL4.0ch06	22825000	22830000	SL4.0ch06	22860000	22865000	66	33.7828	31.3608	32.8212	37.0981	0.0060374	0.00637626	0.00856956	0.00839021	2	22825000	22867500	5590
SL4.0ch06	4900000	4905000	SL4.0ch06	4935000	4940000	66	33.3545	28.1152	28.1635	30.6096	0.0060374	1.23106e-05	1.90475e-05	1.86631e-05	4	4893750	4938750	8839
SL4.0ch06	34335000	34340000	SL4.0ch06	34370000	34375000	65	22.0486	23.8625	21.9397	28.6544	2.01562e-08	1.76953e-08	2.47217e-08	3.57473e-05	4	34340000	34377500	5590
SL4.0ch06	32490000	32495000	SL4.0ch06	32530000	32535000	65	26.3474	24.7034	21.77	22.2056	2.87595e-05	2.36866e-05	2.47217e-08	2.68051e-08	2	32495000	32532500	2500
SL4.0ch06	32440000	32445000	SL4.0ch06	32485000	32490000	65	27.157	25.3832	23.1992	31.3592	2.87595e-05	2.36866e-05	2.47217e-08	0.0128867	3	32435833	32485833	8975
SL4.0ch06	23655000	23660000	SL4.0ch06	23705000	23710000	65	25.8626	26.3409	27.872	27.7226	2.87595e-05	2.36866e-05	3.69465e-05	3.57473e-05	2	23657500	23710000	2500
SL4.0ch06	1540000	1545000	SL4.0ch06	1575000	1580000	65	19.3474	18.5713	20.127	20.0495	4.63609e-12	3.47822e-12	2.47217e-08	2.68051e-08	6	1539166	1581666	10173
SL4.0ch06	21595000	21600000	SL4.0ch06	21675000	21680000	64	26.5031	26.6485	32.1269	28.0524	5.42064e-05	4.4806e-05	0.0195114	6.73057e-05	3	21589166	21680833	8976
SL4.0ch06	2675000	2680000	SL4.0ch06	2770000	2775000	64	22.266	20.2927	28.1951	23.1325	4.7215e-08	4.06114e-08	6.88494e-05	6.2911e-08	3	2677500	2769166	5270
SL4.0ch06	8170000	8175000	SL4.0ch06	8205000	8210000	64	26.7433	21.7733	25.4713	25.5574	5.42064e-05	4.06114e-08	6.88494e-05	6.73057e-05	1	8172500	8207500	0
SL4.0ch06	30415000	30420000	SL4.0ch06	30455000	30460000	63	15.5075	20.7282	22.5183	22.9894	3.04175e-15	9.59489e-08	1.3322e-07	1.39362e-07	2	30417500	30455000	2500
SL4.0ch06	1835000	1840000	SL4.0ch06	1870000	1875000	63	25.5046	22.6431	23.9397	25.6681	0.000100999	9.59489e-08	1.3322e-07	0.000125636	1	1837500	1872500	0
SL4.0ch06	31615000	31620000	SL4.0ch06	31675000	31680000	62	19.428	17.3728	20.489	18.1029	1.03269e-10	8.26967e-11	3.06218e-07	1.11464e-10	2	31615000	31677500	2500
SL4.0ch06	3455000	3460000	SL4.0ch06	3495000	3500000	61	22.4952	21.8069	28.2688	25.2539	5.63286e-07	4.98656e-07	0.000420714	0.000419739	2	3460000	3497500	2500
SL4.0ch06	31285000	31290000	SL4.0ch06	31320000	31325000	60	33.4589	27.8306	22.5417	36.3373	0.0598014	0.000498966	1.51748e-06	0.0837176	2	31285000	31322500	2500
SL4.0ch06	8085000	8090000	SL4.0ch06	8155000	8160000	60	28.0416	29.0523	31.1823	35.0566	0.000583566	0.000498966	0.0869692	0.0837176	4	8088750	8155000	17897
SL4.0ch06	3635000	3640000	SL4.0ch06	3675000	3680000	60	22.466	25.8811	37.7214	24.2834	1.21482e-06	0.000498966	0.0869692	1.54842e-06	4	3640000	3687500	12500
SL4.0ch06	35845000	35850000	SL4.0ch06	35885000	35890000	59	21.3452	28.0388	27.3451	24.7678	2.68104e-06	0.000870539	0.00128971	0.00129464	1	35847500	35887500	0
SL4.0ch06	32860000	32865000	SL4.0ch06	32940000	32945000	58	27.1304	21.6634	21.5303	25.5263	0.00172656	5.11813e-06	7.0315e-06	0.00218578	5	32857500	32940500	5831
SL4.0ch06	23835000	23840000	SL4.0ch06	23925000	23930000	58	18.187	18.7484	23.8301	28.4023	5.78954e-09	4.60017e-09	7.0315e-06	0.00218578	3	23837500	23927500	5000
SL4.0ch06	22240000	22245000	SL4.0ch06	22305000	22310000	58	18.5113	22.5571	23.2133	29.4719	5.78954e-09	5.11813e-06	7.0315e-06	0.00218578	1	22242500	22307500	0
SL4.0ch06	1430000	1435000	SL4.0ch06	1465000	1470000	58	27.3442	29.4096	28.0909	29.0106	0.00172656	0.00149634	0.00221126	0.00218578	1	1432500	1467500	0
SL4.0ch06	40620000	40625000	SL4.0ch06	40655000	40660000	57	21.0159	28.9461	26.565	28.9062	1.15893e-05	0.00252113	0.0037179	0.00364301	1	40622500	40657500	0
SL4.0ch06	35970000	35975000	SL4.0ch06	36005000	36010000	56	23.5326	25.2403	18.2198	29.5234	2.39274e-05	0.00419819	4.37084e-08	0.00599962	1	35972500	36007500	0
SL4.0ch06	27590000	27595000	SL4.0ch06	27660000	27665000	56	21.0683	19.8078	21.8618	19.6389	2.39274e-05	2.20686e-05	2.96953e-05	3.12694e-05	6	27585833	27665000	8700
SL4.0ch06	27470000	27475000	SL4.0ch06	27575000	27580000	55	20.165	17.8651	18.0516	18.8255	4.7382e-05	7.87612e-08	1.10948e-07	1.06869e-07	4	27472500	27576250	5154
SL4.0ch06	22625000	22630000	SL4.0ch06	22670000	22675000	56	20.4639	21.1127	18.1694	26.5599	2.39274e-05	2.20686e-05	4.37084e-08	0.00599962	1	22627500	22672500	0
SL4.0ch06	46600000	46605000	SL4.0ch06	46640000	46645000	54	25.4604	24.6584	30.8198	29.2619	0.0120425	0.0108667	0.0158218	0.0152921	2	46602500	46640000	2500
SL4.0ch06	44700000	44705000	SL4.0ch06	44735000	44740000	54	21.8529	21.7851	25.4731	21.367	9.32762e-05	8.77045e-05	0.0158218	0.000123129	2	44700000	44737500	2500
SL4.0ch06	41470000	41475000	SL4.0ch06	41505000	41510000	54	28.1849	24.0576	29.2122	30.1326	0.0120425	8.77045e-05	0.0158218	0.0152921	3	41465833	41504166	7454
SL4.0ch06	38230000	38235000	SL4.0ch06	38265000	38270000	54	30.58	26.5297	30.7613	27.0817	0.0120425	0.0108667	0.0158218	0.0152921	4	38235000	38273750	6731
SL4.0ch06	22670000	22675000	SL4.0ch06	22795000	22800000	54	17.9334	15.7359	16.7763	15.1941	2.41722e-07	1.98354e-07	2.76489e-07	1.94319e-10	3	22674166	22799166	3727
SL4.0ch06	1430000	1435000	SL4.0ch06	1495000	1500000	54	17.7283	18.7163	26.4281	24.9261	2.41722e-07	1.98354e-07	0.0158218	0.0152921	2	1432500	1495000	2500
SL4.0ch06	1235000	1240000	SL4.0ch06	1270000	1275000	54	17.645	19.7606	21.1045	25.1707	2.41722e-07	8.77045e-05	0.000117279	0.0152921	1	1237500	1272500	0
SL4.0ch06	1190000	1195000	SL4.0ch06	1225000	1230000	54	22.9156	20.3477	20.5626	20.0693	9.32762e-05	8.77045e-05	0.000117279	0.000123129	3	1187500	1225833	13017
SL4.0ch06	22570000	22575000	SL4.0ch06	22605000	22610000	53	19.4148	19.2838	17.0169	21.761	5.60059e-07	4.88692e-07	6.59444e-07	0.000234685	1	22572500	22607500	0
SL4.0ch06	2235000	2240000	SL4.0ch06	2330000	2335000	53	18.0221	15.2813	17.7708	21.9984	5.60059e-07	4.93949e-10	6.59444e-07	0.000234685	4	2238750	2331250	8839
SL4.0ch06	23320000	23325000	SL4.0ch06	23420000	23425000	52	16.6221	16.8005	21.4509	18.9889	1.30118e-06	1.13254e-06	0.000426555	1.50518e-06	1	23322500	23422500	0
SL4.0ch06	44555000	44560000	SL4.0ch06	44590000	44595000	51	18.3479	17.6854	21.643	18.884	2.96231e-06	2.67679e-06	0.000808416	3.46989e-06	1	44557500	44592500	0
SL4.0ch06	22500000	22505000	SL4.0ch06	22535000	22540000	51	20.1387	20.869	13.4423	25.8161	0.000633479	0.000597952	5.31955e-09	0.0554025	2	22505000	22540000	3536
SL4.0ch06	8225000	8230000	SL4.0ch06	8280000	8285000	51	10.9514	15.5408	17.4521	16.979	2.59184e-12	4.44259e-09	3.62516e-06	3.46989e-06	2	8225000	8282500	2500
SL4.0ch06	3840000	3845000	SL4.0ch06	3875000	3880000	51	26.699	21.2001	26.7403	20.4801	0.041678	0.000597952	0.0559211	0.000829204	2	3840000	3877500	2500
SL4.0ch06	40640000	40645000	SL4.0ch06	40675000	40680000	50	23.1223	28.5497	24.0115	30.66	0.00115363	0.0581703	0.00146034	0.0810231	2	40640000	40675000	3536
SL4.0ch06	4405000	4410000	SL4.0ch06	4545000	4550000	50	23.3315	24.0396	29.5056	23.2288	0.00115363	0.00109271	0.0820307	0.00150609	3	4399166	4555833	11785
SL4.0ch06	3360000	3365000	SL4.0ch06	3470000	3475000	50	21.9691	22.4814	29.7367	21.9618	0.00115363	0.00109271	0.0820307	0.00150609	2	3365000	3472500	2500
SL4.0ch06	29755000	29760000	SL4.0ch06	29805000	29810000	49	20.1421	19.3177	18.747	18.7195	0.00203524	1.38552e-05	1.86735e-05	1.80744e-05	1	29757500	29807500	0
SL4.0ch06	2685000	2690000	SL4.0ch06	2720000	2725000	49	17.4179	19.5376	16.9315	20.7347	1.54143e-05	1.38552e-05	1.86735e-05	0.00271334	1	2687500	2722500	0
SL4.0ch06	9695000	9700000	SL4.0ch06	9750000	9755000	47	8.63245	15.4264	20.1965	10.0601	2.6667e-13	2.79489e-07	0.00785138	3.93263e-10	1	9697500	9752500	0
SL4.0ch06	3635000	3640000	SL4.0ch06	3795000	3800000	47	11.3257	12.3114	16.8705	13.3405	4.03844e-10	3.68639e-10	8.61117e-05	3.38181e-07	3	3639166	3797500	6010
SL4.0ch06	845000	850000	SL4.0ch06	885000	890000	46	21.4931	19.9688	18.7089	24.3881	0.00985585	0.0099306	0.00018049	0.0133822	2	845000	882500	5590
SL4.0ch06	6840000	6845000	SL4.0ch06	6905000	6910000	46	17.6648	18.9835	14.6631	24.2586	0.000150256	0.000137046	8.43774e-07	0.0133822	1	6842500	6907500	0
SL4.0ch06	21760000	21765000	SL4.0ch06	21810000	21815000	46	20.5974	18.28	16.9391	18.9273	0.00985585	0.000137046	0.00018049	0.000175972	1	21762500	21812500	0
SL4.0ch06	32355000	32360000	SL4.0ch06	32475000	32480000	45	11.6764	15.3497	15.9538	17.2688	4.4639e-09	1.90483e-06	0.000368888	0.000354374	4	32347500	32481250	10680
SL4.0ch06	23555000	23560000	SL4.0ch06	23590000	23595000	45	19.2166	18.9635	18.939	19.2986	0.000306877	0.000280366	0.000368888	0.000354374	1	23557500	23592500	0
SL4.0ch06	40540000	40545000	SL4.0ch06	40575000	40580000	44	17.2051	19.0565	17.801	17.6699	0.000605214	0.000562929	0.000744761	0.000721131	1	40542500	40577500	0
SL4.0ch06	29070000	29075000	SL4.0ch06	29105000	29110000	44	17.5016	21.2729	19.631	19.8639	0.000605214	0.026138	0.0342846	0.0343495	3	29070833	29110833	3727
SL4.0ch06	23760000	23765000	SL4.0ch06	23815000	23820000	44	14.1122	12.2088	10.2649	13.8086	4.7509e-06	1.35796e-08	1.42002e-08	5.7289e-06	2	23767500	23817500	5000
SL4.0ch06	21915000	21920000	SL4.0ch06	21980000	21985000	43	19.3281	20.1338	24.0824	20.6025	0.00116456	0.0404733	0.0527375	0.05284	2	21920000	21987500	5590
SL4.0ch06	16980000	16985000	SL4.0ch06	17210000	17215000	43	19.5309	16.5995	17.4697	17.9267	0.00116456	0.00109478	0.0014417	0.00139289	1	16982500	17212500	0
SL4.0ch06	16690000	16695000	SL4.0ch06	16830000	16835000	37	14.1151	11.419	10.1962	14.9258	0.00134517	2.16183e-05	2.46115e-05	0.00168061	2	16695000	16832500	2500
SL4.0ch06	35360000	35365000	SL4.0ch06	35400000	35405000	37	18.4129	17.9881	13.9014	18.877	0.033134	0.0345861	0.00163348	0.0421806	2	35365000	35402500	2500
SL4.0ch06	6565000	6570000	SL4.0ch06	6640000	6645000	41	14.4306	17.3276	18.0497	17.3156	6.36691e-05	0.00385755	0.00510667	0.00482617	1	6567500	6642500	0
SL4.0ch06	21280000	21285000	SL4.0ch06	21355000	21360000	42	18.3651	18.8937	22.6969	24.521	0.002192	0.00207235	0.080023	0.0803215	2	21280000	21357500	2500
SL4.0ch06	2230000	2235000	SL4.0ch06	2265000	2270000	42	13.6861	13.5261	11.7147	17.0092	2.78434e-05	2.86219e-05	1.3747e-07	0.0026526	1	2232500	2267500	0
SL4.0ch06	44380000	44385000	SL4.0ch06	44415000	44420000	37	8.93619	11.1576	6.47708	13.4076	1.39998e-07	2.16183e-05	3.22344e-10	0.00168061	1	44382500	44417500	0
SL4.0ch06	3705000	3710000	SL4.0ch06	3795000	3800000	36	13.4457	13.3178	18.0223	12.9885	0.00269202	0.00290135	0.0695034	0.00332276	2	3707500	3795000	2500
SL4.0ch06	7455000	7460000	SL4.0ch06	7595000	7600000	35	11.1619	8.67776	9.68904	11.7049	0.000147642	1.37842e-06	1.26898e-06	0.000158765	1	7457500	7597500	0
SL4.0ch06	23215000	23220000	SL4.0ch06	23275000	23280000	33	15.1587	13.8608	14.4082	14.7265	0.0174404	0.0189483	0.0217558	0.0223136	2	23217500	23272500	5000
SL4.0ch06	35145000	35150000	SL4.0ch06	35180000	35185000	28	9.85409	9.53856	9.76293	8.6189	0.0268384	0.00180051	0.00179611	0.00173847	2	35145000	35182500	2500
SL4.0ch06	11655000	11660000	SL4.0ch06	11925000	11930000	27	9.71128	9.78954	11.4964	10.5632	0.00400949	0.00421864	0.0580156	0.0594425	2	11655000	11927500	2500
SL4.0ch06	11270000	11275000	SL4.0ch06	11365000	11370000	27	10.5049	10.7418	10.624	10.6691	0.0467173	0.0543369	0.0580156	0.0594425	2	11270000	11370000	3536
SL4.0ch06	230000	235000	SL4.0ch06	22200000	22205000	27	0.255278	0.130379	0.128059	0.0500521	1.18428e-20	1.10665e-19	1.03686e-19	1.27387e-19	1	232500	22202500	0
SL4.0ch06	5000000	5005000	SL4.0ch06	5295000	5300000	24	7.27761	6.6291	7.05807	6.84458	0.00263488	0.00386347	0.00291563	0.00280237	1	5002500	5297500	0
SL4.0ch06	300000	305000	SL4.0ch06	390000	395000	24	7.66149	7.06743	7.44935	7.63477	0.00263488	0.00386347	0.00291563	0.00280237	1	302500	392500	0
SL4.0ch06	430000	435000	SL4.0ch06	4620000	4625000	13	0.195515	0.151352	0.120172	0.0763397	0.000261678	0.00203143	0.00165958	0.00158602	1	432500	4622500	0
SL4.0ch06	3635000	3640000	SL4.0ch06	3705000	3710000	59	23.7042	19.3646	23.6606	23.7327	2.68104e-06	1.71869e-09	3.36002e-06	3.42836e-06	2	3637500	3705000	2500
SL4.0ch06	31385000	31390000	SL4.0ch06	31420000	31425000	59	27.4547	27.2248	27.1003	30.273	0.00101384	0.000870539	0.00128971	0.00129464	1	31387500	31422500	0
SL4.0ch06	41515000	41520000	SL4.0ch06	41555000	41560000	75	36.0589	33.5912	42.8888	29.8271	6.40893e-05	6.90896e-05	0.0420772	2.55546e-08	2	41517500	41555000	2500
SL4.0ch06	39900000	39905000	SL4.0ch06	39935000	39940000	76	25.5993	22.1765	22.7035	29.6764	1.03827e-08	4.66859e-13	7.02836e-13	1.1447e-08	5	39897500	39937500	5000
SL4.0ch06	39375000	39380000	SL4.0ch06	39410000	39415000	76	36.0666	24.4097	20.9604	37.3805	3.60914e-05	4.66859e-13	7.02836e-13	5.14194e-05	2	39375000	39415000	3536
SL4.0ch06	40030000	40035000	SL4.0ch06	40070000	40075000	79	26.7679	31.5061	44.1982	41.5847	8.81543e-10	6.25574e-06	0.00962766	0.00949007	2	40030000	40067500	5590
SL4.0ch06	44300000	44305000	SL4.0ch06	44335000	44340000	81	37.4703	40.6182	46.3376	42.3362	1.72178e-06	0.00336333	0.00436705	0.00420157	1	44302500	44337500	0
SL4.0ch06	30700000	30705000	SL4.0ch06	30755000	30760000	81	24.7891	23.8881	22.5497	33.5469	1.68036e-10	2.21147e-15	3.93075e-15	2.3472e-06	5	30709500	30757500	8602
SL4.0ch06	37610000	37615000	SL4.0ch06	37645000	37650000	84	24.609	21.9541	19.984	27.181	1.1496e-11	7.27227e-17	1.4614e-16	1.20982e-11	7	37609642	37649642	8362
SL4.0ch06	30210000	30215000	SL4.0ch06	30250000	30255000	83	36.7368	31.3094	31.2026	43.9851	4.707e-07	4.78939e-07	6.74473e-07	0.00178105	2	30212500	30255000	2500
SL4.0ch06	33305000	33310000	SL4.0ch06	33340000	33345000	84	25.7486	28.6017	19.7434	32.3626	1.1496e-11	8.83458e-12	1.4614e-16	3.25281e-07	2	33307500	33345000	2500
SL4.0ch06	36425000	36430000	SL4.0ch06	36460000	36465000	84	32.1549	29.8847	30.2099	36.9427	2.37267e-07	8.83458e-12	1.15805e-11	3.25281e-07	6	36419166	36460000	8701
SL4.0ch06	44065000	44070000	SL4.0ch06	44105000	44110000	82	37.8012	35.6539	46.2497	43.067	9.0531e-07	9.34792e-07	0.00282706	0.0027484	5	44062500	44099500	9434
SL4.0ch06	30315000	30320000	SL4.0ch06	30370000	30375000	85	36.681	36.6625	42.4383	40.341	1.20323e-07	1.2446e-07	0.00073264	0.000701919	5	30315500	30382500	10198
SL4.0ch06	29435000	29440000	SL4.0ch06	29510000	29515000	85	17.9925	18.6765	26.6035	31.8055	6.7165e-23	4.49709e-23	4.71291e-12	1.62231e-07	2	29437500	29515000	2500
SL4.0ch06	31330000	31335000	SL4.0ch06	31390000	31395000	87	20.0968	21.3217	27.6745	28.9816	3.01192e-18	2.25761e-18	7.33991e-13	7.54899e-13	9	31329166	31390277	11399
SL4.0ch06	34725000	34730000	SL4.0ch06	34760000	34765000	86	33.23	33.0745	32.6774	37.1898	5.91524e-08	6.11464e-08	8.40165e-08	7.93206e-08	3	34724166	34760833	3728
SL4.0ch06	43330000	43335000	SL4.0ch06	43365000	43370000	86	29.8265	24.997	26.7578	28.5002	1.92789e-12	1.39214e-12	1.82265e-12	1.96297e-12	3	43332500	43370833	5271
SL4.0ch06	41245000	41250000	SL4.0ch06	41280000	41285000	85	24.0396	26.7758	34.3858	22.9468	3.17784e-17	3.52761e-12	1.68599e-07	4.3305e-17	6	41246666	41286666	5893
SL4.0ch06	21825000	21830000	SL4.0ch06	21870000	21875000	88	31.9009	33.0805	50.4962	29.9808	1.4032e-08	1.42968e-08	0.0950422	2.83935e-13	7	21827500	21897500	25000
SL4.0ch06	31870000	31875000	SL4.0ch06	31905000	31910000	87	39.7853	39.398	47.0622	33.0695	0.000183103	0.000237373	0.000285152	3.94777e-08	3	31865833	31907500	8333
SL4.0ch06	46365000	46370000	SL4.0ch06	46400000	46405000	88	41.0804	42.9792	47.2709	47.7873	0.000109974	0.00014194	0.000171308	0.000163307	1	46367500	46402500	0
SL4.0ch06	29685000	29690000	SL4.0ch06	29745000	29750000	88	25.865	24.1847	38.6488	38.0902	2.93784e-13	6.9053e-19	2.0113e-08	1.9107e-08	5	29686500	29750500	7071
SL4.0ch06	43135000	43140000	SL4.0ch06	43170000	43175000	90	39.9701	34.0587	40.0493	37.1694	3.81836e-05	3.3122e-09	6.25716e-05	4.20768e-09	4	43138750	43178750	8839
SL4.0ch06	22435000	22440000	SL4.0ch06	22475000	22480000	89	34.7311	36.2936	54.2038	40.6126	6.87624e-09	6.86761e-09	0.0710133	9.85792e-05	5	22432500	22474500	7000
SL4.0ch06	2920000	2925000	SL4.0ch06	2960000	2965000	91	39.5873	36.6181	31.9977	40.7225	2.37047e-05	1.58328e-09	2.15778e-09	3.53665e-05	3	2922500	2962500	5000
SL4.0ch06	2850000	2855000	SL4.0ch06	2885000	2890000	92	32.4079	36.9299	42.2039	33.5597	7.42772e-10	7.2829e-10	2.14571e-05	9.24013e-10	2	2850000	2887500	2500
SL4.0ch06	31985000	31990000	SL4.0ch06	32025000	32030000	93	39.9823	40.3527	43.9414	46.9852	7.73248e-06	1.0096e-05	1.20663e-05	1.19998e-05	7	31990357	32033928	11628
SL4.0ch06	23445000	23450000	SL4.0ch06	23505000	23510000	93	25.9032	27.8806	36.9222	38.6514	2.10166e-15	1.45227e-15	4.62317e-10	4.25478e-10	10	23454500	23512500	16553
SL4.0ch06	33490000	33495000	SL4.0ch06	33530000	33535000	94	26.6047	25.9664	27.9054	24.6869	7.42954e-16	5.104e-16	7.15717e-16	7.5395e-16	7	33491071	33530357	8630
SL4.0ch06	3255000	3260000	SL4.0ch06	3290000	3295000	94	46.1984	34.9117	44.2391	35.5872	4.35214e-06	1.49901e-10	6.72761e-06	1.92194e-10	7	3253214	3293928	8602
SL4.0ch06	30495000	30500000	SL4.0ch06	30535000	30540000	96	31.3855	33.2505	36.2772	38.5487	3.16043e-11	2.9621e-11	4.25416e-11	4.13541e-11	7	30498928	30541785	10810
SL4.0ch06	21705000	21710000	SL4.0ch06	21745000	21750000	105	36.0795	30.4204	28.1242	33.6846	1.45168e-14	3.80433e-21	5.18211e-21	1.70401e-14	4	21707500	21748750	5154
SL4.0ch06	33575000	33580000	SL4.0ch06	33620000	33625000	101	34.178	43.2343	44.9005	53.7338	4.94867e-13	8.15398e-08	9.69976e-08	0.000996028	2	33577500	33625000	2500
SL4.0ch06	31190000	31195000	SL4.0ch06	31225000	31230000	101	44.1653	43.478	51.1163	37.0647	6.32684e-08	8.15398e-08	0.000977163	5.7844e-13	1	31192500	31227500	0
SL4.0ch06	39575000	39580000	SL4.0ch06	39610000	39615000	100	41.2342	37.059	34.1147	54.4392	1.2191e-07	1.07933e-12	1.52836e-12	0.00146534	6	39573333	39613333	5893
SL4.0ch06	28945000	28950000	SL4.0ch06	29040000	29045000	98	24.5644	22.4616	26.1272	29.8479	3.70951e-24	2.95107e-24	1.09255e-17	1.18383e-17	6	28955000	29043333	9501
SL4.0ch06	43290000	43295000	SL4.0ch06	43325000	43330000	97	27.3984	23.7251	25.2422	32.2001	3.42597e-17	1.05123e-23	3.12747e-17	1.81257e-11	5	43287500	43330500	8602
SL4.0ch06	38385000	38390000	SL4.0ch06	38420000	38425000	97	31.3431	29.8619	21.3757	41.8903	1.43708e-11	2.31895e-17	2.61881e-23	1.15087e-06	10	38379500	38426500	20000
SL4.0ch06	22200000	22205000	SL4.0ch06	22305000	22310000	97	23.6092	23.9403	32.0911	37.6569	1.32583e-23	1.05123e-23	1.85076e-11	1.81257e-11	2	22202500	22310000	2500
SL4.0ch06	1620000	1625000	SL4.0ch06	1660000	1665000	97	29.7057	26.2892	31.4012	30.2085	3.42597e-17	2.31895e-17	1.85076e-11	3.3281e-17	4	1618750	1662500	11250
SL4.0ch06	1775000	1780000	SL4.0ch06	1820000	1825000	106	26.3375	27.0938	42.8672	36.5569	1.75059e-21	1.2242e-21	3.28382e-09	7.04006e-15	5	1780500	1826500	6325
SL4.0ch06	35045000	35050000	SL4.0ch06	35080000	35085000	111	51.9337	48.3707	44.0843	59.024	3.08719e-06	7.6593e-11	8.68828e-11	8.15907e-06	2	35047500	35085000	2500
SL4.0ch06	33380000	33385000	SL4.0ch06	33415000	33420000	106	28.3774	30.6355	27.4564	39.5627	1.75059e-21	1.2242e-21	1.65983e-21	2.9139e-09	3	33384166	33422500	6010
SL4.0ch06	33075000	33080000	SL4.0ch06	33135000	33140000	117	26.0605	23.4627	28.9582	30.4118	3.18611e-27	6.25445e-36	3.47406e-27	3.83018e-27	11	33076136	33134772	15674
SL4.0ch06	45400000	45405000	SL4.0ch06	45440000	45445000	111	32.3556	32.14	34.0528	40.874	5.1133e-17	3.85662e-17	6.19459e-17	7.49605e-11	10	45404000	45445500	10308
SL4.0ch06	31055000	31060000	SL4.0ch06	31095000	31100000	144	43.2487	37.4507	29.6684	34.6156	1.05941e-23	4.83765e-33	0	1.19186e-32	7	31053928	31097500	6428
SL4.0ch06	32165000	32170000	SL4.0ch06	32200000	32205000	137	38.2546	36.1078	36.7024	46.1914	6.43383e-29	2.75992e-29	7.79437e-29	1.9661e-20	3	32169166	32205833	3728
SL4.0ch06	46225000	46230000	SL4.0ch06	46260000	46265000	134	39.8284	37.1064	45.2192	39.4823	2.28219e-19	8.55177e-28	3.81616e-19	2.82469e-19	5	46226500	46265500	6325
SL4.0ch06	46755000	46760000	SL4.0ch06	46790000	46795000	157	45.6902	40.3106	36.0241	46.6395	1.22409e-29	1.43791e-29	1.42037e-39	1.58393e-29	7	46757500	46797500	7071
SL4.0ch06	3110000	3115000	SL4.0ch06	3145000	3150000	134	33.0403	31.8927	34.8486	40.9183	2.18045e-27	8.55177e-28	2.64155e-27	2.82469e-19	4	3112500	3150000	5590
SL4.0ch06	44970000	44975000	SL4.0ch06	45010000	45015000	128	33.0901	38.9379	49.962	44.0759	1.64683e-24	6.98355e-17	3.15165e-10	6.93009e-17	8	44971250	45020000	15258
SL4.0ch06	40870000	40875000	SL4.0ch06	40905000	40910000	133	54.9846	58.1555	70.8266	49.1477	5.29318e-12	8.19957e-12	4.55255e-06	1.24016e-11	3	40872500	40915833	8333
SL4.0ch06	34570000	34575000	SL4.0ch06	34605000	34610000	129	42.3524	41.6564	39.9183	41.4622	2.63468e-17	3.05849e-17	3.93196e-17	3.02893e-17	5	34572500	34612500	10000
SL4.0ch06	35555000	35560000	SL4.0ch06	35590000	35595000	124	65.2906	57.0059	72.0708	54.7026	7.51605e-05	2.82357e-09	0.00019292	4.28997e-09	5	35553500	35597500	11000
SL4.0ch07	650000	655000	SL4.0ch07	685000	690000	103	29.7249	29.7542	35.5112	27.3122	5.2165e-20	3.56454e-20	1.14543e-13	5.58457e-20	5	653500	693500	9849
SL4.0ch07	850000	855000	SL4.0ch07	885000	890000	93	32.0946	29.0827	31.4671	37.0257	3.52262e-10	1.45227e-15	4.62317e-10	4.25478e-10	2	850000	887500	2500
SL4.0ch07	895000	900000	SL4.0ch07	930000	935000	121	42.7908	34.3624	35.337	42.8078	2.28562e-14	1.64657e-21	3.18432e-21	2.71106e-14	6	891666	933333	7169
SL4.0ch07	995000	1000000	SL4.0ch07	1030000	1035000	76	38.8059	32.7345	39.7165	33.7529	3.60914e-05	3.83763e-05	0.0297266	5.14194e-05	6	1000000	1040000	7906
SL4.0ch07	1040000	1050000	SL4.0ch07	1120000	1130000	204	65.5005	66.2058	83.7075	82.023	1.11251e-27	8.82022e-28	1.2727e-16	1.04102e-16	2	1050000	1125000	5000
SL4.0ch07	1045000	1050000	SL4.0ch07	1085000	1090000	62	30.1669	26.8195	35.1585	31.1516	0.000183704	0.000155758	0.0428756	0.0415701	3	1049166	1085833	3728
SL4.0ch07	1195000	1200000	SL4.0ch07	1230000	1235000	66	28.9491	26.1651	25.9926	31.9582	1.48879e-05	1.23106e-05	1.90475e-05	0.00839021	3	1195833	1234166	3728
SL4.0ch07	1245000	1250000	SL4.0ch07	1280000	1285000	162	27.9173	25.1949	25.3107	30.1815	0	0	0	0	6	1247500	1288333	9167
SL4.0ch07	1440000	1445000	SL4.0ch07	1480000	1485000	81	37.0748	34.6783	44.613	39.8223	1.72178e-06	1.79025e-06	0.00436705	0.00420157	5	1447500	1488500	10770
SL4.0ch07	1695000	1700000	SL4.0ch07	1730000	1735000	53	21.3297	26.3652	22.1826	27.3453	0.000179476	0.0169915	0.000229165	0.023984	2	1695000	1732500	2500
SL4.0ch07	1790000	1795000	SL4.0ch07	1825000	1830000	48	21.1355	19.3695	21.1939	22.1895	0.00353681	3.07721e-05	0.00458456	0.00470418	1	1792500	1827500	0
SL4.0ch07	1870000	1875000	SL4.0ch07	1905000	1910000	49	18.531	18.2574	21.4645	22.3374	1.54143e-05	1.38552e-05	0.00258422	0.00271334	2	1872500	1912500	5000
SL4.0ch07	2015000	2020000	SL4.0ch07	2060000	2065000	99	30.5986	27.2551	34.1955	20.9973	4.09354e-18	2.76336e-18	3.57451e-12	1.34033e-24	5	2019500	2061500	8062
SL4.0ch07	2200000	2210000	SL4.0ch07	2250000	2260000	135	58.896	56.1083	74.9252	44.1676	2.53617e-12	2.41185e-12	2.21042e-06	1.66433e-19	1	2205000	2255000	0
SL4.0ch07	2345000	2350000	SL4.0ch07	2385000	2390000	87	27.2443	27.5604	31.4897	35.7972	7.54896e-13	5.42868e-13	4.12383e-08	3.94777e-08	8	2346875	2389375	9882
SL4.0ch07	2575000	2580000	SL4.0ch07	2620000	2625000	70	28.0591	26.43	33.6353	27.1689	1.00181e-06	7.90923e-07	0.00135189	1.14667e-06	9	2574166	2621388	9196
SL4.0ch07	2680000	2685000	SL4.0ch07	2715000	2720000	77	21.3372	32.1712	31.2415	27.8847	1.93028e-13	2.10009e-05	2.81196e-05	5.10624e-09	1	2682500	2717500	0
SL4.0ch07	2750000	2760000	SL4.0ch07	2850000	2860000	80	36.6554	37.9761	43.7983	37.2637	5.95687e-06	5.5854e-06	0.00679066	6.75285e-06	1	2755000	2855000	0
SL4.0ch07	2875000	2880000	SL4.0ch07	2910000	2915000	72	29.2079	31.2013	35.9917	30.8579	2.33139e-07	0.000360909	0.000475836	2.60376e-07	6	2870833	2909166	7454
SL4.0ch07	2930000	2940000	SL4.0ch07	2980000	2990000	153	64.6108	58.8271	68.5285	74.6839	9.76093e-11	1.9338e-18	1.16337e-10	1.14704e-10	2	2940000	2990000	7071
SL4.0ch07	2950000	2955000	SL4.0ch07	2985000	2990000	77	28.5244	23.2167	24.9374	25.8882	4.59912e-09	1.66359e-13	5.33236e-09	5.10624e-09	4	2947500	2988750	5154
SL4.0ch07	3010000	3015000	SL4.0ch07	3045000	3050000	114	29.7794	26.7988	29.6247	33.4431	1.34841e-25	1.08363e-25	1.31274e-25	3.5456e-18	5	3007500	3047500	5000
SL4.0ch07	3055000	3060000	SL4.0ch07	3100000	3105000	70	21.3364	19.052	17.5679	17.4314	2.08681e-10	1.03556e-14	1.51097e-14	1.66873e-14	8	3059375	3100625	8339
SL4.0ch07	3125000	3130000	SL4.0ch07	3160000	3165000	48	19.5003	18.3444	21.1607	19.9862	3.38703e-05	3.07721e-05	0.00458456	0.00470418	2	3127500	3167500	5000
SL4.0ch07	3190000	3195000	SL4.0ch07	3255000	3260000	101	22.6831	27.6189	50.0207	28.8477	7.2215e-26	3.31043e-19	0.000977163	5.05679e-19	3	3192500	3267500	15000
SL4.0ch07	3190000	3195000	SL4.0ch07	3285000	3290000	77	21.3218	19.6812	34.3901	26.4078	1.93028e-13	1.66359e-13	2.81196e-05	5.10624e-09	1	3192500	3287500	0
SL4.0ch07	3365000	3370000	SL4.0ch07	3415000	3420000	73	29.2027	26.3335	22.7264	31.8734	1.10677e-07	8.49614e-08	1.42501e-11	0.000279395	6	3369166	3415833	8975
SL4.0ch07	3575000	3580000	SL4.0ch07	3635000	3640000	72	28.7202	27.9744	37.4078	26.3943	2.33139e-07	1.80439e-07	0.000475836	2.60376e-07	9	3571388	3630833	19325
SL4.0ch07	3760000	3765000	SL4.0ch07	3795000	3800000	81	38.2268	34.292	43.7872	31.86	1.72178e-06	1.79025e-06	0.00436705	2.3472e-06	4	3762500	3802500	5000
SL4.0ch07	3830000	3835000	SL4.0ch07	3865000	3870000	146	45.3845	37.3631	38.9358	45.9646	1.55671e-24	5.17345e-34	3.44179e-24	2.06804e-24	7	3828928	3870357	8836
SL4.0ch07	3910000	3915000	SL4.0ch07	3945000	3950000	90	33.952	36.6055	35.4905	34.0909	3.31117e-09	3.3122e-09	4.42786e-09	4.20768e-09	2	3910000	3947500	2500
SL4.0ch07	4010000	4020000	SL4.0ch07	4080000	4090000	132	49.9143	55.7159	73.8983	74.7827	2.07223e-11	1.96478e-11	9.32152e-06	9.5043e-06	1	4015000	4085000	0
SL4.0ch07	4050000	4055000	SL4.0ch07	4085000	4090000	79	27.2323	28.2081	30.4698	27.2067	8.81543e-10	6.80748e-10	9.79212e-10	9.70541e-10	3	4049166	4085833	3728
SL4.0ch07	4095000	4100000	SL4.0ch07	4130000	4135000	81	33.1758	39.081	42.9533	36.9614	1.72178e-06	0.00336333	0.00436705	2.3472e-06	2	4092500	4130000	5590
SL4.0ch07	4170000	4175000	SL4.0ch07	4205000	4210000	77	35.7491	34.1976	28.0525	40.7411	2.0034e-05	2.10009e-05	5.33236e-09	0.0197686	2	4170000	4205000	3536
SL4.0ch07	4215000	4220000	SL4.0ch07	4315000	4320000	53	21.7506	17.9464	23.2332	21.3822	0.000179476	4.88692e-07	0.000229165	0.000234685	7	4223928	4322500	8572
SL4.0ch07	4285000	4290000	SL4.0ch07	4320000	4325000	46	19.1581	20.5087	22.5198	22.9053	0.000150256	0.0099306	0.0132624	0.0133822	3	4280833	4317500	8334
SL4.0ch07	4370000	4375000	SL4.0ch07	4405000	4410000	56	12.9217	21.5551	23.1602	16.0874	1.77247e-11	2.20686e-05	2.96953e-05	4.30544e-08	1	4372500	4407500	0
SL4.0ch07	4405000	4410000	SL4.0ch07	4445000	4450000	61	24.1543	24.3422	23.6226	23.3148	5.63286e-07	4.98656e-07	6.92189e-07	7.0668e-07	1	4407500	4447500	0
SL4.0ch07	4480000	4490000	SL4.0ch07	4530000	4540000	67	23.2001	26.7332	32.5837	23.1414	4.49657e-09	1.54183e-05	0.00818212	5.20258e-09	1	4485000	4535000	0
SL4.0ch07	4995000	5000000	SL4.0ch07	5055000	5060000	180	26.3563	28.39	33.3723	41.3142	0	0	0	1.708e-41	13	4995961	5063269	15784
SL4.0ch07	5080000	5090000	SL4.0ch07	5230000	5240000	62	21.6933	20.2137	21.0627	28.1256	3.78007e-07	4.98909e-07	4.64679e-07	0.000465861	3	5081666	5241666	7453
SL4.0ch07	5090000	5095000	SL4.0ch07	5140000	5145000	99	27.5056	23.5104	26.185	20.8715	4.09354e-18	7.88821e-25	3.7e-18	1.34033e-24	7	5091071	5137500	14463
SL4.0ch07	5140000	5145000	SL4.0ch07	5240000	5245000	83	24.5546	19.3325	21.7989	22.345	2.99713e-16	6.42278e-22	4.31013e-16	4.0661e-16	8	5146250	5241875	10698
SL4.0ch07	5160000	5165000	SL4.0ch07	5195000	5200000	69	27.2747	34.2361	37.362	27.936	1.99276e-06	0.00163413	0.00219364	2.33744e-06	1	5162500	5197500	0
SL4.0ch07	5710000	5715000	SL4.0ch07	5750000	5755000	53	25.7252	22.4106	26.3602	18.1885	0.0186066	0.000168549	0.0245516	6.42645e-07	2	5715000	5752500	2500
SL4.0ch07	6470000	6480000	SL4.0ch07	6620000	6630000	83	21.722	29.9584	38.9157	37.5482	2.55971e-16	4.14023e-11	0.00194039	9.87494e-07	1	6475000	6625000	0
SL4.0ch07	6475000	6480000	SL4.0ch07	6530000	6535000	120	36.7307	33.8998	40.5041	44.1497	7.28674e-21	4.57992e-21	8.25475e-14	6.06219e-14	12	6477500	6528333	15568
SL4.0ch07	6545000	6550000	SL4.0ch07	6580000	6585000	68	37.762	30.8807	33.8993	35.5738	0.00247107	3.17548e-06	0.00354296	0.00347585	1	6547500	6582500	0
SL4.0ch07	6545000	6550000	SL4.0ch07	6615000	6620000	63	18.4915	19.6824	27.3716	24.4007	3.71964e-11	9.59489e-08	0.000128685	1.39362e-07	7	6538214	6624642	23561
SL4.0ch07	6580000	6585000	SL4.0ch07	6615000	6620000	41	8.79955	17.5595	17.3155	10.9293	9.57858e-10	0.00385755	0.00510667	4.15744e-07	1	6582500	6617500	0
SL4.0ch07	6680000	6690000	SL4.0ch07	7050000	7060000	46	16.2851	15.551	18.6316	15.2162	0.000232926	1.36105e-06	0.000337143	1.07016e-06	1	6685000	7055000	0
SL4.0ch07	7525000	7530000	SL4.0ch07	7565000	7570000	49	20.5005	18.9045	19.3979	24.1789	0.00203524	1.38552e-05	1.86735e-05	0.00271334	1	7527500	7567500	0
SL4.0ch07	7640000	7645000	SL4.0ch07	7710000	7715000	106	27.0757	26.3613	30.4441	32.3287	1.75059e-21	1.2242e-21	1.65983e-21	7.04006e-15	12	7642500	7707083	17800
SL4.0ch07	7735000	7740000	SL4.0ch07	7775000	7780000	69	31.547	29.183	23.6241	33.2487	0.0015323	1.59434e-06	6.71377e-10	0.00214937	3	7740833	7780833	6872
SL4.0ch07	7860000	7870000	SL4.0ch07	7950000	7960000	102	49.4052	51.5613	61.0378	55.7258	0.000396737	0.000466665	0.00061121	0.000587359	1	7865000	7955000	0
SL4.0ch07	8040000	8045000	SL4.0ch07	8090000	8095000	87	43.2129	35.9264	28.1024	31.1543	0.000183103	2.98052e-08	7.33991e-13	3.94777e-08	9	8045833	8090833	11785
SL4.0ch07	8100000	8105000	SL4.0ch07	8200000	8205000	79	18.6113	16.6853	23.3864	18.6106	2.35949e-19	1.34213e-19	3.21718e-14	2.97658e-19	4	8103750	8203750	8839
SL4.0ch07	8100000	8105000	SL4.0ch07	8150000	8155000	58	27.1126	25.3728	28.5411	24.081	0.00172656	0.00149634	0.00221126	7.16659e-06	1	8102500	8152500	0
SL4.0ch07	8160000	8165000	SL4.0ch07	8200000	8205000	65	23.6812	26.2942	22.4239	28.3515	2.01562e-08	2.36866e-05	2.47217e-08	3.57473e-05	2	8162500	8200000	2500
SL4.0ch07	8240000	8245000	SL4.0ch07	8305000	8310000	46	24.3982	21.5501	16.3429	21.3559	0.00985585	0.0099306	0.00018049	0.0133822	2	8245000	8312500	5590
SL4.0ch07	8255000	8260000	SL4.0ch07	8360000	8365000	33	10.0969	10.7421	10.588	11.6731	0.000799304	0.000797858	0.000862791	0.000875191	1	8257500	8362500	0
SL4.0ch07	8315000	8320000	SL4.0ch07	8350000	8355000	78	34.4989	31.9357	30.5548	36.2099	1.10667e-05	1.14146e-05	2.26746e-09	1.52495e-05	6	8311666	8355833	7862
SL4.0ch07	8735000	8740000	SL4.0ch07	8785000	8790000	76	38.3867	33.1525	30.2751	31.9816	3.60914e-05	3.83763e-05	1.23273e-08	5.14194e-05	3	8735833	8790833	3727
SL4.0ch07	8840000	8850000	SL4.0ch07	9260000	9270000	51	21.897	19.8667	20.6435	23.7684	0.00125564	0.00162716	0.00172157	0.00158647	3	8841666	9265000	12018
SL4.0ch07	8870000	8880000	SL4.0ch07	10450000	10460000	32	4.55319	7.89985	7.57824	11.6956	4.8809e-12	8.97823e-05	9.33696e-07	0.00335164	3	8861666	10451666	13744
SL4.0ch07	8880000	8890000	SL4.0ch07	8990000	9000000	164	52.69	58.648	93.3877	67.1861	1.48127e-22	1.27795e-22	8.45932e-07	9.66036e-14	3	8878333	9001666	13744
SL4.0ch07	8880000	8885000	SL4.0ch07	8945000	8950000	42	10.5498	13.3386	23.8291	12.4348	1.3973e-07	2.86219e-05	0.080023	3.38875e-05	2	8882500	8945000	2500
SL4.0ch07	9090000	9095000	SL4.0ch07	9125000	9130000	94	51.2448	43.9023	53.1548	40.5832	0.00547961	5.53995e-06	0.0141511	6.73728e-06	2	9085000	9127500	7500
SL4.0ch07	9100000	9105000	SL4.0ch07	9155000	9160000	52	22.5731	27.8316	26.0247	27.5996	0.000339473	0.0260922	0.0376705	0.0367234	2	9105000	9157500	2500
SL4.0ch07	9120000	9130000	SL4.0ch07	9240000	9250000	122	64.679	60.266	60.2365	71.1791	0.000446624	1.29597e-08	1.66787e-08	0.000647055	1	9125000	9245000	0
SL4.0ch07	9270000	9280000	SL4.0ch07	10450000	10460000	34	7.8675	9.52449	10.6224	10.7838	3.36198e-06	9.38524e-06	0.000735258	0.000609365	2	9270000	10450000	7071
SL4.0ch07	9320000	9330000	SL4.0ch07	9370000	9380000	120	50.701	60.9551	70.5765	57.9852	4.62529e-08	4.39094e-08	0.00140411	5.66835e-08	2	9320000	9370000	7071
SL4.0ch07	9915000	9920000	SL4.0ch07	10055000	10060000	48	11.9225	9.91958	9.94286	12.8335	1.21422e-10	1.09606e-10	1.1438e-10	1.24844e-07	4	9922500	10058750	10078
SL4.0ch07	9935000	9940000	SL4.0ch07	9970000	9975000	60	25.1926	23.8353	27.4543	26.4576	0.000583566	1.09267e-06	0.000740758	0.00074307	3	9930833	9974166	8498
SL4.0ch07	10065000	10070000	SL4.0ch07	10110000	10115000	61	25.1705	23.0572	18.7162	22.1758	0.000331465	4.98656e-07	3.15403e-10	7.0668e-07	7	10068214	10121071	9583
SL4.0ch07	10280000	10290000	SL4.0ch07	10430000	10440000	85	45.8587	42.3591	45.9977	45.27	0.000567209	0.000654562	0.000802591	0.000794161	2	10295000	10435000	10000
SL4.0ch07	12000000	12010000	SL4.0ch07	12100000	12110000	136	61.0323	66.4283	72.8019	72.2906	1.22478e-12	1.05565e-06	1.37184e-06	1.41146e-06	5	12001000	12113000	20000
SL4.0ch07	12710000	12715000	SL4.0ch07	12785000	12790000	70	15.948	15.9811	22.6754	17.7801	1.52422e-14	1.03556e-14	2.61862e-10	1.66873e-14	7	12713928	12787500	13572
SL4.0ch07	13375000	13380000	SL4.0ch07	13410000	13415000	50	20.8325	20.3524	24.0903	22.2254	0.00115363	0.00109271	0.00146034	0.00150609	1	13377500	13412500	0
SL4.0ch07	13560000	13565000	SL4.0ch07	13625000	13630000	51	21.7829	21.6224	17.8788	23.5288	0.000633479	0.000597952	3.62516e-06	0.000829204	3	13559166	13630833	6871
SL4.0ch07	14325000	14330000	SL4.0ch07	14390000	14395000	61	25.7077	23.0552	30.4151	21.0183	0.000331465	4.98656e-07	0.000420714	7.0668e-07	4	14327500	14385000	7500
SL4.0ch07	15450000	15460000	SL4.0ch07	15660000	15670000	58	29.4455	28.3357	26.8156	30.2567	0.00302801	0.00359258	0.00438652	0.00425048	1	15455000	15665000	0
SL4.0ch07	17895000	17900000	SL4.0ch07	17955000	17960000	54	22.2272	21.0258	20.1469	21.4044	9.32762e-05	8.77045e-05	0.000117279	0.000123129	3	17897500	17955833	6009
SL4.0ch07	18230000	18235000	SL4.0ch07	18270000	18275000	40	7.47118	9.16836	11.8256	10.3928	4.00667e-12	3.18958e-09	1.17314e-06	1.1689e-06	2	18227500	18272500	5000
SL4.0ch07	19380000	19385000	SL4.0ch07	19510000	19515000	40	13.5612	14.0001	13.365	13.8901	0.000142011	0.000146091	0.000168576	0.000175377	4	19382500	19515000	7500
SL4.0ch07	20490000	20500000	SL4.0ch07	20540000	20550000	150	69.4618	73.834	88.0923	61.7305	5.75146e-10	5.20153e-10	0.000261332	7.00812e-10	3	20488333	20548333	13743
SL4.0ch07	21070000	21080000	SL4.0ch07	21400000	21410000	73	32.163	29.2335	37.1962	27.114	0.00033146	1.9576e-07	0.000444835	2.608e-07	4	21075000	21390000	15000
SL4.0ch07	21400000	21405000	SL4.0ch07	21560000	21565000	40	15.6985	10.965	10.9985	12.436	0.00701882	1.07259e-06	1.17314e-06	0.000175377	3	21399166	21564166	3727
SL4.0ch07	21480000	21490000	SL4.0ch07	21540000	21550000	79	38.5311	39.5383	46.248	36.9768	1.1008e-05	0.00847231	0.0101186	1.27523e-05	1	21485000	21545000	0
SL4.0ch07	21570000	21580000	SL4.0ch07	21760000	21770000	116	54.0055	42.5932	76.5262	29.8153	4.45971e-07	1.54644e-12	0.00577352	8.15483e-27	1	21575000	21765000	0
SL4.0ch07	21585000	21590000	SL4.0ch07	21735000	21740000	53	21.4175	19.0675	24.3488	18.4365	0.000179476	4.88692e-07	0.000229165	6.42645e-07	4	21581250	21737500	14631
SL4.0ch07	21735000	21740000	SL4.0ch07	21800000	21805000	64	31.9275	27.1415	30.7329	33.0646	0.0137018	4.4806e-05	6.88494e-05	0.0191327	2	21745000	21802500	7500
SL4.0ch07	21850000	21860000	SL4.0ch07	21910000	21920000	60	26.4745	29.26	22.512	17.237	0.001043	0.00121619	2.45723e-06	8.68842e-10	1	21855000	21915000	0
SL4.0ch07	23235000	23240000	SL4.0ch07	23425000	23430000	41	16.0602	14.2234	15.003	17.2615	0.00398834	6.55589e-05	7.35737e-05	0.00482617	6	23238333	23427500	10833
SL4.0ch07	23240000	23245000	SL4.0ch07	23535000	23540000	21	7.58354	7.70232	7.14957	7.10905	0.0334979	0.0460861	0.0396015	0.0372097	2	23242500	23535000	2500
SL4.0ch07	23435000	23440000	SL4.0ch07	23530000	23535000	45	19.3952	17.3005	21.5408	15.1364	0.000306877	0.000280366	0.0215897	2.28645e-06	2	23432500	23537500	7071
SL4.0ch07	24010000	24015000	SL4.0ch07	24045000	24050000	99	46.5284	39.8422	38.9915	49.9192	2.24386e-07	2.88271e-07	3.5879e-07	0.00214998	1	24012500	24047500	0
SL4.0ch07	24060000	24070000	SL4.0ch07	24200000	24210000	81	38.4364	36.7242	43.4262	40.5485	3.19656e-06	2.91794e-06	0.00454507	0.00463166	2	24070000	24200000	7071
SL4.0ch07	24060000	24065000	SL4.0ch07	24340000	24345000	35	12.4909	13.4559	14.1067	14.9854	0.00518618	0.00557927	0.00644259	0.00641839	2	24060000	24342500	2500
SL4.0ch07	24210000	24215000	SL4.0ch07	24340000	24345000	44	13.67	16.1116	18.2527	19.9947	4.7509e-06	0.000562929	0.000744761	0.0343495	3	24209166	24347500	10138
SL4.0ch07	24710000	24720000	SL4.0ch07	24830000	24840000	69	30.9769	31.5495	31.8896	32.079	0.00235103	0.00267458	0.00333789	0.00311018	1	24715000	24835000	0
SL4.0ch07	27320000	27330000	SL4.0ch07	27450000	27460000	70	31.5235	33.0952	37.5779	33.18	0.00148683	0.0016474	0.00208185	0.00192215	1	27325000	27455000	0
SL4.0ch07	27455000	27460000	SL4.0ch07	27580000	27585000	31	8.9539	9.7351	14.0427	8.92444	0.000103774	0.000103774	0.0640212	9.67631e-05	2	27457500	27585000	2500
SL4.0ch07	27655000	27660000	SL4.0ch07	27710000	27715000	49	24.3204	23.8949	23.2968	14.623	0.00203524	0.00195704	0.00258422	4.5973e-08	1	27657500	27712500	0
SL4.0ch07	28100000	28110000	SL4.0ch07	28160000	28170000	61	15.6174	19.66	20.6888	29.9857	2.47901e-10	1.15694e-06	1.09442e-06	0.000834016	1	28105000	28165000	0
SL4.0ch07	28950000	28960000	SL4.0ch07	29000000	29010000	245	116.959	109.289	106.971	135.821	8.53935e-18	1.05209e-17	1.04816e-17	3.47626e-08	2	28955000	29010000	5000
SL4.0ch07	28970000	28975000	SL4.0ch07	29005000	29010000	70	33.671	34.1981	26.2972	36.2437	0.000936959	0.00100378	1.21542e-06	0.00134236	2	28965000	29010000	7906
SL4.0ch07	29830000	29840000	SL4.0ch07	29970000	29980000	78	39.6934	36.3256	36.2903	46.9419	0.00918622	1.95132e-05	2.48324e-05	0.0151553	2	29825000	29975000	10000
SL4.0ch07	30275000	30280000	SL4.0ch07	30385000	30390000	33	11.337	11.7902	11.8726	11.3869	0.000799304	0.000797858	0.000862791	0.000875191	1	30277500	30387500	0
SL4.0ch07	30480000	30490000	SL4.0ch07	30610000	30620000	74	34.2867	32.7647	41.2843	34.658	0.000195773	0.000199601	0.0587209	0.000241011	2	30480000	30615000	5000
SL4.0ch07	30500000	30510000	SL4.0ch07	30590000	30600000	101	48.7036	53.4809	58.9557	55.3088	8.78832e-08	0.000713154	0.000939999	0.000903098	1	30505000	30595000	0
SL4.0ch07	30755000	30760000	SL4.0ch07	30795000	30800000	70	32.4093	31.6972	31.2562	34.9225	0.000936959	0.00100378	0.00135189	0.00134236	5	30753500	30798500	7211
[truncated: 1,598 more rows]

## Sheet: ws
Supplementary Data 6. Genome-wide interaction matrices showing chromatin loops in WT and ws at 7 DPA obtained by analyzing Hi-C sequencing data.
ws
Chr1	x1	x2	Chr2	y1	y2	observed	expectedBL	expectedDonut	expectedH	expectedV	fdrBL	fdrDonut	fdrH	fdrV	numCollapsed	centroid1	centroid2	radius
SL4.0ch01	47670000	47680000	SL4.0ch01	47790000	47800000	109	47.8159	45.2318	47.0889	52.1801	4.90924e-10	4.51187e-10	5.94943e-10	3.06629e-05	3	47675000	47795000	10000
SL4.0ch01	11570000	11580000	SL4.0ch01	11660000	11670000	133	50.078	49.8677	52.2869	85.1593	1.60505e-11	1.53293e-11	2.05677e-11	0.0564998	3	11565000	11665000	10000
SL4.0ch01	76210000	76220000	SL4.0ch01	76260000	76270000	160	57.0329	74.6847	85.7776	57.2093	8.92359e-21	1.50653e-12	6.0563e-06	1.11449e-20	1	76215000	76265000	0
SL4.0ch01	64500000	64510000	SL4.0ch01	64570000	64580000	115	53.7872	51.5458	59.8887	76.4052	9.8723e-07	1.05723e-06	1.39758e-06	0.00957001	1	64505000	64575000	0
SL4.0ch01	50240000	50250000	SL4.0ch01	50420000	50430000	113	50.3598	50.8169	74.4086	43.9709	2.87225e-06	3.07534e-06	0.0175897	3.78649e-11	1	50245000	50425000	0
SL4.0ch01	68750000	68760000	SL4.0ch01	68890000	68900000	108	41.7016	45.7382	55.0813	51.4027	1.01817e-09	9.31499e-10	5.04816e-05	5.01207e-05	2	68755000	68905000	10000
SL4.0ch01	9480000	9490000	SL4.0ch01	9530000	9540000	105	43.2264	54.9924	47.6649	57.8669	7.78735e-09	0.000160228	9.81963e-09	0.000204296	1	9485000	9535000	0
SL4.0ch01	4920000	4930000	SL4.0ch01	4980000	4990000	102	47.1677	57.5433	52.9546	59.7183	5.84292e-08	0.000607144	0.000777342	0.000759274	1	4925000	4985000	0
SL4.0ch01	75870000	75880000	SL4.0ch01	75960000	75970000	99	36.2195	40.2509	56.2622	47.1754	5.36631e-12	3.78548e-07	0.0026098	5.31981e-07	3	75875000	75971666	16667
SL4.0ch01	29370000	29380000	SL4.0ch01	29570000	29580000	98	49.8888	42.6775	45.2141	44.522	0.002375	6.95245e-07	9.00793e-07	9.71179e-07	1	29375000	29575000	0
SL4.0ch01	71880000	71890000	SL4.0ch01	71970000	71980000	97	47.1664	47.3001	56.2938	54.169	1.25697e-06	1.26808e-06	0.00566872	0.00557844	1	71885000	71975000	0
SL4.0ch01	18260000	18270000	SL4.0ch01	18540000	18550000	96	45.6449	33.351	49.5149	30.7174	2.24894e-06	6.00181e-11	0.00808094	1.52224e-16	3	18268333	18528333	16997
SL4.0ch01	10610000	10620000	SL4.0ch01	11030000	11040000	96	49.1692	47.0038	50.2016	53.3911	0.00480792	2.27934e-06	0.00808094	0.00798087	2	10610000	11035000	5000
SL4.0ch01	59110000	59120000	SL4.0ch01	59290000	59300000	95	33.8703	35.9554	45.5646	36.4812	1.56355e-10	1.35409e-10	5.28039e-06	1.72872e-10	2	59110000	59290000	7071
SL4.0ch01	53080000	53090000	SL4.0ch01	53190000	53200000	94	43.8595	45.0602	45.357	52.5406	7.15762e-06	7.34657e-06	9.2491e-06	0.0161056	1	53085000	53195000	0
SL4.0ch01	19740000	19750000	SL4.0ch01	19840000	19850000	94	45.5379	44.9399	41.3697	54.0811	7.15762e-06	7.34657e-06	9.2491e-06	0.0161056	1	19745000	19845000	0
SL4.0ch01	47820000	47830000	SL4.0ch01	47960000	47970000	88	29.4559	28.2611	22.7691	36.0826	4.5006e-13	4.20409e-13	1.02361e-18	3.84316e-08	4	47837500	47970000	13463
SL4.0ch01	7070000	7080000	SL4.0ch01	7280000	7290000	85	38.8459	34.7688	42.4479	34.0477	2.89951e-07	2.65959e-07	0.000961138	3.19627e-07	2	7075000	7295000	10000
SL4.0ch01	67190000	67200000	SL4.0ch01	67240000	67250000	83	47.335	38.0227	36.908	43.3743	0.00158627	1.05684e-06	1.37844e-06	0.00249478	1	67195000	67245000	0
SL4.0ch01	6700000	6710000	SL4.0ch01	6880000	6890000	83	43.8302	35.9902	40.4952	45.3555	0.00158627	1.05684e-06	0.00240971	0.00249478	2	6695000	6885000	10000
SL4.0ch01	31060000	31070000	SL4.0ch01	31160000	31170000	81	36.0696	36.2119	36.9702	34.8523	4.1073e-06	3.94311e-06	5.11238e-06	4.71252e-06	2	31060000	31165000	5000
SL4.0ch01	30100000	30110000	SL4.0ch01	30220000	30230000	81	34.6653	43.276	45.0963	44.6381	4.1073e-06	0.00468128	0.00552535	0.00581758	1	30105000	30225000	0
SL4.0ch01	7170000	7180000	SL4.0ch01	7300000	7310000	81	38.642	41.4067	40.0925	38.8674	4.1073e-06	0.00468128	0.00552535	0.00581758	2	7180000	7305000	5000
SL4.0ch01	67130000	67140000	SL4.0ch01	67240000	67250000	80	30.9223	34.4452	40.1034	44.4771	7.64853e-06	7.48869e-06	0.00829783	0.00862102	1	67135000	67245000	0
SL4.0ch01	49540000	49550000	SL4.0ch01	49720000	49730000	80	42.6193	36.6751	41.5857	30.4988	0.00511412	7.48869e-06	0.00829783	9.63847e-10	1	49545000	49725000	0
SL4.0ch01	18530000	18540000	SL4.0ch01	18590000	18600000	80	9.38633	15.5702	18.5071	18.7581	2.21785e-39	4.60194e-20	2.6778e-20	2.63022e-20	1	18535000	18595000	0
SL4.0ch01	6660000	6670000	SL4.0ch01	6890000	6900000	80	42.2375	33.1578	24.3303	43.5781	0.00511412	7.48869e-06	1.21626e-14	0.00862102	1	6665000	6895000	0
SL4.0ch01	6540000	6550000	SL4.0ch01	6660000	6670000	77	30.8577	29.8855	40.4979	33.1773	9.58641e-09	8.94987e-09	0.0259855	5.61282e-05	2	6540000	6665000	5000
SL4.0ch01	8290000	8300000	SL4.0ch01	8380000	8390000	75	33.125	37.669	43.7747	36.3038	0.000142389	0.000144738	0.0519211	0.000176126	2	8285000	8385000	10000
SL4.0ch01	56690000	56700000	SL4.0ch01	56830000	56840000	74	38.7242	34.283	38.5042	38.2908	0.000245015	0.00025383	0.000320374	0.000306273	3	56698333	56841666	7454
SL4.0ch01	67460000	67470000	SL4.0ch01	67610000	67620000	69	29.3052	29.3761	30.7204	36.9351	4.54268e-06	4.47187e-06	5.807e-06	0.00394068	1	67465000	67615000	0
SL4.0ch01	22280000	22290000	SL4.0ch01	22470000	22480000	69	29.1084	27.1758	27.5656	34.2295	4.54268e-06	4.47187e-06	5.807e-06	0.00394068	3	22288333	22481666	7454
SL4.0ch01	18070000	18080000	SL4.0ch01	18240000	18250000	69	26.3767	23.343	29.7174	26.4794	4.54268e-06	1.06821e-09	5.807e-06	5.94383e-06	3	18068333	18248333	7454
SL4.0ch01	49720000	49730000	SL4.0ch01	50010000	50020000	67	22.8693	21.7468	19.0803	22.9379	5.68048e-09	7.13227e-09	4.25381e-13	6.55914e-09	4	49725000	50017500	10308
SL4.0ch01	47970000	47980000	SL4.0ch01	48150000	48160000	64	25.8274	26.8074	23.5345	27.6089	0.000126445	0.000133925	1.0029e-07	0.000172089	2	47970000	48155000	5000
SL4.0ch01	47830000	47840000	SL4.0ch01	48270000	48280000	61	15.1408	14.8906	14.9059	20.4113	2.37046e-14	3.69268e-14	3.34994e-14	1.24434e-06	1	47835000	48275000	0
SL4.0ch01	42500000	42510000	SL4.0ch01	43060000	43070000	61	23.7051	20.0905	20.1353	21.2308	1.04151e-06	1.35756e-06	1.25145e-06	1.24434e-06	1	42505000	43065000	0
SL4.0ch01	21640000	21650000	SL4.0ch01	21870000	21880000	59	29.2537	28.831	29.4484	30.3975	0.00223376	0.00251315	0.00296859	0.00313427	1	21645000	21875000	0
SL4.0ch01	40190000	40200000	SL4.0ch01	40300000	40310000	58	12.671	15.8338	29.2415	20.1976	1.07763e-12	1.14891e-08	0.00503848	1.341e-05	3	40201666	40308333	7454
SL4.0ch01	6910000	6920000	SL4.0ch01	7040000	7050000	58	27.1648	23.8391	27.3448	25.7944	0.00375185	1.50802e-05	0.00503848	0.00526858	3	6905000	7045000	10000
SL4.0ch01	38450000	38460000	SL4.0ch01	38690000	38700000	57	27.8657	23.8421	28.5101	23.4532	0.00606121	3.12533e-05	0.00830882	2.81164e-05	1	38455000	38695000	0
SL4.0ch01	73370000	73380000	SL4.0ch01	73580000	73590000	51	14.7148	12.1182	13.9645	9.91929	4.21941e-09	2.17164e-12	6.11046e-09	2.05006e-12	1	73375000	73585000	0
SL4.0ch01	39970000	39980000	SL4.0ch01	40230000	40240000	50	1.84789	5.82823	4.1887	9.58537	0	2.7285e-23	5.50879e-27	1.9667e-15	2	39970000	40235000	5000
SL4.0ch01	50010000	50020000	SL4.0ch01	50470000	50480000	49	22.162	21.554	21.698	22.4116	0.00448366	0.00598001	0.00634506	0.00626952	4	50020000	50470000	7071
SL4.0ch01	18580000	18590000	SL4.0ch01	18680000	18690000	48	22.7762	21.667	24.1942	22.7381	0.00789721	0.0105971	0.011282	0.0110088	2	18580000	18685000	5000
SL4.0ch01	39270000	39280000	SL4.0ch01	39470000	39480000	43	18.9507	17.4616	18.8787	15.9518	0.00223655	0.00316973	0.0032446	0.00290801	1	39275000	39475000	0
SL4.0ch01	55580000	55590000	SL4.0ch01	55670000	55680000	42	13.267	16.0925	14.0619	19.168	3.69674e-05	0.00613024	5.78304e-05	0.00569218	1	55585000	55675000	0
SL4.0ch01	55240000	55250000	SL4.0ch01	55360000	55370000	42	6.29325	11.8571	14.2228	13.7029	1.13516e-13	2.09954e-07	5.78304e-05	5.33018e-05	4	55250000	55360000	7071
SL4.0ch01	40010000	40020000	SL4.0ch01	40230000	40240000	42	5.89062	10.4227	17.8868	16.7861	5.61095e-17	2.09954e-07	0.00627803	0.00569218	3	40015000	40251666	16666
SL4.0ch01	49190000	49200000	SL4.0ch01	49730000	49740000	32	9.76743	12.0303	13.8351	9.0235	3.22553e-05	0.00467227	0.0854478	6.87091e-05	2	49190000	49735000	5000
SL4.0ch01	55280000	55290000	SL4.0ch01	55530000	55540000	30	7.91018	7.72287	11.2373	8.72778	0.000255527	1.19003e-05	0.018814	0.000540009	1	55285000	55535000	0
SL4.0ch01	10590000	10600000	SL4.0ch01	17820000	17830000	30	3.33441	3.96117	4.45227	4.81399	8.2225e-13	1.06779e-09	1.70987e-09	7.49462e-10	1	10595000	17825000	0
SL4.0ch01	10650000	10660000	SL4.0ch01	17820000	17830000	28	2.23299	4.56191	5.2339	6.94905	1.96735e-15	2.89546e-08	2.96096e-06	0.00011815	1	10655000	17825000	0
SL4.0ch01	47820000	47830000	SL4.0ch01	49720000	49730000	22	3.48809	4.41355	5.26411	5.01822	1.3665e-06	0.00028934	0.00518028	0.00358174	2	47825000	49720000	5000
SL4.0ch01	19130000	19140000	SL4.0ch01	22290000	22300000	15	1.32964	1.41639	1.65418	1.45066	3.84289e-06	2.22743e-05	0.000368007	2.01692e-05	1	19135000	22295000	0
SL4.0ch01	1130000	1140000	SL4.0ch01	1180000	1190000	117	51.6757	62.6105	62.1081	56.5134	3.33168e-07	0.00391843	0.00495401	4.64047e-07	1	1135000	1185000	0
SL4.0ch01	56710000	56720000	SL4.0ch01	56760000	56770000	124	57.0639	70.4662	70.0423	69.5431	5.5876e-09	0.000296266	0.000386014	0.000392428	1	56715000	56765000	0
SL4.0ch01	50400000	50410000	SL4.0ch01	50450000	50460000	119	58.2893	60.6783	58.4674	66.6667	1.09015e-07	1.15281e-07	1.47062e-07	0.00252348	1	50405000	50455000	0
SL4.0ch01	76600000	76610000	SL4.0ch01	76650000	76660000	131	63.4211	70.1713	77.1438	75.3469	1.57061e-05	1.52196e-05	1.96552e-05	2.02851e-05	2	76600000	76650000	7071
SL4.0ch01	68440000	68450000	SL4.0ch01	68490000	68500000	126	57.8931	63.0173	66.2175	57.444	1.60623e-09	0.000130935	0.000173199	2.1238e-09	1	68445000	68495000	0
SL4.0ch01	42670000	42680000	SL4.0ch01	42740000	42750000	133	63.661	74.7825	74.7423	81.7696	6.32176e-06	5.94527e-06	7.76108e-06	0.0564998	2	42680000	42745000	5000
SL4.0ch01	70640000	70650000	SL4.0ch01	70730000	70740000	136	63.2744	59.154	74.5439	73.6244	1.52277e-06	1.89739e-12	1.87501e-06	1.93617e-06	1	70645000	70735000	0
SL4.0ch01	73640000	73650000	SL4.0ch01	73700000	73710000	202	96.0289	89.0643	72.2939	120.873	5.26758e-16	4.71982e-16	1.82899e-26	1.22034e-07	3	73648333	73701666	7454
SL4.0ch01	10590000	10600000	SL4.0ch01	10920000	10930000	184	85.8014	80.9446	98.9963	75.0875	3.47117e-11	2.94299e-11	0.000147696	7.24725e-20	1	10595000	10925000	0
SL4.0ch01	74560000	74570000	SL4.0ch01	74620000	74630000	174	79.3641	96.9055	103.75	111.725	7.60711e-09	6.25786e-09	0.00348301	0.00337742	2	74570000	74625000	5000
SL4.0ch01	3870000	3880000	SL4.0ch01	3920000	3930000	160	87.1453	72.9534	78.6606	78.686	5.03749e-06	1.50653e-12	6.0563e-06	6.31339e-06	2	3870000	3930000	7071
SL4.0ch01	4960000	4970000	SL4.0ch01	5030000	5040000	153	41.7417	53.6604	57.6246	83.2765	4.16523e-27	3.27551e-18	4.5545e-18	0.000104317	1	4965000	5035000	0
SL4.0ch01	32880000	32890000	SL4.0ch01	32940000	32950000	147	60.5927	64.0038	84.8431	82.2312	5.27264e-16	4.42234e-09	0.000888707	0.000924728	5	32865000	32949000	20396
SL4.0ch01	73490000	73495000	SL4.0ch01	73525000	73530000	74	21.1325	20.8847	27.6615	19.6429	6.54053e-12	5.68932e-12	7.84957e-08	9.11813e-12	5	73491500	73530500	6325
SL4.0ch01	79370000	79375000	SL4.0ch01	79420000	79425000	88	35.9539	34.7412	50.4835	42.1865	1.89733e-08	1.5022e-08	0.0717479	0.000162831	3	79370833	79420833	3727
SL4.0ch01	10825000	10830000	SL4.0ch01	11095000	11100000	103	19.8718	17.3717	14.4447	9.26098	6.25429e-27	1.73236e-34	0	0	5	10819500	11106500	12042
SL4.0ch01	68510000	68515000	SL4.0ch01	68560000	68565000	115	47.0179	43.1444	57.3248	38.2699	2.54762e-12	2.51388e-12	7.05162e-07	1.25628e-18	5	68508500	68557500	12083
SL4.0ch01	10740000	10745000	SL4.0ch01	17820000	17825000	125	1.56587	1.93932	1.94337	3.504	0	0	0	0	6	10741666	17826666	14191
SL4.0ch01	5635000	5640000	SL4.0ch01	5680000	5685000	75	22.2485	25.4327	34.6187	37.4757	2.39089e-12	2.29615e-08	9.93424e-05	9.90746e-05	4	5641250	5683750	6374
SL4.0ch01	4425000	4430000	SL4.0ch01	4500000	4505000	75	22.9364	20.7116	25.712	20.4607	2.39089e-12	2.02128e-12	3.55389e-08	3.33949e-12	11	4427954	4502045	11792
SL4.0ch01	89195000	89200000	SL4.0ch01	89230000	89235000	74	29.3715	29.0207	32.3444	30.8258	6.86194e-08	5.14121e-08	0.000178739	7.68646e-08	3	89199166	89235833	3728
SL4.0ch01	75615000	75620000	SL4.0ch01	75650000	75655000	74	32.5531	34.4192	32.8413	36.6945	0.000138977	0.000128663	0.000178739	0.000177367	1	75617500	75652500	0
SL4.0ch01	64575000	64580000	SL4.0ch01	64610000	64615000	74	22.5299	22.2009	23.8282	22.3499	6.54053e-12	5.68932e-12	8.80703e-12	9.11813e-12	3	64579166	64615833	3728
SL4.0ch01	90165000	90170000	SL4.0ch01	90205000	90210000	73	36.8836	34.475	28.934	44.6324	0.000238906	0.000217405	1.6669e-07	0.0785811	2	90167500	90205000	2500
SL4.0ch01	74335000	74340000	SL4.0ch01	74370000	74375000	73	29.3325	31.854	34.1678	28.3598	1.44319e-07	0.000217405	0.000307558	1.69166e-07	3	74325833	74367500	12693
SL4.0ch01	71760000	71765000	SL4.0ch01	71795000	71800000	73	21.9091	33.7693	35.7338	24.5322	1.76258e-11	0.000217405	0.000307558	2.19067e-11	1	71762500	71797500	0
SL4.0ch01	76970000	76975000	SL4.0ch01	77005000	77010000	72	21.912	26.9377	23.8823	25.8707	4.68275e-11	2.36505e-07	6.0498e-11	3.53262e-07	4	76966250	77008750	6374
SL4.0ch01	88735000	88740000	SL4.0ch01	88770000	88775000	72	35.8988	36.2139	38.7253	38.7079	0.000404493	0.000375173	0.000525428	0.000517415	2	88732500	88772500	5000
SL4.0ch01	64540000	64545000	SL4.0ch01	64575000	64580000	72	28.7378	28.0289	31.7089	27.9918	3.13644e-07	2.36505e-07	0.000525428	3.53262e-07	3	64539166	64575833	3728
SL4.0ch01	1600000	1605000	SL4.0ch01	1635000	1640000	72	24.3253	18.2494	24.003	20.3161	4.68275e-11	1.52541e-15	6.0498e-11	5.8917e-11	4	1603750	1645000	7603
SL4.0ch01	69160000	69165000	SL4.0ch01	69210000	69215000	71	33.3171	30.3545	27.5796	33.0559	0.000684006	4.98393e-07	7.63754e-07	0.000877663	3	69164166	69214166	3727
SL4.0ch01	75405000	75410000	SL4.0ch01	75440000	75445000	70	16.7998	18.3031	19.2768	14.4405	2.00935e-14	1.54685e-14	3.3199e-14	3.66527e-19	9	75405277	75451388	9891
SL4.0ch01	79605000	79610000	SL4.0ch01	79640000	79645000	70	38.2098	33.0554	37.977	28.8544	0.0011151	0.00104505	0.00145582	1.55328e-06	1	79607500	79642500	0
SL4.0ch01	1560000	1565000	SL4.0ch01	1595000	1600000	70	19.4634	16.6983	21.9396	19.4273	2.00935e-14	1.54685e-14	4.24747e-10	2.17501e-14	3	1560833	1599166	3728
SL4.0ch01	510000	515000	SL4.0ch01	545000	550000	69	31.5231	29.8248	38.258	28.8388	0.00178269	2.09277e-06	0.00236226	3.15294e-06	1	512500	547500	0
SL4.0ch01	75180000	75185000	SL4.0ch01	75220000	75225000	68	35.3506	28.3831	32.3034	24.0329	0.00283296	4.16629e-06	0.00377021	2.51394e-09	7	75176785	75226785	11540
SL4.0ch01	8735000	8740000	SL4.0ch01	8790000	8795000	67	19.3289	19.4506	28.5959	22.9142	6.77571e-13	5.6992e-13	1.26769e-05	6.21172e-09	11	8732954	8790681	16689
SL4.0ch01	89395000	89400000	SL4.0ch01	89430000	89435000	67	24.543	26.8457	26.012	27.2624	5.39723e-09	8.14531e-06	1.26769e-05	1.22391e-05	2	89397500	89435000	2500
SL4.0ch01	90250000	90255000	SL4.0ch01	90285000	90290000	66	31.2933	27.6293	25.085	31.4367	0.0069085	1.59748e-05	2.49971e-05	0.00940147	2	90247500	90287500	5000
SL4.0ch01	89960000	89965000	SL4.0ch01	89995000	90000000	66	26.1276	29.7775	37.8628	27.2599	2.05969e-05	1.59748e-05	0.0091286	2.40894e-05	1	89962500	89997500	0
SL4.0ch01	87025000	87030000	SL4.0ch01	87060000	87065000	66	35.7868	32.3703	31.4864	37.4991	0.0069085	0.00665069	0.0091286	0.00940147	3	87024166	87060833	3728
SL4.0ch01	79995000	80000000	SL4.0ch01	80030000	80035000	66	36.649	28.0465	29.8131	30.7581	0.0069085	1.59748e-05	2.49971e-05	2.40894e-05	1	79997500	80032500	0
SL4.0ch01	6625000	6630000	SL4.0ch01	6660000	6665000	66	29.681	31.7387	36.9429	24.5298	2.05969e-05	0.00665069	0.0091286	1.53168e-08	1	6627500	6662500	0
SL4.0ch01	82035000	82040000	SL4.0ch01	82085000	82090000	65	28.0907	26.1511	35.5105	23.6847	3.90674e-05	3.04462e-05	0.014085	3.61823e-08	4	82038750	82081250	8839
SL4.0ch01	730000	735000	SL4.0ch01	765000	770000	65	26.0944	28.6595	33.5654	25.3964	3.90674e-05	3.04462e-05	0.014085	4.66051e-05	2	730000	770000	3536
SL4.0ch01	89570000	89575000	SL4.0ch01	89605000	89610000	64	22.2776	26.8746	28.7151	24.5301	7.32367e-08	5.91446e-05	8.88976e-05	8.57768e-08	4	89566250	89611250	8839
SL4.0ch01	67830000	67835000	SL4.0ch01	67865000	67870000	63	19.3666	17.9299	27.2644	9.57569	5.53346e-11	4.29781e-11	0.000162966	7.79534e-25	1	67832500	67867500	0
SL4.0ch01	80100000	80105000	SL4.0ch01	80135000	80140000	63	32.8625	30.0988	35.9424	30.4383	0.0236366	0.000109463	0.0318937	0.000165596	3	80099166	80135833	3728
SL4.0ch01	88485000	88490000	SL4.0ch01	88520000	88525000	64	21.9365	23.4488	26.0322	17.837	7.32367e-08	6.30442e-08	8.88976e-05	1.9165e-11	1	88487500	88522500	0
SL4.0ch01	57100000	57105000	SL4.0ch01	57135000	57140000	63	23.0747	28.0463	23.4855	34.0852	1.66725e-07	0.000109463	2.01574e-07	0.0319927	5	57099500	57144500	7616
SL4.0ch01	84380000	84385000	SL4.0ch01	84420000	84425000	62	26.1316	24.1221	22.5057	24.8785	0.00024549	3.2004e-07	4.55829e-07	0.000303215	3	84384166	84420833	3728
SL4.0ch01	77195000	77200000	SL4.0ch01	77230000	77235000	62	29.5033	26.111	22.5822	32.9206	0.00024549	0.000200656	4.55829e-07	0.0469284	2	77195000	77232500	2500
SL4.0ch01	72775000	72780000	SL4.0ch01	72815000	72820000	62	28.5713	31.9426	38.6067	35.383	0.00024549	0.0342852	0.0464877	0.0469284	2	72777500	72820000	2500
SL4.0ch01	62650000	62655000	SL4.0ch01	62690000	62695000	62	27.9267	26.8727	34.013	28.2033	0.00024549	0.000200656	0.0464877	0.000303215	2	62650000	62690000	3536
SL4.0ch01	5545000	5550000	SL4.0ch01	5580000	5585000	62	14.4834	16.2964	14.1573	19.222	1.92287e-14	1.2149e-10	1.95516e-14	1.63665e-10	2	5545000	5585000	3536
SL4.0ch01	90545000	90550000	SL4.0ch01	90585000	90590000	61	29.6186	28.6796	31.1849	27.1066	0.000445032	0.00036361	0.0669555	0.000540743	2	90547500	90585000	2500
SL4.0ch01	90335000	90340000	SL4.0ch01	90370000	90375000	61	26.2309	22.8826	22.6998	26.6775	0.000445032	7.19098e-07	1.01128e-06	0.000540743	5	90333500	90374500	7071
SL4.0ch01	77515000	77520000	SL4.0ch01	77555000	77560000	61	29.2832	32.1343	33.2446	38.6582	0.000445032	0.0489247	0.0669555	0.0668409	2	77522500	77560000	5590
SL4.0ch01	79640000	79645000	SL4.0ch01	79675000	79680000	61	29.1853	31.401	33.1723	32.7922	0.000445032	0.0489247	0.0669555	0.0668409	2	79642500	79682500	5000
SL4.0ch01	87630000	87635000	SL4.0ch01	87665000	87670000	61	19.8081	20.2468	22.2393	18.9224	8.46377e-07	7.19098e-07	1.01128e-06	4.50344e-10	3	87629166	87665833	3728
SL4.0ch01	69360000	69365000	SL4.0ch01	69420000	69425000	61	30.9655	29.2191	31.3193	33.4106	0.0489566	0.00036361	0.0669555	0.0668409	6	69368333	69422500	13566
SL4.0ch01	3645000	3650000	SL4.0ch01	3680000	3685000	61	28.2837	23.6472	26.238	24.6679	0.000445032	7.19098e-07	0.000536553	0.000540743	4	3640000	3681250	9100
SL4.0ch01	90045000	90050000	SL4.0ch01	90090000	90095000	60	29.225	25.5154	24.8531	31.2574	0.000761069	0.00062632	0.000925659	0.0929366	4	90053750	90093750	6374
SL4.0ch01	6395000	6400000	SL4.0ch01	6470000	6475000	60	21.4961	19.2875	18.9403	19.4555	1.83321e-06	9.38631e-10	1.91859e-09	1.21866e-09	8	6401250	6470625	13877
SL4.0ch01	62090000	62095000	SL4.0ch01	62130000	62135000	60	25.7012	23.0353	27.5702	16.0499	0.000761069	1.56842e-06	0.000925659	1.21866e-09	4	62090000	62130000	3536
SL4.0ch01	75240000	75245000	SL4.0ch01	75275000	75280000	60	25.6144	27.0155	27.1637	26.9947	0.000761069	0.00062632	0.000925659	0.000926358	1	75242500	75277500	0
SL4.0ch01	87200000	87205000	SL4.0ch01	87240000	87245000	60	29.7759	28.251	37.7073	29.8852	0.000761069	0.00062632	0.0934378	0.000926358	3	87204166	87244166	3727
SL4.0ch01	84945000	84950000	SL4.0ch01	84980000	84985000	60	23.6446	22.6419	28.1397	23.3014	1.83321e-06	1.56842e-06	0.000925659	2.20588e-06	1	84947500	84982500	0
SL4.0ch01	69605000	69610000	SL4.0ch01	69640000	69645000	60	24.6875	29.5382	29.6586	28.5135	0.000761069	0.00062632	0.000925659	0.000926358	1	69607500	69642500	0
SL4.0ch01	1335000	1340000	SL4.0ch01	1370000	1375000	59	29.0256	26.714	26.9	28.7892	0.00130416	0.00109388	0.00158935	0.00160267	2	1340000	1375000	3536
SL4.0ch01	84440000	84445000	SL4.0ch01	84475000	84480000	58	25.7585	23.1006	27.3755	24.9264	0.00219507	7.01758e-06	0.00272898	0.00272772	1	84442500	84477500	0
SL4.0ch01	64080000	64085000	SL4.0ch01	64215000	64220000	58	21.4021	16.2946	24.4833	18.9989	8.0759e-06	6.6491e-09	9.52502e-06	9.00241e-09	3	64082500	64215833	6009
SL4.0ch01	76205000	76210000	SL4.0ch01	76285000	76290000	56	14.5008	13.1209	17.5116	17.7382	3.0668e-11	2.5767e-11	8.23521e-08	6.24698e-08	9	76206388	76288611	12570
SL4.0ch01	69730000	69735000	SL4.0ch01	69780000	69785000	57	22.0576	24.2916	26.9361	25.5895	1.67181e-05	1.48674e-05	0.00451486	0.00459114	1	69732500	69782500	0
SL4.0ch01	73705000	73710000	SL4.0ch01	73740000	73745000	56	25.3324	23.9985	26.479	23.7154	0.00599951	3.08762e-05	0.00742838	4.19967e-05	4	73707500	73746250	5154
SL4.0ch01	62905000	62910000	SL4.0ch01	62940000	62945000	56	26.1073	20.7699	20.8743	25.3416	0.00599951	3.08762e-05	4.08277e-05	0.00763619	2	62905000	62940000	3536
SL4.0ch01	3955000	3960000	SL4.0ch01	3990000	3995000	56	29.5386	27.4048	26.359	29.1669	0.00599951	0.00519089	0.00742838	0.00763619	4	3951250	3991250	8839
SL4.0ch01	56850000	56855000	SL4.0ch01	56910000	56915000	55	23.4109	22.7355	23.1008	24.6355	6.75273e-05	6.18693e-05	8.0122e-05	0.0122316	5	56855500	56909500	8246
SL4.0ch01	50240000	50245000	SL4.0ch01	50450000	50455000	55	18.9895	15.8046	23.7974	19.304	1.39339e-07	1.13331e-07	8.0122e-05	1.54451e-07	4	50243750	50457500	10078
SL4.0ch01	10555000	10560000	SL4.0ch01	10725000	10730000	55	18.9177	15.7317	27.4949	15.8496	1.39339e-07	1.13331e-07	0.0119067	1.54451e-07	5	10555500	10728500	6325
SL4.0ch01	33700000	33705000	SL4.0ch01	33735000	33740000	55	22.9506	24.5694	19.7156	28.9331	6.75273e-05	6.18693e-05	8.0122e-05	0.0122316	1	33702500	33737500	0
SL4.0ch01	4500000	4505000	SL4.0ch01	4540000	4545000	55	19.7472	22.7818	27.3821	22.5827	6.75273e-05	6.18693e-05	0.0119067	8.19988e-05	2	4502500	4540000	2500
SL4.0ch01	3280000	3285000	SL4.0ch01	3425000	3430000	55	16.9157	12.9809	14.32	16.6071	1.39339e-07	8.27662e-11	1.08263e-10	1.54451e-07	5	3282500	3427500	5000
SL4.0ch01	38615000	38620000	SL4.0ch01	38660000	38665000	54	20.993	17.8639	21.8242	16.3006	0.000131872	2.83651e-07	0.000155308	3.83338e-07	2	38617500	38657500	5000
SL4.0ch01	64460000	64465000	SL4.0ch01	64505000	64510000	54	17.78	20.8736	27.6031	17.0347	3.41134e-07	0.000120613	0.0189284	3.83338e-07	2	64465000	64505000	3536
SL4.0ch01	4990000	4995000	SL4.0ch01	5030000	5035000	54	18.3935	19.5959	17.5883	23.9647	3.41134e-07	0.000120613	5.06615e-07	0.000159904	2	4995000	5032500	2500
SL4.0ch01	2440000	2445000	SL4.0ch01	4540000	4545000	54	0.611066	0.771541	0.876146	0.956097	0	0	0	0	2	2440000	4542500	2500
SL4.0ch01	76710000	76715000	SL4.0ch01	76745000	76750000	53	14.2504	19.7989	19.4608	19.5712	9.1335e-10	0.000234467	1.2123e-06	0.000309065	11	76702954	76750681	13189
SL4.0ch01	63005000	63010000	SL4.0ch01	63155000	63160000	53	28.6439	25.4928	27.4475	27.5584	0.0229941	0.0208355	0.0293886	0.0296568	2	63005000	63160000	3536
SL4.0ch01	65480000	65485000	SL4.0ch01	65555000	65560000	52	10.6918	9.93333	13.3096	13.1268	1.06707e-12	8.87865e-13	3.03383e-09	2.84701e-09	5	65481500	65559500	6325
SL4.0ch01	67920000	67925000	SL4.0ch01	67965000	67970000	52	20.8356	22.8825	27.6049	23.9385	0.00048564	0.000444211	0.044941	0.000587663	2	67922500	67975000	7500
SL4.0ch01	62590000	62595000	SL4.0ch01	62630000	62635000	53	22.2908	20.644	18.8973	26.5165	0.000255302	0.000234467	1.2123e-06	0.0296568	2	62595000	62632500	2500
SL4.0ch01	68645000	68650000	SL4.0ch01	68725000	68730000	52	22.2463	18.725	23.9165	16.1712	0.00048564	1.61086e-06	0.000553088	2.26599e-06	1	68647500	68727500	0
SL4.0ch01	64665000	64670000	SL4.0ch01	64700000	64705000	52	11.7766	15.724	9.38013	24.7308	1.06707e-12	1.61086e-06	1.07084e-16	0.0450649	2	64660000	64702500	7500
SL4.0ch01	64575000	64580000	SL4.0ch01	64660000	64665000	52	15.6212	15.6308	19.3434	19.7605	1.89831e-06	1.61086e-06	2.8012e-06	0.000587663	2	64577500	64660000	2500
SL4.0ch01	70415000	70420000	SL4.0ch01	70465000	70470000	51	21.7905	22.2415	22.0052	21.5716	0.000893475	0.000821409	0.00102074	0.0010848	3	70419166	70464166	3727
SL4.0ch01	67530000	67535000	SL4.0ch01	67615000	67620000	51	20.2939	16.34	16.9118	19.2589	0.000893475	3.81756e-06	6.25752e-06	5.30305e-06	2	67535000	67617500	2500
SL4.0ch01	56615000	56620000	SL4.0ch01	56675000	56680000	51	22.0531	21.7693	16.7161	28.6385	0.000893475	0.000821409	6.25752e-06	0.0661623	2	56612500	56677500	5000
SL4.0ch01	32510000	32515000	SL4.0ch01	32550000	32555000	51	23.0833	22.8513	20.4485	24.0148	0.000893475	0.000821409	0.00102074	0.0010848	2	32505000	32550000	7906
SL4.0ch01	3580000	3585000	SL4.0ch01	3615000	3620000	51	22.641	21.2479	18.0365	26.7125	0.000893475	0.000821409	6.25752e-06	0.0661623	2	3577500	3620000	5590
SL4.0ch01	67375000	67380000	SL4.0ch01	67425000	67430000	50	25.4286	24.134	23.4085	18.5866	0.0726383	0.00150097	0.00184576	1.21895e-05	6	67379166	67420833	8498
SL4.0ch01	67100000	67105000	SL4.0ch01	67135000	67140000	50	16.6392	18.0411	9.49082	26.6183	9.9665e-06	8.77715e-06	2.35075e-15	0.0959092	4	67096250	67136250	6374
SL4.0ch01	57300000	57305000	SL4.0ch01	57375000	57380000	50	19.5208	19.5208	23.2154	23.2875	9.9665e-06	8.77715e-06	0.00184576	0.00198199	1	57302500	57377500	0
SL4.0ch01	21885000	21890000	SL4.0ch01	21975000	21980000	50	19.8487	20.8403	26.2412	19.5425	0.00160694	0.00150097	0.0965595	1.21895e-05	2	21887500	21972500	5000
SL4.0ch01	11715000	11720000	SL4.0ch01	11780000	11785000	50	20.8063	21.3751	21.1705	27.8468	0.00160694	0.00150097	0.00184576	0.0959092	3	11719166	11789166	8499
SL4.0ch01	68900000	68905000	SL4.0ch01	68940000	68945000	49	21.685	19.0172	20.725	21.2991	0.00280935	1.93752e-05	0.00328356	0.00348842	1	68902500	68942500	0
SL4.0ch01	65520000	65525000	SL4.0ch01	65555000	65560000	48	21.4226	17.204	19.7816	18.2245	0.00477487	4.24464e-05	0.00573317	5.78156e-05	1	65522500	65557500	0
SL4.0ch01	12510000	12515000	SL4.0ch01	12565000	12570000	49	21.2623	21.8036	24.0479	23.3746	0.00280935	0.00267052	0.00328356	0.00348842	1	12512500	12567500	0
SL4.0ch01	42130000	42135000	SL4.0ch01	42195000	42200000	49	19.1759	18.8835	22.0195	21.4629	2.20013e-05	1.93752e-05	0.00328356	0.00348842	1	42132500	42197500	0
SL4.0ch01	57145000	57150000	SL4.0ch01	57265000	57270000	48	18.4029	14.6646	14.0171	15.2275	4.73912e-05	1.57852e-07	1.93848e-07	1.81783e-07	2	57147500	57265000	2500
SL4.0ch01	65375000	65380000	SL4.0ch01	65455000	65460000	47	18.1765	20.4738	20.2228	22.3418	9.86686e-05	0.00783684	0.0096587	0.0103592	2	65375000	65460000	3536
SL4.0ch01	59935000	59940000	SL4.0ch01	60040000	60045000	47	20.2493	17.3293	19.7529	18.1944	0.00803222	9.1705e-05	0.0096587	0.000123665	3	59932500	60037500	11180
SL4.0ch01	10745000	10750000	SL4.0ch01	22740000	22745000	47	0.606755	0.827738	0.501331	1.23796	0	0	0	0	2	10747500	22745000	2500
SL4.0ch01	82520000	82525000	SL4.0ch01	82595000	82600000	46	12.4556	13.7623	14.464	19.5778	1.12372e-06	1.09069e-06	1.37746e-06	0.0173561	1	82522500	82597500	0
SL4.0ch01	49865000	49870000	SL4.0ch01	50000000	50005000	45	15.9973	15.0872	14.6631	15.589	0.000412807	2.76918e-06	3.48358e-06	0.000495984	3	49864166	50005833	6872
SL4.0ch01	33600000	33605000	SL4.0ch01	33700000	33705000	45	18.9039	17.904	19.5536	22.5628	0.000412807	0.000385516	0.000540199	0.0282302	4	33606250	33701250	16298
SL4.0ch01	11615000	11620000	SL4.0ch01	11665000	11670000	45	15.7412	15.8507	17.6969	17.9242	0.000412807	0.000385516	0.000540199	0.000495984	1	11617500	11667500	0
SL4.0ch01	4250000	4255000	SL4.0ch01	4285000	4290000	45	22.3371	21.6434	23.3745	18.7539	0.0212206	0.0213432	0.0266212	0.000495984	5	4244500	4302500	17000
SL4.0ch01	2440000	2445000	SL4.0ch01	11715000	11720000	45	0.464206	0.367588	0.228291	0.601905	0	0	0	0	1	2442500	11717500	0
SL4.0ch01	6490000	6495000	SL4.0ch01	6530000	6535000	44	16.9669	17.9679	20.5304	22.4199	0.000814446	0.000768525	0.0418599	0.0436823	2	6495000	6532500	2500
SL4.0ch01	37225000	37230000	SL4.0ch01	37325000	37330000	43	17.768	16.1379	12.0029	18.8218	0.00155379	0.00150157	5.81316e-08	0.00185364	3	37230833	37329166	6872
SL4.0ch01	30875000	30880000	SL4.0ch01	31065000	31070000	43	18.3237	15.4214	19.7702	15.8584	0.00155379	1.62619e-05	0.0647401	0.00185364	4	30878750	31060000	8385
SL4.0ch01	11085000	11090000	SL4.0ch01	17910000	17915000	43	6.5222	2.21725	0.381617	1.17331	4.84846e-14	2.97061e-32	0	0	1	11087500	17912500	0
SL4.0ch01	68645000	68650000	SL4.0ch01	68700000	68705000	42	17.5041	17.0805	19.6587	19.2764	0.0028898	0.0028189	0.0974992	0.00341461	2	68652500	68702500	5000
SL4.0ch01	19475000	19480000	SL4.0ch01	19515000	19520000	41	15.7161	15.2483	12.2959	14.6886	0.0052412	8.67003e-05	5.33698e-07	0.000110111	1	19477500	19517500	0
SL4.0ch01	4610000	4615000	SL4.0ch01	4655000	4660000	40	12.334	12.5834	12.8163	15.7261	1.55253e-06	0.000191826	0.000257807	0.0110415	2	4617500	4657500	5000
SL4.0ch01	52945000	52950000	SL4.0ch01	53080000	53085000	38	13.5981	13.3333	13.3247	14.1308	0.000879205	0.000904901	0.00116307	0.00113604	3	52954166	53075833	9428
SL4.0ch01	9895000	9900000	SL4.0ch01	10315000	10320000	38	7.3485	7.23984	7.95512	7.81369	1.09747e-10	1.45886e-10	4.49391e-08	8.14974e-11	2	9897500	10320000	2500
SL4.0ch01	42015000	42020000	SL4.0ch01	42090000	42095000	37	11.2451	11.2037	12.3328	13.2834	3.09774e-05	3.11394e-05	3.16044e-05	0.00233936	2	42017500	42090000	2500
SL4.0ch01	11140000	11145000	SL4.0ch01	17865000	17870000	37	3.31634	2.54285	1.39683	0.866616	7.97866e-19	3.48789e-22	2.29326e-31	3.40202e-33	3	11132500	17875833	13017
SL4.0ch01	7070000	7075000	SL4.0ch01	7175000	7180000	37	12.7356	12.5118	14.5329	13.707	0.00179525	0.00186032	0.00234678	0.00233936	1	7072500	7177500	0
SL4.0ch01	56360000	56365000	SL4.0ch01	56465000	56470000	36	13.8143	12.3562	12.5095	15.0087	0.00355179	7.66818e-05	0.00459283	0.00460062	1	56362500	56467500	0
SL4.0ch01	46550000	46555000	SL4.0ch01	46610000	46615000	36	12.1354	14.0474	14.2658	10.5678	7.67996e-05	0.00376126	0.00459283	8.47754e-05	1	46552500	46612500	0
SL4.0ch01	15500000	15505000	SL4.0ch01	15605000	15610000	36	12.8756	12.2411	14.4003	13.65	0.00355179	7.66818e-05	0.00459283	0.00460062	3	15502500	15607500	5000
SL4.0ch01	59735000	59740000	SL4.0ch01	59920000	59925000	35	12.4717	9.77612	11.4857	12.9064	0.00683331	2.04793e-06	0.000206158	0.00878632	1	59737500	59922500	0
SL4.0ch01	53525000	53530000	SL4.0ch01	53725000	53730000	35	15.8653	13.4634	12.8132	15.5471	0.0953595	0.00729971	0.00878035	0.00878632	3	53535833	53729166	8498
SL4.0ch01	10750000	10755000	SL4.0ch01	11180000	11185000	34	5.86454	4.88053	5.05843	6.27415	1.06718e-10	1.77646e-13	7.7604e-11	2.30321e-08	4	10752500	11178750	5154
SL4.0ch01	10575000	10580000	SL4.0ch01	10945000	10950000	34	8.90925	8.09312	9.46769	7.49642	5.4373e-06	6.34385e-06	5.13666e-06	2.30321e-08	3	10574166	10949166	3727
SL4.0ch01	47815000	47820000	SL4.0ch01	48285000	48290000	33	10.8139	7.37643	7.71982	10.2083	0.000954968	1.44538e-07	9.0543e-08	0.00116611	2	47812500	48285000	5590
SL4.0ch01	14920000	14925000	SL4.0ch01	14985000	14990000	33	11.3005	11.1107	15.2861	14.9046	0.000954968	0.00102013	0.0280925	0.0292467	2	14920000	14987500	2500
SL4.0ch01	59580000	59585000	SL4.0ch01	59720000	59725000	32	12.4486	11.8571	11.3126	12.3532	0.037694	0.002257	0.00261328	0.00264498	3	59584166	59725833	9428
SL4.0ch01	33495000	33500000	SL4.0ch01	33590000	33595000	32	11.2634	11.3022	10.9265	11.3634	0.00212211	0.002257	0.00261328	0.00264498	1	33497500	33592500	0
SL4.0ch01	11000000	11005000	SL4.0ch01	17830000	17835000	31	1.18479	1.14581	0.793601	1.68611	5.8464e-26	7.28912e-25	5.92215e-25	4.52517e-21	3	10995833	17829166	8498
SL4.0ch01	11115000	11120000	SL4.0ch01	17895000	17900000	30	0.581085	0.340241	0.19208	0.177471	1.33175e-24	1.5429e-23	1.35097e-23	1.88671e-23	1	11117500	17897500	0
SL4.0ch01	20610000	20615000	SL4.0ch01	20705000	20710000	28	10.861	10.4349	11.6565	9.51494	0.0321618	0.0367895	0.0414787	0.00221573	2	20610000	20700000	7906
SL4.0ch01	59110000	59115000	SL4.0ch01	59510000	59515000	27	10.5185	7.59587	8.0358	8.37473	0.0573178	0.000212953	0.00514335	0.00526659	2	59112500	59510000	2500
SL4.0ch01	9490000	9495000	SL4.0ch01	9570000	9575000	27	6.00294	6.93925	8.65682	7.33436	2.98127e-06	0.000212953	0.00514335	0.000146706	1	9492500	9572500	0
SL4.0ch01	2435000	2440000	SL4.0ch01	25840000	25845000	26	0.25649	0.214202	0.155741	1.55038	2.73577e-19	2.99719e-18	2.49933e-18	1.64649e-17	3	2439166	25837500	10138
SL4.0ch01	10720000	10725000	SL4.0ch01	22735000	22740000	24	0.997172	1.54894	1.51468	4.48083	9.66444e-17	3.01388e-15	3.60208e-15	2.88935e-06	2	10725000	22737500	2500
SL4.0ch01	55425000	55430000	SL4.0ch01	55675000	55680000	22	2.18822	1.87045	2.60169	3.83165	7.52994e-10	1.9335e-11	4.88687e-08	1.62782e-06	2	55430000	55675000	3536
SL4.0ch01	11040000	11045000	SL4.0ch01	22780000	22785000	22	1.09835	0.966181	1.20717	1.16488	2.93257e-14	3.15415e-13	2.66292e-13	3.10342e-13	1	11042500	22782500	0
SL4.0ch01	61925000	61930000	SL4.0ch01	61975000	61980000	21	0.800061	4.77823	6.12857	4.88466	4.7032e-13	0.00030199	0.00375741	0.000196169	1	61927500	61977500	0
SL4.0ch01	16640000	16645000	SL4.0ch01	16685000	16690000	20	5.37677	5.62039	1.61166	7.27604	0.0102077	0.0154461	2.78098e-09	0.0926118	2	16637500	16690000	5590
SL4.0ch01	11175000	11180000	SL4.0ch01	17830000	17835000	20	0.369686	0.921983	0.611197	1.25268	7.31886e-12	7.65308e-11	6.29112e-11	7.23295e-11	2	11175000	17832500	2500
SL4.0ch01	10800000	10805000	SL4.0ch01	17880000	17885000	20	0.548669	0.581286	0.478568	0.123863	7.31886e-12	7.65308e-11	6.29112e-11	7.23295e-11	1	10802500	17882500	0
SL4.0ch01	2435000	2440000	SL4.0ch01	11785000	11790000	18	0.570934	0.45341	0.229751	0.440508	1.50024e-09	1.52565e-08	1.2995e-08	1.35391e-08	1	2437500	11787500	0
SL4.0ch01	10605000	10610000	SL4.0ch01	17900000	17905000	17	0.797275	0.615786	0.468687	0.830143	1.94982e-08	1.86581e-07	1.63084e-07	1.68346e-07	1	10607500	17902500	0
SL4.0ch01	23940000	23945000	SL4.0ch01	25205000	25210000	15	1.58306	1.71208	1.35283	1.99917	2.69141e-05	6.33805e-05	8.62091e-06	0.000549948	1	23942500	25207500	0
SL4.0ch01	2435000	2440000	SL4.0ch01	12065000	12070000	15	0.704363	0.365405	0.0643271	1.19041	2.70036e-06	2.50121e-05	2.11753e-05	2.06309e-05	1	2437500	12067500	0
SL4.0ch01	2435000	2440000	SL4.0ch01	16050000	16055000	14	0.171663	0.129687	0.191692	0.552987	2.87896e-05	0.000259114	0.000210858	0.000211375	1	2437500	16052500	0
SL4.0ch01	49330000	49335000	SL4.0ch01	66620000	66625000	13	0.157734	0.152098	0.192601	0.143986	0.000283141	0.00244415	0.00193758	0.00194538	1	49332500	66622500	0
SL4.0ch01	4065000	4070000	SL4.0ch01	8055000	8060000	13	0.228519	0.252331	0.157473	0.0690142	0.000283141	0.00244415	0.00193758	0.00194538	1	4067500	8057500	0
SL4.0ch01	32855000	32860000	SL4.0ch01	32950000	32955000	38	13.7267	12.7883	11.6789	16.1049	0.000879205	0.000904901	1.1928e-05	0.0328273	3	32864166	32950833	6871
SL4.0ch01	1780000	1785000	SL4.0ch01	1815000	1820000	52	12.7052	13.9306	8.9235	16.3456	2.49465e-09	2.3865e-09	1.07084e-16	2.26599e-06	2	1780000	1817500	2500
SL4.0ch01	36940000	36945000	SL4.0ch01	36995000	37000000	52	21.8196	21.5661	20.865	19.4972	0.00048564	0.000444211	0.000553088	2.26599e-06	1	36942500	36997500	0
SL4.0ch01	2560000	2565000	SL4.0ch01	2615000	2620000	52	17.3685	17.006	15.0019	17.2193	1.89831e-06	1.61086e-06	3.03383e-09	2.26599e-06	1	2562500	2617500	0
SL4.0ch01	68400000	68405000	SL4.0ch01	68435000	68440000	75	37.4115	36.8218	34.7631	35.993	7.71583e-05	7.11723e-05	9.93424e-05	9.90746e-05	2	68400000	68437500	2500
SL4.0ch01	87355000	87360000	SL4.0ch01	87390000	87395000	75	30.5752	30.3054	31.1222	37.7254	3.10853e-08	2.29615e-08	9.93424e-05	9.90746e-05	3	87359166	87400833	8498
SL4.0ch01	81615000	81620000	SL4.0ch01	81665000	81670000	75	34.0283	32.3257	42.5999	36.9465	7.71583e-05	7.11723e-05	0.0441155	9.90746e-05	4	81616250	81661250	8839
SL4.0ch01	69070000	69075000	SL4.0ch01	69120000	69125000	76	32.5829	31.2462	34.4186	38.7505	4.3652e-05	3.95493e-05	5.55934e-05	5.74188e-05	6	69069166	69120833	17950
SL4.0ch01	89340000	89345000	SL4.0ch01	89375000	89380000	76	32.8341	35.4906	32.4522	33.5729	4.3652e-05	3.95493e-05	5.55934e-05	5.74188e-05	1	89342500	89377500	0
SL4.0ch01	71705000	71710000	SL4.0ch01	71740000	71745000	77	39.3369	34.2746	38.2399	34.1918	0.0117364	2.19667e-05	3.13575e-05	3.186e-05	3	71705833	71744166	3728
SL4.0ch01	68085000	68090000	SL4.0ch01	68120000	68125000	77	29.9626	25.6165	24.8281	34.2582	6.17758e-09	4.70094e-09	7.08521e-09	3.186e-05	4	68085000	68123750	8385
SL4.0ch01	69470000	69475000	SL4.0ch01	69505000	69510000	76	27.9344	31.1002	35.0942	32.0838	1.39097e-08	3.95493e-05	5.55934e-05	5.74188e-05	1	69472500	69507500	0
SL4.0ch01	71885000	71890000	SL4.0ch01	71920000	71925000	79	26.2167	21.3141	22.6727	28.8557	1.20335e-09	3.30919e-14	5.30417e-14	1.31312e-09	3	71887500	71927500	5000
SL4.0ch01	71220000	71225000	SL4.0ch01	71275000	71280000	78	34.3129	31.8806	35.4594	31.4293	1.33125e-05	1.18345e-05	1.6968e-05	1.714e-05	5	71223500	71268500	9055
SL4.0ch01	67140000	67145000	SL4.0ch01	67180000	67185000	80	25.9113	25.9608	29.8351	24.0181	5.1658e-10	3.89505e-10	5.75156e-10	1.67527e-14	4	67140000	67180000	3536
SL4.0ch01	73220000	73225000	SL4.0ch01	73255000	73260000	80	29.1861	33.2214	33.9112	29.8586	5.1658e-10	3.4104e-06	5.01553e-06	5.82404e-10	2	73225000	73260000	3536
SL4.0ch01	72470000	72475000	SL4.0ch01	72505000	72510000	80	40.4998	32.9353	41.1006	34.8445	0.00367558	3.4104e-06	0.00680308	4.99586e-06	1	72472500	72507500	0
SL4.0ch01	76925000	76930000	SL4.0ch01	76960000	76965000	79	37.0121	34.875	43.4556	37.6576	7.30509e-06	6.4778e-06	0.0101299	9.36922e-06	4	76923750	76962500	5154
SL4.0ch01	82220000	82225000	SL4.0ch01	82255000	82260000	80	39.127	41.2658	34.2521	44.8868	0.00367558	0.00441048	5.01553e-06	0.00623905	1	82222500	82257500	0
SL4.0ch01	75475000	75480000	SL4.0ch01	75510000	75515000	80	22.5279	22.8808	17.0142	26.8999	1.33973e-14	1.12308e-14	1.67867e-19	5.82404e-10	3	75470833	75510833	8498
SL4.0ch01	76360000	76365000	SL4.0ch01	76395000	76400000	81	38.8642	37.5122	38.3681	40.2777	0.00244132	1.8253e-06	2.65645e-06	0.00419753	2	76362500	76400000	2500
SL4.0ch01	86525000	86530000	SL4.0ch01	86575000	86580000	80	30.3977	25.2142	23.7678	29.1955	5.1658e-10	3.89505e-10	1.91378e-14	5.82404e-10	6	86533333	86576666	9205
SL4.0ch01	61100000	61105000	SL4.0ch01	61170000	61175000	82	22.2036	20.8962	30.8984	13.1866	1.51715e-15	1.30802e-15	1.01787e-10	6.58032e-27	1	61102500	61172500	0
SL4.0ch01	86080000	86085000	SL4.0ch01	86115000	86120000	81	30.9028	25.9439	28.5207	29.0854	2.20551e-10	1.62829e-10	2.42707e-10	2.47756e-10	1	86082500	86117500	0
SL4.0ch01	1670000	1675000	SL4.0ch01	1705000	1710000	83	41.3219	38.031	39.8991	47.4426	0.00104714	4.87041e-07	0.00191136	0.00179506	1	1672500	1707500	0
SL4.0ch01	80430000	80435000	SL4.0ch01	80465000	80470000	82	43.4708	40.6484	47.3452	41.667	0.00157444	0.00187472	0.00297254	0.00278723	1	80432500	80467500	0
SL4.0ch01	10800000	10805000	SL4.0ch01	11120000	11125000	83	6.84069	5.42047	4.99082	4.59142	0	0	0	0	3	10800833	11125833	3727
SL4.0ch01	4085000	4090000	SL4.0ch01	4155000	4160000	83	38.8767	30.2726	25.3199	32.9285	0.00104714	2.88521e-11	4.31816e-11	6.87901e-07	5	4094500	4152500	8602
SL4.0ch01	68265000	68270000	SL4.0ch01	68340000	68345000	84	23.4151	22.9778	26.1299	31.8932	1.62118e-16	1.38721e-16	1.76597e-11	3.62531e-07	8	68266875	68344375	10789
SL4.0ch01	89460000	89465000	SL4.0ch01	89495000	89500000	83	27.2298	25.5033	23.1499	31.1688	3.78902e-11	2.88521e-11	7.83743e-16	6.87901e-07	3	89464166	89500833	3728
SL4.0ch01	71605000	71610000	SL4.0ch01	71655000	71660000	83	23.3828	23.4783	31.3071	30.2945	4.8802e-16	4.17173e-16	7.28969e-07	4.2454e-11	9	71606388	71652500	15496
SL4.0ch01	70915000	70920000	SL4.0ch01	70950000	70955000	86	30.6226	30.827	39.7413	25.8558	2.54715e-12	1.91785e-12	0.000500818	2.76334e-12	1	70917500	70952500	0
SL4.0ch01	85185000	85190000	SL4.0ch01	85220000	85225000	84	38.9959	43.8323	45.7253	42.63	0.000670014	0.000811747	0.00124378	0.00112258	1	85187500	85222500	0
SL4.0ch01	11000000	11005000	SL4.0ch01	11170000	11175000	87	9.42339	9.34318	7.9554	9.83145	0	0	0	0	3	11000833	11172500	6009
SL4.0ch01	2895000	2900000	SL4.0ch01	2930000	2935000	89	38.7774	39.8194	43.0123	44.0304	9.31835e-09	6.70915e-05	0.000116279	9.51752e-05	1	2897500	2932500	0
SL4.0ch01	71930000	71935000	SL4.0ch01	71965000	71970000	89	28.3646	26.6904	26.2015	33.6483	1.45451e-13	1.10159e-13	1.63942e-13	1.00036e-08	5	71932500	71973500	6403
SL4.0ch01	71780000	71785000	SL4.0ch01	71815000	71820000	89	37.8847	47.4358	36.9552	57.1426	9.31835e-09	6.70915e-05	1.04449e-08	0.0575049	8	71763125	71823125	24765
SL4.0ch01	370000	375000	SL4.0ch01	405000	410000	89	39.7057	34.3824	41.1598	36.3809	5.49915e-05	7.12717e-09	0.000116279	1.00036e-08	5	371500	408500	7211
SL4.0ch01	74755000	74760000	SL4.0ch01	74790000	74795000	86	34.3808	37.813	30.761	44.2646	7.58553e-08	6.20906e-08	2.85193e-12	0.000439103	1	74757500	74792500	0
SL4.0ch01	61105000	61110000	SL4.0ch01	61145000	61150000	90	29.4264	32.8895	59.1001	31.8846	5.47938e-14	3.33331e-09	0.0411291	4.74383e-09	11	61105227	61166136	21537
SL4.0ch01	89045000	89050000	SL4.0ch01	89080000	89085000	89	41.9522	39.7446	49.3442	42.1961	5.49915e-05	6.70915e-05	0.0530079	9.51752e-05	4	89050000	89088750	6731
SL4.0ch01	67325000	67330000	SL4.0ch01	67375000	67380000	91	18.6348	17.9651	22.4715	16.3885	1.93016e-26	1.86935e-26	6.36512e-20	2.2269e-26	5	67327500	67377500	5000
SL4.0ch01	86350000	86355000	SL4.0ch01	86390000	86395000	91	41.5064	36.9616	54.9487	35.7071	2.00852e-05	1.53581e-09	0.0296793	2.21778e-09	2	86345000	86392500	7500
SL4.0ch01	79555000	79560000	SL4.0ch01	79595000	79600000	92	46.2235	44.0015	55.5013	45.5351	1.18161e-05	1.49321e-05	0.0221025	1.91497e-05	4	79558750	79597500	10078
SL4.0ch01	685000	690000	SL4.0ch01	720000	725000	92	44.6943	38.2583	41.6372	45.0764	1.18161e-05	7.12146e-10	2.36227e-05	1.91497e-05	1	687500	722500	0
SL4.0ch01	1020000	1025000	SL4.0ch01	1055000	1060000	91	39.1805	29.8315	35.299	36.7051	2.00852e-05	1.55167e-14	2.29109e-09	2.21778e-09	2	1020000	1055000	3536
SL4.0ch01	83420000	83425000	SL4.0ch01	83455000	83460000	93	20.734	21.1881	25.958	18.8793	3.25075e-21	2.73689e-21	3.22513e-15	1.57721e-27	5	83417500	83457500	5000
SL4.0ch01	75085000	75090000	SL4.0ch01	75120000	75125000	93	34.3266	34.073	35.6585	41.6415	4.63038e-10	3.30826e-10	4.75567e-10	1.11538e-05	2	75085000	75122500	2500
SL4.0ch01	74500000	74505000	SL4.0ch01	74535000	74540000	94	33.7551	43.8128	47.3177	33.3098	2.17963e-10	5.15354e-06	7.77052e-06	2.18461e-10	3	74499166	74544166	7453
SL4.0ch01	71410000	71415000	SL4.0ch01	71480000	71485000	108	28.7959	27.1243	33.7441	41.9796	2.04425e-22	1.75594e-22	1.18405e-15	6.87142e-10	15	71413500	71484833	29913
SL4.0ch01	5220000	5225000	SL4.0ch01	5290000	5295000	108	23.4764	25.8113	32.3218	26.3489	7.71123e-30	1.75594e-22	1.18405e-15	3.39187e-22	3	5224166	5294166	3727
SL4.0ch01	2000000	2005000	SL4.0ch01	2045000	2050000	108	41.0215	38.2288	39.2669	38.9103	4.16008e-10	7.77893e-16	7.55034e-10	6.87142e-10	6	2002500	2045833	10138
SL4.0ch01	71290000	71295000	SL4.0ch01	71330000	71335000	106	27.9184	24.89	27.6178	31.6191	2.0148e-21	1.71162e-21	3.45288e-21	6.87263e-15	3	71294166	71334166	3727
SL4.0ch01	83890000	83895000	SL4.0ch01	83925000	83930000	103	38.1982	40.651	37.9191	44.3142	1.17216e-13	1.68698e-08	1.08839e-13	2.15782e-08	3	83890833	83930833	6872
SL4.0ch01	87890000	87895000	SL4.0ch01	87925000	87930000	102	20.3091	20.7306	26.5059	20.1443	2.41703e-26	1.96478e-26	2.80854e-19	3.94531e-26	4	87891250	87930000	9100
SL4.0ch01	68020000	68025000	SL4.0ch01	68075000	68080000	99	31.6628	31.3077	39.9162	38.1903	3.82785e-12	2.42453e-12	3.65328e-07	3.57309e-12	3	68027500	68074166	6010
SL4.0ch01	75800000	75805000	SL4.0ch01	75835000	75840000	96	28.5554	25.7036	27.2848	29.3834	1.38001e-16	1.0714e-16	1.63717e-16	1.63641e-16	7	75798214	75839642	7890
SL4.0ch01	79785000	79790000	SL4.0ch01	79820000	79825000	96	39.087	32.7012	37.311	36.474	1.1737e-06	2.86276e-11	4.40407e-11	4.25888e-11	3	79784166	79820833	3728
SL4.0ch01	72435000	72440000	SL4.0ch01	72470000	72475000	96	42.2587	32.8122	43.026	37.2266	1.1737e-06	2.86276e-11	2.29761e-06	4.25888e-11	6	72432500	72471666	7683
SL4.0ch01	89695000	89700000	SL4.0ch01	89735000	89740000	95	45.8706	45.8679	56.935	54.1082	2.22071e-06	2.97631e-06	0.00913718	0.00904734	2	89697500	89735000	2500
SL4.0ch01	84610000	84615000	SL4.0ch01	84660000	84665000	94	36.0713	29.6048	27.5517	28.9445	2.17963e-10	7.7121e-16	1.19513e-15	1.34708e-15	6	84616666	84657500	7683
SL4.0ch01	75530000	75535000	SL4.0ch01	75575000	75580000	94	36.8755	30.3519	29.1729	35.0592	2.17963e-10	7.7121e-16	1.19513e-15	2.18461e-10	7	75534642	75576785	7890
SL4.0ch01	70170000	70175000	SL4.0ch01	70205000	70210000	114	44.7726	40.9399	44.1699	43.5553	5.21035e-12	5.20811e-12	9.81694e-12	8.0756e-12	7	70174642	70213214	9146
SL4.0ch01	67870000	67875000	SL4.0ch01	67905000	67910000	109	43.7543	38.8484	40.9531	51.3131	2.10896e-10	3.39489e-16	3.93958e-10	1.68528e-05	4	67872500	67911250	5154
SL4.0ch01	72290000	72295000	SL4.0ch01	72325000	72330000	115	28.2206	31.9874	38.2152	34.1195	4.74732e-26	1.07379e-18	1.44955e-18	1.25628e-18	11	72289318	72336590	13213
SL4.0ch01	79275000	79280000	SL4.0ch01	79310000	79315000	123	62.5346	54.4001	62.9784	63.3493	0.000169958	3.24951e-09	0.000246104	0.000240968	5	79275500	79318500	9220
SL4.0ch01	73665000	73670000	SL4.0ch01	73700000	73705000	123	34.742	33.9001	39.8702	37.3915	3.43104e-22	2.44485e-22	6.35703e-15	3.40517e-22	4	73663750	73702500	5154
SL4.0ch01	10725000	10730000	SL4.0ch01	10985000	10990000	368	47.6997	49.8886	53.3739	47.1318	0	0	0	0	15	10733833	10990833	14067
SL4.0ch01	10650000	10655000	SL4.0ch01	10925000	10930000	313	31.2067	37.5977	44.8056	31.0868	0	0	0	0	4	10660000	10933750	11524
SL4.0ch01	76770000	76775000	SL4.0ch01	76805000	76810000	129	42.3461	34.9726	38.6912	42.1418	2.46075e-17	3.58418e-25	5.71812e-25	3.20886e-17	6	76769166	76810000	7683
SL4.0ch01	44045000	44050000	SL4.0ch01	44080000	44085000	177	70.8469	68.3913	83.7431	65.3273	3.10261e-18	4.46267e-18	4.36126e-10	3.91015e-18	6	44045833	44084166	7454
SL4.0ch01	10595000	10600000	SL4.0ch01	10895000	10900000	133	12.3659	20.9996	26.247	26.2231	0	0	5.07471e-36	4.05789e-36	2	10595000	10897500	2500
SL4.0ch02	29250000	29260000	SL4.0ch02	29350000	29360000	135	53.0881	44.3679	25.9827	69.4245	4.02834e-12	1.5828e-19	9.0994e-38	3.15162e-06	1	29255000	29355000	0
SL4.0ch02	46660000	46670000	SL4.0ch02	46710000	46720000	153	82.4394	72.5433	91.8844	72.5677	8.1865e-05	1.27624e-10	9.82981e-05	1.67104e-10	1	46665000	46715000	0
SL4.0ch02	25760000	25770000	SL4.0ch02	25810000	25820000	199	80.8596	101.83	117.606	102.471	3.7852e-15	3.88201e-07	5.16845e-07	4.51668e-07	1	25765000	25815000	0
SL4.0ch02	26050000	26060000	SL4.0ch02	26120000	26130000	138	68.6922	58.3353	75.6957	59.2562	5.86883e-07	4.45996e-13	7.02781e-07	6.14396e-13	2	26055000	26115000	10000
SL4.0ch02	1830000	1840000	SL4.0ch02	1880000	1890000	136	65.7092	65.199	69.404	73.0808	1.52277e-06	1.41386e-06	1.87501e-06	1.93617e-06	1	1835000	1885000	0
SL4.0ch02	29620000	29630000	SL4.0ch02	29680000	29690000	134	33.4056	29.3933	36.7778	42.3629	1.92023e-27	2.99155e-37	1.98142e-27	7.21427e-19	2	29625000	29680000	5000
SL4.0ch02	4000000	4010000	SL4.0ch02	4170000	4180000	129	49.7913	43.1553	57.8267	34.5138	2.40251e-10	4.04536e-17	3.10404e-10	4.53897e-25	2	4005000	4170000	5000
SL4.0ch02	36860000	36870000	SL4.0ch02	37030000	37040000	126	51.737	48.6906	56.6722	59.9471	1.60623e-09	5.66514e-16	2.15885e-09	2.1238e-09	3	36871666	37031666	7453
SL4.0ch02	35480000	35490000	SL4.0ch02	35540000	35550000	123	46.3998	50.3402	47.5852	69.8232	9.54667e-15	1.03792e-08	1.05497e-14	0.000576055	4	35475000	35545000	20000
SL4.0ch02	4000000	4010000	SL4.0ch02	4140000	4150000	121	55.2852	51.6523	64.7629	47.6064	3.41943e-08	3.53269e-08	0.00120598	6.623e-14	2	4000000	4145000	5000
SL4.0ch02	51860000	51870000	SL4.0ch02	51910000	51920000	119	31.599	46.943	70.9278	36.6341	2.99661e-20	2.11907e-13	0.00247787	2.72498e-20	1	51865000	51915000	0
SL4.0ch02	25540000	25550000	SL4.0ch02	25600000	25610000	116	55.7409	59.4389	73.8097	55.3105	5.74147e-07	6.14926e-07	0.00688254	8.03669e-07	2	25550000	25605000	5000
SL4.0ch02	3770000	3780000	SL4.0ch02	3970000	3980000	108	54.5804	50.353	63.3664	55.2313	3.47536e-05	3.94423e-05	0.0698719	5.01207e-05	3	3768333	3985000	12019
SL4.0ch02	16820000	16830000	SL4.0ch02	16870000	16880000	106	39.5517	40.6314	29.0114	53.1035	4.0297e-09	3.88717e-09	2.18877e-21	0.000127911	2	16825000	16880000	5000
SL4.0ch02	27830000	27840000	SL4.0ch02	27930000	27940000	101	50.2734	50.8583	53.0291	54.4297	0.000752126	0.000923593	0.00117465	0.00113391	1	27835000	27935000	0
SL4.0ch02	18970000	18980000	SL4.0ch02	19030000	19040000	100	27.1577	32.2349	35.073	30.4872	1.94739e-18	2.06544e-12	2.71361e-12	1.87961e-18	1	18975000	19035000	0
SL4.0ch02	12110000	12120000	SL4.0ch02	12170000	12180000	100	47.0836	53.3149	53.6892	57.8722	2.05752e-07	0.00139889	0.0017709	0.00171108	1	12115000	12175000	0
SL4.0ch02	12470000	12480000	SL4.0ch02	16380000	16390000	99	25.7131	33.7189	50.9669	39.4137	5.6533e-18	4.77715e-12	0.0026098	5.31981e-07	1	12475000	16385000	0
SL4.0ch02	8910000	8920000	SL4.0ch02	9050000	9060000	95	47.078	42.3729	43.4429	49.0977	4.02158e-06	4.14325e-06	5.28039e-06	0.0114393	5	8907000	9055000	12806
SL4.0ch02	23830000	23840000	SL4.0ch02	23880000	23890000	93	34.346	37.9329	30.6034	48.5257	7.59129e-10	6.65701e-10	3.79343e-15	1.70491e-05	3	23828333	23881666	7454
SL4.0ch02	8890000	8900000	SL4.0ch02	9060000	9070000	93	49.4698	39.3061	34.231	44.1651	0.0127829	1.27262e-05	8.55082e-10	1.70491e-05	1	8895000	9065000	0
SL4.0ch02	13990000	14000000	SL4.0ch02	14140000	14150000	91	40.5272	35.5543	36.8354	43.5178	3.60713e-05	3.17318e-09	4.13834e-09	5.05007e-05	2	13995000	14150000	5000
SL4.0ch02	23750000	23760000	SL4.0ch02	23890000	23900000	90	34.7062	28.3175	18.8105	54.2993	7.69976e-09	5.94117e-14	1.80456e-26	0.0565271	2	23755000	23900000	5000
SL4.0ch02	34180000	34190000	SL4.0ch02	34230000	34240000	88	26.4995	35.0141	51.273	17.8657	4.5006e-13	3.03638e-08	0.0971849	3.32886e-25	2	34185000	34240000	5000
SL4.0ch02	12920000	12930000	SL4.0ch02	20520000	20530000	86	1.78538	1.37116	1.06439	12.1738	0	0	0	1.62371e-37	4	12917500	20525000	22500
SL4.0ch02	26400000	26410000	SL4.0ch02	26490000	26500000	81	38.4729	40.2518	36.1561	48.3438	4.1073e-06	0.00468128	5.11238e-06	0.00581758	1	26405000	26495000	0
SL4.0ch02	2300000	2310000	SL4.0ch02	2440000	2450000	78	40.7457	35.2907	35.7369	38.738	0.0104534	2.59353e-05	3.29641e-05	3.09739e-05	1	2305000	2445000	0
SL4.0ch02	1680000	1690000	SL4.0ch02	1820000	1830000	78	17.7605	24.1748	32.5355	23.405	4.63728e-19	1.09516e-13	3.29641e-05	9.78476e-14	1	1685000	1825000	0
SL4.0ch02	21030000	21040000	SL4.0ch02	21240000	21250000	77	40.8045	33.8529	31.9999	34.9339	0.0147912	4.66124e-05	5.89654e-05	5.61282e-05	4	21030000	21252500	13463
SL4.0ch02	31400000	31410000	SL4.0ch02	31470000	31480000	75	33.3483	37.7608	38.1253	39.7456	0.000142389	0.000144738	0.000182397	0.0532778	2	31415000	31475000	10000
SL4.0ch02	30150000	30160000	SL4.0ch02	30210000	30220000	73	37.0675	35.4377	40.5515	33.2517	0.000410891	0.000441653	0.0976523	0.000526641	2	30150000	30215000	5000
SL4.0ch02	29190000	29200000	SL4.0ch02	29360000	29370000	67	28.4482	22.4917	24.9874	33.8841	1.8064e-05	7.13227e-09	2.35116e-05	0.0098726	1	29195000	29365000	0
SL4.0ch02	24370000	24380000	SL4.0ch02	25120000	25130000	67	2.62134	12.5411	17.1379	18.0396	0	1.00438e-17	4.25381e-13	3.99052e-13	8	24371250	25128750	21287
SL4.0ch02	29490000	29500000	SL4.0ch02	29610000	29620000	66	24.6457	23.2508	22.3083	26.4281	3.51595e-05	1.78753e-08	1.63778e-08	4.66804e-05	1	29495000	29615000	0
SL4.0ch02	18960000	18970000	SL4.0ch02	19010000	19020000	66	29.3876	35.6979	35.8421	33.6782	3.51595e-05	0.0127644	0.0156427	0.0150581	2	18960000	19010000	7071
SL4.0ch02	20700000	20710000	SL4.0ch02	20890000	20900000	61	25.7426	24.4528	28.0214	26.0087	0.000770972	1.35756e-06	0.000989403	0.00103983	3	20708333	20898333	7454
SL4.0ch02	30050000	30060000	SL4.0ch02	30120000	30130000	58	21.3645	18.2754	21.598	20.2855	1.11489e-05	1.14891e-08	1.38658e-05	1.341e-05	1	30055000	30125000	0
SL4.0ch02	18070000	18080000	SL4.0ch02	18130000	18140000	58	22.2844	22.3681	22.1851	23.5866	1.11489e-05	1.50802e-05	1.38658e-05	1.341e-05	1	18075000	18135000	0
SL4.0ch02	12470000	12480000	SL4.0ch02	16430000	16440000	57	18.6833	23.4135	28.8184	22.746	1.74409e-08	3.12533e-05	0.00830882	2.81164e-05	2	12475000	16440000	5000
SL4.0ch02	27010000	27020000	SL4.0ch02	27080000	27090000	55	20.2422	22.6971	27.2904	28.2113	9.89738e-05	0.000131783	0.0216711	0.0217061	2	27015000	27090000	5000
SL4.0ch02	5290000	5300000	SL4.0ch02	5430000	5440000	54	19.6795	22.7459	21.1758	19.4449	0.00019856	0.000261374	0.000253314	3.85626e-07	2	5295000	5440000	5000
SL4.0ch02	29490000	29500000	SL4.0ch02	29680000	29690000	52	16.0141	24.5487	22.3878	29.7119	1.94723e-06	0.000969839	0.000972118	0.0755456	2	29490000	29685000	5000
SL4.0ch02	26860000	26870000	SL4.0ch02	27010000	27020000	51	20.5154	20.2799	23.4337	20.1782	0.00137496	0.00182265	0.00188287	0.00183692	1	26865000	27015000	0
SL4.0ch02	12920000	12930000	SL4.0ch02	13230000	13240000	50	12.1774	12.712	14.3872	14.4346	4.66793e-12	2.26783e-08	1.85258e-08	1.84558e-08	1	12925000	13235000	0
SL4.0ch02	3730000	3740000	SL4.0ch02	4150000	4160000	50	15.1733	12.4691	12.9806	13.2384	1.26013e-08	2.26783e-08	1.85258e-08	1.84558e-08	3	3741666	4158333	7454
SL4.0ch02	18180000	18190000	SL4.0ch02	18230000	18240000	49	17.6646	13.9506	13.1178	18.2479	2.56381e-05	6.67878e-08	5.62761e-08	3.10564e-05	1	18185000	18235000	0
SL4.0ch02	18710000	18720000	SL4.0ch02	19220000	19230000	46	22.5318	18.1272	17.9934	19.6206	0.0217775	0.000408541	0.000381299	0.030483	3	18711666	19228333	7454
SL4.0ch02	3740000	3750000	SL4.0ch02	4170000	4180000	46	17.8974	14.2627	18.1728	13.1861	0.000275354	1.52178e-06	0.000381299	1.2058e-06	1	3745000	4175000	0
SL4.0ch02	13230000	13240000	SL4.0ch02	20520000	20530000	44	2.18566	1.37091	0.975624	4.03435	1.81286e-33	0	0	1.3511e-21	2	13230000	20525000	5000
SL4.0ch02	12470000	12480000	SL4.0ch02	16540000	16550000	42	12.2816	16.2545	18.1977	16.5553	9.92276e-08	0.00613024	0.00627803	0.00569218	1	12475000	16545000	0
SL4.0ch02	2540000	2550000	SL4.0ch02	3210000	3220000	38	9.1462	13.5573	13.9014	15.4948	2.52862e-08	0.00179022	0.00161135	0.00148001	2	2545000	3210000	5000
SL4.0ch02	12470000	12480000	SL4.0ch02	16060000	16070000	35	9.88639	12.0999	13.9576	11.592	0.000150151	0.00033196	0.0140703	0.000256675	1	12475000	16065000	0
SL4.0ch02	31460000	31470000	SL4.0ch02	31660000	31670000	33	1.02447	1.03947	1.55054	1.07074	3.14075e-29	5.13231e-28	1.03953e-25	6.97526e-28	2	31465000	31660000	5000
SL4.0ch02	14220000	14230000	SL4.0ch02	15740000	15750000	31	8.39542	7.66391	6.26716	9.53551	9.32855e-05	3.35357e-06	4.08922e-06	0.000200762	1	14225000	15745000	0
SL4.0ch02	1290000	1300000	SL4.0ch02	2280000	2290000	29	8.13702	8.1233	7.38464	9.59851	0.000694446	0.00203248	4.7185e-05	0.00145732	4	1295000	2282500	10308
SL4.0ch02	21240000	21250000	SL4.0ch02	22010000	22020000	27	7.46814	8.7587	9.66361	9.05814	0.000134037	0.0120443	0.0106457	0.00897103	2	21250000	22015000	5000
SL4.0ch02	2580000	2590000	SL4.0ch02	19270000	19280000	24	1.66445	3.54434	5.11643	5.51631	1.74859e-13	3.302e-07	0.000536313	0.000365867	1	2585000	19275000	0
SL4.0ch02	1680000	1690000	SL4.0ch02	2540000	2550000	19	4.23339	3.94013	4.28559	3.01941	0.00237588	0.0010045	0.0128761	4.39502e-05	1	1685000	2545000	0
SL4.0ch02	24460000	24470000	SL4.0ch02	28160000	28170000	17	3.47591	3.47395	4.51922	3.53164	0.00223444	0.0141117	0.0838117	0.0105209	2	24460000	28165000	5000
SL4.0ch02	12300000	12310000	SL4.0ch02	16440000	16450000	17	0.995503	0.545013	0.67546	0.506518	9.83308e-09	7.65939e-08	6.16562e-08	8.66543e-08	1	12305000	16445000	0
SL4.0ch02	12320000	12330000	SL4.0ch02	16430000	16440000	14	2.26813	1.53579	1.6175	1.48946	0.00202215	0.000168884	0.00202608	0.000149621	1	12325000	16435000	0
SL4.0ch02	24830000	24840000	SL4.0ch02	35030000	35040000	12	1.261	0.732571	0.692746	1.80751	0.0013265	0.0097212	0.00774432	0.032293	2	24835000	35030000	5000
SL4.0ch02	45280000	45290000	SL4.0ch02	45420000	45430000	141	58.6903	67.8208	70.2175	85.4878	4.98241e-14	1.13051e-07	1.47872e-07	0.0064367	4	45277500	45425000	10308
SL4.0ch02	30440000	30450000	SL4.0ch02	30530000	30540000	143	50.6347	52.7862	71.8603	54.0623	1.09016e-14	1.04726e-14	5.03031e-08	1.44131e-14	4	30450000	30522500	18200
SL4.0ch02	29190000	29200000	SL4.0ch02	29250000	29260000	143	75.1629	70.0541	86.7396	71.1561	4.38124e-08	3.89949e-08	0.00329102	5.32153e-08	2	29195000	29250000	5000
SL4.0ch02	34830000	34840000	SL4.0ch02	34880000	34890000	152	81.5599	71.8041	64.5238	86.5419	0.000119556	2.36854e-10	3.07153e-10	0.000153304	1	34835000	34885000	0
SL4.0ch02	41100000	41110000	SL4.0ch02	41150000	41160000	147	72.7157	74.1833	90.279	73.4311	4.85346e-09	4.42234e-09	0.000888707	6.00862e-09	1	41105000	41155000	0
SL4.0ch02	36890000	36900000	SL4.0ch02	36940000	36950000	159	71.7178	81.0814	71.3475	92.9196	3.27233e-12	6.68472e-06	3.66238e-12	9.65896e-06	1	36895000	36945000	0
SL4.0ch02	45060000	45070000	SL4.0ch02	45110000	45120000	167	80.1362	78.4152	96.891	70.0636	2.28957e-07	1.94828e-07	2.6228e-07	1.83185e-14	1	45065000	45115000	0
SL4.0ch02	33190000	33200000	SL4.0ch02	33240000	33250000	227	82.1062	70.0571	71.7725	86.7483	7.46611e-24	6.0198e-37	7.46523e-37	1.03138e-23	2	33195000	33250000	5000
SL4.0ch02	21920000	21930000	SL4.0ch02	21990000	22000000	211	76.8445	72.1182	87.7481	95.0972	4.47482e-30	2.48729e-30	1.08006e-18	1.18279e-18	6	21931666	21993333	13438
SL4.0ch02	25840000	25850000	SL4.0ch02	25900000	25910000	207	80.1539	67.171	61.4637	90.1836	1.72754e-17	9.40857e-29	1.95017e-28	1.90915e-17	4	25845000	25902500	10308
SL4.0ch02	21040000	21050000	SL4.0ch02	21100000	21110000	198	95.0501	85.9631	93.9176	94.3972	7.34714e-15	6.73408e-15	7.52025e-15	8.11953e-15	5	21039000	21109000	16492
SL4.0ch02	25330000	25340000	SL4.0ch02	25380000	25390000	179	74.4383	87.483	98.8908	70.6814	2.42212e-18	4.46392e-10	0.000769159	2.95951e-18	5	25335000	25401000	16000
SL4.0ch02	36860000	36870000	SL4.0ch02	36940000	36950000	175	81.4719	83.7433	81.5152	113.267	4.57371e-09	3.71553e-09	5.0148e-09	0.00252483	5	36863000	36953000	23409
SL4.0ch02	42080000	42085000	SL4.0ch02	42115000	42120000	79	21.9237	31.1179	21.8302	40.368	4.05909e-14	6.4778e-06	5.30417e-14	0.00916053	2	42080000	42115000	3536
SL4.0ch02	38010000	38015000	SL4.0ch02	38045000	38050000	90	39.0913	44.5551	39.9269	51.5985	3.37353e-05	4.26554e-05	6.99502e-05	0.0440701	2	38010000	38047500	2500
SL4.0ch02	40490000	40495000	SL4.0ch02	40525000	40530000	106	42.8539	30.5744	36.8731	31.5642	1.65991e-09	1.71162e-21	7.44535e-15	6.87263e-15	3	40484166	40527500	8334
SL4.0ch02	41860000	41865000	SL4.0ch02	41895000	41900000	112	41.3815	34.4808	47.1761	40.0012	2.23575e-11	1.91447e-17	4.11677e-11	3.48907e-11	5	41856500	41895500	6325
SL4.0ch02	20645000	20650000	SL4.0ch02	20680000	20685000	63	29.4213	32.5293	31.0319	31.4984	0.000136133	0.0233272	0.0318937	0.0319927	6	20639166	20694166	14907
SL4.0ch02	42850000	42855000	SL4.0ch02	42885000	42890000	62	23.9569	28.0037	25.5175	30.6718	3.76761e-07	0.000200656	0.000294829	0.000303215	1	42852500	42887500	0
SL4.0ch02	37370000	37375000	SL4.0ch02	37405000	37410000	62	27.433	23.9069	24.1573	29.3493	0.00024549	3.2004e-07	4.55829e-07	0.000303215	3	37369166	37409166	3727
SL4.0ch02	34530000	34535000	SL4.0ch02	34565000	34570000	62	22.2529	21.7163	26.7348	23.6709	3.76761e-07	3.2004e-07	0.000294829	4.40134e-07	2	34535000	34570000	3536
SL4.0ch02	34410000	34415000	SL4.0ch02	34460000	34465000	61	24.1841	25.5437	30.2389	28.451	8.46377e-07	0.00036361	0.000536553	0.000540743	3	34412500	34454166	8334
SL4.0ch02	23145000	23150000	SL4.0ch02	23205000	23210000	61	27.6228	22.6411	23.0245	20.826	0.000445032	7.19098e-07	1.01128e-06	1.00843e-06	5	23148500	23208500	19925
SL4.0ch02	51165000	51170000	SL4.0ch02	51200000	51205000	60	19.9358	24.7113	24.3507	26.4604	1.83321e-06	0.00062632	2.16084e-06	0.000926358	2	51167500	51205000	2500
SL4.0ch02	50965000	50970000	SL4.0ch02	51000000	51005000	60	28.7043	26.7823	30.7905	27.564	0.000761069	0.00062632	0.000925659	0.000926358	1	50967500	51002500	0
SL4.0ch02	38730000	38735000	SL4.0ch02	38770000	38775000	60	29.8015	29.4928	31.8391	32.0236	0.000761069	0.00062632	0.0934378	0.0929366	2	38735000	38775000	3536
SL4.0ch02	19080000	19085000	SL4.0ch02	19115000	19120000	60	17.031	19.0743	19.7738	17.662	1.13677e-09	9.38631e-10	2.16084e-06	1.21866e-09	1	19082500	19117500	0
SL4.0ch02	13930000	13935000	SL4.0ch02	13965000	13970000	59	21.291	23.9275	29.2044	22.9105	3.89031e-06	3.36197e-06	0.00158935	4.72033e-06	2	13932500	13970000	2500
SL4.0ch02	30530000	30535000	SL4.0ch02	30565000	30570000	57	25.2427	26.6118	27.7935	23.8468	0.00363402	0.00314288	0.00451486	2.05151e-05	3	30529166	30565833	3728
SL4.0ch02	48640000	48645000	SL4.0ch02	48680000	48685000	56	23.7641	23.3282	29.4651	23.6085	3.39096e-05	3.08762e-05	0.00742838	4.19967e-05	2	48642500	48680000	2500
SL4.0ch02	25350000	25355000	SL4.0ch02	25400000	25405000	56	15.7579	21.8111	22.4776	25.3783	5.60624e-08	3.08762e-05	4.08277e-05	0.00763619	1	25352500	25402500	0
SL4.0ch02	50450000	50455000	SL4.0ch02	50490000	50495000	55	24.0445	23.8834	25.9221	23.1283	6.75273e-05	6.18693e-05	0.0119067	8.19988e-05	1	50452500	50492500	0
SL4.0ch02	45815000	45820000	SL4.0ch02	45865000	45870000	55	24.8313	22.8557	20.9596	21.1548	0.00961551	6.18693e-05	8.0122e-05	8.19988e-05	1	45817500	45867500	0
SL4.0ch02	32995000	33000000	SL4.0ch02	33070000	33075000	55	20.2024	18.7219	26.0108	23.7242	6.75273e-05	1.13331e-07	0.0119067	8.19988e-05	4	33000000	33063750	16441
SL4.0ch02	21650000	21655000	SL4.0ch02	21685000	21690000	55	13.233	23.7738	18.456	26.0493	9.35886e-11	6.18693e-05	2.10417e-07	0.0122316	1	21652500	21687500	0
SL4.0ch02	30685000	30690000	SL4.0ch02	30755000	30760000	54	19.9551	18.7563	22.7896	23.5848	0.000131872	2.83651e-07	0.000155308	0.000159904	5	30682500	30759500	10440
SL4.0ch02	23910000	23915000	SL4.0ch02	24025000	24030000	53	19.0345	14.0106	16.9809	14.2589	8.10364e-07	8.09507e-10	1.2123e-06	9.39568e-10	5	23915500	24024500	15264
SL4.0ch02	14265000	14270000	SL4.0ch02	14325000	14330000	53	16.7811	18.2723	18.1012	25.0561	8.10364e-07	6.741e-07	1.2123e-06	0.0296568	4	14265000	14326250	11524
SL4.0ch02	51970000	51975000	SL4.0ch02	52005000	52010000	52	20.1978	19.6257	12.8585	25.37	0.00048564	0.000444211	3.03383e-09	0.0450649	3	51975833	52012500	6009
SL4.0ch02	36850000	36855000	SL4.0ch02	36885000	36890000	52	21.3435	21.0312	20.4234	22.0829	0.00048564	0.000444211	0.000553088	0.000587663	1	36852500	36887500	0
SL4.0ch02	29760000	29765000	SL4.0ch02	29795000	29800000	52	13.7122	22.6967	20.9597	14.2087	2.49465e-09	0.000444211	0.000553088	2.84701e-09	5	29771500	29815500	20248
SL4.0ch02	10290000	10295000	SL4.0ch02	10395000	10400000	49	8.22711	10.2922	10.4106	10.9921	1.49163e-14	4.24123e-11	4.7579e-11	4.49766e-11	3	10290833	10399166	3728
SL4.0ch02	20930000	20935000	SL4.0ch02	21000000	21005000	50	22.3368	19.4986	18.4693	21.8145	0.00160694	8.77715e-06	1.39678e-05	0.00198199	3	20929166	21004166	6871
SL4.0ch02	43565000	43570000	SL4.0ch02	43605000	43610000	51	24.6775	22.7244	29.4549	25.5037	0.0499985	0.000821409	0.066037	0.0661623	3	43565833	43604166	3728
SL4.0ch02	23105000	23110000	SL4.0ch02	23140000	23145000	51	19.5331	19.941	16.7316	20.6864	4.47061e-06	0.000821409	6.25752e-06	0.0010848	1	23107500	23142500	0
SL4.0ch02	20270000	20275000	SL4.0ch02	20320000	20325000	48	16.0918	19.4722	23.057	19.9113	4.73912e-05	4.24464e-05	0.00573317	0.00609253	1	20272500	20322500	0
SL4.0ch02	8815000	8820000	SL4.0ch02	8860000	8865000	48	18.5336	20.1137	17.0777	21.9772	4.73912e-05	0.00464233	6.59943e-05	0.00609253	1	8817500	8862500	0
SL4.0ch02	29775000	29780000	SL4.0ch02	29850000	29855000	46	15.0357	16.3113	23.8213	19.8988	1.12372e-06	0.000190074	0.0162386	0.0173561	5	29766500	29859500	13038
SL4.0ch02	29370000	29375000	SL4.0ch02	29450000	29455000	46	15.3848	13.2139	12.4113	14.9716	1.12372e-06	1.09069e-06	1.37746e-06	1.2842e-06	3	29372500	29447500	5000
SL4.0ch02	26720000	26725000	SL4.0ch02	26810000	26815000	46	20.3349	16.8122	18.3838	14.6359	0.0131491	0.000190074	0.000278122	1.2842e-06	2	26720000	26817500	5590
SL4.0ch02	5110000	5115000	SL4.0ch02	5160000	5165000	46	14.3251	18.662	21.1087	15.9517	1.12372e-06	0.000190074	0.0162386	0.000253586	1	5112500	5162500	0
SL4.0ch02	20710000	20715000	SL4.0ch02	20790000	20795000	45	13.154	12.1923	15.1051	12.3791	2.86496e-06	5.47233e-09	3.48358e-06	6.38492e-09	8	20711250	20788125	19254
SL4.0ch02	7445000	7450000	SL4.0ch02	7615000	7620000	43	13.526	9.96855	13.7438	12.1159	1.63289e-05	5.33138e-08	2.08516e-05	6.41144e-08	5	7446500	7619500	6325
SL4.0ch02	32765000	32770000	SL4.0ch02	32800000	32805000	41	16.5012	17.7891	15.2653	18.0168	0.0052412	0.00525143	0.000118111	0.0062267	1	32767500	32802500	0
SL4.0ch02	20800000	20805000	SL4.0ch02	20890000	20895000	41	13.9311	11.9982	13.2708	15.2546	8.80732e-05	5.15143e-07	0.000118111	0.000110111	8	20803125	20894375	14497
SL4.0ch02	7015000	7020000	SL4.0ch02	7065000	7070000	41	15.4121	16.3761	15.1987	17.7711	8.80732e-05	0.00525143	0.000118111	0.0062267	1	7017500	7067500	0
SL4.0ch02	3245000	3250000	SL4.0ch02	5700000	5705000	41	4.45316	3.90733	6.42267	4.37304	3.7288e-19	7.20164e-23	8.28834e-13	2.19953e-19	9	3243055	5698611	11249
SL4.0ch02	1825000	1830000	SL4.0ch02	1900000	1905000	41	18.1326	16.3488	18.9929	12.7761	0.0052412	0.00525143	0.00667224	0.000110111	1	1827500	1902500	0
SL4.0ch02	23335000	23340000	SL4.0ch02	23400000	23405000	39	15.0894	14.3704	18.0032	15.3571	0.000419976	0.000421906	0.0205842	0.000532004	2	23332500	23402500	5000
SL4.0ch02	35005000	35010000	SL4.0ch02	35175000	35180000	38	15.4811	10.9188	15.2073	15.5158	0.000879205	1.16772e-05	0.00116307	0.00113604	5	35006500	35185500	13601
SL4.0ch02	4330000	4335000	SL4.0ch02	4395000	4400000	38	8.05843	13.0074	15.5143	14.3812	5.27768e-08	0.000904901	0.00116307	0.00113604	1	4332500	4397500	0
SL4.0ch02	34905000	34910000	SL4.0ch02	34955000	34960000	36	11.5002	12.1106	7.22118	10.0822	7.67996e-05	7.66818e-05	1.39768e-09	8.47754e-05	1	34907500	34957500	0
SL4.0ch02	28195000	28200000	SL4.0ch02	28270000	28275000	36	15.4439	16.1835	18.0203	16.6383	0.00355179	0.0709012	0.0871807	0.0842942	2	28200000	28267500	5590
SL4.0ch02	52110000	52115000	SL4.0ch02	52145000	52150000	34	8.89289	8.95676	7.82084	11.2469	5.4373e-06	6.34385e-06	2.2946e-08	0.000513618	1	52112500	52147500	0
SL4.0ch02	21815000	21820000	SL4.0ch02	22005000	22010000	34	6.93156	8.07915	10.0041	12.2755	3.05972e-08	6.34385e-06	0.00050272	0.000513618	1	21817500	22007500	0
SL4.0ch02	15780000	15785000	SL4.0ch02	15975000	15980000	34	9.23895	10.8532	11.717	12.8765	5.4373e-06	0.00044123	0.00050272	0.0163946	3	15779166	15979166	3727
SL4.0ch02	31700000	31705000	SL4.0ch02	37305000	37310000	33	0.390784	0.395022	0.426763	1.41477	1.02827e-28	1.21234e-27	9.94138e-28	6.47224e-26	2	31700000	37307500	2500
SL4.0ch02	4185000	4190000	SL4.0ch02	4535000	4540000	32	13.8771	11.9434	15.1214	15.3146	0.037694	0.002257	0.0484121	0.0503036	2	4192500	4530000	9014
SL4.0ch02	13340000	13345000	SL4.0ch02	20455000	20460000	31	1.1178	0.858173	0.78994	1.68473	5.8464e-26	7.28912e-25	5.92215e-25	4.52517e-21	2	13345000	20457500	2500
SL4.0ch02	23240000	23245000	SL4.0ch02	23315000	23320000	28	11.6704	10.9809	9.56052	7.88883	0.0321618	0.0367895	0.00221292	0.00221573	2	23242500	23312500	5000
SL4.0ch02	27245000	27250000	SL4.0ch02	27300000	27305000	27	7.50197	7.24254	6.42696	9.16923	0.000160684	0.000212953	0.000148587	0.00526659	2	27255000	27302500	7500
SL4.0ch02	3280000	3285000	SL4.0ch02	5685000	5690000	27	1.24879	2.10745	1.3704	3.36531	1.35292e-20	1.59849e-14	1.13406e-18	2.65415e-10	1	3282500	5687500	0
SL4.0ch02	12830000	12835000	SL4.0ch02	13140000	13145000	26	2.86063	2.75316	2.84138	2.76417	1.82135e-11	1.42895e-11	2.37173e-11	1.99117e-11	1	12832500	13142500	0
SL4.0ch02	5290000	5295000	SL4.0ch02	6600000	6605000	22	0.619348	0.534462	0.596275	1.61923	2.93257e-14	3.15415e-13	2.66292e-13	2.79469e-11	1	5292500	6602500	0
SL4.0ch02	27965000	27970000	SL4.0ch02	28895000	28900000	20	1.4602	1.67774	1.33772	1.85535	3.07645e-11	1.85676e-09	9.19515e-11	2.47533e-09	1	27967500	28897500	0
SL4.0ch02	13040000	13045000	SL4.0ch02	20455000	20460000	17	0.73521	0.775764	0.498207	0.653577	1.94982e-08	1.86581e-07	1.63084e-07	1.68346e-07	1	13042500	20457500	0
SL4.0ch02	5160000	5165000	SL4.0ch02	6745000	6750000	16	0.943435	0.926926	1.30571	1.7379	2.39124e-07	2.2656e-06	1.02988e-06	1.03583e-05	1	5162500	6747500	0
SL4.0ch02	4430000	4435000	SL4.0ch02	6070000	6075000	16	0.966611	1.05307	1.75523	0.691223	2.39124e-07	2.2656e-06	1.15949e-05	1.99225e-06	1	4432500	6072500	0
SL4.0ch02	16455000	16460000	SL4.0ch02	20480000	20485000	13	0.277511	0.212365	0.365541	0.184129	0.000283141	0.00244415	0.00193758	0.00194538	1	16457500	20482500	0
SL4.0ch02	28610000	28615000	SL4.0ch02	28650000	28655000	13	0.334963	1.01779	0.484918	0	0.000283141	0.00244415	0.00193758	0.00194538	1	28612500	28652500	0
SL4.0ch02	26980000	26985000	SL4.0ch02	27065000	27070000	26	3.06583	4.39793	3.6595	4.82287	1.82135e-11	1.84376e-07	2.07583e-09	1.40752e-07	1	26982500	27067500	0
SL4.0ch02	12500000	12505000	SL4.0ch02	12565000	12570000	64	9.38122	12.4781	10.4761	13.3564	2.42898e-25	1.17315e-15	2.204e-20	1.3652e-15	12	12499166	12573750	14726
SL4.0ch02	21060000	21065000	SL4.0ch02	21095000	21100000	64	30.984	36.3582	34.5178	35.8592	0.0159967	0.0156845	0.0218227	0.0217232	7	21040357	21107500	24296
SL4.0ch02	45270000	45275000	SL4.0ch02	45350000	45355000	64	22.9945	24.8083	29.0173	26.118	7.32367e-08	5.91446e-05	8.88976e-05	8.95037e-05	2	45272500	45350000	2500
SL4.0ch02	31270000	31275000	SL4.0ch02	31305000	31310000	65	32.9389	24.3707	30.602	30.5077	0.0105425	2.69091e-08	4.69939e-05	4.66051e-05	4	31272500	31311250	5154
SL4.0ch02	13780000	13785000	SL4.0ch02	13825000	13830000	65	36.6706	31.8793	30.2081	30.1637	0.0105425	0.0102729	4.69939e-05	4.66051e-05	2	13785000	13827500	2500
SL4.0ch02	42255000	42260000	SL4.0ch02	42290000	42295000	64	20.8671	21.3984	21.4501	27.5246	7.32367e-08	6.30442e-08	8.76372e-08	8.95037e-05	1	42257500	42292500	0
SL4.0ch02	28075000	28080000	SL4.0ch02	28135000	28140000	63	27.3249	23.734	30.2487	25.1087	0.000136133	1.42426e-07	0.000162966	0.000165596	3	28085833	28134166	8975
SL4.0ch02	31310000	31315000	SL4.0ch02	31345000	31350000	66	21.0156	22.3545	29.3608	12.6826	1.29452e-08	1.12975e-08	2.49971e-05	9.55577e-17	2	31312500	31352500	5000
SL4.0ch02	40720000	40725000	SL4.0ch02	40770000	40775000	65	28.8383	25.694	26.7791	31.4266	3.90674e-05	3.04462e-05	4.69939e-05	0.0143293	2	40725000	40772500	2500
SL4.0ch02	45350000	45355000	SL4.0ch02	45435000	45440000	66	25.9716	28.475	23.8897	37.4314	2.05969e-05	1.59748e-05	1.64285e-08	0.00940147	1	45352500	45437500	0
SL4.0ch02	31700000	31705000	SL4.0ch02	31740000	31745000	66	27.3686	24.4182	28.7193	33.429	2.05969e-05	1.12975e-08	2.49971e-05	0.00940147	1	31702500	31742500	0
SL4.0ch02	11550000	11555000	SL4.0ch02	11590000	11595000	68	12.144	11.474	11.7788	11.5725	5.18463e-23	4.70608e-23	3.85671e-23	3.15499e-23	6	11550833	11590000	10035
SL4.0ch02	33510000	33515000	SL4.0ch02	33560000	33565000	67	24.665	22.0433	31.6187	19.7554	1.0539e-05	4.65915e-09	0.00589947	6.21172e-09	2	33520000	33562500	7500
SL4.0ch02	29285000	29290000	SL4.0ch02	29350000	29355000	68	12.9988	14.4173	8.12574	30.0366	6.72124e-18	5.42728e-18	8.75089e-29	6.24359e-06	1	29287500	29352500	0
SL4.0ch02	22905000	22910000	SL4.0ch02	22940000	22945000	68	32.2519	28.2389	29.205	30.1261	0.00283296	4.16629e-06	6.50608e-06	6.24359e-06	1	22907500	22942500	0
SL4.0ch02	39455000	39460000	SL4.0ch02	39490000	39495000	69	24.3234	23.1697	23.5573	23.7773	8.39289e-10	7.37928e-10	1.07715e-09	1.02559e-09	2	39457500	39495000	2500
SL4.0ch02	20275000	20280000	SL4.0ch02	24060000	24065000	69	0.86926	0.629772	0.43975	0.571265	0	0	0	0	1	20277500	24062500	0
SL4.0ch02	51310000	51315000	SL4.0ch02	51345000	51350000	69	28.381	29.451	26.7739	31.952	2.74062e-06	2.09277e-06	3.26194e-06	0.0023541	1	51312500	51347500	0
SL4.0ch02	45720000	45725000	SL4.0ch02	45755000	45760000	69	32.5482	27.5015	31.0097	29.5837	0.00178269	2.09277e-06	0.00236226	3.15294e-06	5	45721500	45764500	7071
SL4.0ch02	37435000	37440000	SL4.0ch02	37470000	37475000	70	35.9056	33.0772	38.763	32.589	0.0011151	0.00104505	0.00145582	0.00143684	1	37437500	37472500	0
SL4.0ch02	36340000	36345000	SL4.0ch02	36375000	36380000	70	30.9946	27.6616	28.0018	36.1275	0.0011151	1.02367e-06	1.58727e-06	0.00143684	1	36342500	36377500	0
SL4.0ch02	45680000	45685000	SL4.0ch02	45715000	45720000	72	34.4357	32.5483	36.9611	33.8767	0.000404493	0.000375173	0.000525428	0.000517415	1	45682500	45717500	0
SL4.0ch02	34075000	34080000	SL4.0ch02	34115000	34120000	71	28.03	26.9145	28.9765	32.9989	6.58065e-07	4.98393e-07	7.63754e-07	0.000877663	3	34079166	34115833	3728
SL4.0ch02	51210000	51215000	SL4.0ch02	51250000	51255000	73	35.1353	28.2676	32.2584	32.6165	0.000238906	1.09908e-07	0.000307558	0.000299015	1	51212500	51252500	0
SL4.0ch02	35500000	35505000	SL4.0ch02	35545000	35550000	73	21.4965	23.464	26.8675	24.4515	1.76258e-11	1.5298e-11	1.6669e-07	2.19067e-11	4	35497500	35542500	15000
SL4.0ch02	39065000	39070000	SL4.0ch02	39100000	39105000	76	35.0005	32.2473	33.357	33.2288	4.3652e-05	3.95493e-05	5.55934e-05	5.74188e-05	3	39064166	39102500	5270
SL4.0ch02	33295000	33300000	SL4.0ch02	33330000	33335000	74	26.3749	32.8963	29.3184	31.8115	6.86194e-08	0.000128663	7.84957e-08	0.000177367	3	33297500	33337500	5000
SL4.0ch02	41995000	42000000	SL4.0ch02	42050000	42055000	77	32.1388	29.3501	46.1936	37.0294	2.47672e-05	4.70094e-09	0.0214472	3.186e-05	3	41999166	42042500	10138
SL4.0ch02	40275000	40280000	SL4.0ch02	40315000	40320000	76	32.7001	29.2454	31.487	35.4489	4.3652e-05	1.03631e-08	5.55934e-05	5.74188e-05	2	40275000	40317500	2500
SL4.0ch02	32920000	32925000	SL4.0ch02	32980000	32985000	78	26.786	25.0502	26.5133	27.8878	2.72578e-09	2.06719e-09	3.03891e-09	3.00484e-09	5	32921500	32988500	9055
SL4.0ch02	50340000	50345000	SL4.0ch02	50375000	50380000	77	37.1796	39.9568	38.7999	43.9929	2.47672e-05	0.0138509	3.13575e-05	0.0193319	2	50340000	50377500	2500
SL4.0ch02	33920000	33925000	SL4.0ch02	33975000	33980000	78	19.8489	17.8208	26.1472	13.3443	1.10912e-13	9.48959e-19	3.03891e-09	2.7603e-24	8	33921875	33973125	12022
SL4.0ch02	12470000	12475000	SL4.0ch02	16350000	16355000	86	2.90312	5.50975	8.23618	6.94441	0	0	0	0	4	12471250	16356250	10753
SL4.0ch02	42680000	42685000	SL4.0ch02	42715000	42720000	85	40.0464	31.1886	39.0411	30.0384	0.000419917	1.24771e-07	0.00079642	6.84693e-12	1	42682500	42717500	0
SL4.0ch02	42425000	42430000	SL4.0ch02	42460000	42465000	85	22.9155	29.0657	32.1319	24.725	5.03031e-17	4.78074e-12	1.85728e-07	6.84693e-12	1	42427500	42462500	0
SL4.0ch02	4975000	4980000	SL4.0ch02	5135000	5140000	85	5.79367	6.352	7.25211	10.6202	0	0	0	3.64291e-36	6	4976666	5135833	9316
SL4.0ch02	35370000	35375000	SL4.0ch02	35405000	35410000	84	34.7113	28.5498	31.3936	30.8732	2.98192e-07	1.20133e-11	3.74225e-07	1.74939e-11	2	35372500	35410000	2500
SL4.0ch02	45770000	45775000	SL4.0ch02	45805000	45810000	83	36.3758	30.6606	34.3039	37.5227	5.91491e-07	2.88521e-11	7.28969e-07	6.87901e-07	2	45770000	45807500	2500
SL4.0ch02	37135000	37140000	SL4.0ch02	37175000	37180000	83	26.6392	25.8563	44.5468	26.6592	3.78902e-11	2.88521e-11	0.00191136	4.2454e-11	4	37135000	37172500	5590
SL4.0ch02	41730000	41735000	SL4.0ch02	41765000	41770000	82	20.3307	29.0073	32.9184	25.4314	1.51715e-15	6.86776e-11	1.40493e-06	1.03294e-10	1	41732500	41767500	0
SL4.0ch02	38150000	38155000	SL4.0ch02	38185000	38190000	81	36.8876	35.7509	33.9204	42.9112	2.13119e-06	1.8253e-06	2.65645e-06	0.00419753	7	38150357	38191071	8630
SL4.0ch02	33590000	33595000	SL4.0ch02	33635000	33640000	80	32.9439	31.8081	42.4363	39.7363	3.99137e-06	3.4104e-06	0.00680308	0.00623905	4	33593750	33632500	5154
SL4.0ch02	46455000	46460000	SL4.0ch02	46490000	46495000	79	29.3459	28.0992	25.1948	34.7481	1.20335e-09	8.91899e-10	1.38671e-09	9.36922e-06	6	46455000	46494166	8208
SL4.0ch02	31525000	31530000	SL4.0ch02	31585000	31590000	79	26.9562	24.2052	31.9151	37.4445	1.20335e-09	3.30919e-14	9.20071e-06	9.36922e-06	6	31527500	31585833	10541
SL4.0ch02	25860000	25865000	SL4.0ch02	25895000	25900000	87	35.7937	31.1964	33.4701	36.5751	3.79911e-08	3.10538e-08	4.46655e-08	4.24867e-08	12	25852916	25902916	11380
SL4.0ch02	46030000	46035000	SL4.0ch02	46065000	46070000	86	40.2317	38.7901	42.443	39.8075	0.000255872	6.20906e-08	0.000500818	0.000439103	1	46032500	46067500	0
SL4.0ch02	46520000	46525000	SL4.0ch02	46555000	46560000	87	28.2322	36.1951	32.8994	43.4824	9.80932e-13	3.10538e-08	4.46655e-08	0.00027401	1	46522500	46557500	0
SL4.0ch02	38545000	38550000	SL4.0ch02	38580000	38585000	87	39.0832	40.5037	53.5034	39.6624	0.000158939	0.000187774	0.095453	0.00027401	2	38545000	38582500	2500
SL4.0ch02	52160000	52165000	SL4.0ch02	52195000	52200000	88	46.5264	37.2512	33.6085	55.3278	9.47664e-05	1.5022e-08	2.2278e-08	0.0757248	3	52164166	52200833	3728
SL4.0ch02	38940000	38945000	SL4.0ch02	38980000	38985000	88	32.6689	31.0195	37.1349	29.9702	1.89733e-08	1.5022e-08	2.2278e-08	4.52722e-13	7	38941071	38981785	9948
SL4.0ch02	39520000	39525000	SL4.0ch02	39560000	39565000	89	38.7743	35.6317	37.0555	40.9509	9.31835e-09	7.12717e-09	1.04449e-08	9.51752e-05	5	39521500	39560500	6325
SL4.0ch02	24380000	24385000	SL4.0ch02	24420000	24425000	89	39.8988	31.0172	41.4531	31.7097	5.49915e-05	7.12717e-09	0.000116279	1.00036e-08	3	24382500	24422500	5000
SL4.0ch02	42960000	42965000	SL4.0ch02	42995000	43000000	90	26.8107	31.0982	31.9363	27.6477	5.47938e-14	3.33331e-09	4.89093e-09	6.54753e-14	2	42960000	42997500	2500
SL4.0ch02	33875000	33880000	SL4.0ch02	33910000	33915000	93	35.4311	25.0994	30.6521	29.7969	4.63038e-10	2.08306e-15	3.22513e-15	3.46242e-15	3	33875833	33914166	3728
[truncated: 2,132 more rows]

## Sheet: Summary_QC
Summary_QC
[truncated: 6 more rows]
