# Supplementary material for: A distal enhancer guides the negative selection of toxic glycoalkaloids during tomato domestication
Source: Nat Commun. 2024 Apr 3;15:2894. doi: 10.1038/s41467-024-47292-7 (PMC10991328; doi:10.1038/s41467-024-47292-7)
Supplement: Supplementary file 9 — Supplementary Data 5 [file 41467_2024_47292_MOESM9_ESM.xlsx]

## Sheet: Sheet1
Supplementary Data 5. SGA profiles of WT and ws fruits during ripening
7 DPA	Tomatidenol	Tomatidine	Tomatidine galactoside	γ-tomatine	β1-tomatine	α-tomatine	Hydroxytomatine	Acetoxytomatine	Acetoxy-hydroxytomatine	Esculeoside A	Esculeoside B
WT-1	5.927e+06	1.60868e+07	2.7924e+07	905730	543752	2.81647e+07	212657	10638.5	34632.3	423.927	26553.5
WT-2	5.33415e+06	1.64078e+07	2.82042e+07	974042	521847	2.67653e+07	205986	15950.2	36015.4	224.714	27137
WT-3	5.34144e+06	1.83765e+07	2.92734e+07	907713	641164	2.69226e+07	222433	13468	33736.3	476.587	26685.3
ws-1	2.72286e+06	8.87661e+06	3.58431e+07	9.42472e+06	691769	2.90706e+07	6.07238e+06	1.07243e+07	420788	2647.5	7421.06
ws-2	3.07096e+06	8.71807e+06	3.10967e+07	9.51588e+06	666222	2.38129e+07	6.55252e+06	1.05643e+07	470066	2921.39	7929.13
ws-3	2.98452e+06	8.41522e+06	3.26963e+07	9.7398e+06	701776	2.95061e+07	6.42148e+06	1.05255e+07	438150	2593.26	7320.73
17 DPA
WT-1	4.78165e+06	1.617e+07	2.5565e+07	561399	491647	2.14442e+07	21415.8	524011	46640.1	457.467	2105.02
WT-2	4.3272e+06	1.68344e+07	3.18027e+07	665133	526781	2.12071e+07	20531.5	503645	46075.6	462.359	2189.22
WT-3	4.02205e+06	1.55526e+07	2.97165e+07	671268	600062	2.33741e+07	19970.5	522640	46461.6	422.874	2259.23
ws-1	2.59657e+06	7.03114e+06	3.09448e+07	5577233	593041	2.62927e+07	579629	8.16071e+06	501583	4672.33	1884.03
ws-2	2.51998e+06	6.75446e+06	4.0786e+07	5923135	633860	2.68035e+07	565681	8.60104e+06	487770	4652.32	1477.79
ws-3	2.62235e+06	7.61251e+06	4.29013e+07	6.49437e+06	594039	3.13958e+07	537736	8.92098e+06	478136	5682.22	1948.28
MG
WT-1	3462000	29220000	58700000	1158000	658400	29550000	85189	3.15539e+06	433279	10903.7	5141.17
WT-2	3070956	30407813	5.82042e+07	1.19744e+06	621847	2.67653e+07	92140.5	2.80974e+06	444005	10112	7138.98
WT-3	3984524	28376453	6.22734e+07	990773	641164	3.16923e+07	93999.7	2.80714e+06	497124	9274.33	6716.34
ws-1	2128000	29490000	61640000	1697000	759800	33760000	1.08367e+06	1.35005e+07	2.51324e+06	26191.9	3488.21
ws-2	2.22611e+06	2.87181e+07	6.10967e+07	1.55588e+06	766222	3.38129e+07	1.00935e+06	1.3028e+07	2.3271e+06	26416.6	3019.16
ws-3	2.18125e+06	2.84152e+07	6.06963e+07	1.7398e+06	881776	2.95061e+07	1.1835e+06	1.26908e+07	2.39871e+06	29504.7	2987.11
Br
WT-1	2649000	22220000	46730000	854200	478000	22690000	125759	448482	1.88447e+06	1.74903e+07	5442.01
WT-2	2.3272e+06	2.68344e+07	4.5565e+07	844882	491647	2.14442e+07	125374	445211	1.74094e+06	1.66839e+07	6591.94
WT-3	2.72205e+06	2.05526e+07	5.18027e+07	950614	526781	2.12071e+07	139774	447741	1.87701e+06	1.76217e+07	5253.71
ws-1	1479000	24590000	52580000	1115000	614400	26310000	114898	208515	283126	1.52e+07	2521.14
ws-2	1.59657e+06	2.70311e+07	5.09448e+07	1.16122e+06	593041	2.62927e+07	97034	241768	309548	1.51819e+07	2932.53
ws-3	1.51998e+06	2.67545e+07	5.0786e+07	1.0734e+06	633860	2.68035e+07	111743	243036	308141	1.34591e+07	1855.43
