# Supplementary material for: A distal enhancer guides the negative selection of toxic glycoalkaloids during tomato domestication
Source: Nat Commun. 2024 Apr 3;15:2894. doi: 10.1038/s41467-024-47292-7 (PMC10991328; doi:10.1038/s41467-024-47292-7)
Supplement: Supplementary file 10 — Supplementary Data 7 [file 41467_2024_47292_MOESM10_ESM.xlsx]

## Sheet: Sheet1
Supplementary Data 7. The 46 tomato accessions used for GE1 alignment.
Sample	Name	TGRC	PICGN #	EA #	Group	Species	76-bp insertion	Enhancer type
TS2	Moneymaker	LA2706	-	-	BIG	Solanum lycopersicum	No	GE1
TS3	M-82	LA3475	-	-	BIG	Solanum lycopersicum	No	GE1
TS9	Ailsa Craig	LA2838A	-	-	BIG	Solanum lycopersicum	No	GE1
TS12	yoku improvement	-	-	-	BIG	Solanum lycopersicum	No	GE1
TS60	New Yorker	LA2009	-	-	BIG	Solanum lycopersicum	No	GE1
TS80	-	-	-	EA01020	BIG	Solanum lycopersicum	No	GE1
TS112	-	-	-	EA03083	BIG	Solanum lycopersicum	No	GE1
TS117	Scatolone di bolsena	-	-	-	BIG	Solanum lycopersicum	Yes	GE176
TS166	Piura	LA0404	-	-	BIG	Solanum lycopersicum	No	GE1
TS171	UC-82	LA1706	-	-	BIG	Solanum lycopersicum	No	GE1
TS185	B-L-35	LA4347	-	-	BIG	Solanum lycopersicum	No	GE1
TS204	Florida 7060	LA3840	-	-	BIG	Solanum lycopersicum	No	GE1
TS331	-	-	-	-	BIG	Solanum lycopersicum	Yes	GE176
TS629	Yellow Pear	-	-		BIG	Solanum lycopersicum	No	GE1
TS681	Jersey devil	LA0118	-	EA00990	BIG	Solanum lycopersicum	No	GE1
TS692	Wheatleys Frost Resistant	-	PI203232	EA04939	BIG	Solanum lycopersicum	No	GE1
Brandywine	-	-	-	-	BIG	Solanum lycopersicum	No	GE1
EA00371	John's big orange	-	-	EA00371	BIG	Solanum lycopersicum	No	GE1
Fla8924	-	-	-	-	BIG	Solanum lycopersicum	No	GE1
Floradade	Floradade	LA3242	-	-	BIG	Solanum lycopersicum	No	GE1
LYC1410	ES 58 Heinz	-	-	LYC1410/EA02655	BIG	Solanum lycopersicum	No	GE1
PI169588	S. lycopersicum Dolmalik	-	PI169588	EA04861	BIG	Solanum lycopersicum	No	GE1
PI303721	The Dutchman	-	PI303721		BIG	Solanum lycopersicum	No	GE1
SL5.0	Heinz 1706	LA4345	-	-	BIG	Solanum lycopersicum	No	GE1
TS39	Cerise Gold	-	-	-	CER	Solanum lycopersicum var. cerasiforme	Yes	GE176
TS96	-	LA1456	-	-	CER	Solanum lycopersicum var. cerasiforme	No	GE1
TS118	Santa Cruz, Galapagos	LA0292	-	-	CER	Solanum lycopersicum var. cerasiforme	No	GE1
TS238	Macas	LA1228	PI379047	-	CER	Solanum lycopersicum var. cerasiforme	No	GE1
TS280	Cerise du sud ouest N 2	-	-	-	CER	Solanum lycopersicum var. cerasiforme	No	GE1
TS281	San Martin de Pangoa	LA1286	PI365920	-	CER	Solanum lycopersicum var. cerasiforme	No	GE1
TS545	Peacevine Cherry	-	-		CER	Solanum lycopersicum var. cerasiforme	Yes	GE176
TS623	Sugar Lump	-	-		CER	Solanum lycopersicum var. cerasiforme	No	GE1
BGV006865	-	-	-	-	CER	Solanum lycopersicum var. cerasiforme	No	GE1
BGV007931	-	-	-	-	CER	Solanum lycopersicum var. cerasiforme	No	GE1
BGV007989	-	-	-	-	CER	Solanum lycopersicum var. cerasiforme	No	GE1
TS15	-	LA2093	-	-	PIM	Solanum pimpinellifolium	No	GE1
TS22	Pisiquillo	LA1269	PI365957	-	PIM	Solanum pimpinellifolium	Yes	GE176
TS156	Balsa Huaico	LA2181	-	-	PIM	Solanum pimpinellifolium	Yes	GE176
TS222	Wva 700	-	-	-	PIM	Solanum pimpinellifolium	No	GE1
TS265	Hacienda Buenos Aires	LA0400	-	-	PIM	Solanum pimpinellifolium	No	GE1
TS413	-	LA1242	-	-	PIM	Solanum pimpinellifolium	Yes	GE176
TS421	-	LA2187	-	-	PIM	Solanum pimpinellifolium	Yes	GE176
TS439	-	LA2656	PI503524	-	PIM	Solanum pimpinellifolium	No	GE1
BGV006775	-	-	-	-	PIM	Solanum pimpinellifolium	No	GE1
LA2093	-	LA2093	-	-	PIM	Solanum pimpinellifolium	Yes	GE176
PAS014479	-	-	-	-	PIM	Solanum pimpinellifolium	Yes	GE176
