# Supplementary material for: A distal enhancer guides the negative selection of toxic glycoalkaloids during tomato domestication
Source: Nat Commun. 2024 Apr 3;15:2894. doi: 10.1038/s41467-024-47292-7 (PMC10991328; doi:10.1038/s41467-024-47292-7)
Supplement: Supplementary file 11 — Supplementary Data 8 [file 41467_2024_47292_MOESM11_ESM.txt]

CLUSTAL format alignment by MAFFT FFT-NS-2 (v7.490)


Ins_5K_BGV00677 aaaaagataaatgtgtcaattaatcgttcattcatattcttcaatgcaaaacttaatgat
Ins_5K_BGV00686 -aaaaaataaatgtgtcaattaatcgttcattcatattcttcaatgcaaaacttaatgat
Ins_5K_BGV00793 -aaaaaataaatgtgtcaattaatcgttcattcatattcttcaatgcaaaacttaatgat
Ins_5K_BGV00798 -aaaaaataaatgtgtcaattaatcgttcattcatattcttcaatgcaaaacttaatgat
Ins_5K_Brandywi -aaaaaataaatgtgtcaattaatcgttcattcatattcttcaatgcaaaacttaatgat
Ins_5K_EA00990: -aaaaaataaatgtgtcaattaatcgttcattcatattcttcaatgcaaaacttaatgat
Ins_5K_Fla8924: -aaaaaataaatgtgtcaattaatcgttcattcatattcttcaatgcaaaacttaatgat
Ins_5K_LA2093:: -aaaaaataaatgtgtcaattaatcgttcattcatattcttcaatgcaaaacttaatgat
Ins_5K_PAS01447 aaaaagataaatgtgtcaattaatcgttcattcatattcttcaatgcaaaacttaatgat
Ins_5K_SL5::7:5 -aaaaaataaatgtgtcaattaatcgttcattcatattcttcaatgcaaaacttaatgat
Ins_5K_TS112::7 -aaaaaataaatgtgtcaattaatcgttcattcatattcttcaatgcaaaacttaatgat
Ins_5K_TS117::7 aaaaagataaatgtgtcaattaatcgttcattcatattcttcaatgcaaaacttaatgat
Ins_5K_TS118::7 -aaaaaataaatgtgtcaattaatcgttcattcatattcttcaatgcaaaacttaatgat
Ins_5K_TS12::7: -aaaaaataaatgtgtcaattaatcgttcattcatattcttcaatgcaaaacttaatgat
Ins_5K_TS156::7 -aaaaaataaatgtgtcaattaatcgttcattcatattcttcaatgcaaaacttaatgat
Ins_5K_TS15::7: -aaaaaataaatgtgtcaattaatcgttcattcatattcttcaatgcaaaacttaatgat
Ins_5K_TS166::7 -aaaaaataaatgtgtcaattaatcgttcattcatattcttcaatgcaaaacttaatgat
Ins_5K_TS171::7 -aaaaaataaatgtgtcaattaatcgttcattcatattcttcaatgcaaaacttaatgat
Ins_5K_TS185::7 -aaaaaataaatgtgtcaattaatcgttcattcatattcttcaatgcaaaacttaatgat
Ins_5K_TS204::7 -aaaaaataaatgtgtcaattaatcgttcattcatattcttcaatgcaaaacttaatgat
Ins_5K_TS212::7 -aaaaaataaatgtgtcaattaatcgttcattcatattcttcaatgcaaaacttaatgat
Ins_5K_TS222::7 -aaaaaataaatgtgtcaattaatcgttcattcatattcttcaatgcaaaacttaatgat
Ins_5K_TS22::7: -aaaaaataaatgtgtcaattaatcgttcattcatattcttcaatgcaaaacttaatgat
Ins_5K_TS238::7 -aaaaaataaatgtgtcaattaatcgttcattcatattcttcaatgcaaaacttaatgat
Ins_5K_TS265::7 aaaaagataaatgtgtcaattaatcgttcattcatattcttcaatgcaaaacttaatgat
Ins_5K_TS280::7 -aaaaaataaatgtgtcaattaatcgttcattcatattcttcaatgcaaaacttaatgat
Ins_5K_TS281::7 -aaaaaataaatgtgtcaattaatcgttcattcatattcttcaatgcaaaacttaatgat
Ins_5K_TS2::7:5 -aaaaaataaatgtgtcaattaatcgttcattcatattcttcaatgcaaaacttaatgat
Ins_5K_TS331::7 -aaaaaataaatgtgtcaattaatcgttcattcatattcttcaatgcaaaacttaatgat
Ins_5K_TS39::7: aaaaagataaatgtgtcaattaatcgttcattcatattcttcaatgcaaaacttaatgat
Ins_5K_TS3::7:5 -aaaaaataaatgtgtcaattaatcgttcattcatattcttcaatgcaaaacttaatgat
Ins_5K_TS413::7 aaaaagataaatgtgtcaattaatcgttcattcatattcttcaatgcaaaacttaatgat
Ins_5K_TS421::7 -aaaaaataaatgtgtcaattaatcgttcattcatattcttcaatgcaaaacttaatgat
Ins_5K_TS439::7 -aaaaaataaatgtgtcaattaatcgttcattcatattcttcaatgcaaaacttaatgat
Ins_5K_TS545::7 -aaaaaataaatgtgtcaattaatcgttcattcatattcttcaatgcaaaacttaatgat
Ins_5K_TS60::7: -aaaaaataaatgtgtcaattaatcgttcattcatattcttcaatgcaaaacttaatgat
Ins_5K_TS623::7 -aaaaaataaatgtgtcaattaatcgttcattcatattcttcaatgcaaaacttaatgat
Ins_5K_TS629::7 -aaaaaataaatgtgtcaattaatcgttcattcatattcttcaatgcaaaacttaatgat
Ins_5K_TS667::7 -aaaaaataaatgtgtcaattaatcgttcattcatattcttcaatgcaaaacttaatgat
Ins_5K_TS685::7 -aaaaaataaatgtgtcaattaatcgttcattcatattcttcaatgcaaaacttaatgat
Ins_5K_TS692::7 -aaaaaataaatgtgtcaattaatcgttcattcatattcttcaatgcaaaacttaatgat
Ins_5K_TS697::7 -aaaaaataaatgtgtcaattaatcgttcattcatattcttcaatgcaaaacttaatgat
Ins_5K_TS698::7 -aaaaaataaatgtgtcaattaatcgttcattcatattcttcaatgcaaaacttaatgat
Ins_5K_TS80::7: -aaaaaataaatgtgtcaattaatcgttcattcatattcttcaatgcaaaacttaatgat
Ins_5K_TS96::7: -aaaaaataaatgtgtcaattaatcgttcattcatattcttcaatgcaaaacttaatgat
Ins_5K_TS9::7:5 -aaaaaataaatgtgtcaattaatcgttcattcatattcttcaatgcaaaacttaatgat
                 ****.******************************************************

Ins_5K_BGV00677 ctttagtttcattactcccataatttcttactatcataagcactaaagtagtttcatatt
Ins_5K_BGV00686 ctttagtttcattactcccataatttcttactatcataagcactaaactagtttcatatt
Ins_5K_BGV00793 ctttagtatcattactcccataatttcttactatcataagcactaaactagtttcatatt
Ins_5K_BGV00798 ctttagtatcattactcccataatttcttactatcataagcactaaactagtttcatatt
Ins_5K_Brandywi ctttagtatcattactcccataatttcttactatcataagcactaaactagtttcatatt
Ins_5K_EA00990: ctttagtatcattactcccataatttcttactatcataagcactaaactagtttcatatt
Ins_5K_Fla8924: ctttagtatcattactcccataatttcttactatcataagcactaaactagtttcatatt
Ins_5K_LA2093:: ctttagtatcattactcccataatttcttactatcataagcactaaactagtttcatatt
Ins_5K_PAS01447 ctttagtttcattactcccataatttcttactatcataagcactaaagtagtttcatatt
Ins_5K_SL5::7:5 ctttagtatcattactcccataatttcttactatcataagcactaaactagtttcatatt
Ins_5K_TS112::7 ctttagtatcattactcccataatttcttactatcataagcactaaactagtttcatatt
Ins_5K_TS117::7 ctttagtttcattactcccataatttcttactatcataagcactaaactagtttcatatt
Ins_5K_TS118::7 ctttagtatcattactcccataatttcttactatcataagcactaaactagtttcatatt
Ins_5K_TS12::7: ctttagtatcattactcccataatttcttactatcataagcactaaactagtttcatatt
Ins_5K_TS156::7 ctttagtatcattactcccataatttcttactatcataagcactaaactagtttcatatt
Ins_5K_TS15::7: ctttagtatcattactcccataatttcttactatcataagcactaaactagtttcatatt
Ins_5K_TS166::7 ctttagtatcattactcccataatttcttactatcataagcactaaactagtttcatatt
Ins_5K_TS171::7 ctttagtatcattactcccataatttcttactatcataagcactaaactagtttcatatt
Ins_5K_TS185::7 ctttagtatcattactcccataatttcttactatcataagcactaaactagtttcatatt
Ins_5K_TS204::7 ctttagtatcattactcccataatttcttactatcataagcactaaactagtttcatatt
Ins_5K_TS212::7 ctttagtatcattactcccataatttcttactatcataagcactaaactagtttcatatt
Ins_5K_TS222::7 ctttagtatcattactcccataatttcttactatcataagcactaaactagtttcatatt
Ins_5K_TS22::7: ctttagtttcattactcccataatttcttactatcataagcactaaactagtttcatatt
Ins_5K_TS238::7 ctttagtatcattactcccataatttcttactatcataagcactaaactagtttcatatt
Ins_5K_TS265::7 ctttagtttcattactcccataatttcttactatcataagcactaaagtagtttcatatt
Ins_5K_TS280::7 ctttagtatcattactcccataatttcttactatcataagcactaaactagtttcatatt
Ins_5K_TS281::7 ctttagtatcattactcccataatttcttactatcataagcactaaactagtttcatatt
Ins_5K_TS2::7:5 ctttagtatcattactcccataatttcttactatcataagcactaaactagtttcatatt
Ins_5K_TS331::7 ctttagtttcattactcccataatttcttactatcataagcactaaactagtttcatatt
Ins_5K_TS39::7: ctttagtttcattactcccataatttcttactatcataagcactaaactagtttcatatt
Ins_5K_TS3::7:5 ctttagtatcattactcccataatttcttactatcataagcactaaactagtttcatatt
Ins_5K_TS413::7 ctttagtttcattactcccataatttcttactatcataagcactaaactagtttcatatt
Ins_5K_TS421::7 ctttagtatcattactcccataatttcttactatcataagcactaaactagtttcatatt
Ins_5K_TS439::7 ctttagtatcattactcccataatttcttactatcataagcactaaactagtttcatatt
Ins_5K_TS545::7 ctttagtttcattactcccataatttcttactatcataagcactaaactagtttcatatt
Ins_5K_TS60::7: ctttagtatcattactcccataatttcttactatcataagcactaaactagtttcatatt
Ins_5K_TS623::7 ctttagtatcattactcccataatttcttactatcataagcactaaactagtttcatatt
Ins_5K_TS629::7 ctttagtatcattactcccataatttcttactatcataagcactaaactagtttcatatt
Ins_5K_TS667::7 ctttagtatcattactcccataatttcttactatcataagcactaaactagtttcatatt
Ins_5K_TS685::7 ctttagtatcattactcccataatttcttactatcataagcactaaactagtttcatatt
Ins_5K_TS692::7 ctttagtatcattactcccataatttcttactatcataagcactaaactagtttcatatt
Ins_5K_TS697::7 ctttagtatcattactcccataatttcttactatcataagcactaaactagtttcatatt
Ins_5K_TS698::7 ctttagtatcattactcccataatttcttactatcataagcactaaactagtttcatatt
Ins_5K_TS80::7: ctttagtatcattactcccataatttcttactatcataagcactaaactagtttcatatt
Ins_5K_TS96::7: ctttagtatcattactcccataatttcttactatcataagcactaaactagtttcatatt
Ins_5K_TS9::7:5 ctttagtatcattactcccataatttcttactatcataagcactaaactagtttcatatt
                ******* *************************************** ************

Ins_5K_BGV00677 cctgacattagttggtattcatattgtagttctatgaatgaagatattgtaagattttgt
Ins_5K_BGV00686 cctgacattagttggtattcatattgtagttctatgaatgaagatattgtaagattttgt
Ins_5K_BGV00793 cctgacattagttggtattcatattgtagttctatgaatgaagatattgtaagattttgt
Ins_5K_BGV00798 cctgacattagttggtattcatattgtagttctatgaatgaagatattgtaagattttgt
Ins_5K_Brandywi cctgacattagttggtattcatattgtagttctatgaatgaagatattgtaagattttgt
Ins_5K_EA00990: cctgacattagttggtattcatattgtagttctatgaatgaagatattgtaagattttgt
Ins_5K_Fla8924: cctgacattagttggtattcatattgtagttctatgaatgaagatattgtaagattttgt
Ins_5K_LA2093:: cctgacattagttggtattcatattgtagttctatgaatgaagatattgtaagattttgt
Ins_5K_PAS01447 cctgacattagttggtattcatattgtagttctatgaatgaagatattgtaagattttgt
Ins_5K_SL5::7:5 cctgacattagttggtattcatattgtagttctatgaatgaagatattgtaagattttgt
Ins_5K_TS112::7 cctgacattagttggtattcatattgtagttctatgaatgaagatattgtaagattttgt
Ins_5K_TS117::7 cctgacattagttggtattcatattgtagttctatgaatgaagatattgtaagattttgt
Ins_5K_TS118::7 cctgacattagttggtattcatattgtagttctatgaatgaagatattgtaagattttgt
Ins_5K_TS12::7: cctgacattagttggtattcatattgtagttctatgaatgaagatattgtaagattttgt
Ins_5K_TS156::7 cctgacattagttggtattcatattgtagttctatgaatgaagatattgtaagattttgt
Ins_5K_TS15::7: cctgacattagttggtattcatattgtagttctatgaatgaagatattgtaagattttgt
Ins_5K_TS166::7 cctgacattagttggtattcatattgtagttctatgaatgaagatattgtaagattttgt
Ins_5K_TS171::7 cctgacattagttggtattcatattgtagttctatgaatgaagatattgtaagattttgt
Ins_5K_TS185::7 cctgacattagttggtattcatattgtagttctatgaatgaagatattgtaagattttgt
Ins_5K_TS204::7 cctgacattagttggtattcatattgtagttctatgaatgaagatattgtaagattttgt
Ins_5K_TS212::7 cctgacattagttggtattcatattgtagttctatgaatgaagatattgtaagattttgt
Ins_5K_TS222::7 cctgacattagttggtattcatattgtagttctatgaatgaagatattgtaagattttgt
Ins_5K_TS22::7: cctgatattagttggtattcatattgtagttctatgaatgaagatattgtaagattttgt
Ins_5K_TS238::7 cctgacattagttggtattcatattgtagttctatgaatgaagatattgtaagattttgt
Ins_5K_TS265::7 cctgacattagttggtattcatattgtagttctatgaatgaagatattgtaagattttgt
Ins_5K_TS280::7 cctgacattagttggtattcatattgtagttctatgaatgaagatattgtaagattttgt
Ins_5K_TS281::7 cctgacattagttggtattcatattgtagttctatgaatgaagatattgtaagattttgt
Ins_5K_TS2::7:5 cctgacattagttggtattcatattgtagttctatgaatgaagatattgtaagattttgt
Ins_5K_TS331::7 cctgatattagttggtattcatattgtagttctatgaatgaagatattgtaagattttgt
Ins_5K_TS39::7: cctgacattagttggtattcatattgtagttctatgaatgaagatattgtaagattttgt
Ins_5K_TS3::7:5 cctgacattagttggtattcatattgtagttctatgaatgaagatattgtaagattttgt
Ins_5K_TS413::7 cctgacattagttggtattcatattgtagttctatgaatgaagatattgtaagattttgt
Ins_5K_TS421::7 cctgacattagttggtattcatattgtagttctatgaatgaagatattgtaagattttgt
Ins_5K_TS439::7 cctgacattagttggtattcatattgtagttctatgaatgaagatattgtaagattttgt
Ins_5K_TS545::7 cctgatattagttggtattcatattgtagttctatgaatgaagatattgtaagattttgt
Ins_5K_TS60::7: cctgacattagttggtattcatattgtagttctatgaatgaagatattgtaagattttgt
Ins_5K_TS623::7 cctgacattagttggtattcatattgtagttctatgaatgaagatattgtaagattttgt
Ins_5K_TS629::7 cctgacattagttggtattcatattgtagttctatgaatgaagatattgtaagattttgt
Ins_5K_TS667::7 cctgacattagttggtattcatattgtagttctatgaatgaagatattgtaagattttgt
Ins_5K_TS685::7 cctgacattagttggtattcatattgtagttctatgaatgaagatattgtaagattttgt
Ins_5K_TS692::7 cctgacattagttggtattcatattgtagttctatgaatgaagatattgtaagattttgt
Ins_5K_TS697::7 cctgacattagttggtattcatattgtagttctatgaatgaagatattgtaagattttgt
Ins_5K_TS698::7 cctgacattagttggtattcatattgtagttctatgaatgaagatattgtaagattttgt
Ins_5K_TS80::7: cctgacattagttggtattcatattgtagttctatgaatgaagatattgtaagattttgt
Ins_5K_TS96::7: cctgacattagttggtattcatattgtagttctatgaatgaagatattgtaagattttgt
Ins_5K_TS9::7:5 cctgacattagttggtattcatattgtagttctatgaatgaagatattgtaagattttgt
                *****.******************************************************

Ins_5K_BGV00677 ggaaatgatcacatagtcatttaagcctatgttttcaatatagtttgacttgaagaataa
Ins_5K_BGV00686 ggaaatgatcacatagtcatttaagcctatgttttcaatatagtttgacttgaagaataa
Ins_5K_BGV00793 ggaaatgatcacatagtcatttaagcctatgttttcaatatagtttgacttgaagaataa
Ins_5K_BGV00798 ggaaatgatcacatagtcatttaagcctatgttttcaatatagtttgacttgaagaataa
Ins_5K_Brandywi ggaaatgatcacatagtcatttaagcctatgttttcaatatagtttgacttgaagaataa
Ins_5K_EA00990: ggaaatgatcacatagtcatttaagcctatgttttcaatatagtttgacttgaagaataa
Ins_5K_Fla8924: ggaaatgatcacatagtcatttaagcctatgttttcaatatagtttgacttgaagaataa
Ins_5K_LA2093:: ggaaatgatcacatagtcatttaagcctatgttttcaatatagtttgacttgaagaataa
Ins_5K_PAS01447 ggaaatgatcacatagtcatttaagcctatgttttcaatatagtttgacttgaagaataa
Ins_5K_SL5::7:5 ggaaatgatcacatagtcatttaagcctatgttttcaatatagtttgacttgaagaataa
Ins_5K_TS112::7 ggaaatgatcacatagtcatttaagcctatgttttcaatatagtttgacttgaagaataa
Ins_5K_TS117::7 ggaaatgatcacatagtcatttaagcctatgttttcaatatagtttgacttgaagaataa
Ins_5K_TS118::7 ggaaatgatcacatagtcatttaagcctatgttttcaatatagtttgacttgaagaataa
Ins_5K_TS12::7: ggaaatgatcacatagtcatttaagcctatgttttcaatatagtttgacttgaagaataa
Ins_5K_TS156::7 ggaaatgatcacatagtcatttaagcctatgttttcaatatagtttgacttgaagaataa
Ins_5K_TS15::7: ggaaatgatcacatagtcatttaagcctatgttttcaatatagtttgacttgaagaataa
Ins_5K_TS166::7 ggaaatgatcacatagtcatttaagcctatgttttcaatatagtttgacttgaagaataa
Ins_5K_TS171::7 ggaaatgatcacatagtcatttaagcctatgttttcaatatagtttgacttgaagaataa
Ins_5K_TS185::7 ggaaatgatcacatagtcatttaagcctatgttttcaatatagtttgacttgaagaataa
Ins_5K_TS204::7 ggaaatgatcacatagtcatttaagcctatgttttcaatatagtttgacttgaagaataa
Ins_5K_TS212::7 ggaaatgatcacatagtcatttaagcctatgttttcaatatagtttgacttgaagaataa
Ins_5K_TS222::7 ggaaatgatcacatagtcatttaagcctatgttttcaatatagtttgacttgaagaataa
Ins_5K_TS22::7: ggaaatgatcacatagtcatttaagcctatgttttcaatatagtttgacttgaagaataa
Ins_5K_TS238::7 ggaaatgatcacatagtcatttaagcctatgttttcaatatagtttgacttgaagaataa
Ins_5K_TS265::7 ggaaatgatcacatagtcatttaagcctatgttttcaatatagtttgacttgaagaataa
Ins_5K_TS280::7 ggaaatgatcacatagtcatttaagcctatgttttcaatatagtttgacttgaagaataa
Ins_5K_TS281::7 ggaaatgatcacatagtcatttaagcctatgttttcaatatagtttgacttgaagaataa
Ins_5K_TS2::7:5 ggaaatgatcacatagtcatttaagcctatgttttcaatatagtttgacttgaagaataa
Ins_5K_TS331::7 ggaaatgatcacatagtcatttaagcctatgttttcaatatagtttgacttgaagaataa
Ins_5K_TS39::7: ggaaatgatcacatagtcatttaagcctatgttttcaatatagtttgacttgaagaataa
Ins_5K_TS3::7:5 ggaaatgatcacatagtcatttaagcctatgttttcaatatagtttgacttgaagaataa
Ins_5K_TS413::7 ggaaatgatcacatagtcatttaagcctatgttttcaatatagtttgacttgaagaataa
Ins_5K_TS421::7 ggaaatgatcacatagtcatttaagcctatgttttcaatatagtttgacttgaagaataa
Ins_5K_TS439::7 ggaaatgatcacatagtcatttaagcctatgttttcaatatagtttgacttgaagaataa
Ins_5K_TS545::7 ggaaatgatcacatagtcatttaagcctatgttttcaatatagtttgacttgaagaataa
Ins_5K_TS60::7: ggaaatgatcacatagtcatttaagcctatgttttcaatatagtttgacttgaagaataa
Ins_5K_TS623::7 ggaaatgatcacatagtcatttaagcctatgttttcaatatagtttgacttgaagaataa
Ins_5K_TS629::7 ggaaatgatcacatagtcatttaagcctatgttttcaatatagtttgacttgaagaataa
Ins_5K_TS667::7 ggaaatgatcacatagtcatttaagcctatgttttcaatatagtttgacttgaagaataa
Ins_5K_TS685::7 ggaaatgatcacatagtcatttaagcctatgttttcaatatagtttgacttgaagaataa
Ins_5K_TS692::7 ggaaatgatcacatagtcatttaagcctatgttttcaatatagtttgacttgaagaataa
Ins_5K_TS697::7 ggaaatgatcacatagtcatttaagcctatgttttcaatatagtttgacttgaagaataa
Ins_5K_TS698::7 ggaaatgatcacatagtcatttaagcctatgttttcaatatagtttgacttgaagaataa
Ins_5K_TS80::7: ggaaatgatcacatagtcatttaagcctatgttttcaatatagtttgacttgaagaataa
Ins_5K_TS96::7: ggaaatgatcacatagtcatttaagcctatgttttcaatatagtttgacttgaagaataa
Ins_5K_TS9::7:5 ggaaatgatcacatagtcatttaagcctatgttttcaatatagtttgacttgaagaataa
                ************************************************************

Ins_5K_BGV00677 aataaaggttattataaaatggtgatagccttttaattttgtattatataattttaattt
Ins_5K_BGV00686 aataaaggttattataaaatggtgatagccttttaattttgtattatataattttaattt
Ins_5K_BGV00793 aataaaggttattataaaatggtgatagccttttaattttgtattatataattttaattt
Ins_5K_BGV00798 aataaaggttattataaaatggtgatagccttttaattttgtattatataattttaattt
Ins_5K_Brandywi aataaaggttattataaaatggtgatagccttttaattttgtattatataattttaattt
Ins_5K_EA00990: aataaaggttattataaaatggtgatagccttttaattttgtattatataattttaattt
Ins_5K_Fla8924: aataaaggttattataaaatggtgatagccttttaattttgtattatataattttaattt
Ins_5K_LA2093:: aataaaggttattataaaatggtgatagccttttaattttgtattatataattttaattt
Ins_5K_PAS01447 aataaaggttattataaaatggtgatagccttttaattttgtattatataattttaattt
Ins_5K_SL5::7:5 aataaaggttattataaaatggtgatagccttttaattttgtattatataattttaattt
Ins_5K_TS112::7 aataaaggttattataaaatggtgatagccttttaattttgtattatataattttaattt
Ins_5K_TS117::7 aataaaggttattataaaatggtgatagccttttaattttgtattatataattttaattt
Ins_5K_TS118::7 aataaaggttattataaaatggtgatagccttttaattttgtattatataattttaattt
Ins_5K_TS12::7: aataaaggttattataaaatggtgatagccttttaattttgtattatataattttaattt
Ins_5K_TS156::7 aataaaggttattataaaatggtgatagccttttaattttgtattatataattttaattt
Ins_5K_TS15::7: aataaaggttattataaaatggtgatagccttttaattttgtattatataattttaattt
Ins_5K_TS166::7 aataaaggttattataaaatggtgatagccttttaattttgtattatataattttaattt
Ins_5K_TS171::7 aataaaggttattataaaatggtgatagccttttaattttgtattatataattttaattt
Ins_5K_TS185::7 aataaaggttattataaaatggtgatagccttttaattttgtattatataattttaattt
Ins_5K_TS204::7 aataaaggttattataaaatggtgatagccttttaattttgtattatataattttaattt
Ins_5K_TS212::7 aataaaggttattataaaatggtgatagccttttaattttgtattatataattttaattt
Ins_5K_TS222::7 aataaaggttattataaaatggtgatagccttttaattttgtattatataattttaattt
Ins_5K_TS22::7: aataaaggttattataaaatggtgatagccttttaattttgtattatataattttaattt
Ins_5K_TS238::7 aataaaggttattataaaatggtgatagccttttaattttgtattatataattttaattt
Ins_5K_TS265::7 aataaaggttattataaaatggtgatagccttttaattttgtattatataattttaattt
Ins_5K_TS280::7 aataaaggttattataaaatggtgatagccttttaattttgtattatataattttaattt
Ins_5K_TS281::7 aataaaggttattataaaatggtgatagccttttaattttgtattatataattttaattt
Ins_5K_TS2::7:5 aataaaggttattataaaatggtgatagccttttaattttgtattatataattttaattt
Ins_5K_TS331::7 aataaaggttattataaaatggtgatagccttttaattttgtattatataattttaattt
Ins_5K_TS39::7: aataaaggttattataaaatggtgatagccttttaattttgtattatataattttaattt
Ins_5K_TS3::7:5 aataaaggttattataaaatggtgatagccttttaattttgtattatataattttaattt
Ins_5K_TS413::7 aataaaggttattataaaatggtgatagccttttaattttgtattatataattttaattt
Ins_5K_TS421::7 aataaaggttattataaaatggtgatagccttttaattttgtattatataattttaattt
Ins_5K_TS439::7 aataaaggttattataaaatggtgatagccttttaattttgtattatataattttaattt
Ins_5K_TS545::7 aataaaggttattataaaatggtgatagccttttaattttgtattatataattttaattt
Ins_5K_TS60::7: aataaaggttattataaaatggtgatagccttttaattttgtattatataattttaattt
Ins_5K_TS623::7 aataaaggttattataaaatggtgatagccttttaattttgtattatataattttaattt
Ins_5K_TS629::7 aataaaggttattataaaatggtgatagccttttaattttgtattatataattttaattt
Ins_5K_TS667::7 aataaaggttattataaaatggtgatagccttttaattttgtattatataattttaattt
Ins_5K_TS685::7 aataaaggttattataaaatggtgatagccttttaattttgtattatataattttaattt
Ins_5K_TS692::7 aataaaggttattataaaatggtgatagccttttaattttgtattatataattttaattt
Ins_5K_TS697::7 aataaaggttattataaaatggtgatagccttttaattttgtattatataattttaattt
Ins_5K_TS698::7 aataaaggttattataaaatggtgatagccttttaattttgtattatataattttaattt
Ins_5K_TS80::7: aataaaggttattataaaatggtgatagccttttaattttgtattatataattttaattt
Ins_5K_TS96::7: aataaaggttattataaaatggtgatagccttttaattttgtattatataattttaattt
Ins_5K_TS9::7:5 aataaaggttattataaaatggtgatagccttttaattttgtattatataattttaattt
                ************************************************************

Ins_5K_BGV00677 gattttgttaatagtttaaaataataactttagactttgttaaaagtccgtcagctaact
Ins_5K_BGV00686 gattttgttaatagtttaaaataataactttagactttgttaaaagtccgtcagctaact
Ins_5K_BGV00793 gattttgttaatagtttaaaataataactttagactttgttaaaagtccgtcagctaact
Ins_5K_BGV00798 gattttgttaatagtttaaaataataactttagactttgttaaaagtccgtcagctaact
Ins_5K_Brandywi gattttgttaatagtttaaaataataactttagactttgttaaaagtccgtcagctaact
Ins_5K_EA00990: gattttgttaatagtttaaaataataactttagactttgttaaaagtccgtcagctaact
Ins_5K_Fla8924: gattttgttaatagtttaaaataataactttagactttgttaaaagtccgtcagctaact
Ins_5K_LA2093:: gattttgttaatagtttaaaataataactttagactttgttaaaagtccgtcagctacct
Ins_5K_PAS01447 gattttgttaatagtttaaaataataactttagactttgttaaaagtccgtcagctaact
Ins_5K_SL5::7:5 gattttgttaatagtttaaaataataactttagactttgttaaaagtccgtcagctaact
Ins_5K_TS112::7 gattttgttaatagtttaaaataataactttagactttgttaaaagtccgtcagctaact
Ins_5K_TS117::7 gattttgttaatagtttaaaataataactttagactttgttaaaagtccgtcagctaact
Ins_5K_TS118::7 gattttgttaatagtttaaaataataactttagactttgttaaaagtccgtcagctaact
Ins_5K_TS12::7: gattttgttaatagtttaaaataataactttagactttgttaaaagtccgtcagctaact
Ins_5K_TS156::7 gattttgttaatagtttaaaataataactttagactttgttaaaagtccgtcagctaact
Ins_5K_TS15::7: gattttgttaatagtttaaaataataactttagactttgttaaaagtccgtcagctaact
Ins_5K_TS166::7 gattttgttaatagtttaaaataataactttagactttgttaaaagtccgtcagctaact
Ins_5K_TS171::7 gattttgttaatagtttaaaataataactttagactttgttaaaagtccgtcagctaact
Ins_5K_TS185::7 gattttgttaatagtttaaaataataactttagactttgttaaaagtccgtcagctaact
Ins_5K_TS204::7 gattttgttaatagtttaaaataataactttagactttgttaaaagtccgtcagctaact
Ins_5K_TS212::7 gattttgttaatagtttaaaataataactttagactttgttaaaagtccgtcagctaact
Ins_5K_TS222::7 gattttgttaatagtttaaaataataactttagactttgttaaaagtccgtcagctaact
Ins_5K_TS22::7: gattttgttaatagttgaaaataataactttagactttgttaaaagtccgtcagctaact
Ins_5K_TS238::7 gattttgttaatagtttaaaataataactttagactttgttaaaagtccgtcagctaact
Ins_5K_TS265::7 gattttgttaatagtttaaaataataactttagactttgttaaaagtccgtcagctaact
Ins_5K_TS280::7 gattttgttaatagtttaaaataataactttagactttgttaaaagtccgtcagctaact
Ins_5K_TS281::7 gattttgttaatagtttaaaataataactttagactttgttaaaagtccgtcagctaact
Ins_5K_TS2::7:5 gattttgttaatagtttaaaataataactttagactttgttaaaagtccgtcagctaact
Ins_5K_TS331::7 gattttgttaatagttgaaaataataactttagactttgttaaaagtccgtcagctaact
Ins_5K_TS39::7: gattttgttaatagtttaaaataataactttagactttgttaaaagtccgtcagctaact
Ins_5K_TS3::7:5 gattttgttaatagtttaaaataataactttagactttgttaaaagtccgtcagctaact
Ins_5K_TS413::7 gattttgttaatagtttaaaataataactttagactttgttaaaagtccgtcagctaact
Ins_5K_TS421::7 gattttgttaatagtttaaaataataactttagactttgttaaaagtccgtcagctaact
Ins_5K_TS439::7 gattttgttaatagtttaaaataataactttagactttgttaaaagtccgtcagctaact
Ins_5K_TS545::7 gattttgttaatagttgaaaataataactttagactttgttaaaagtccgtcagctaact
Ins_5K_TS60::7: gattttgttaatagtttaaaataataactttagactttgttaaaagtccgtcagctaact
Ins_5K_TS623::7 gattttgttaatagtttaaaataataactttagactttgttaaaagtccgtcagctaact
Ins_5K_TS629::7 gattttgttaatagtttaaaataataactttagactttgttaaaagtccgtcagctaact
Ins_5K_TS667::7 gattttgttaatagtttaaaataataactttagactttgttaaaagtccgtcagctaact
Ins_5K_TS685::7 gattttgttaatagtttaaaataataactttagactttgttaaaagtccgtcagctaact
Ins_5K_TS692::7 gattttgttaatagtttaaaataataactttagactttgttaaaagtccgtcagctaact
Ins_5K_TS697::7 gattttgttaatagtttaaaataataactttagactttgttaaaagtccgtcagctaact
Ins_5K_TS698::7 gattttgttaatagtttaaaataataactttagactttgttaaaagtccgtcagctaact
Ins_5K_TS80::7: gattttgttaatagtttaaaataataactttagactttgttaaaagtccgtcagctaact
Ins_5K_TS96::7: gattttgttaatagtttaaaataataactttagactttgttaaaagtccgtcagctaact
Ins_5K_TS9::7:5 gattttgttaatagtttaaaataataactttagactttgttaaaagtccgtcagctaact
                **************** **************************************** **

Ins_5K_BGV00677 atactaaccaaatgatttcctctataaaatcaattatacatccgagcaaatacatattat
Ins_5K_BGV00686 atactaaccaaatgatttcctctataaaatcaattatacatccgagcaaatacatattat
Ins_5K_BGV00793 atactaaccaaatgatttcctctataaaatcaattatacatccgagcaaatacatattat
Ins_5K_BGV00798 atactaaccaaatgatttcctctataaaatcaattatacatccgagcaaatacatattat
Ins_5K_Brandywi atactaaccaaatgatttcctctataaaatcaattatacatccgagcaaatacatattat
Ins_5K_EA00990: atactaaccaaatgatttcctctataaaatcaattatacatccgagcaaatacatattat
Ins_5K_Fla8924: atactaaccaaatgatttcctctataaaatcaattatacatccgagcaaatacatattat
Ins_5K_LA2093:: atactaaccaaatgatttcctctataaaatcaattatacatccgagcaaatacatattat
Ins_5K_PAS01447 atactaaccaaatgatttcctctataaaatcaattatacatccgagcaaatacatattat
Ins_5K_SL5::7:5 atactaaccaaatgatttcctctataaaatcaattatacatccgagcaaatacatattat
Ins_5K_TS112::7 atactaaccaaatgatttcctctataaaatcaattatacatccgagcaaatacatattat
Ins_5K_TS117::7 atactaaccaaatgatttcctctataaaatcaattatacatccgagcaaatacatattat
Ins_5K_TS118::7 atactaaccaaatgatttcctctataaaatcaattatacatccgagcaaatacatattat
Ins_5K_TS12::7: atactaaccaaatgatttcctctataaaatcaattatacatccgagcaaatacatattat
Ins_5K_TS156::7 atactaaccaaatgatttcctctataaaatcaattatacatccgagcaaatacatattat
Ins_5K_TS15::7: atactaaccaaatgatttcctctataaaatcaattatacatccgagcaaatacatattat
Ins_5K_TS166::7 atactaaccaaatgatttcctctataaaatcaattatacatccgagcaaatacatattat
Ins_5K_TS171::7 atactaaccaaatgatttcctctataaaatcaattatacatccgagcaaatacatattat
Ins_5K_TS185::7 atactaaccaaatgatttcctctataaaatcaattatacatccgagcaaatacatattat
Ins_5K_TS204::7 atactaaccaaatgatttcctctataaaatcaattatacatccgagcaaatacatattat
Ins_5K_TS212::7 atactaaccaaatgatttcctctataaaatcaattatacatccgagcaaatacatattat
Ins_5K_TS222::7 atactaaccaaatgatttcctctataaaatcaattatacatccgagcaaatacatattat
Ins_5K_TS22::7: atactaaccaaatgatttcctctataaaatcaattatacatccgagcaaatacatattat
Ins_5K_TS238::7 atactaaccaaatgatttcctctataaaatcaattatacatccgagcaaatacatattat
Ins_5K_TS265::7 atactaaccaaatgatttcctctataaaatcaattatacatccgagcaaatacatattat
Ins_5K_TS280::7 atactaaccaaatgatttcctctataaaatcaattatacatccgagcaaatacatattat
Ins_5K_TS281::7 atactaaccaaatgatttcctctataaaatcaattatacatccgagcaaatacatattat
Ins_5K_TS2::7:5 atactaaccaaatgatttcctctataaaatcaattatacatccgagcaaatacatattat
Ins_5K_TS331::7 atactaaccaaatgatttcctctataaaatcaattatacatccgagcaaatacatattat
Ins_5K_TS39::7: atactaaccaaatgatttcctctataaaatcaattatacatccgagcaaatacatattat
Ins_5K_TS3::7:5 atactaaccaaatgatttcctctataaaatcaattatacatccgagcaaatacatattat
Ins_5K_TS413::7 atactaaccaaatgatttcctctataaaatcaattatacatccgagcaaatacatattat
Ins_5K_TS421::7 atactaaccaaatgatttcctctataaaatcaattatacatccgagcaaatacatattat
Ins_5K_TS439::7 atactaaccaaatgatttcctctataaaatcaattatacatccgagcaaatacatattat
Ins_5K_TS545::7 atactaaccaaatgatttcctctataaaatcaattatacatccgagcaaatacatattat
Ins_5K_TS60::7: atactaaccaaatgatttcctctataaaatcaattatacatccgagcaaatacatattat
Ins_5K_TS623::7 atactaaccaaatgatttcctctataaaatcaattatacatccgagcaaatacatattat
Ins_5K_TS629::7 atactaaccaaatgatttcctctataaaatcaattatacatccgagcaaatacatattat
Ins_5K_TS667::7 atactaaccaaatgatttcctctataaaatcaattatacatccgagcaaatacatattat
Ins_5K_TS685::7 atactaaccaaatgatttcctctataaaatcaattatacatccgagcaaatacatattat
Ins_5K_TS692::7 atactaaccaaatgatttcctctataaaatcaattatacatccgagcaaatacatattat
Ins_5K_TS697::7 atactaaccaaatgatttcctctataaaatcaattatacatccgagcaaatacatattat
Ins_5K_TS698::7 atactaaccaaatgatttcctctataaaatcaattatacatccgagcaaatacatattat
Ins_5K_TS80::7: atactaaccaaatgatttcctctataaaatcaattatacatccgagcaaatacatattat
Ins_5K_TS96::7: atactaaccaaatgatttcctctataaaatcaattatacatccgagcaaatacatattat
Ins_5K_TS9::7:5 atactaaccaaatgatttcctctataaaatcaattatacatccgagcaaatacatattat
                ************************************************************

Ins_5K_BGV00677 tcaaatattttattgtgttctataatcaggcc-aagtataaacagattgacta-------
Ins_5K_BGV00686 tcaaatattttattgtgttctataatcaggcc-aagtataaacagattgacta-------
Ins_5K_BGV00793 tcaaatattttattgtgttctataatcaggcc-aagtataaacagattgactaatttatc
Ins_5K_BGV00798 tcaaatattttattgtgttctataatcaggccaaagtataaacagattgactaatttatc
Ins_5K_Brandywi tcaaatattttattgtgttctataatcaggccaaagtataaacagattgactaatttatc
Ins_5K_EA00990: tcaaatattttattgtgttctataatcaggccaaagtataaacagattgactaatttatc
Ins_5K_Fla8924: tcaaatattttattgtgttctataatcaggccaaagtataaacagattgactaatttatc
Ins_5K_LA2093:: tcaaatattttattgtgttctataatcaggcc-aagtataaacagattgacta-------
Ins_5K_PAS01447 tcaaatattttattgtgttctataatcaggcc-aagtataaacagattgacta-------
Ins_5K_SL5::7:5 tcaaatattttattgtgttctataatcaggccaaagtataaacagattgactaatttatc
Ins_5K_TS112::7 tcaaatattttattgtgttctataatcaggccaaagtataaacagattgactaatttatc
Ins_5K_TS117::7 tcaaatattttattgtgttctataatcaggcc-aagtataaacagattgacta-------
Ins_5K_TS118::7 tcaaatattttattgtgttctataatcaggccaaagtataaacagattgactaatttatc
Ins_5K_TS12::7: tcaaatattttattgtgttctataatcaggccaaagtataaacagattgactaatttatc
Ins_5K_TS156::7 tcaaatattttattgtgttctataatcaggcc-aagtataaacagattgactaatttatc
Ins_5K_TS15::7: tcaaatattttattgtgttctataatcaggccaaagtataaacagattgactaatttatc
Ins_5K_TS166::7 tcaaatattttattgtgttctataatcaggccaaagtataaacagattgactaatttatc
Ins_5K_TS171::7 tcaaatattttattgtgttctataatcaggccaaagtataaacagattgactaatttatc
Ins_5K_TS185::7 tcaaatattttattgtgttctataatcaggccaaagtataaacagattgactaatttatc
Ins_5K_TS204::7 tcaaatattttattgtgttctataatcaggccaaagtataaacagattgactaatttatc
Ins_5K_TS212::7 tcaaatattttattgtgttctataatcaggccaaagtataaacagattgactaatttatc
Ins_5K_TS222::7 tcaaatattttattgtgttctataatcaggccaaagtataaacagattgactaatttatc
Ins_5K_TS22::7: tcaaatattttattgtgttctataatcaggcc-aagtataaacagattgacta-------
Ins_5K_TS238::7 tcaaatattttattgtgttctataatcaggccaaagtataaacagattgactaatttatc
Ins_5K_TS265::7 tcaaatattttattgtgttctataatcaggcc-aagtataaacagattgacta-------
Ins_5K_TS280::7 tcaaatattttattgtgttctataatcaggccaaagtataaacagattgactaatttatc
Ins_5K_TS281::7 tcaaatattttattgtgttctataatcaggccaaagtataaacagattgactaatttatc
Ins_5K_TS2::7:5 tcaaatattttattgtgttctataatcaggccaaagtataaacagattgactaatttatc
Ins_5K_TS331::7 tcaaatattttattgtgttctataatcaggcc-aagtataaacagattgacta-------
Ins_5K_TS39::7: tcaaatattttattgtgttctataatcaggcc-aagtataaacagattgactaatttatc
Ins_5K_TS3::7:5 tcaaatattttattgtgttctataatcaggccaaagtataaacagattgactaatttatc
Ins_5K_TS413::7 tcaaatattttattgtgttctataatcaggcc-aagtataaacagattgactaatttatc
Ins_5K_TS421::7 tcaaatattttattgtgttctataatcaggcc-aagtataaacagattgactaatttatc
Ins_5K_TS439::7 tcaaatattttattgtgttctataatcaggccaaagtataaacagattgactaatttatc
Ins_5K_TS545::7 tcaaatattttattgtgttctataatcaggcc-aagtataaacagattgacta-------
Ins_5K_TS60::7: tcaaatattttattgtgttctataatcaggccaaagtataaacagattgactaatttatc
Ins_5K_TS623::7 tcaaatattttattgtgttctataatcaggccaaagtataaacagattgactaatttatc
Ins_5K_TS629::7 tcaaatattttattgtgttctataatcaggccaaagtataaacagattgactaatttatc
Ins_5K_TS667::7 tcaaatattttattgtgttctataatcaggccaaagtataaacagattgactaatttatc
Ins_5K_TS685::7 tcaaatattttattgtgttctataatcaggccaaagtataaacagattgactaatttatc
Ins_5K_TS692::7 tcaaatattttattgtgttctataatcaggccaaagtataaacagattgactaatttatc
Ins_5K_TS697::7 tcaaatattttattgtgttctataatcaggccaaagtataaacagattgactaatttatc
Ins_5K_TS698::7 tcaaatattttattgtgttctataatcaggccaaagtataaacagattgactaatttatc
Ins_5K_TS80::7: tcaaatattttattgtgttctataatcaggccaaagtataaacagattgactaatttatc
Ins_5K_TS96::7: tcaaatattttattgtgttctataatcaggccaaagtataaacagattgactaatttatc
Ins_5K_TS9::7:5 tcaaatattttattgtgttctataatcaggccaaagtataaacagattgactaatttatc
                ******************************** ********************       

Ins_5K_BGV00677 ----------atccgtccgatattgtttgagatgatttttattattaaagtt-aaattat
Ins_5K_BGV00686 ----------atccgtccgatattgtttgagatgatttttattattaaagtt-aaattat
Ins_5K_BGV00793 cgtatatttcatccgtccgatattgtttgagatgctttttattattaaagttaaaattat
Ins_5K_BGV00798 cgtatacttcatccgtccgatattgtttgagatgctttttattattaaagttaaaattat
Ins_5K_Brandywi cgtatacttcatccgtccgatattgtttgagatgctttttattattaaagttaaaattat
Ins_5K_EA00990: cgtatacttcatccgtccgatattgtttgagatgctttttattattaaagttaaaattat
Ins_5K_Fla8924: cgtatacttcatccgtccgatattgtttgagatgctttttattattaaagttaaaattat
Ins_5K_LA2093:: ----------atccgtccaatattgtttgagatgatttttattattaaagtt-aaattat
Ins_5K_PAS01447 ----------atccgtccgatattgtttgagatgatttttattattaaagtt-aaattat
Ins_5K_SL5::7:5 cgtatacttcatccgtccgatattgtttgagatgctttttattattaaagttaaaattat
Ins_5K_TS112::7 cgtatacttcatccgtccgatattgtttgagatgctttttattattaaagttaaaattat
Ins_5K_TS117::7 ----------atccgtccgatattgtttgagatgatttttattattaaagtt-aaattat
Ins_5K_TS118::7 cgtatacttcatccgtccgatattgtttgagatgctttttattattaaagttaaaattat
Ins_5K_TS12::7: cgtatacttcatccgtccgatattgtttgagatgctttttattattaaagttaaaattat
Ins_5K_TS156::7 cgtatacttcatccgttcgatattgtttgagatgatttttattattaaagtt-aaattat
Ins_5K_TS15::7: cgtatacttcatccgtccgatattgtttgagatgctttttattattaaagttaaaattat
Ins_5K_TS166::7 cgtatacttcatccgtccgatattgtttgagatgctttttattattaaagttaaaattat
Ins_5K_TS171::7 cgtatacttcatccgtccgatattgtttgagatgctttttattattaaagttaaaattat
Ins_5K_TS185::7 cgtatacttcatccgtccgatattgtttgagatgctttttattattaaagttaaaattat
Ins_5K_TS204::7 cgtatacttcatccgtccgatattgtttgagatgctttttattattaaagttaaaattat
Ins_5K_TS212::7 cgtatacttcatccgtccgatattgtttgagatgctttttattattaaagttaaaattat
Ins_5K_TS222::7 cgtatacttcatccgtccgatattgtttgagatgctttttattattaaagttaaaattat
Ins_5K_TS22::7: ----------atccgtccgatattgtttgagatgatttttattattaaagtt-aaattat
Ins_5K_TS238::7 cgtatacttcatccgtccgatattgtttgagatgctttttattattaaagttaaaattat
Ins_5K_TS265::7 ----------atccgtccgatattgtttgagatgatttttattattaaagtt-aaattat
Ins_5K_TS280::7 cgtatacttcatccgtccgatattgtttgagatgctttttattattaaagttaaaattat
Ins_5K_TS281::7 cgtatacttcatccgtccgatattgtttgagatgctttttattattaaagttaaaattat
Ins_5K_TS2::7:5 cgtatacttcatccgtccgatattgtttgagatgctttttattattaaagttaaaattat
Ins_5K_TS331::7 ----------atccgtccgatattgtttgagatgatttttattattaaagtt-aaattat
Ins_5K_TS39::7: cgtatacttcatccgtccgatattgtttgagatgatttttattattaaagtt-aaattat
Ins_5K_TS3::7:5 cgtatacttcatccgtccgatattgtttgagatgctttttattattaaagttaaaattat
Ins_5K_TS413::7 cgtatacttcatccgtccgatattgtttgagatgatttttattattaaagtt-aaattat
Ins_5K_TS421::7 cgtatacttcatccgttcgatattgtttgagatgatttttattattaaagtt-aaattat
Ins_5K_TS439::7 cgtatacttcatccgtccgatattgtttgagatgctttttattattaaagttaaaattat
Ins_5K_TS545::7 ----------atccgtccgatattgtttgagatgatttttattattaaagtt-aaattat
Ins_5K_TS60::7: cgtatacttcatccgtccgatattgtttgagatgctttttattattaaagttaaaattat
Ins_5K_TS623::7 cgtatacttcatccgtccgatattgtttgagatgctttttattattaaagttaaaattat
Ins_5K_TS629::7 cgtatacttcatccgtccgatattgtttgagatgctttttattattaaagttaaaattat
Ins_5K_TS667::7 cgtatacttcatccgtccgatattgtttgagatgctttttattattaaagttaaaattat
Ins_5K_TS685::7 cgtatacttcatccgtccgatattgtttgagatgctttttattattaaagttaaaattat
Ins_5K_TS692::7 cgtatacttcatccgtccgatattgtttgagatgctttttattattaaagttaaaattat
Ins_5K_TS697::7 cgtatacttcatccgtccgatattgtttgagatgctttttattattaaagttaaaattat
Ins_5K_TS698::7 cgtatacttcatccgtccgatattgtttgagatgctttttattattaaagttaaaattat
Ins_5K_TS80::7: cgtatacttcatccgtccgatattgtttgagatgctttttattattaaagttaaaattat
Ins_5K_TS96::7: cgtatacttcatccgtccgatattgtttgagatgctttttattattaaagttaaaattat
Ins_5K_TS9::7:5 cgtatacttcatccgtccgatattgtttgagatgctttttattattaaagttaaaattat
                          ******.*.*************** ***************** *******

Ins_5K_BGV00677 aaaaaatttgattaacattttaagacgtatttttttattatattaatatacaaaagattg
Ins_5K_BGV00686 aaaaaatttgattaacattttaagacgtatttttttattatattaatatacaaaagattg
Ins_5K_BGV00793 aaaaaatttgattaacattttaagacgtatttttttattatattaatatacaaaagatta
Ins_5K_BGV00798 aaaaaatttgattaacattttaagacgtatttttttattatattaatatacaaaagatta
Ins_5K_Brandywi aaaaaatttgattaacattttaagacgtatttttttattatattaatatacaaaagatta
Ins_5K_EA00990: aaaaaatttgattaacattttaagacgtatttttttattatattaatatacaaaagatta
Ins_5K_Fla8924: aaaaaatttgattaacattttaagacgtatttttttattatattaatatacaaaagatta
Ins_5K_LA2093:: aaaaaatttgattaacattttaagacgtatttttttattatattaatatacaaaagattg
Ins_5K_PAS01447 aaaaaatttgattaacattttaagacgtatttttttattatattaatatacaaaagattg
Ins_5K_SL5::7:5 aaaaaatttgattaacattttaagacgtatttttttattatattaatatacaaaagatta
Ins_5K_TS112::7 aaaaaatttgattaacattttaagacgtatttttttattatattaatatacaaaagatta
Ins_5K_TS117::7 aaaaaatttgattaacattttaagacgtatttttttattatattaatatacaaaagattg
Ins_5K_TS118::7 aaaaaatttgattaacattttaagacgtatttttttattatattaatatacaaaagatta
Ins_5K_TS12::7: aaaaaatttgattaacattttaagacgtatttttttattatattaatatacaaaagatta
Ins_5K_TS156::7 aaaaaatttgactaacattttaagacgtatttttttattatatcaatatacaaaagattg
Ins_5K_TS15::7: aaaaaatttgattaacattttaagacgtatttttttattatattaatatacaaaagatta
Ins_5K_TS166::7 aaaaaatttgattaacattttaagacgtatttttttattatattaatatacaaaagatta
Ins_5K_TS171::7 aaaaaatttgattaacattttaagacgtatttttttattatattaatatacaaaagatta
Ins_5K_TS185::7 aaaaaatttgattaacattttaagacgtatttttttattatattaatatacaaaagatta
Ins_5K_TS204::7 aaaaaatttgattaacattttaagacgtatttttttattatattaatatacaaaagatta
Ins_5K_TS212::7 aaaaaatttgattaacattttaagacgtatttttttattatattaatatacaaaagatta
Ins_5K_TS222::7 aaaaaatttgattaacattttaagacgtatttttttattatattaatatacaaaagatta
Ins_5K_TS22::7: aaaaaatttgattaacattttaagtcgtatttttttattatattaatatacaaaagattg
Ins_5K_TS238::7 aaaaaatttgattaacattttaagacgtatttttttattatattaatatacaaaagatta
Ins_5K_TS265::7 aaaatatttgattaacattttaagacgtatttttttattatattaatatacaaaagattg
Ins_5K_TS280::7 aaaaaatttgattaacattttaagacgtatttttttattatattaatatacaaaagatta
Ins_5K_TS281::7 aaaaaatttgattaacattttaagacgtatttttttattatattaatatacaaaagatta
Ins_5K_TS2::7:5 aaaaaatttgattaacattttaagacgtatttttttattatattaatatacaaaagatta
Ins_5K_TS331::7 aaaaaatttgattaacattttaagacgtatttttttattatattaatatacaaaagattg
Ins_5K_TS39::7: aaaaaatttgactaacattttaagacgtatttttttattatattaatatacaaaagattg
Ins_5K_TS3::7:5 aaaaaatttgattaacattttaagacgtatttttttattatattaatatacaaaagatta
Ins_5K_TS413::7 aaaaaatttgactaacattttaagacgtatttttttattatattaatatacaaaagattg
Ins_5K_TS421::7 aaaaaatttgactaacattttaagacgtatttttttattatatcaatatacaaaagattg
Ins_5K_TS439::7 aaaaaatttgattaacattttaagacgtatttttttattatattaatatacaaaagatta
Ins_5K_TS545::7 aaaaaatttgattaacattttaagacgtatttttttattatattaatatacaaaagattg
Ins_5K_TS60::7: aaaaaatttgattaacattttaagacgtatttttttattatattaatatacaaaagatta
Ins_5K_TS623::7 aaaaaatttgattaacattttaagacgtatttttttattatattaatatacaaaagatta
Ins_5K_TS629::7 aaaaaatttgattaacattttaagacgtatttttttattatattaatatacaaaagatta
Ins_5K_TS667::7 aaaaaatttgattaacattttaagacgtatttttttattatattaatatacaaaagatta
Ins_5K_TS685::7 aaaaaatttgattaacattttaagacgtatttttttattatattaatatacaaaagatta
Ins_5K_TS692::7 aaaaaatttgattaacattttaagacgtatttttttattatattaatatacaaaagatta
Ins_5K_TS697::7 aaaaaatttgattaacattttaagacgtatttttttattatattaatatacaaaagatta
Ins_5K_TS698::7 aaaaaatttgattaacattttaagacgtatttttttattatattaatatacaaaagatta
Ins_5K_TS80::7: aaaaaatttgattaacattttaagacgtatttttttattatattaatatacaaaagatta
Ins_5K_TS96::7: aaaaaatttgattaacattttaagacgtatttttttattatattaatatacaaaagatta
Ins_5K_TS9::7:5 aaaaaatttgattaacattttaagacgtatttttttattatattaatatacaaaagatta
                **** ******.************ ******************.***************.

Ins_5K_BGV00677 taatttattatactttttatatagttttaaaatatttaaatttttatatttaaaatatca
Ins_5K_BGV00686 taatttattatacttttcatatagttttaaaatatttaaatttttatatttaaaatatta
Ins_5K_BGV00793 taatttattatacttttcatatagttttaaaatatttaaatttttatatttaaaatatca
Ins_5K_BGV00798 taatttattatacttttcatatagttttaaaatatttaaatttttatatttaaaatatca
Ins_5K_Brandywi taatttattatacttttcatatagttttaaaatatttaaatttttatatttaaaatatca
Ins_5K_EA00990: taatttattatacttttcatatagttttaaaatatttaaatttttatatttaaaatatca
Ins_5K_Fla8924: taatttattatacttttcatatagttttaaaatatttaaatttttatatttaaaatatca
Ins_5K_LA2093:: taatttattatacttttcatatagttttaaaatatttaaatttttatatttaaaatatta
Ins_5K_PAS01447 taatttattatactttttatatagttttaaaatatttaaatttttatatttaaaatatca
Ins_5K_SL5::7:5 taatttattatacttttcatatagttttaaaatatttaaatttttatatttaaaatatca
Ins_5K_TS112::7 taatttattatacttttcatatagttttaaaatatttaaatttttatatttaaaatatca
Ins_5K_TS117::7 taatttattatacttttcatatagttttaaaatatttaaatttttatatttaaaatatta
Ins_5K_TS118::7 taatttattatacttttcatatagttttaaaatatttaaatttttatatttaaaatatca
Ins_5K_TS12::7: taatttattatacttttcatatagttttaaaatatttaaatttttatatttaaaatatca
Ins_5K_TS156::7 taatttattatacttttcatatagttttaaaatatttaaatttttatatttaaaatatca
Ins_5K_TS15::7: taatttattatacttttcatatagttttaaaatatttaaatttttatatttaaaatatca
Ins_5K_TS166::7 taatttattatacttttcatatagttttaaaatatttaaatttttatatttaaaatatca
Ins_5K_TS171::7 taatttattatacttttcatatagttttaaaatatttaaatttttatatttaaaatatca
Ins_5K_TS185::7 taatttattatacttttcatatagttttaaaatatttaaatttttatatttaaaatatca
Ins_5K_TS204::7 taatttattatacttttcatatagttttaaaatatttaaatttttatatttaaaatatca
Ins_5K_TS212::7 taatttattatacttttcatatagttttaaaatatttaaatttttatatttaaaatatca
Ins_5K_TS222::7 taatttattatacttttcatatagttttaaaatatttaaatttttatatttaaaatatca
Ins_5K_TS22::7: taatttattatacttttcatatagttttaaaatatttaaatttttatatttaaaatatca
Ins_5K_TS238::7 taatttattatacttttcatatagttttaaaatatttaaatttttatatttaaaatatca
Ins_5K_TS265::7 taatttattatactttttatatagttttaaaatatttaaatttttatatttaaaatatca
Ins_5K_TS280::7 taatttattatacttttcatatagttttaaaatatttaaatttttatatttaaaatatca
Ins_5K_TS281::7 taatttattatacttttcatatagttttaaaatatttaaatttttatatttaaaatatca
Ins_5K_TS2::7:5 taatttattatacttttcatatagttttaaaatatttaaatttttatatttaaaatatca
Ins_5K_TS331::7 taatttattatacttttcatatagttttaaaatatttaaatttttatatttaaaatatca
Ins_5K_TS39::7: taatttattatacttttcatatagttttaaaatatttaaatttttatatttaaaatatca
Ins_5K_TS3::7:5 taatttattatacttttcatatagttttaaaatatttaaatttttatatttaaaatatca
Ins_5K_TS413::7 taatttattatacttttcatatagttttaaaatatttaaatttttatatttaaaatatca
Ins_5K_TS421::7 taatttattatacttttcatatagttttaaaatatttaaatttttatatttaaaatatca
Ins_5K_TS439::7 taatttattatacttttcatatagttttaaaatatttaaatttttatatttaaaatatca
Ins_5K_TS545::7 taatttattatacttttcatatagttttaaaatatttaaatttttatatttaaaatatca
Ins_5K_TS60::7: taatttattatacttttcatatagttttaaaatatttaaatttttatatttaaaatatca
Ins_5K_TS623::7 taatttattatacttttcatatagttttaaaatatttaaatttttatatttaaaatatca
Ins_5K_TS629::7 taatttattatacttttcatatagttttaaaatatttaaatttttatatttaaaatatca
Ins_5K_TS667::7 taatttattatacttttcatatagttttaaaatatttaaatttttatatttaaaatatca
Ins_5K_TS685::7 taatttattatacttttcatatagttttaaaatatttaaatttttatatttaaaatatca
Ins_5K_TS692::7 taatttattatacttttcatatagttttaaaatatttaaatttttatatttaaaatatca
Ins_5K_TS697::7 taatttattatacttttcatatagttttaaaatatttaaatttttatatttaaaatatca
Ins_5K_TS698::7 taatttattatacttttcatatagttttaaaatatttaaatttttatatttaaaatatca
Ins_5K_TS80::7: taatttattatacttttcatatagttttaaaatatttaaatttttatatttaaaatatca
Ins_5K_TS96::7: taatttattatacttttcatatagttttaaaatatttaaatttttatatttaaaatatca
Ins_5K_TS9::7:5 taatttattatacttttcatatagttttaaaatatttaaatttttatatttaaaatatca
                *****************.****************************************.*

Ins_5K_BGV00677 aattaatttaatttaatttaaatcctatttgaaatggatagtgtgagtttgtcaaatgct
Ins_5K_BGV00686 aattaatttaatttaatttaaatc------gaaatggatagtgtgagtttgtcaaatgct
Ins_5K_BGV00793 aattaatttaatttaatttaaatcctatttaaaatggatggtgtgaatttatcaaatgct
Ins_5K_BGV00798 aattaatttaatttaatttaaatcctatttgaaatggatggtgtgaatttatcaaatgct
Ins_5K_Brandywi aattaatttaatttaatttaaatcctatttgaaatggatggtgtgaatttatcaaatgct
Ins_5K_EA00990: aattaatttaatttaatttaaatcctatttgaaatggatggtgtgaatttatcaaatgct
Ins_5K_Fla8924: aattaatttaatttaatttaaatcctatttgaaatggatggtgtgaatttatcaaatgct
Ins_5K_LA2093:: aattaatttaatttaatttaaa------tcgaaatggatagtgtgagtttgtcaaatgct
Ins_5K_PAS01447 aattaatttaatttaatttaaatcctatttgaaatggatagtgtgagtttgtcaaatgct
Ins_5K_SL5::7:5 aattaatttaatttaatttaaatcctatttgaaatggatggtgtgaatttatcaaatgct
Ins_5K_TS112::7 aattaatttaatttaatttaaatcctatttgaaatggatggtgtgaatttatcaaatgct
Ins_5K_TS117::7 aattaatttaatttaatttaaatc------gaaatggatagtgtgagtttgtcaaatgct
Ins_5K_TS118::7 aattaatttaatttaatttaaatcctatttgaaatggatggtgtgaatttatcaaatact
Ins_5K_TS12::7: aattaatttaatttaatttaaatcctatttgaaatggatggtgtgaatttatcaaatgct
Ins_5K_TS156::7 aattaatttaatttaatttaaattctatttgaaatgaatggtgtgagtttgtcaaatgct
Ins_5K_TS15::7: aattaatttaatttaatttaaatcctatttgaaatggatggtgtgaatttatcaaatgct
Ins_5K_TS166::7 aattaatttaatttaatttaaatcctatttgaaatggatggtgtgaatttatcaaatgct
Ins_5K_TS171::7 aattaatttaatttaatttaaatcctatttgaaatggatggtgtgaatttatcaaatgct
Ins_5K_TS185::7 aattaatttaatttaatttaaatcctatttgaaatggatggtgtgaatttatcaaatgct
Ins_5K_TS204::7 aattaatttaatttaatttaaatcctatttgaaatggatggtgtgaatttatcaaatgct
Ins_5K_TS212::7 aattaatttaatttaatttaaatcctatttgaaatggatggtgtgaatttatcaaatgct
Ins_5K_TS222::7 aattaatttaatttaatttaaatcctatttgaaatggatggtgtgaatttatcaaatgct
Ins_5K_TS22::7: aattaatttaatttaatttaaatcctatttgaaatggatagtgtgagtttgtcaaatgct
Ins_5K_TS238::7 aattaatttaatttaatttaaatcctatttgaaatggatggtgtgaatttatcaaatgct
Ins_5K_TS265::7 aattaatttaatttaatttaaatcctatttgaaatggatagtgtgagtttgtcaaatgct
Ins_5K_TS280::7 aattaatttaatttaatttaaatcctatttgaaatggatggtgtgaatttatcaaatgct
Ins_5K_TS281::7 aattaatttaatttaatttaaatcctatttgaaatggatggtgtgaatttatcaaatgct
Ins_5K_TS2::7:5 aattaatttaatttaatttaaatcctatttgaaatggatggtgtgaatttatcaaatgct
Ins_5K_TS331::7 aattaatttaatttaatttaaatcctatttgaaatggatagtgtgagtttgtcaaatgct
Ins_5K_TS39::7: aattaatttaatttaatttaaattctatttgaaatgaatggtgtgagtttgtcaaatgct
Ins_5K_TS3::7:5 aattaatttaatttaatttaaatcctatttgaaatggatggtgtgaatttatcaaatgct
Ins_5K_TS413::7 aattaatttaatttaatttaaattctatttgaaatgaatggtgtgagtttgtcaaatgct
Ins_5K_TS421::7 aattaatttaatttaatttaaattctatttgaaatgaatggtgtgagtttgtcaaatgct
Ins_5K_TS439::7 aattaatttaatttaatttaaatcctatttgaaatggatggtgtgaatttatcaaatgct
Ins_5K_TS545::7 aattaatttaatttaatttaaatcctatttgaaatggatagtgtgagtttgtcaaatgct
Ins_5K_TS60::7: aattaatttaatttaatttaaatcctatttgaaatggatggtgtgaatttatcaaatgct
Ins_5K_TS623::7 aattaatttaatttaatttaaatcctatttgaaatggatggtgtgaatttatcaaatgct
Ins_5K_TS629::7 aattaatttaatttaatttaaatcctatttgaaatggatggtgtgaatttatcaaatgct
Ins_5K_TS667::7 aattaatttaatttaatttaaatcctatttgaaatggatggtgtgaatttatcaaatgct
Ins_5K_TS685::7 aattaatttaatttaatttaaatcctatttgaaatggatggtgtgaatttatcaaatgct
Ins_5K_TS692::7 aattaatttaatttaatttaaatcctatttgaaatggatggtgtgaatttatcaaatgct
Ins_5K_TS697::7 aattaatttaatttaatttaaatcctatttgaaatggatggtgtgaatttatcaaatgct
Ins_5K_TS698::7 aattaatttaatttaatttaaatcctatttgaaatggatggtgtgaatttatcaaatgct
Ins_5K_TS80::7: aattaatttaatttaatttaaatcctatttgaaatggatggtgtgaatttatcaaatgct
Ins_5K_TS96::7: aattaatttaatttaatttaaatcctatttgaaatggatggtgtgaatttatcaaatgct
Ins_5K_TS9::7:5 aattaatttaatttaatttaaatcctatttgaaatggatggtgtgaatttatcaaatgct
                **********************        .*****.**.******.***.******.**

Ins_5K_BGV00677 cgacaagccgctacattaacagtgcataaactatgttcatcaattattaaaaattagtta
Ins_5K_BGV00686 cgacaagccgctacattaacagtgcataaactatgttcgtcaactattaaaaattagtta
Ins_5K_BGV00793 caacaagccgctacattaacagtgcataaactatgttcgtcaactattaaaaattagtta
Ins_5K_BGV00798 cgacaagccgctacattaacagtgcataaactatgttcgtcaactattaaaaattagtta
Ins_5K_Brandywi cgacaagccgctacattaacagtgcataaactatgttcgtcaactattaaaaattagtta
Ins_5K_EA00990: cgacaagccgctacattaacagtgcataaactatgttcgtcaactattaaaaattagtta
Ins_5K_Fla8924: cgacaagccgctacattaacagtgcataaactatgttcgtcaactattaaaaattagtta
Ins_5K_LA2093:: cgacaagccgctacattaacagtgcataaactatgttcgtcaactattaaaaattagtta
Ins_5K_PAS01447 cgataagccgctacattaacagtgcataaactatgttcgtcaattattaaaaattagtta
Ins_5K_SL5::7:5 cgacaagccgctacattaacagtgcataaactatgttcgtcaactattaaaaattagtta
Ins_5K_TS112::7 cgacaagccgctacattaacagtgcataaactatgttcgtcaactattaaaaattagtta
Ins_5K_TS117::7 cgacaagccgctacattaacagtgcataaactatgttcgtcaactattaaaaattagtta
Ins_5K_TS118::7 cgacaagccgctacattaacagtgcataaactatgttcgtcaactattaaaaattagtta
Ins_5K_TS12::7: cgacaagccgctacattaacagtgcataaactatgttcgtcaactattaaaaattagtta
Ins_5K_TS156::7 cgacaagccgctacattaacagtgcataaactatgttcgtcaactattaaaaattagtta
Ins_5K_TS15::7: cgacaagccgctacattaacagtgcataaactatgttcgtcaactattaaaaattagtta
Ins_5K_TS166::7 cgacaagccgctacattaacagtgcataaactatgttcgtcaactattaaaaattagtta
Ins_5K_TS171::7 cgacaagccgctacattaacagtgcataaactatgttcgtcaactattaaaaattagtta
Ins_5K_TS185::7 cgacaagccgctacattaacagtgcataaactatgttcgtcaactattaaaaattagtta
Ins_5K_TS204::7 cgacaagccgctacattaacagtgcataaactatgttcgtcaactattaaaaattagtta
Ins_5K_TS212::7 cgacaagccgctacattaacagtgcataaactatgttcgtcaactattaaaaattagtta
Ins_5K_TS222::7 cgacaagccgctacattaacagtgcataaactatgttcgtcaactattaaaaattagtta
Ins_5K_TS22::7: cgacaagccgctacattaacagtgcataaactatgttcgtcaattattaaaaattagtta
Ins_5K_TS238::7 cgacaagccgctacattaacagtgcataaactatgttcgtcaactattaaaaattagtta
Ins_5K_TS265::7 cgacaagccgctacattaacagtgcataaactatgttcgtcaattattaaaaattagtta
Ins_5K_TS280::7 cgacaagccgctacattaacagtgcataaactatgttcgtcaactattaaaaattagtta
Ins_5K_TS281::7 cgacaagccgctacattaacagtgcataaactatgttcgtcaactattaaaaattagtta
Ins_5K_TS2::7:5 cgacaagccgctacattaacagtgcataaactatgttcgtcaactattaaaaattagtta
Ins_5K_TS331::7 cgacaagccgctacattaacagtgcataaactatgttcgtcaattattaaaaattagtta
Ins_5K_TS39::7: cgacaagccgttacattaacagtgcataaactatgttcgtcaactattaaaaattagtta
Ins_5K_TS3::7:5 cgacaagccgctacattaacagtgcataaactatgttcgtcaactattaaaaattagtta
Ins_5K_TS413::7 cgacaagccgctacattaacagtgcataaactatgttcgtcaactattaaaaattagtta
Ins_5K_TS421::7 cgacaagccgctacattaacagtgcataaactatgttcgtcaactattaaaaattagtta
Ins_5K_TS439::7 cgacaagccgctacattaacagtgcataaactatgttcgtcaactattaaaaattagtta
Ins_5K_TS545::7 cgacaagccgctacattaacagtgcataaactatgttcgtcaattattaaaaattagtta
Ins_5K_TS60::7: cgacaagccgctacattaacagtgcataaactatgttcgtcaactattaaaaattagtta
Ins_5K_TS623::7 cgacaagccgctacattaacagtgcataaactatgttcgtcaactattaaaaattagtta
Ins_5K_TS629::7 cgacaagccgctacattaacagtgcataaactatgttcgtcaactattaaaaattagtta
Ins_5K_TS667::7 cgacaagccgctacattaacagtgcataaactatgttcgtcaactattaaaaattagtta
Ins_5K_TS685::7 cgacaagccgctacattaacagtgcataaactatgttcgtcaactattaaaaattagtta
Ins_5K_TS692::7 cgacaagccgctacattaacagtgcataaactatattcgtcaactattaaaaattagtta
Ins_5K_TS697::7 cgacaagccgctacattaacagtgcataaactatgttcgtcaactattaaaaattagtta
Ins_5K_TS698::7 cgacaagccgctacattaacagtgcataaactatgttcgtcaactattaaaaattagtta
Ins_5K_TS80::7: cgacaagccgctacattaacagtgcataaactatgttcgtcaactattaaaaattagtta
Ins_5K_TS96::7: cgacaagccgctacattaacagtgcataaactatgttcgtcaactattaaaaattagtta
Ins_5K_TS9::7:5 cgacaagccgctacattaacagtgcataaactatgttcgtcaactattaaaaattagtta
                *.*.******.***********************.***.****.****************

Ins_5K_BGV00677 aattaattttcgataagtacgaataatttcaa----agagagagagtaat------atat
Ins_5K_BGV00686 aatttattttcgataagtacaaataatttcaaagagagagagagagtaat------atat
Ins_5K_BGV00793 aattaattttcgataagtacgaataatttcaa--agagagagagagtaat------atat
Ins_5K_BGV00798 aattaattttcgataagtacgaataatttcaa--agagagagagagtaat------atat
Ins_5K_Brandywi aattaattttcgataagtacgaataatttcaa--agagagagagagtaat------atat
Ins_5K_EA00990: aattaattttcgataagtacgaataatttcaa--agagagagagagtaat------atat
Ins_5K_Fla8924: aattaattttcgataagtacgaataatttcaa--agagagagagagtaat------atat
Ins_5K_LA2093:: aattaattttcgataagtacaaataattttaa----agagagagagagagagtaatatat
Ins_5K_PAS01447 aattaattttcgacaagtacgaataatttcaa----agagagagagtaat------atat
Ins_5K_SL5::7:5 aattaattttcgataagtacgaataatttcaa--agagagagagagtaat------atat
Ins_5K_TS112::7 aattaattttcgataagtacgaataatttcaa--agagagagagagtaat------atat
Ins_5K_TS117::7 aatttattttcgataagtacaaataatttcaaagagagagagagagtaat------atat
Ins_5K_TS118::7 aattaattttcgataagtacgaataatttcaa--agagagagagagtaat------atat
Ins_5K_TS12::7: aattaattttcgataagtacgaataatttcaa--agagagagagagtaat------atat
Ins_5K_TS156::7 aattaattttcgataagtacgaataatttcaa----agagagagagtaata-----atat
Ins_5K_TS15::7: aattaattttcgataagtacgaataatttcaa--agagagagagagtaat------atat
Ins_5K_TS166::7 aattaattttcgataagtacgaataatttcaa--agagagagagagtaat------atat
Ins_5K_TS171::7 aattaattttcgataagtacgaataatttcaa--agagagagagagtaat------atat
Ins_5K_TS185::7 aattaattttcgataagtacgaataatttcaa--agagagagagagtaat------atat
Ins_5K_TS204::7 aattaattttcgataagtacgaataatttcaa--agagagagagagtaat------atat
Ins_5K_TS212::7 aattaattttcgataagtacgaataatttcaa--agagagagagagtaat------atat
Ins_5K_TS222::7 aattaattttcgataagtacgaataatttcaa--agagagagagagtaat------atat
Ins_5K_TS22::7: aattaatttttgataagtaggaataatttcaa----agagagagagtaat------atat
Ins_5K_TS238::7 aattaattttcgataagtacgaataatttcaa--agagagagagagtaat------atat
Ins_5K_TS265::7 aattaattttcgataagtacgaataatttcaa----agagagagagtaat------atat
Ins_5K_TS280::7 aattaattttcgataagtacgaataatttcaa--agagagagagagtaat------atat
Ins_5K_TS281::7 aattaattttcgataagtacgaataatttcaa--agagagagagagtaat------atat
Ins_5K_TS2::7:5 aattaattttcgataagtacgaataatttcaa--agagagagagagtaat------atat
Ins_5K_TS331::7 aattaattttcgataagtacgaataatttcaa----agagagagagtaat------atat
Ins_5K_TS39::7: aattaattttcgataagtacgaataatttcaaa--gagagagagagtaat------atat
Ins_5K_TS3::7:5 aattaattttcgataagtacgaataatttcaa--agagagagagagtaat------atat
Ins_5K_TS413::7 aattaattttcgataagtacgaataatttcaa--agagagagagagtaat------atat
Ins_5K_TS421::7 aattaattttcgataagtacgaataatttcaa----agagagagagtaata-----atat
Ins_5K_TS439::7 aattaattttcgataagtacgaataatttcaa--agagagagagagtaat------atat
Ins_5K_TS545::7 aattaattttcgataagtacgaataatttcaa----agagagagagtaat------atat
Ins_5K_TS60::7: aattaattttcgataagtacgaataatttcaa--agagagagagagtaat------atat
Ins_5K_TS623::7 aattaattttcgataagtacgaataatttcaa--agagagagagagtaat------atat
Ins_5K_TS629::7 aattaattttcgataagtacgaataatttcaa--agagagagagagtaat------atat
Ins_5K_TS667::7 aattaattttcgataagtacgaataatttcaa--agagagagagagtaat------atat
Ins_5K_TS685::7 aattaattttcgataagtacgaataatttcaa--agagagagagagtaat------atat
Ins_5K_TS692::7 aattaattttcgataagtacgaataatttcaa--agagagagagagtaat------atat
Ins_5K_TS697::7 aattaattttcgataagtacgaataatttcaa--agagagagagagtaat------atat
Ins_5K_TS698::7 aattaattttcgataagtacgaataatttcaa--agagagagagagtaat------atat
Ins_5K_TS80::7: aattaattttcgataagtacgaataatttcaa--agagagagagagtaat------atat
Ins_5K_TS96::7: aattaattttcgataagtacgaataatttcaa--agagagagagagtaat------atat
Ins_5K_TS9::7:5 aattaattttcgataagtacgaataatttcaa--agagagagagagtaat------atat
                **** *****.**.***** .********.**    ********** .*       ****

Ins_5K_BGV00677 taacaaaaaagtataaatttgtgtgaacccgtgaccaagagaagttaatgaattcataag
Ins_5K_BGV00686 taacaaaaaagtataaatttgtgtgaacccgtgaccaagagaagttaatgaattcataag
Ins_5K_BGV00793 taacaaaaaagtataaatttgtgtgaacccgtgaccaagagaagttaatgaattcataag
Ins_5K_BGV00798 taacaaaaaagtataaatttgtgtgaacccgtgaccaagagaagttaatgaattcataag
Ins_5K_Brandywi taacaaaaaagtataaatttgtgtgaacccgtgaccaagagaagttaatgaattcataag
Ins_5K_EA00990: taacaaaaaagtataaatttgtgtgaacccgtgaccaagagaagttaatgaattcataag
Ins_5K_Fla8924: taacaaaaaagtataaatttgtgtgaacccgtgaccaagagaagttaatgaattcataag
Ins_5K_LA2093:: taacaaaaaagtataaatttgtgtgaacccgtgaccaagagaagttaatgaattcataag
Ins_5K_PAS01447 taacaaaaaagtataaatttgtgtgaacccgtgaccaagagaagttaatgaattcataag
Ins_5K_SL5::7:5 taacaaaaaagtataaatttgtgtgaacccgtgaccaagagaagttaatgaattcataag
Ins_5K_TS112::7 taacaaaaaagtataaatttgtgtgaacccgtgaccaagagaagttaatgaattcataag
Ins_5K_TS117::7 taacaaaaaagtataaatttgtgtgaacccgtgaccaagagaagttaatgaattcataag
Ins_5K_TS118::7 taacaaaaaagtataaatttgtgtgaacccgtgaccaagagaagttaatgaattcataag
Ins_5K_TS12::7: taacaaaaaagtataaatttgtgtgaacccgtgaccaagagaagttaatgaattcataag
Ins_5K_TS156::7 taacaaaaaagtataaatttgtgtgaacccgtgaccaagagaagttaatgaattcataag
Ins_5K_TS15::7: taacaaaaaagtataaatttgtgtgaacccgtgaccaagagaagttaatgaattcataag
Ins_5K_TS166::7 taacaaaaaagtataaatttgtgtgaacccgtgaccaagagaagttaatgaattcataag
Ins_5K_TS171::7 taacaaaaaagtataaatttgtgtgaacccgtgaccaagagaagttaatgaattcataag
Ins_5K_TS185::7 taacaaaaaagtataaatttgtgtgaacccgtgaccaagagaagttaatgaattcataag
Ins_5K_TS204::7 taacaaaaaagtataaatttgtgtgaacccgtgaccaagagaagttaatgaattcataag
Ins_5K_TS212::7 taacaaaaaagtataaatttgtgtgaacccgtgaccaagagaagttaatgaattcataag
Ins_5K_TS222::7 taacaaaaaagtataaatttgtgtgaacccgtgaccaagagaagttaatgaattcataag
Ins_5K_TS22::7: taacaaaaaagtataaatttgtgtgaacccgtgaccaagagaagttaatgaattcataag
Ins_5K_TS238::7 taacaaaaaagtataaatttgtgtgaacccgtgaccaagagaagttaatgaattcataag
Ins_5K_TS265::7 taacaaaaaagtataaatttgtgtgaacccgtgaccaagagaagttaatgaattcataag
Ins_5K_TS280::7 taacaaaaaagtataaatttgtgtgaacccgtgaccaagagaagttaatgaattcataag
Ins_5K_TS281::7 taacaaaaaagtataaatttgtgtgaacccgtgaccaagagaagttaatgaattcataag
Ins_5K_TS2::7:5 taacaaaaaagtataaatttgtgtgaacccgtgaccaagagaagttaatgaattcataag
Ins_5K_TS331::7 taacaaaaaagtataaatttgtgtgaacccgtgaccaagagaagttaatgaattcataag
Ins_5K_TS39::7: taacaaaaaagtataaatttgtgtgaacccgtgaccaagagaagttaatgaattcataag
Ins_5K_TS3::7:5 taacaaaaaagtataaatttgtgtgaacccgtgaccaagagaagttaatgaattcataag
Ins_5K_TS413::7 taacaaaaaagtataaatttgtgtgaacccgtgaccaagagaagttaatgaattcataag
Ins_5K_TS421::7 taacaaaaaagtataaatttgtgtgaacccgtgaccaagagaagttaatgaattcataag
Ins_5K_TS439::7 taacaaaaaagtataaatttgtgtgaacccgtgaccaagagaagttaatgaattcataag
Ins_5K_TS545::7 taacaaaaaagtataaatttgtgtgaacccgtgaccaagagaagttaatgaattcataag
Ins_5K_TS60::7: taacaaaaaagtataaatttgtgtgaacccgtgaccaagagaagttaatgaattcataag
Ins_5K_TS623::7 taacaaaaaagtataaatttgtgtgaacccgtgaccaagagaagttaatgaattcataag
Ins_5K_TS629::7 taacaaaaaagtataaatttgtgtgaacccgtgaccaagagaagttaatgaattcataag
Ins_5K_TS667::7 taacaaaaaagtataaatttgtgtgaacccgtgaccaagagaagttaatgaattcataag
Ins_5K_TS685::7 taacaaaaaagtataaatttgtgtgaacccgtgaccaagagaagttaatgaattcataag
Ins_5K_TS692::7 taacaaaaaagtataaatttgtgtgaacccgtgaccaagagaagttaatgaattcataag
Ins_5K_TS697::7 taacaaaaaagtataaatttgtgtgaacccgtgaccaagagaagttaatgaattcataag
Ins_5K_TS698::7 taacaaaaaagtataaatttgtgtgaacccgtgaccaagagaagttaatgaattcataag
Ins_5K_TS80::7: taacaaaaaagtataaatttgtgtgaacccgtgaccaagagaagttaatgaattcataag
Ins_5K_TS96::7: taacaaaaaagtataaatttgtgtgaacccgtgaccaagagaagttaatgaattcataag
Ins_5K_TS9::7:5 taacaaaaaagtataaatttgtgtgaacccgtgaccaagagaagttaatgaattcataag
                ************************************************************

Ins_5K_BGV00677 aagcaatgtgagcttattttgtcttctccgtctttgggaccctcaataattaatctatcg
Ins_5K_BGV00686 aagcaatgtgagcttattttgtcttctccgtctttgggaccctcaataattaatctatcg
Ins_5K_BGV00793 aagcaatgtgagcttattttgtcttctccgtctttgggaccctcaataattaatctatcg
Ins_5K_BGV00798 aagcaatgtgagcttattttgtcttctccgtctttgggaccctcaataattaatctatcg
Ins_5K_Brandywi aagcaatgtgagcttattttgtcttctccgtctttgggaccctcaataattaatctatcg
Ins_5K_EA00990: aagcaatgtgagcttattttgtcttctccgtctttgggaccctcaataattaatctatcg
Ins_5K_Fla8924: aagcaatgtgagcttattttgtcttctccgtctttgggaccctcaataattaatctatcg
Ins_5K_LA2093:: aagcaatgtgagcttattttgtcttctccgtctttgggaccctcaataattaatctatcg
Ins_5K_PAS01447 aagcaatgtgagcttattttgtcttctccgtctttgggaccctcaataattaatctatcg
Ins_5K_SL5::7:5 aagcaatgtgagcttattttgtcttctccgtctttgggaccctcaataattaatctatcg
Ins_5K_TS112::7 aagcaatgtgagcttattttgtcttctccgtctttgggaccctcaataattaatctatcg
Ins_5K_TS117::7 aagcaatgtgagcttattttgtcttctccgtctttgggaccctcaataattaatctatcg
Ins_5K_TS118::7 aagcaatgtgagcttattttgtcttctccgtctttgggaccctcaataattaatctatcg
Ins_5K_TS12::7: aagcaatgtgagcttattttgtcttctccgtctttgggaccctcaataattaatctatcg
Ins_5K_TS156::7 aagcaatgtgagcttattttgtcttctccgtctttgggaccctcaataattaatctatcg
Ins_5K_TS15::7: aagcaatgtgagcttattttgtcttctccgtctttgggaccctcaataattaatctatcg
Ins_5K_TS166::7 aagcaatgtgagcttattttgtcttctccgtctttgggaccctcaataattaatctatcg
Ins_5K_TS171::7 aagcaatgtgagcttattttgtcttctccgtctttgggaccctcaataattaatctatcg
Ins_5K_TS185::7 aagcaatgtgagcttattttgtcttctccgtctttgggaccctcaataattaatctatcg
Ins_5K_TS204::7 aagcaatgtgagcttattttgtcttctccgtctttgggaccctcaataattaatctatcg
Ins_5K_TS212::7 aagcaatgtgagcttattttgtcttctccgtctttgggaccctcaataattaatctatcg
Ins_5K_TS222::7 aagcaatgtgagcttattttgtcttctccgtctttgggaccctcaataattaatctatcg
Ins_5K_TS22::7: aagcaatgtgagcttattttgtcttctccgtctttgggaccctcaataattaatctatcg
Ins_5K_TS238::7 aagcaatgtgagcttattttgtcttctccgtctttgggaccctcaataattaatctatcg
Ins_5K_TS265::7 aagcaatgtgagcttattttgtcttctccgtctttgggaccctcaataattaatctatcg
Ins_5K_TS280::7 aagcaatgtgagcttattttgtcttctccgtctttgggaccctcaataattaatctatcg
Ins_5K_TS281::7 aagcaatgtgagcttattttgtcttctccgtctttgggaccctcaataattaatctatcg
Ins_5K_TS2::7:5 aagcaatgtgagcttattttgtcttctccgtctttgggaccctcaataattaatctatcg
Ins_5K_TS331::7 aagcaatgtgagcttattttgtcttctccgtctttgggaccctcaataattaatctatcg
Ins_5K_TS39::7: aagcaatgtgagcttattttgtcttctccgtctttgggaccctcaataattaatctatcg
Ins_5K_TS3::7:5 aagcaatgtgagcttattttgtcttctccgtctttgggaccctcaataattaatctatcg
Ins_5K_TS413::7 aagcaatgtgagcttattttgtcttctccgtctttgggaccctcaataattaatctatcg
Ins_5K_TS421::7 aagcaatgtgagcttattttgtcttctccgtctttgggaccctcaataattaatctatcg
Ins_5K_TS439::7 aagcaatgtgagcttattttgtcttctccgtctttgggaccctcaataattaatctatcg
Ins_5K_TS545::7 aagcaatgtgagcttattttgtcttctccgtctttgggaccctcaataattaatctatcg
Ins_5K_TS60::7: aagcaatgtgagcttattttgtcttctccgtctttgggaccctcaataattaatctatcg
Ins_5K_TS623::7 aagcaatgtgagcttattttgtcttctccgtctttgggaccctcaataattaatctatcg
Ins_5K_TS629::7 aagcaatgtgagcttattttgtcttctccgtctttgggaccctcaataattaatctatcg
Ins_5K_TS667::7 aagcaatgtgagcttattttgtcttctccgtctttgggaccctcaataattaatctatcg
Ins_5K_TS685::7 aagcaatgtgagcttattttgtcttctccgtctttgggaccctcaataattaatctatcg
Ins_5K_TS692::7 aagcaatgtgagcttattttgtcttctccgtctttgggaccctcaataattaatctatcg
Ins_5K_TS697::7 aagcaatgtgagcttattttgtcttctccgtctttgggaccctcaataattaatctatcg
Ins_5K_TS698::7 aagcaatgtgagcttattttgtcttctccgtctttgggaccctcaataattaatctatcg
Ins_5K_TS80::7: aagcaatgtgagcttattttgtcttctccgtctttgggaccctcaataattaatctatcg
Ins_5K_TS96::7: aagcaatgtgagcttattttgtcttctccgtctttgggaccctcaataattaatctatcg
Ins_5K_TS9::7:5 aagcaatgtgagcttattttgtcttctccgtctttgggaccctcaataattaatctatcg
                ************************************************************

Ins_5K_BGV00677 gaagcctttgcacatgctccttacaaaactggaactcccatcaaatattaattttggtca
Ins_5K_BGV00686 gaagcctttgcacatgctccttacaaaactggaactcccatcaaatattaattttggtca
Ins_5K_BGV00793 gaagcctttgcacatgctccttacaaaactggaactcccatcaaatattaattttggtca
Ins_5K_BGV00798 gaagcctttgcacatgctccttacaaaactggaactcccatcaaatattaattttggtca
Ins_5K_Brandywi gaagcctttgcacatgctccttacaaaactggaactcccatcaaatattaattttggtca
Ins_5K_EA00990: gaagcctttgcacatgctccttacaaaactggaactcccatcaaatattaattttggtca
Ins_5K_Fla8924: gaagcctttgcacatgctccttacaaaactggaactcccatcaaatattaattttggtca
Ins_5K_LA2093:: gaaccctttgcacatgctccttacaaaactggaactcccatcaaatattaattttggtca
Ins_5K_PAS01447 gaagcctttgcacatgctccttacaaaactggaactcccatcaaatattaattttggtca
Ins_5K_SL5::7:5 gaagcctttgcacatgctccttacaaaactggaactcccatcaaatattaattttggtca
Ins_5K_TS112::7 gaagcctttgcacatgctccttacaaaactggaactcccatcaaatattaattttggtca
Ins_5K_TS117::7 gaagcctttgcacatgctccttacaaaactggaactcccatcaaatattaattttggtca
Ins_5K_TS118::7 gaagcctttgcacatgctccttacaaaactggaactcccatcaaatattaattttggtca
Ins_5K_TS12::7: gaagcctttgcacatgctccttacaaaactggaactcccatcaaatattaattttggtca
Ins_5K_TS156::7 gaagcctttgcacatgctccttacaaaactggaactcccatcaaatattaattttggtca
Ins_5K_TS15::7: gaagcctttgcacatgctccttacaaaactggaactcccatcaaatattaattttggtca
Ins_5K_TS166::7 gaagcctttgcacatgctccttacaaaactggaactcccatcaaatattaattttggtca
Ins_5K_TS171::7 gaagcctttgcacatgctccttacaaaactggaactcccatcaaatattaattttggtca
Ins_5K_TS185::7 gaagcctttgcacatgctccttacaaaactggaactcccatcaaatattaattttggtca
Ins_5K_TS204::7 gaagcctttgcacatgctccttacaaaactggaactcccatcaaatattaattttggtca
Ins_5K_TS212::7 gaagcctttgcacatgctccttacaaaactggaactcccatcaaatattaattttggtca
Ins_5K_TS222::7 gaagcctttgcacatgctccttacaaaactggaactcccatcaaatattaattttggtca
Ins_5K_TS22::7: gaagcctttgcacatgctccttacaaaactggaactcccatcaaatattaattttggtca
Ins_5K_TS238::7 gaagcctttgcacatgctccttacaaaactggaactcccatcaaatattaattttggtca
Ins_5K_TS265::7 gaagcctttgcacatgctccttacaaaactggaactcccatcaaatattaattttggtca
Ins_5K_TS280::7 gaagcctttgcacatgctccttacaaaactggaactcccatcaaatattaattttggtca
Ins_5K_TS281::7 gaagcctttgcacatgctccttacaaaactggaactcccatcaaatattaattttggtca
Ins_5K_TS2::7:5 gaagcctttgcacatgctccttacaaaactggaactcccatcaaatattaattttggtca
Ins_5K_TS331::7 gaagcctttgcacatgctccttacaaaactggaactcccatcaaatattaattttggtca
Ins_5K_TS39::7: gaaccctttgcacatgctccttacaaaactggaactcccatcaaatattaattttggtca
Ins_5K_TS3::7:5 gaagcctttgcacatgctccttacaaaactggaactcccatcaaatattaattttggtca
Ins_5K_TS413::7 gaaccctttgcacatgctccttacaaaactggaactcccatcaaatattaattttggtca
Ins_5K_TS421::7 gaagcctttgcacatgctccttacaaaactggaactcccatcaaatattaattttggtca
Ins_5K_TS439::7 gaagcctttgcacatgctccttacaaaactggaactcccatcaaatattaattttggtca
Ins_5K_TS545::7 gaagcctttgcacatgctccttacaaaactggaactcccatcaaatattaattttggtca
Ins_5K_TS60::7: gaagcctttgcacatgctccttacaaaactggaactcccatcaaatattaattttggtca
Ins_5K_TS623::7 gaagcctttgcacatgctccttacaaaactggaactcccatcaaatattaattttggtca
Ins_5K_TS629::7 gaagcctttgcacatgctccttacaaaactggaactcccatcaaatattaattttggtca
Ins_5K_TS667::7 gaagcctttgcacatgctccttacaaaactggaactcccatcaaatattaattttggtca
Ins_5K_TS685::7 gaagcctttgcacatgctccttacaaaactggaactcccatcaaatattaattttggtca
Ins_5K_TS692::7 gaagcctttgcacatgctccttacaaaactggaactcccatcaaatattaattttggtca
Ins_5K_TS697::7 gaagcctttgcacatgctccttacaaaactggaactcccatcaaatattaattttggtca
Ins_5K_TS698::7 gaagcctttgcacatgctccttacaaaactggaactcccatcaaatattaattttggtca
Ins_5K_TS80::7: gaagcctttgcacatgctccttacaaaactggaactcccatcaaatattaattttggtca
Ins_5K_TS96::7: gaagcctttgcacatgctccttacaaaactggaactcccatcaaatattaattttggtca
Ins_5K_TS9::7:5 gaagcctttgcacatgctccttacaaaactggaactcccatcaaatattaattttggtca
                *** ********************************************************

Ins_5K_BGV00677 aaacttcacatgtacgaaacactttgaaactcgcgttatcatttcgagattt--------
Ins_5K_BGV00686 aaacttcacatgtacgaaacactttgaaactcgcgttatcatttcgagattt--------
Ins_5K_BGV00793 aaacttcacatgtacgaaacactttgaaactcgcgttatcatttcgagattt--------
Ins_5K_BGV00798 aaacttcacatgtacgaaacactttgaaactcgcgttatcatttcgagattt--------
Ins_5K_Brandywi aaacttcacatgtacgaaacactttgaaactcgcgttatcatttcgagattt--------
Ins_5K_EA00990: aaacttcacatgtacgaaacactttgaaactcgcgttatcatttcgagattt--------
Ins_5K_Fla8924: aaacttcacatgtacgaaacactttgaaactcgcgttatcatttcgagattt--------
Ins_5K_LA2093:: aaacttcacatgtacgaaacactttgaaactcgcaatatcatttcgagaatcaaaatcac
Ins_5K_PAS01447 aaacttcacatgtacgaaacactttgaaactcgcattatcatttcgagaatcaaaatcac
Ins_5K_SL5::7:5 aaacttcacatgtacgaaacactttgaaactcgcgttatcatttcgagattt--------
Ins_5K_TS112::7 aaacttcacatgtacgaaacactttgaaactcgcgttatcatttcgagattt--------
Ins_5K_TS117::7 aaacttcacatgtacgaaacactttgaaactcgcattatcatttcgagaatcaaaatcac
Ins_5K_TS118::7 aaacttcacatgtacgaaacactttgaaactcgcgttatcatttcgagattt--------
Ins_5K_TS12::7: aaacttcacatgtacgaaacactttgaaactcgcgttatcatttcgagattt--------
Ins_5K_TS156::7 aaacttcacatgtacgaaacactttgaaactcgcgttatcatttcgagattt--------
Ins_5K_TS15::7: aaacttcacatgtacgaaacactttgaaactcgcgttatcatttcgagattt--------
Ins_5K_TS166::7 aaacttcacatgtacgaaacactttgaaactcgcgttatcatttcgagattt--------
Ins_5K_TS171::7 aaacttcacatgtacgaaacactttgaaactcgcgttatcatttcgagattt--------
Ins_5K_TS185::7 aaacttcacatgtacgaaacactttgaaactcgcgttatcatttcgagattt--------
Ins_5K_TS204::7 aaacttcacatgtacgaaacactttgaaactcgcgttatcatttcgagattt--------
Ins_5K_TS212::7 aaacttcacatgtacgaaacactttgaaactcgcgttatcatttcgagattt--------
Ins_5K_TS222::7 aaacttcacatgtacgaaacactttgaaactcgcgttatcatttcgagattt--------
Ins_5K_TS22::7: aaacttcacatgtacgaaacactttgaaactcgcattatcatttcgagaatcaaaatcac
Ins_5K_TS238::7 aaacttcacatgtacgaaacactttgaaactcgcgttatcatttcgagattt--------
Ins_5K_TS265::7 aaacttcacatgtacgaaacactttgaaactcgcgttatcgtttcgagattt--------
Ins_5K_TS280::7 aaacttcacatgtacgaaacactttgaaactcgcgttatcatttcgagattt--------
Ins_5K_TS281::7 aaacttcacatgtacgaaacactttgaaactcgcgttatcatttcgagattt--------
Ins_5K_TS2::7:5 aaacttcacatgtacgaaacactttgaaactcgcgttatcatttcgagattt--------
Ins_5K_TS331::7 aaacttcacatgtacgaaacactttgaaactcgcattatcatttcgagaatcaaaatcac
Ins_5K_TS39::7: aaacttcacatgtacgaaacactttgaaactcgcaatatcatttcgagaatcaaaatcac
Ins_5K_TS3::7:5 aaacttcacatgtacgaaacactttgaaactcgcgttatcatttcgagattt--------
Ins_5K_TS413::7 aaacttcacatgtacgaaacactttgaaactcgcaatatcatttcgagaatcaaaatcac
Ins_5K_TS421::7 aaacttcacatgtacgaaacactttgaaactcgcgttatcatttcgagattt--------
Ins_5K_TS439::7 aaacttcacatgtacgaaacactttgaaactcgcgttatcatttcgagattt--------
Ins_5K_TS545::7 aaacttcacatgtacgaaacactttgaaactcgcattatcatttcgagaatcaaaatcac
Ins_5K_TS60::7: aaacttcacatgtacgaaacactttgaaactcgcgttatcatttcgagattt--------
Ins_5K_TS623::7 aaacttcacatgtacgaaacactttgaaactcgcgttatcatttcgagattt--------
Ins_5K_TS629::7 aaacttcacatgtacgaaacactttgaaactcgcgttatcatttcgagattt--------
Ins_5K_TS667::7 aaacttcacatgtacgaaacactttgaaactcgcgttatcatttcgagattt--------
Ins_5K_TS685::7 aaacttcacatgtacgaaacactttgaaactcgcgttatcatttcgagattt--------
Ins_5K_TS692::7 aaacttcacatgtacgaaacactttgaaactcgcgttatcatttcgagattt--------
Ins_5K_TS697::7 aaacttcacatgtacgaaacactttgaaactcgcgttatcatttcgagattt--------
Ins_5K_TS698::7 aaacttcacatgtacgaaacactttgaaactcgcgttatcatttcgagattt--------
Ins_5K_TS80::7: aaacttcacatgtacgaaacactttgaaactcgcgttatcatttcgagattt--------
Ins_5K_TS96::7: aaacttcacatgtacgaaacactttgaaactcgcgttatcatttcgagattt--------
Ins_5K_TS9::7:5 aaacttcacatgtacgaaacactttgaaactcgcgttatcatttcgagattt--------
                **********************************. ****.******** *.        

Ins_5K_BGV00677 --------------------------------------tgatattatttaattatatatt
Ins_5K_BGV00686 --------------------------------------tgatattatttaattatatatt
Ins_5K_BGV00793 --------------------------------------tgatattatttaattatatatt
Ins_5K_BGV00798 --------------------------------------tgatattatttaattatatatt
Ins_5K_Brandywi --------------------------------------tgatattatttaattatatatt
Ins_5K_EA00990: --------------------------------------tgatattatttaattatatatt
Ins_5K_Fla8924: --------------------------------------tgatattatttaattatatatt
Ins_5K_LA2093:: tttctccgcgaatcttaattcagttatctcaatttatatgatattatttaattatatatt
Ins_5K_PAS01447 tttctccgcgaatcttaattcatttatctcaatttatatgatattatttaattatatatt
Ins_5K_SL5::7:5 --------------------------------------tgatattatttaattatatatt
Ins_5K_TS112::7 --------------------------------------tgatattatttaattatatatt
Ins_5K_TS117::7 tttctccgcgaatcttaattcatttatctcaatttatatgatattatttaattatatatt
Ins_5K_TS118::7 --------------------------------------tgatattatttaattatatatt
Ins_5K_TS12::7: --------------------------------------tgatattatttaattatatatt
Ins_5K_TS156::7 --------------------------------------tgatattatttaattatatatt
Ins_5K_TS15::7: --------------------------------------tgatattatttaattatatatt
Ins_5K_TS166::7 --------------------------------------tgatattatttaattatatatt
Ins_5K_TS171::7 --------------------------------------tgatattatttaattatatatt
Ins_5K_TS185::7 --------------------------------------tgatattatttaattatatatt
Ins_5K_TS204::7 --------------------------------------tgatattatttaattatatatt
Ins_5K_TS212::7 --------------------------------------tgatattatttaattatatatt
Ins_5K_TS222::7 --------------------------------------tgatattatttaattatatatt
Ins_5K_TS22::7: tttctccgcgaatcttaattcatttatctcaatttatatgatattatttaattatatatt
Ins_5K_TS238::7 --------------------------------------tgatattatttaattatatatt
Ins_5K_TS265::7 --------------------------------------tgatattatttaattatatatt
Ins_5K_TS280::7 --------------------------------------tgatattatttaattatatatt
Ins_5K_TS281::7 --------------------------------------tgatattatttaattatatatt
Ins_5K_TS2::7:5 --------------------------------------tgatattatttaattatatatt
Ins_5K_TS331::7 tttctccgcgaatcttaattcatttatctcaatttatatgatattatttaattatatatt
Ins_5K_TS39::7: tttctccgcgaatcttaattcagttatctcaatttatatgatattatttaattatatatt
Ins_5K_TS3::7:5 --------------------------------------tgatattatttaattatatatt
Ins_5K_TS413::7 tttctccgcgaatcttaattcagttatctcaatttatatgatattatttaattatatatt
Ins_5K_TS421::7 --------------------------------------tgatattatttaattatatatt
Ins_5K_TS439::7 --------------------------------------tgatattatttaattatatatt
Ins_5K_TS545::7 tttctccgcgaatcttaattcatttatctcaatttatatgatattatttaattatatatt
Ins_5K_TS60::7: --------------------------------------tgatattatttaattatatatt
Ins_5K_TS623::7 --------------------------------------tgatattatttaattatatatt
Ins_5K_TS629::7 --------------------------------------tgatattatttaattatatatt
Ins_5K_TS667::7 --------------------------------------tgatattatttaattatatatt
Ins_5K_TS685::7 --------------------------------------tgatattatttaattatatatt
Ins_5K_TS692::7 --------------------------------------tgatattatttaattatatatt
Ins_5K_TS697::7 --------------------------------------tgatattatttaattatatatt
Ins_5K_TS698::7 --------------------------------------tgatattatttaattatatatt
Ins_5K_TS80::7: --------------------------------------tgatattatttaattatatatt
Ins_5K_TS96::7: --------------------------------------tgatattatttaattatatatt
Ins_5K_TS9::7:5 --------------------------------------tgatattatttaattatatatt
                                                      **********************

Ins_5K_BGV00677 tta--atttttatctaatattaaaatgtaattatatttatattcatataaatataatgtc
Ins_5K_BGV00686 tta--atttttatctaatattaaaatgtaattatatttatattcatataaatataatgtc
Ins_5K_BGV00793 tta--atttttatctaatattaaaatgtaattatatttatattcatataaatataatgtc
Ins_5K_BGV00798 tta--atttttatctaatattaaaatgtaattatatttatattcatataaatataatgtc
Ins_5K_Brandywi tta--atttttatctaatattaaaatgtaattatatttatattcatataaatataatgtc
Ins_5K_EA00990: tta--atttttatctaatattaaaatgtaattatatttatattcatataaatataatgtc
Ins_5K_Fla8924: tta--atttttatctaatattaaaatgtaattatatttatattcatataaatataatgtc
Ins_5K_LA2093:: ttattttttttatctaatattaaaatgtaattatatttatattcatataaataaaatgtc
Ins_5K_PAS01447 cta--ttttttatctaatattaaaatgtaattatatttatgttcatataaataaaatgtc
Ins_5K_SL5::7:5 tta--atttttatctaatattaaaatgtaattatatttatattcatataaatataatgtc
Ins_5K_TS112::7 tta--atttttatctaatattaaaatgtaattatatttatattcatataaatataatgtc
Ins_5K_TS117::7 cta--ttttttatctaatattaaaatgtaattatatttatattcatataaataaaatgtc
Ins_5K_TS118::7 tta--atttttatctaatattaaaatgtaattatatttatattcatataaatataatgtc
Ins_5K_TS12::7: tta--atttttatctaatattaaaatgtaattatatttatattcatataaatataatgtc
Ins_5K_TS156::7 tta--atttttatctaatattaaaatgtaattatatttatattcatataaatataatgtc
Ins_5K_TS15::7: tta--atttttatctaatattaaaatgtaattatatttatattcatataaatataatgtc
Ins_5K_TS166::7 tta--atttttatctaatattaaaatgtaattatatttatattcatataaatataatgtc
Ins_5K_TS171::7 tta--atttttatctaatattaaaatgtaattatatttatattcatataaatataatgtc
Ins_5K_TS185::7 tta--atttttatctaatattaaaatgtaattatatttatattcatataaatataatgtc
Ins_5K_TS204::7 tta--atttttatctaatattaaaatgtaattatatttatattcatataaatataatgtc
Ins_5K_TS212::7 tta--atttttatctaatattaaaatgtaattatatttatattcatataaatataatgtc
Ins_5K_TS222::7 tta--atttttatctaatattaaaatgtaattatatttatattcatataaatataatgtc
Ins_5K_TS22::7: cta--ttttttatctaatattaaaatgtaattatatttatattcatataaataaaatgtc
Ins_5K_TS238::7 tta--atttttatctaatattaaaatgtaattatatttatattcatataaatataatgtc
Ins_5K_TS265::7 tta--atttttatctaatattaaaatgtaattatatttatattcatataaatataatgtc
Ins_5K_TS280::7 tta--atttttatctaatattaaaatgtaattatatttatattcatataaatataatgtc
Ins_5K_TS281::7 tta--atttttatctaatattaaaatgtaattatatttatattcatataaatataatgtc
Ins_5K_TS2::7:5 tta--atttttatctaatattaaaatgtaattatatttatattcatataaatataatgtc
Ins_5K_TS331::7 cta--ttttttatctaatattaaaatgtaattatatttatattcatataaataaaatgtc
Ins_5K_TS39::7: ttattttttttatctaatattaaaatgtaattatatttatattcatataaataaaatgtc
Ins_5K_TS3::7:5 tta--atttttatctaatattaaaatgtaattatatttatattcatataaatataatgtc
Ins_5K_TS413::7 ttattttttttatctaatattaaaatgtaattatatttatattcatataaataaaatgtc
Ins_5K_TS421::7 tta--atttttatctaatattaaaatgtaattatatttatattcatataaatataatgtc
Ins_5K_TS439::7 tta--atttttatctaatattaaaatgtaattatatttatattcatataaatataatgtc
Ins_5K_TS545::7 cta--ttttttatctaatattaaaatgtaattatatttatattcatataaataaaatgtc
Ins_5K_TS60::7: tta--atttttatctaatattaaaatgtaattatatttatattcatataaatataatgtc
Ins_5K_TS623::7 tta--atttttatctaatattaaaatgtaattatatttatattcatataaatataatgtc
Ins_5K_TS629::7 tta--atttttatctaatattaaaatgtaattatatttatattcatataaatataatgtc
Ins_5K_TS667::7 tta--atttttatctaatattaaaatgtaattatatttatattcatataaatataatgtc
Ins_5K_TS685::7 tta--atttttatctaatattaaaatgtaattatatttatattcatataaatataatgtc
Ins_5K_TS692::7 tta--atttttatctaatattaaaatgtaattatatttatattcatataaatataatgtc
Ins_5K_TS697::7 tta--atttttatctaatattaaaatgtaattatatttatattcatataaatataatgtc
Ins_5K_TS698::7 tta--atttttatctaatattaaaatgtaattatatttatattcatataaatataatgtc
Ins_5K_TS80::7: tta--atttttatctaatattaaaatgtaattatatttatattcatataaatataatgtc
Ins_5K_TS96::7: tta--atttttatctaatattaaaatgtaattatatttatattcatataaatataatgtc
Ins_5K_TS9::7:5 tta--atttttatctaatattaaaatgtaattatatttatattcatataaatataatgtc
                .**   **********************************.************ ******

Ins_5K_BGV00677 caataaaaaaagttacccagaaaaattatcattccccaaatctaccgatccgggtaaaag
Ins_5K_BGV00686 caataaaaaaagttacccagaaaaattatcattccccaaatctaccgatccgggtaaaag
Ins_5K_BGV00793 caataaaaaaagttacccagaaaaattatcattccccaaatctaccgatccgggtaaaag
Ins_5K_BGV00798 caataaaaaaagttacccagaaaaattatcattccccaaatctaccgatccgggtaaaag
Ins_5K_Brandywi caataaaaaaagttacccagaaaaattatcattccccaaatctaccgatccgggtaaaag
Ins_5K_EA00990: caataaaaaaagttacccagaaaaattatcattccccaaatctaccgatccgggtaaaag
Ins_5K_Fla8924: caataaaaaaagttacccagaaaaattatcattccccaaatctaccgatccgggtaaaag
Ins_5K_LA2093:: caataaaaaaagttacccagaaaaattatcattccccaaatctaccgatccgggtaaaag
Ins_5K_PAS01447 caataaaaaaagttacccagaaaaattatcattccccaaatctaccgatccgggtaaaag
Ins_5K_SL5::7:5 caataaaaaaagttacccagaaaaattatcattccccaaatctaccgatccgggtaaaag
Ins_5K_TS112::7 caataaaaaaagttacccagaaaaattatcattccccaaatctaccgatccgggtaaaag
Ins_5K_TS117::7 caataaaaaaagttacccagaaaaattatcattccccaaatctaccgatccgggtaaaag
Ins_5K_TS118::7 caataaaaaaagttacccagaaaaattatcattccccaaatctaccgatccgggtaaaag
Ins_5K_TS12::7: caataaaaaaagttacccagaaaaattatcattccccaaatctaccgatccgggtaaaag
Ins_5K_TS156::7 caataaaaaaagttacccagaaaaattatcattccccaaatctaccgatccgggtaaaag
Ins_5K_TS15::7: caataaaaaaagttacccagaaaaattatcattccccaaatctaccgatccgggtaaaag
Ins_5K_TS166::7 caataaaaaaagttacccagaaaaattatcattccccaaatctaccgatccgggtaaaag
Ins_5K_TS171::7 caataaaaaaagttacccagaaaaattatcattccccaaatctaccgatccgggtaaaag
Ins_5K_TS185::7 caataaaaaaagttacccagaaaaattatcattccccaaatctaccgatccgggtaaaag
Ins_5K_TS204::7 caataaaaaaagttacccagaaaaattatcattccccaaatctaccgatccgggtaaaag
Ins_5K_TS212::7 caataaaaaaagttacccagaaaaattatcattccccaaatctaccgatccgggtaaaag
Ins_5K_TS222::7 caataaaaaaagttacccagaaaaattatcattccccaaatctaccgatccgggtaaaag
Ins_5K_TS22::7: caataaaaaaagttacccagaaaaattatcattccccaaatctaccgatccgggtaaaag
Ins_5K_TS238::7 caataaaaaaagttacccagaaaaattatcattccccaaatctaccgatccgggtaaaag
Ins_5K_TS265::7 caataaaaaaagttacccagaaaaattatcattccccaaatctaccgatccgggtaaaag
Ins_5K_TS280::7 caataaaaaaagttacccagaaaaattatcattccccaaatctaccgatccgggtaaaag
Ins_5K_TS281::7 caataaaaaaagttacccagaaaaattatcattccccaaatctaccgatccgggtaaaag
Ins_5K_TS2::7:5 caataaaaaaagttacccagaaaaattatcattccccaaatctaccgatccgggtaaaag
Ins_5K_TS331::7 caataaaaaaagttacccagaaaaattatcattccccaaatctaccgatccgggtaaaag
Ins_5K_TS39::7: caataaaaaaagttacccagaaaaattatcattccccaaatctaccgatccgggtaaaag
Ins_5K_TS3::7:5 caataaaaaaagttacccagaaaaattatcattccccaaatctaccgatccgggtaaaag
Ins_5K_TS413::7 caataaaaaaagttacccagaaaaattatcattccccaaatctaccgatccgggtaaaag
Ins_5K_TS421::7 caataaaaaaagttacccagaaaaattatcattccccaaatctaccgatccgggtaaaag
Ins_5K_TS439::7 caataaaaaaagttacccagaaaaattatcattccccaaatctaccgatccgggtaaaag
Ins_5K_TS545::7 caataaaaaaagttacccagaaaaattatcattccccaaatctaccgatccgggtaaaag
Ins_5K_TS60::7: caataaaaaaagttacccagaaaaattatcattccccaaatctaccgatccgggtaaaag
Ins_5K_TS623::7 caataaaaaaagttacccagaaaaattatcattccccaaatctaccgatccgggtaaaag
Ins_5K_TS629::7 caataaaaaaagttacccagaaaaattatcattccccaaatctaccgatccgggtaaaag
Ins_5K_TS667::7 caataaaaaaagttacccagaaaaattatcattccccaaatctaccgatccgggtaaaag
Ins_5K_TS685::7 caataaaaaaagttacccagaaaaattatcattccccaaatctaccgatccgggtaaaag
Ins_5K_TS692::7 caataaaaaaagttacccagaaaaattatcattccccaaatctaccgatccgggtaaaag
Ins_5K_TS697::7 caataaaaaaagttacccagaaaaattatcattccccaaatctaccgatccgggtaaaag
Ins_5K_TS698::7 caataaaaaaagttacccagaaaaattatcattccccaaatctaccgatccgggtaaaag
Ins_5K_TS80::7: caataaaaaaagttacccagaaaaattatcattccccaaatctaccgatccgggtaaaag
Ins_5K_TS96::7: caataaaaaaagttacccagaaaaattatcattccccaaatctaccgatccgggtaaaag
Ins_5K_TS9::7:5 caataaaaaaagttacccagaaaaattatcattccccaaatctaccgatccgggtaaaag
                ************************************************************

Ins_5K_BGV00677 tggtgtctcagtctataccttggaaaaagtgttcctcatcacgtgctatgtctcattcta
Ins_5K_BGV00686 tggtgtctcagtctataccttggaaaaagtgttcctcatcacgtgctatgtctcattcta
Ins_5K_BGV00793 tggtgtctcagtctataccttggaaaaagtgttcctcatcacgtgctatgtctcattcta
Ins_5K_BGV00798 tggtgtctcagtctataccttggaaaaagtgttcctcatcacgtgctatgtctcattcta
Ins_5K_Brandywi tggtgtctcagtctataccttggaaaaagtgttcctcatcacgtgctatgtctcattcta
Ins_5K_EA00990: tggtgtctcagtctataccttggaaaaagtgttcctcatcacgtgctatgtctcattcta
Ins_5K_Fla8924: tggtgtctcagtctataccttggaaaaagtgttcctcatcacgtgctatgtctcattcta
Ins_5K_LA2093:: tggtgtctcagtctataccttggaaaaagtgttcctcatcacgtgctatgtctcattcta
Ins_5K_PAS01447 tggtgtctcagtctataccttggaaaaagtgttcctcatcacgtgctatgtctcattcta
Ins_5K_SL5::7:5 tggtgtctcagtctataccttggaaaaagtgttcctcatcacgtgctatgtctcattcta
Ins_5K_TS112::7 tggtgtctcagtctataccttggaaaaagtgttcctcatcacgtgctatgtctcattcta
Ins_5K_TS117::7 tggtgtctcagtctataccttggaaaaagtgttcctcatcacgtgctatgtctcattcta
Ins_5K_TS118::7 tggtgtctcagtctataccttggaaaaagtgttcctcatcacgtgctatgtctcattcta
Ins_5K_TS12::7: tggtgtctcagtctataccttggaaaaagtgttcctcatcacgtgctatgtctcattcta
Ins_5K_TS156::7 tggtgtctcagtctataccttggaaaaagtgttcctcatcacgtgctatgtctcattcta
Ins_5K_TS15::7: tggtgtctcagtctataccttggaaaaagtgttcctcatcacgtgctatgtctcattcta
Ins_5K_TS166::7 tggtgtctcagtctataccttggaaaaagtgttcctcatcacgtgctatgtctcattcta
Ins_5K_TS171::7 tggtgtctcagtctataccttggaaaaagtgttcctcatcacgtgctatgtctcattcta
Ins_5K_TS185::7 tggtgtctcagtctataccttggaaaaagtgttcctcatcacgtgctatgtctcattcta
Ins_5K_TS204::7 tggtgtctcagtctataccttggaaaaagtgttcctcatcacgtgctatgtctcattcta
Ins_5K_TS212::7 tggtgtctcagtctataccttggaaaaagtgttcctcatcacgtgctatgtctcattcta
Ins_5K_TS222::7 tggtgtctcagtctataccttggaaaaagtgttcctcatcacgtgctatgtctcattcta
Ins_5K_TS22::7: tggtgtctcagtctataccttggaaaaagtgttcctcatcacgtgctatgtctcattcta
Ins_5K_TS238::7 tggtgtctcagtctataccttggaaaaagtgttcctcatcacgtgctatgtctcattcta
Ins_5K_TS265::7 tggtgtctcagtctataccttggaaaaagtgttcctcatcacgtgctatgtctcattcta
Ins_5K_TS280::7 tggtgtctcagtctataccttggaaaaagtgttcctcatcacgtgctatgtctcattcta
Ins_5K_TS281::7 tggtgtctcagtctataccttggaaaaagtgttcctcatcacgtgctatgtctcattcta
Ins_5K_TS2::7:5 tggtgtctcagtctataccttggaaaaagtgttcctcatcacgtgctatgtctcattcta
Ins_5K_TS331::7 tggtgtctcagtctataccttggaaaaagtgttcctcatcacgtgctatgtctcattcta
Ins_5K_TS39::7: tggtgtctcagtctataccttggaaaaagtgttcctcatcacgtgctatgtctcattcta
Ins_5K_TS3::7:5 tggtgtctcagtctataccttggaaaaagtgttcctcatcacgtgctatgtctcattcta
Ins_5K_TS413::7 tggtgtctcagtctataccttggaaaaagtgttcctcatcacgtgctatgtctcattcta
Ins_5K_TS421::7 tggtgtctcagtctataccttggaaaaagtgttcctcatcacgtgctatgtctcattcta
Ins_5K_TS439::7 tggtgtctcagtctataccttggaaaaagtgttcctcatcacgtgctatgtctcattcta
Ins_5K_TS545::7 tggtgtctcagtctataccttggaaaaagtgttcctcatcacgtgctatgtctcattcta
Ins_5K_TS60::7: tggtgtctcagtctataccttggaaaaagtgttcctcatcacgtgctatgtctcattcta
Ins_5K_TS623::7 tggtgtctcagtctataccttggaaaaagtgttcctcatcacgtgctatgtctcattcta
Ins_5K_TS629::7 tggtgtctcagtctataccttggaaaaagtgttcctcatcacgtgctatgtctcattcta
Ins_5K_TS667::7 tggtgtctcagtctataccttggaaaaagtgttcctcatcacgtgctatgtctcattcta
Ins_5K_TS685::7 tggtgtctcagtctataccttggaaaaagtgttcctcatcacgtgctatgtctcattcta
Ins_5K_TS692::7 tggtgtctcagtctataccttggaaaaagtgttcctcatcacgtgctatgtctcattcta
Ins_5K_TS697::7 tggtgtctcagtctataccttggaaaaagtgttcctcatcacgtgctatgtctcattcta
Ins_5K_TS698::7 tggtgtctcagtctataccttggaaaaagtgttcctcatcacgtgctatgtctcattcta
Ins_5K_TS80::7: tggtgtctcagtctataccttggaaaaagtgttcctcatcacgtgctatgtctcattcta
Ins_5K_TS96::7: tggtgtctcagtctataccttggaaaaagtgttcctcatcacgtgctatgtctcattcta
Ins_5K_TS9::7:5 tggtgtctcagtctataccttggaaaaagtgttcctcatcacgtgctatgtctcattcta
                ************************************************************

Ins_5K_BGV00677 atattgactctctctctcacttaaagctaggacaaaaaaaacaatgcaaatttttaattt
Ins_5K_BGV00686 atattgactctctctctcacttaaagctaggacaaaaaaaacaatgcaaatttttaattt
Ins_5K_BGV00793 atattgactctctctctcacttaaagctaggacaaaaaaaacaatgcaaatttttaattt
Ins_5K_BGV00798 atattgactctctctctcacttaaagctaggacaaaaaaaacaatgcaaatttttaattt
Ins_5K_Brandywi atattgactctctctctcacttaaagctaggacaaaaaaaacaatgcaaatttttaattt
Ins_5K_EA00990: atattgactctctctctcacttaaagctaggacaaaaaaaacaatgcaaatttttaattt
Ins_5K_Fla8924: atattgactctctctctcacttaaagctaggacaaaaaaaacaatgcaaatttttaattt
Ins_5K_LA2093:: atattgactctctctctcacttaaagctaggacaaaaaaaacaatgcaaatttttaattt
Ins_5K_PAS01447 atattgactctctctctcacttaaagctaggacaaaaaaaacaatgcaaatttttaattt
Ins_5K_SL5::7:5 atattgactctctctctcacttaaagctaggacaaaaaaaacaatgcaaatttttaattt
Ins_5K_TS112::7 atattgactctctctctcacttaaagctaggacaaaaaaaacaatgcaaatttttaattt
Ins_5K_TS117::7 atattgactctctctctcacttaaagctaggacaaaaaaaacaatgcaaatttttaattt
Ins_5K_TS118::7 atattgactctctctctcacttaaagctaggacaaaaaaaacaatgcaaatttttaattt
Ins_5K_TS12::7: atattgactctctctctcacttaaagctaggacaaaaaaaacaatgcaaatttttaattt
Ins_5K_TS156::7 atattgactctctctctcacttaaagctaggacaaaaaaaacaatgcaaatttttaattt
Ins_5K_TS15::7: atattgactctctctctcacttaaagctaggacaaaaaaaacaatgcaaatttttaattt
Ins_5K_TS166::7 atattgactctctctctcacttaaagctaggacaaaaaaaacaatgcaaatttttaattt
Ins_5K_TS171::7 atattgactctctctctcacttaaagctaggacaaaaaaaacaatgcaaatttttaattt
Ins_5K_TS185::7 atattgactctctctctcacttaaagctaggacaaaaaaaacaatgcaaatttttaattt
Ins_5K_TS204::7 atattgactctctctctcacttaaagctaggacaaaaaaaacaatgcaaatttttaattt
Ins_5K_TS212::7 atattgactctctctctcacttaaagctaggacaaaaaaaacaatgcaaatttttaattt
Ins_5K_TS222::7 atattgactctctctctcacttaaagctaggacaaaaaaaacaatgcaaatttttaattt
Ins_5K_TS22::7: atattgactctctctctcacttaaagctaggacaaaaaaaacaatgcaaatttttaattt
Ins_5K_TS238::7 atattgactctctctctcacttaaagctaggacaaaaaaaacaatgcaaatttttaattt
Ins_5K_TS265::7 atattgactctctctctcacttaaagctaggacaaaaaaaacaatgcaaatttttaattt
Ins_5K_TS280::7 atattgactctctctctcacttaaagctaggacaaaaaaaacaatgcaaatttttaattt
Ins_5K_TS281::7 atattgactctctctctcacttaaagctaggacaaaaaaaacaatgcaaatttttaattt
Ins_5K_TS2::7:5 atattgactctctctctcacttaaagctaggacaaaaaaaacaatgcaaatttttaattt
Ins_5K_TS331::7 atattgactctctctctcacttaaagctaggacaaaaaaaacaatgcaaatttttaattt
Ins_5K_TS39::7: atattgactctctctctcacttaaagctaggacaaaaaaaacaatgcaaatttttaattt
Ins_5K_TS3::7:5 atattgactctctctctcacttaaagctaggacaaaaaaaacaatgcaaatttttaattt
Ins_5K_TS413::7 atattgactctctctctcacttaaagctaggacaaaaaaaacaatgcaaatttttaattt
Ins_5K_TS421::7 atattgactctctctctcacttaaagctaggacaaaaaaaacaatgcaaatttttaattt
Ins_5K_TS439::7 atattgactctctctctcacttaaagctaggacaaaaaaaacaatgcaaatttttaattt
Ins_5K_TS545::7 atattgactctctctctcacttaaagctaggacaaaaaaaacaatgcaaatttttaattt
Ins_5K_TS60::7: atattgactctctctctcacttaaagctaggacaaaaaaaacaatgcaaatttttaattt
Ins_5K_TS623::7 atattgactctctctctcacttaaagctaggacaaaaaaaacaatgcaaatttttaattt
Ins_5K_TS629::7 atattgactctctctctcacttaaagctaggacaaaaaaaacaatgcaaatttttaattt
Ins_5K_TS667::7 atattgactctctctctcacttaaagctaggacaaaaaaaacaatgcaaatttttaattt
Ins_5K_TS685::7 atattgactctctctctcacttaaagctaggacaaaaaaaacaatgcaaatttttaattt
Ins_5K_TS692::7 atattgactctctctctcacttaaagctaggacaaaaaaaacaatgcaaatttttaattt
Ins_5K_TS697::7 atattgactctctctctcacttaaagctaggacaaaaaaaacaatgcaaatttttaattt
Ins_5K_TS698::7 atattgactctctctctcacttaaagctaggacaaaaaaaacaatgcaaatttttaattt
Ins_5K_TS80::7: atattgactctctctctcacttaaagctaggacaaaaaaaacaatgcaaatttttaattt
Ins_5K_TS96::7: atattgactctctctctcacttaaagctaggacaaaaaaaacaatgcaaatttttaattt
Ins_5K_TS9::7:5 atattgactctctctctcacttaaagctaggacaaaaaaaacaatgcaaatttttaattt
                ************************************************************

Ins_5K_BGV00677 tttgtacataaaagatctttattaaaaatgtatagattttaaaacattatattcttttat
Ins_5K_BGV00686 tttgtacataaaagatctttattaaaaatgtatagattttaaaacattatattcttttat
Ins_5K_BGV00793 tttgtacataaaagatctttattaaaaatgtatagattttaaaacattatattcttttat
Ins_5K_BGV00798 tttgtacataaaagatctttattaaaaatgtatagattttaaaacattatattcttttat
Ins_5K_Brandywi tttgtacataaaagatctttattaaaaatgtatagattttaaaacattatattcttttat
Ins_5K_EA00990: tttgtacataaaagatctttattaaaaatgtatagattttaaaacattatattcttttat
Ins_5K_Fla8924: tttgtacataaaagatctttattaaaaatgtatagattttaaaacattatattcttttat
Ins_5K_LA2093:: tttgtacataaaagatctttattaaaaatgtatagattttaaaacattatattcttttat
Ins_5K_PAS01447 tttgtacataaaagatctttattaaaaatgtatagattttaaaacattatattcttttat
Ins_5K_SL5::7:5 tttgtacataaaagatctttattaaaaatgtatagattttaaaacattatattcttttat
Ins_5K_TS112::7 tttgtacataaaagatctttattaaaaatgtatagattttaaaacattatattcttttat
Ins_5K_TS117::7 tttgtacataaaagatctttattaaaaatgtatagattttaaaacattatattcttttat
Ins_5K_TS118::7 tttgtacataaaagatctttattaaaaatgtatagattttaaaacattatattcttttat
Ins_5K_TS12::7: tttgtacataaaagatctttattaaaaatgtatagattttaaaacattatattcttttat
Ins_5K_TS156::7 tttgtacataaaagatctttattaaaaatgtatagattttaaaacattatattcttttat
Ins_5K_TS15::7: tttgtacataaaagatctttattaaaaatgtatagattttaaaacattatattcttttat
Ins_5K_TS166::7 tttgtacataaaagatctttattaaaaatgtatagattttaaaacattatattcttttat
Ins_5K_TS171::7 tttgtacataaaagatctttattaaaaatgtatagattttaaaacattatattcttttat
Ins_5K_TS185::7 tttgtacataaaagatctttattaaaaatgtatagattttaaaacattatattcttttat
Ins_5K_TS204::7 tttgtacataaaagatctttattaaaaatgtatagattttaaaacattatattcttttat
Ins_5K_TS212::7 tttgtacataaaagatctttattaaaaatgtatagattttaaaacattatattcttttat
Ins_5K_TS222::7 tttgtacataaaagatctttattaaaaatgtatagattttaaaacattatattcttttat
Ins_5K_TS22::7: tttgtacataaaagatctttattaaaaatgtatagattttaaaacattatattcttttat
Ins_5K_TS238::7 tttgtacataaaagatctttattaaaaatgtatagattttaaaacattatattcttttat
Ins_5K_TS265::7 tttgtacataaaagatctttattaaaaatgtatagattttaaaacattatattcttttat
Ins_5K_TS280::7 tttgtacataaaagatctttattaaaaatgtatagattttaaaacattatattcttttat
Ins_5K_TS281::7 tttgtacataaaagatctttattaaaaatgtatagattttaaaacattatattcttttat
Ins_5K_TS2::7:5 tttgtacataaaagatctttattaaaaatgtatagattttaaaacattatattcttttat
Ins_5K_TS331::7 tttgtacataaaagatctttattaaaaatgtatagattttaaaacattatattcttttat
Ins_5K_TS39::7: tttgtacataaaagatctttattaaaaatgtatagattttaaaacattatattcttttat
Ins_5K_TS3::7:5 tttgtacataaaagatctttattaaaaatgtatagattttaaaacattatattcttttat
Ins_5K_TS413::7 tttgtacataaaagatctttattaaaaatgtatagattttaaaacattatattcttttat
Ins_5K_TS421::7 tttgtacataaaagatctttattaaaaatgtatagattttaaaacattatattcttttat
Ins_5K_TS439::7 tttgtacataaaagatctttattaaaaatgtatagattttaaaacattatattcttttat
Ins_5K_TS545::7 tttgtacataaaagatctttattaaaaatgtatagattttaaaacattatattcttttat
Ins_5K_TS60::7: tttgtacataaaagatctttattaaaaatgtatagattttaaaacattatattcttttat
Ins_5K_TS623::7 tttgtacataaaagatctttattaaaaatgtatagattttaaaacattatattcttttat
Ins_5K_TS629::7 tttgtacataaaagatctttattaaaaatgtatagattttaaaacattatattcttttat
Ins_5K_TS667::7 tttgtacataaaagatctttattaaaaatgtatagattttaaaacattatattcttttat
Ins_5K_TS685::7 tttgtacataaaagatctttattaaaaatgtatagattttaaaacattatattcttttat
Ins_5K_TS692::7 tttgtacataaaagatctttattaaaaatgtatagattttaaaacattatattcttttat
Ins_5K_TS697::7 tttgtacataaaagatctttattaaaaatgtatagattttaaaacattatattcttttat
Ins_5K_TS698::7 tttgtacataaaagatctttattaaaaatgtatagattttaaaacattatattcttttat
Ins_5K_TS80::7: tttgtacataaaagatctttattaaaaatgtatagattttaaaacattatattcttttat
Ins_5K_TS96::7: tttgtacataaaagatctttattaaaaatgtatagattttaaaacattatattcttttat
Ins_5K_TS9::7:5 tttgtacataaaagatctttattaaaaatgtatagattttaaaacattatattcttttat
                ************************************************************

Ins_5K_BGV00677 ttaatttgattaagaaacttcaaatctagatcgagcaaaaacacttaaaatagtaagagt
Ins_5K_BGV00686 ttaatttgattaagaaacttcaaatctagatcgagcaaaaacacttaaaatagtaagagt
Ins_5K_BGV00793 ttaatttgattaagaaacttcaaatctagatcgagcaaaaacacttaaaatagtaagagt
Ins_5K_BGV00798 ttaatttgattaagaaacttcaaatctagatcgagcaaaaacacttaaaatagtaagagt
Ins_5K_Brandywi ttaatttgattaagaaacttcaaatctagatcgagcaaaaacacttaaaatagtaagagt
Ins_5K_EA00990: ttaatttgattaagaaacttcaaatctagatcgagcaaaaacacttaaaatagtaagagt
Ins_5K_Fla8924: ttaatttgattaagaaacttcaaatctagatcgagcaaaaacacttaaaatagtaagagt
Ins_5K_LA2093:: ttaatttgattaagaaacttcaaatctagatcgagcaaaaacacttaaaatagtaagagt
Ins_5K_PAS01447 ttaatttgattaagaaacttcaaatctagatcgagcaaaaacacttaaaatagtaagagt
Ins_5K_SL5::7:5 ttaatttgattaagaaacttcaaatctagatcgagcaaaaacacttaaaatagtaagagt
Ins_5K_TS112::7 ttaatttgattaagaaacttcaaatctagatcgagcaaaaacacttaaaatagtaagagt
Ins_5K_TS117::7 ttaatttgattaagaaacttcaaatctagatcgagcaaaaacacttaaaatagtaagagt
Ins_5K_TS118::7 ttaatttgattaagaaacttcaaatctagatcgagcaaaaacacttaaaatagtaagagt
Ins_5K_TS12::7: ttaatttgattaagaaacttcaaatctagatcgagcaaaaacacttaaaatagtaagagt
Ins_5K_TS156::7 ttaatttgattaagaaacttcaaatctagatcgagcaaaaacacttaaaatagtaagagt
Ins_5K_TS15::7: ttaatttgattaagaaacttcaaatctagatcgagcaaaaacacttaaaatagtaagagt
Ins_5K_TS166::7 ttaatttgattaagaaacttcaaatctagatcgagcaaaaacacttaaaatagtaagagt
Ins_5K_TS171::7 ttaatttgattaagaaacttcaaatctagatcgagcaaaaacacttaaaatagtaagagt
Ins_5K_TS185::7 ttaatttgattaagaaacttcaaatctagatcgagcaaaaacacttaaaatagtaagagt
Ins_5K_TS204::7 ttaatttgattaagaaacttcaaatctagatcgagcaaaaacacttaaaatagtaagagt
Ins_5K_TS212::7 ttaatttgattaagaaacttcaaatctagatcgagcaaaaacacttaaaatagtaagagt
Ins_5K_TS222::7 ttaatttgattaagaaacttcaaatctagatcgagcaaaaacacttaaaatagtaagagt
Ins_5K_TS22::7: ttaatttgattaagaaacttcaaatctagatcgagcaaaaacacttcaaatagtaagagt
Ins_5K_TS238::7 ttaatttgattaagaaacttcaaatctagatcgagcaaaaacacttaaaatagtaagagt
Ins_5K_TS265::7 ttaatttgattaagaaacttcaaatctagatcgagcaaaaacacttaaaatagtaagagt
Ins_5K_TS280::7 ttaatttgattaagaaacttcaaatctagatcgagcaaaaacacttaaaatagtaagagt
Ins_5K_TS281::7 ttaatttgattaagaaacttcaaatctagatcgagcaaaaacacttaaaatagtaagagt
Ins_5K_TS2::7:5 ttaatttgattaagaaacttcaaatctagatcgagcaaaaacacttaaaatagtaagagt
Ins_5K_TS331::7 ttaatttgattaagaaacttcaaatctagatcgagcaaaaacacttcaaatagtaagagt
Ins_5K_TS39::7: ttaatttgattaagaaacttcaaatctagatcgagcaaaaacacttcaaatagtaagagt
Ins_5K_TS3::7:5 ttaatttgattaagaaacttcaaatctagatcgagcaaaaacacttaaaatagtaagagt
Ins_5K_TS413::7 ttaatttgattaagaaacttcaaatctagatcgagcaaaaacacttaaaatagtaagagt
Ins_5K_TS421::7 ttaatttgattaagaaacttcaaatctagatcgagcaaaaacacttaaaatagtaagagt
Ins_5K_TS439::7 ttaatttgattaagaaacttcaaatctagatcgagcaaaaacacttaaaatagtaagagt
Ins_5K_TS545::7 ttaatttgattaagaaacttcaaatctagatcgagcaaaaacacttcaaatagtaagagt
Ins_5K_TS60::7: ttaatttgattaagaaacttcaaatctagatcgagcaaaaacacttaaaatagtaagagt
Ins_5K_TS623::7 ttaatttgattaagaaacttcaaatctagatcgagcaaaaacacttaaaatagtaagagt
Ins_5K_TS629::7 ttaatttgattaagaaacttcaaatctagatcgagcaaaaacacttaaaatagtaagagt
Ins_5K_TS667::7 ttaatttgattaagaaacttcaaatctagatcgagcaaaaacacttaaaatagtaagagt
Ins_5K_TS685::7 ttaatttgattaagaaacttcaaatctagatcgagcaaaaacacttaaaatagtaagagt
Ins_5K_TS692::7 ttaatttgattaagaaacttcaaatctagatcgagcaaaaacacttaaaatagtaagagt
Ins_5K_TS697::7 ttaatttgattaagaaacttcaaatctagatcgagcaaaaacacttaaaatagtaagagt
Ins_5K_TS698::7 ttaatttgattaagaaacttcaaatctagatcgagcaaaaacacttaaaatagtaagagt
Ins_5K_TS80::7: ttaatttgattaagaaacttcaaatctagatcgagcaaaaacacttaaaatagtaagagt
Ins_5K_TS96::7: ttaatttgattaagaaacttcaaatctagatcgagcaaaaacacttaaaatagtaagagt
Ins_5K_TS9::7:5 ttaatttgattaagaaacttcaaatctagatcgagcaaaaacacttaaaatagtaagagt
                ********************************************** *************

Ins_5K_BGV00677 aaaatatttcatatcaagaaaattttccttctaatctgagattc----tttctttttttt
Ins_5K_BGV00686 aaaatatttcatatcaagaaatttttccttctaatctgagattct-tttttttttttttt
Ins_5K_BGV00793 aaaatatttcatatcaagaaaattttccttctaatctgagattc----ttattttttttt
Ins_5K_BGV00798 aaaatatttcatatcaagaaaattttccttctaatctgagattc----ttattttttttt
Ins_5K_Brandywi aaaatatttcatatcaagaaaattttccttctaatctgagattc----ttattttttttt
Ins_5K_EA00990: aaaatatttcatatcaagaaaattttccttctaatctgagattc----ttattttttttt
Ins_5K_Fla8924: aaaatatttcatatcaagaaaattttccttctaatctgagattc----ttattttttttt
Ins_5K_LA2093:: aaaatatttcatatcaagaaatttttccttctaatctgagattct-tttttttttttttt
Ins_5K_PAS01447 aaaatatttcatatcaagaaatttttccttctaatctgagattc--tttttttttttttt
Ins_5K_SL5::7:5 aaaatatttcatatcaagaaaattttccttctaatctgagattc----ttattttttttt
Ins_5K_TS112::7 aaaatatttcatatcaagaaaattttccttctaatctgagattc----ttattttttttt
Ins_5K_TS117::7 aaaatatttcatatcaagaaatttttccttctaatctgagattc--tttttttttttttt
Ins_5K_TS118::7 aaaatatttcatatcaagaaaattttccttctaatctgagattc----ttattttttttt
Ins_5K_TS12::7: aaaatatttcatatcaagaaaattttccttctaatctgagattc----ttattttttttt
Ins_5K_TS156::7 aaaatatttcatatcaagaaatttttccttctaatctgagattc--tttttttttttttt
Ins_5K_TS15::7: aaaatatttcatatcaagaaaattttccttctaatctgagattc----ttattttttttt
Ins_5K_TS166::7 aaaatatttcatatcaagaaaattttccttctaatctgagattc----ttattttttttt
Ins_5K_TS171::7 aaaatatttcatatcaagaaaattttccttctaatctgagattc----ttattttttttt
Ins_5K_TS185::7 aaaatatttcatatcaagaaaattttccttctaatctgagattc----ttattttttttt
Ins_5K_TS204::7 aaaatatttcatatcaagaaaattttccttctaatctgagattc----ttattttttttt
Ins_5K_TS212::7 aaaatatttcatatcaagaaaattttccttctaatctgagattc----ttattttttttt
Ins_5K_TS222::7 aaaatatttcatatcaagaaaattttccttctaatctgagattc----ttattttttttt
Ins_5K_TS22::7: aaaatatttcatatcaagaaatttttccttctaatctgagattct-tttttttttttttt
Ins_5K_TS238::7 aaaatatttcatatcaagaaaattttccttctaatctgagattc----ttattttttttt
Ins_5K_TS265::7 aaaatatttcatatcaagaaaattttccttctaatctgagattc----tttttttttttt
Ins_5K_TS280::7 aaaatatttcatatcaagaaaattttccttctaatctgagattc----ttattttttttt
Ins_5K_TS281::7 aaaatatttcatatcaagaaaattttccttctaatctgagattc----ttattttttttt
Ins_5K_TS2::7:5 aaaatatttcatatcaagaaaattttccttctaatctgagattc----ttattttttttt
Ins_5K_TS331::7 aaaatatttcatatcaagaaatttttccttctaatctgagattct-tttttttttttttt
Ins_5K_TS39::7: aaaatatttcatatcaagaattttttccttctaatctgagattct-tttttttttttttt
Ins_5K_TS3::7:5 aaaatatttcatatcaagaaaattttccttctaatctgagattc----ttattttttttt
Ins_5K_TS413::7 aaaatatttcatatcaagaaatttttccttctaatctgagattctttttttttttttttt
Ins_5K_TS421::7 aaaatatttcatatcaagaaatttttccttctaatctgagattc--tttttttttttttt
Ins_5K_TS439::7 aaaatatttcatatcaagaaaattttccttctaatctgagattc----ttattttttttt
Ins_5K_TS545::7 aaaatatttcatatcaagaaatttttccttctaatctgagattct-tttttttttttttt
Ins_5K_TS60::7: aaaatatttcatatcaagaaaattttccttctaatctgagattc----ttattttttttt
Ins_5K_TS623::7 aaaatatttcatatcaagaaaattttccttctaatctgagattc----ttattttttttt
Ins_5K_TS629::7 aaaatatttcatatcaagaaaattttccttctaatctgagattc----ttattttttttt
Ins_5K_TS667::7 aaaatatttcatatcaagaaaattttccttctaatctgagattc----ttattttttttt
Ins_5K_TS685::7 aaaatatttcatatcaagaaaattttccttctaatctgagattc----ttattttttttt
Ins_5K_TS692::7 aaaatatttcatatcaagaaaattttccttctaatctgagattc----ttattttttttt
Ins_5K_TS697::7 aaaatatttcatatcaagaaaattttccttctaatctgagattc----ttattttttttt
Ins_5K_TS698::7 aaaatatttcatatcaagaaaattttccttctaatctgagattc----ttattttttttt
Ins_5K_TS80::7: aaaatatttcatatcaagaaaattttccttctaatctgagattc----ttattttttttt
Ins_5K_TS96::7: aaaatatttcatatcaagaaaattttccttctaatctgagattc----ttattttttttt
Ins_5K_TS9::7:5 aaaatatttcatatcaagaaaattttccttctaatctgagattc----ttattttttttt
                ********************  **********************    ** .********

Ins_5K_BGV00677 ggttttttgcctgcatcacactgtacatgtcactatttaaatgtatgcatgacttttaga
Ins_5K_BGV00686 ggttttttgcctgcatcacactgtacatgtcactatttaaatgtatgcatgacttttaga
Ins_5K_BGV00793 ggttttttgcctgcatcacactgtacatgtcactatttaaatgtatgcatgacttttaga
Ins_5K_BGV00798 ggttttttgcctgcatcacactgtacatgtcactatttaaatgtatgcatgacttttaga
Ins_5K_Brandywi ggttttttgcctgcatcacactgtacatgtcactatttaaatgtatgcatgacttttaga
Ins_5K_EA00990: ggttttttgcctgcatcacactgtacatgtcactatttaaatgtatgcatgacttttaga
Ins_5K_Fla8924: ggttttttgcctgcatcacactgtacatgtcactatttaaatgtatgcatgacttttaga
Ins_5K_LA2093:: ggttttttgcctgcatcacactgtacatgtcactatttaaatgtatgcatgacttttaga
Ins_5K_PAS01447 ggttttttgcctgcatcacactgtacatgtcactatttaaatgtatgcatgacttttaga
Ins_5K_SL5::7:5 ggttttttgcctgcatcacactgtacatgtcactatttaaatgtatgcatgacttttaga
Ins_5K_TS112::7 ggttttttgcctgcatcacactgtacatgtcactatttaaatgtatgcatgacttttaga
Ins_5K_TS117::7 ggttttttgcctgcatcacactgtacatgtcactatttaaatgtatgcatgacttttaga
Ins_5K_TS118::7 ggttttttgcctgcatcacactgtacatgtcactatttaaatgtatgcatgacttttaga
Ins_5K_TS12::7: ggttttttgcctgcatcacactgtacatgtcactatttaaatgtatgcatgacttttaga
Ins_5K_TS156::7 ggttttttgcctgcatcacactgtacatgtcactatttaaatgtatgcatgacttttaga
Ins_5K_TS15::7: ggttttttgcctgcatcacactgtacatgtcactatttaaatgtatgcatgacttttaga
Ins_5K_TS166::7 ggttttttgcctgcatcacactgtacatgtcactatttaaatgtatgcatgacttttaga
Ins_5K_TS171::7 ggttttttgcctgcatcacactgtacatgtcactatttaaatgtatgcatgacttttaga
Ins_5K_TS185::7 ggttttttgcctgcatcacactgtacatgtcactatttaaatgtatgcatgacttttaga
Ins_5K_TS204::7 ggttttttgcctgcatcacactgtacatgtcactatttaaatgtatgcatgacttttaga
Ins_5K_TS212::7 ggttttttgcctgcatcacactgtacatgtcactatttaaatgtatgcatgacttttaga
Ins_5K_TS222::7 ggttttttgcctgcatcacactgtacatgtcactatttaaatgtatgcatgacttttaga
Ins_5K_TS22::7: ggttttttgcctgcatcacactgtacatgtcactatttaaatgtatgcatgacttttaga
Ins_5K_TS238::7 ggttttttgcctgcatcacactgtacatgtcactatttaaatgtatgcatgacttttaga
Ins_5K_TS265::7 ggttttttgcctgcatcacactgtacatgtcactatttaaatgtatgcatgacttttaga
Ins_5K_TS280::7 ggttttttgcctgcatcacactgtacatgtcactatttaaatgtatgcatgacttttaga
Ins_5K_TS281::7 ggttttttgcctgcatcacactgtacatgtcactatttaaatgtatgcatgacttttaga
Ins_5K_TS2::7:5 ggttttttgcctgcatcacactgtacatgtcactatttaaatgtatgcatgacttttaga
Ins_5K_TS331::7 ggttttttgcctgcatcacactgtacatgtcactatttaaatgtatgcatgacttttaga
Ins_5K_TS39::7: ggttttttgcctgcatcacactgtacatgtcactatttaaatgtatgcatgacttttaga
Ins_5K_TS3::7:5 ggttttttgcctgcatcacactgtacatgtcactatttaaatgtatgcatgacttttaga
Ins_5K_TS413::7 ggttttttgcctgcatcacactgtacatgtcactatttaaatgtatgcatgacttttaga
Ins_5K_TS421::7 ggttttttgcctgcatcacactgtacatgtcactatttaaatgtatgcatgacttttaga
Ins_5K_TS439::7 ggttttttgcctgcatcacactgtacatgtcactatttaaatgtatgcatgacttttaga
Ins_5K_TS545::7 ggttttttgcctgcatcacactgtacatgtcactatttaaatgtatgcatgacttttaga
Ins_5K_TS60::7: ggttttttgcctgcatcacactgtacatgtcactatttaaatgtatgcatgacttttaga
Ins_5K_TS623::7 ggttttttgcctgcatcacactgtacatgtcactatttaaatgtatgcatgacttttaga
Ins_5K_TS629::7 ggttttttgcctgcatcacactgtacatgtcactatttaaatgtatgcatgacttttaga
Ins_5K_TS667::7 ggttttttgcctgcatcacactgtacatgtcactatttaaatgtatgcatgacttttaga
Ins_5K_TS685::7 ggttttttgcctgcatcacactgtacatgtcactatttaaatgtatgcatgacttttaga
Ins_5K_TS692::7 ggttttttgcctgcatcacactgtacatgtcactatttaaatgtatgcatgacttttaga
Ins_5K_TS697::7 ggttttttgcctgcatcacactgtacatgtcactatttaaatgtatgcatgacttttaga
Ins_5K_TS698::7 ggttttttgcctgcatcacactgtacatgtcactatttaaatgtatgcatgacttttaga
Ins_5K_TS80::7: ggttttttgcctgcatcacactgtacatgtcactatttaaatgtatgcatgacttttaga
Ins_5K_TS96::7: ggttttttgcctgcatcacactgtacatgtcactatttaaatgtatgcatgacttttaga
Ins_5K_TS9::7:5 ggttttttgcctgcatcacactgtacatgtcactatttaaatgtatgcatgacttttaga
                ************************************************************

Ins_5K_BGV00677 atattattgttttaaaatatttcagcacataacagaattcggctttagcaccccgaataa
Ins_5K_BGV00686 atattattgttttaaaatatttcagcacataacagaattcggctttagcaccccgaataa
Ins_5K_BGV00793 atattattgttttaaaatatttcagcacataacagaattcggctttagcaccccgaataa
Ins_5K_BGV00798 atattattgttttaaaatatttcagcacataacagaattcggctttagcaccccgaataa
Ins_5K_Brandywi atattattgttttaaaatatttcagcacataacagaattcggctttagcaccccgaataa
Ins_5K_EA00990: atattattgttttaaaatatttcagcacataacagaattcggctttagcaccccgaataa
Ins_5K_Fla8924: atattattgttttaaaatatttcagcacataacagaattcggctttagcaccccgaataa
Ins_5K_LA2093:: atattattgttttaaaatatttcagcacataacagaattcggctttagcaccccgaataa
Ins_5K_PAS01447 atattattgttttaaaatatttcagcacataacagaattcggctttagcaccccgaataa
Ins_5K_SL5::7:5 atattattgttttaaaatatttcagcacataacagaattcggctttagcaccccgaataa
Ins_5K_TS112::7 atattattgttttaaaatatttcagcacataacagaattcggctttagcaccccgaataa
Ins_5K_TS117::7 atattattgttttaaaatatttcagcacataacagaattcggctttagcaccccgaataa
Ins_5K_TS118::7 atattattgttttaaaatatttcagcacataacagaattcggctttagcaccccgaataa
Ins_5K_TS12::7: atattattgttttaaaatatttcagcacataacagaattcggctttagcaccccgaataa
Ins_5K_TS156::7 atattattgttttaaaatatttcagcacataacagaattcggctttagcaccccgaataa
Ins_5K_TS15::7: atattattgttttaaaatatttcagcacataacagaattcggctttagcaccccgaataa
Ins_5K_TS166::7 atattattgttttaaaatatttcagcacataacagaattcggctttagcaccccgaataa
Ins_5K_TS171::7 atattattgttttaaaatatttcagcacataacagaattcggctttagcaccccgaataa
Ins_5K_TS185::7 atattattgttttaaaatatttcagcacataacagaattcggctttagcaccccgaataa
Ins_5K_TS204::7 atattattgttttaaaatatttcagcacataacagaattcggctttagcaccccgaataa
Ins_5K_TS212::7 atattattgttttaaaatatttcagcacataacagaattcggctttagcaccccgaataa
Ins_5K_TS222::7 atattattgttttaaaatatttcagcacataacagaattcggctttagcaccccgaataa
Ins_5K_TS22::7: atattattgttttaaaatatttcagcacataacagaattcggctttagcaccccgaataa
Ins_5K_TS238::7 atattattgttttaaaatatttcagcacataacagaattcggctttagcaccccgaataa
Ins_5K_TS265::7 atattattgttttaaaatatttcagcacataacagaattcggctttagcaccccgaataa
Ins_5K_TS280::7 atattattgttttaaaatatttcagcacataacagaattcggctttagcaccccgaataa
Ins_5K_TS281::7 atattattgttttaaaatatttcagcacataacagaattcggctttagcaccccgaataa
Ins_5K_TS2::7:5 atattattgttttaaaatatttcagcacataacagaattcggctttagcaccccgaataa
Ins_5K_TS331::7 atattattgttttaaaatatttcagcacataacagaattcggctttagcaccccgaataa
Ins_5K_TS39::7: atattattgttttaaaatatttcagcacataacagaattcggctttagcaccccgaataa
Ins_5K_TS3::7:5 atattattgttttaaaatatttcagcacataacagaattcggctttagcaccccgaataa
Ins_5K_TS413::7 atattattgttttaaaatatttcagcacataacagaattcggctttagcaccccgaataa
Ins_5K_TS421::7 atattattgttttaaaatatttcagcacataacagaattcggctttagcaccccgaataa
Ins_5K_TS439::7 atattattgttttaaaatatttcagcacataacagaattcggctttagcaccccgaataa
Ins_5K_TS545::7 atattattgttttaaaatatttcagcacataacagaattcggctttagcaccccgaataa
Ins_5K_TS60::7: atattattgttttaaaatatttcagcacataacagaattcggctttagcaccccgaataa
Ins_5K_TS623::7 atattattgttttaaaatatttcagcacataacagaattcggctttagcaccccgaataa
Ins_5K_TS629::7 atattattgttttaaaatatttcagcacataacagaattcggctttagcaccccgaataa
Ins_5K_TS667::7 atattattgttttaaaatatttcagcacataacagaattcggctttagcaccccgaataa
Ins_5K_TS685::7 atattattgttttaaaatatttcagcacataacagaattcggctttagcaccccgaataa
Ins_5K_TS692::7 atattattgttttaaaatatttcagcacataacagaattcggctttagcaccccgaataa
Ins_5K_TS697::7 atattattgttttaaaatatttcagcacataacagaattcggctttagcaccccgaataa
Ins_5K_TS698::7 atattattgttttaaaatatttcagcacataacagaattcggctttagcaccccgaataa
Ins_5K_TS80::7: atattattgttttaaaatatttcagcacataacagaattcggctttagcaccccgaataa
Ins_5K_TS96::7: atattattgttttaaaatatttcagcacataacagaattcggctttagcaccccgaataa
Ins_5K_TS9::7:5 atattattgttttaaaatatttcagcacataacagaattcggctttagcaccccgaataa
                ************************************************************

Ins_5K_BGV00677 acgtttgagattttatttaaatgtactattcgttg-------------------------
Ins_5K_BGV00686 acgtttgagattttatttaaatgtactattcgttg-------------------------
Ins_5K_BGV00793 acgtttgagattttatttaaatgtactattcgttgatatatatatatatatatatatata
Ins_5K_BGV00798 acgtttgagattttatttaaatgtactattcgt---------------------------
Ins_5K_Brandywi acgtttgagattttatttaaatgtactattcgt---------------------------
Ins_5K_EA00990: acgtttgagattttatttaaatgtactattcgttg-------------------------
Ins_5K_Fla8924: acgtttgagattttatttaaatgtactattcgttg-------------------------
Ins_5K_LA2093:: acgtttgagattttatttaaatgtactattcgttg-------------------------
Ins_5K_PAS01447 acgtttgagattttatttaaatgtactattcgttg-------------------------
Ins_5K_SL5::7:5 acgtttgagattttatttaaatgtactattcgttg-------------------------
Ins_5K_TS112::7 acgtttgagattttatttaaatgtactattcgttg-------------------------
Ins_5K_TS117::7 acgtttgagattttatttaaatgtactattcgttg-------------------------
Ins_5K_TS118::7 acgtttgagattttatttaaatgtactattcgttga------------------------
Ins_5K_TS12::7: acgtttgagattttatttaaatgtactattcgttg-------------------------
Ins_5K_TS156::7 acgtttgagattttatttaaatgtactattcgttg-------------------------
Ins_5K_TS15::7: acgtttgagattttatttaaatgtactattcgttg-------------------------
Ins_5K_TS166::7 acgtttgagattttatttaaatgtactattcgttg-------------------------
Ins_5K_TS171::7 acgtttgagattttatttaaatgtactattcgttga------------------------
Ins_5K_TS185::7 acgtttgagattttatttaaatgtactattcgttg-------------------------
Ins_5K_TS204::7 acgtttgagattttatttaaatgtactattcgttg-------------------------
Ins_5K_TS212::7 acgtttgagattttatttaaatgtactattcgttg-------------------------
Ins_5K_TS222::7 acgtttgagattttatttaaatgtactattcgttg-------------------------
Ins_5K_TS22::7: acgtttgagattttatttaaatgtactattcgttg-------------------------
Ins_5K_TS238::7 acgtttgagattttatttaaatgtactattcgt---------------------------
Ins_5K_TS265::7 acgtttgagattttatttaaatgtactattcgtag-------------------------
Ins_5K_TS280::7 acgtttgagattttatttaaatgtactattcgt---------------------------
Ins_5K_TS281::7 acgtttgagattttatttaaatgtactattcgttga------------------------
Ins_5K_TS2::7:5 acgtttgagattttatttaaatgtactattcgt---------------------------
Ins_5K_TS331::7 acgtttgagattttatttaaatgtactattcgttg-------------------------
Ins_5K_TS39::7: acgtttgagattttatttaaatgtactattcgttg-------------------------
Ins_5K_TS3::7:5 acgtttgagattttatttaaatgtactattcgttga------------------------
Ins_5K_TS413::7 acgtttgagattttatttaaatgtactattcgttg-------------------------
Ins_5K_TS421::7 acgtttgagattttatttaaatgtactattcgttg-------------------------
Ins_5K_TS439::7 acgtttgagattttatttaaatgtactattcgt---------------------------
Ins_5K_TS545::7 acgtttgagattttatttaaatgtactattcgttg-------------------------
Ins_5K_TS60::7: acgtttgagattttatttaaatgtactattcgt---------------------------
Ins_5K_TS623::7 acgtttgagattttatttaaatgtactattcgt---------------------------
Ins_5K_TS629::7 acgtttgagattttatttaaatgtactattcgt---------------------------
Ins_5K_TS667::7 acgtttgagattttatttaaatgtactattcgt---------------------------
Ins_5K_TS685::7 acgtttgagattttatttaaatgtactattcgttg-------------------------
Ins_5K_TS692::7 acgtttgagattttatttaaatgtactattcgttg-------------------------
Ins_5K_TS697::7 acgtttgagattttatttaaatgtactattcgttg-------------------------
Ins_5K_TS698::7 acgtttgagattttatttaaatgtactattcgttg-------------------------
Ins_5K_TS80::7: acgtttgagattttatttaaatgtactattcgt---------------------------
Ins_5K_TS96::7: acgtttgagattttatttaaatgtactattcgt---------------------------
Ins_5K_TS9::7:5 acgtttgagattttatttaaatgtactattcgttg-------------------------
                *********************************                           

Ins_5K_BGV00677 ---------------------------------atatatatatatatatatgtatatatg
Ins_5K_BGV00686 -----------------atatatatatatatatatatatatatatatatatatatatatg
Ins_5K_BGV00793 tatatatatatatatatatatatatatatatatatatatatatatatatatatatatatg
Ins_5K_BGV00798 -----------atatatatatatatatatatatatatatatatatatacatatatatatg
Ins_5K_Brandywi -----------atatatatatatatatatatatatatatatatatatacatatatatatg
Ins_5K_EA00990: -------------atatatatatatatatatatatatatatatatatacatatatatatg
Ins_5K_Fla8924: -------------atatatatatatatatatatatatatatatatatacatatatatatg
Ins_5K_LA2093:: ---------------------------atatatatatatatatatatatatatatatatg
Ins_5K_PAS01447 -----------------------------atatatatatatatatatatatatatatatg
Ins_5K_SL5::7:5 -------------atatatatatatatatatatatatatatatatatacatatatatatg
Ins_5K_TS112::7 -----------atatatatatatatatatatatatatatatatatatacatatatatatg
Ins_5K_TS117::7 -------------------------atatatatatatatatatatatatatatatatatg
Ins_5K_TS118::7 ----------tatatatatatatatatatatatatatatatatatatacatatatatatg
Ins_5K_TS12::7: -----------atatatatatatatatatatatatatatatatatatacatatatatatg
Ins_5K_TS156::7 -------------------------------------atatatatatatatatatatatg
Ins_5K_TS15::7: -------------atatatatatatatatatatatatatatatatatacatatatatatg
Ins_5K_TS166::7 -----------atatatatatatatatatatatatatatatatatatacatatatatatg
Ins_5K_TS171::7 ----------tatatatatatatatatatatatatatatatatatatacatatatatatg
Ins_5K_TS185::7 -------------atatatatatatatatatatatatatatatatatacatatatatatg
Ins_5K_TS204::7 -------------atatatatatatatatatatatatatatatatatacatatatatatg
Ins_5K_TS212::7 -------------atatatatatatatatatatatatatatatatatacatatatatatg
Ins_5K_TS222::7 -----------------atatatatatatatatatatatatatatatacatatatatatg
Ins_5K_TS22::7: -------------------atatatatatatatatatatatatatatatatatatatatg
Ins_5K_TS238::7 -----------atatatatatatatatatatatatatatatatatatacatatatatatg
Ins_5K_TS265::7 -------------------------------------atatatatatatatatatatatg
Ins_5K_TS280::7 -----------atatatatatatatatatatatatatatatatatatacatatatatatg
Ins_5K_TS281::7 ----------tatatatatatatatatatatatatatatatatatatacatatatatatg
Ins_5K_TS2::7:5 -----------atatatatatatatatatatatatatatatatatatacatatatatatg
Ins_5K_TS331::7 ---------------------atatatatatatatatatatatatatatatatatatatg
Ins_5K_TS39::7: ---------------------------------------atatatatatatatatatatg
Ins_5K_TS3::7:5 ----------tatatatatatatatatatatatatatatatatatatacatatatatatg
Ins_5K_TS413::7 -------------------------------atatatatatatatatatatatatatatg
Ins_5K_TS421::7 -------------------------------------atatatatatatatatatatatg
Ins_5K_TS439::7 -----------atatatatatatatatatatatatatatatatatatacatatatatatg
Ins_5K_TS545::7 ---------------------atatatatatatatatatatatatatatatatatatatg
Ins_5K_TS60::7: -----------atatatatatatatatatatatatatatatatatatacatatatatatg
Ins_5K_TS623::7 -----------atatatatatatatatatatatatatatatatatatacatatatatatg
Ins_5K_TS629::7 -----------atatatatatatatatatatatatatatatatatatacatatatatatg
Ins_5K_TS667::7 -----------atatatatatatatatatatatatatatatatatatacatatatatatg
Ins_5K_TS685::7 -------------atatatatatatatatatatatatatatatatatacatatatatatg
Ins_5K_TS692::7 -------------------atatatatatatatatatatatatatatacatatatatatg
Ins_5K_TS697::7 -------------atatatatatatatatatatatatatatatatatacatatatatatg
Ins_5K_TS698::7 -------------atatatatatatatatatatatatatatatatatacatatatatatg
Ins_5K_TS80::7: -----------atatatatatatatatatatatatatatatatatatacatatatatatg
Ins_5K_TS96::7: -----------atatatatatatatatatatatatatatatatatatacatatatatatg
Ins_5K_TS9::7:5 -------------atatatatatatatatatatatatatatatatatacatatatatatg
                                                       *********.**.********

Ins_5K_BGV00677 attttttaattatttatagtttaaacttaaattgcatacatattaaagatataacttgta
Ins_5K_BGV00686 attttttaattatttatagtttaaacttaaattgcatacatattaaagatataacttgta
Ins_5K_BGV00793 attttttaattatttatagtttaaacttaaattgcatacatattaaagatataacttgta
Ins_5K_BGV00798 attttttaattatttatagtttaaacttaaattgcatacatattaaagatataacttgta
Ins_5K_Brandywi attttttaattatttatagtttaaacttaaattgcatacatattaaagatataacttgta
Ins_5K_EA00990: attttttaattatttatagtttaaacttaaattgcatacatattaaagatataacttgta
Ins_5K_Fla8924: attttttaattatttatagtttaaacttaaattgcatacatattaaagatataacttgta
Ins_5K_LA2093:: attttttaattatttatagtttaaacttaaattgcatacatattaaagatataacttgta
Ins_5K_PAS01447 attttttaattatttatagtttaaacttaaattgcatacatattaaagatataacttgta
Ins_5K_SL5::7:5 attttttaattatttatagtttaaacttaaattgcatacatattaaagatataacttgta
Ins_5K_TS112::7 attttttaattatttatagtttaaacttaaattgcatacatattaaagatataacttgta
Ins_5K_TS117::7 attttttaattatttatagtttaaacttaaattgcatacatattaaagatataacttgta
Ins_5K_TS118::7 attttttaattatttatagtttaaacttaaattgcatacatattaaagatataacttgta
Ins_5K_TS12::7: attttttaattatttatagtttaaacttaaattgcatacatattaaagatataacttgta
Ins_5K_TS156::7 attttttaattatttatagtttaaacttaaattgcatacatattaaagatataacttgta
Ins_5K_TS15::7: attttttaattatttatagtttaaacttaaattgcatacatattaaagatataacttgta
Ins_5K_TS166::7 attttttaattatttatagtttaaacttaaattgcatacatattaaagatataacttgta
Ins_5K_TS171::7 attttttaattatttatagtttaaacttaaattgcatacatattaaagatataacttgta
Ins_5K_TS185::7 attttttaattatttatagtttaaacttaaattgcatacatattaaagatataacttgta
Ins_5K_TS204::7 attttttaattatttatagtttaaacttaaattgcatacatattaaagatataacttgta
Ins_5K_TS212::7 attttttaattatttatagtttaaacttaaattgcatacatattaaagatataacttgta
Ins_5K_TS222::7 attttttaattatttatagtttaaacttaaattgcatacatattaaagatataacttgta
Ins_5K_TS22::7: attttttaattatttatagtttaaacttaaattgcatacatattaaagatataacttgta
Ins_5K_TS238::7 attttttaattatttatagtttaaacttaaattgcatacatattaaagatataacttgta
Ins_5K_TS265::7 attttttaattatttatagtttaaacttaaattgcatacatattaaagatataacttgta
Ins_5K_TS280::7 attttttaattatttatagtttaaacttaaattgcatacatattaaagatataacttgta
Ins_5K_TS281::7 attttttaattatttatagtttaaacttaaattgcatacatattaaagatataacttgta
Ins_5K_TS2::7:5 attttttaattatttatagtttaaacttaaattgcatacatattaaagatataacttgta
Ins_5K_TS331::7 attttttaattatttatagtttaaacttaaattgcatacatattaaagatataacttgta
Ins_5K_TS39::7: attttttaattatttatagtttaaacttaaattgcatacatattaaagatataacttgta
Ins_5K_TS3::7:5 attttttaattatttatagtttaaacttaaattgcatacatattaaagatataacttgta
Ins_5K_TS413::7 attttttaattatttatagtttaaacttaaattgcatacatattaaagatataacttgta
Ins_5K_TS421::7 attttttaattatttatagtttaaacttaaattgcatacatattaaagatataacttgta
Ins_5K_TS439::7 attttttaattatttatagtttaaacttaaattgcatacatattaaagatataacttgta
Ins_5K_TS545::7 attttttaattatttatagtttaaacttaaattgcatacatattaaagatataacttgta
Ins_5K_TS60::7: attttttaattatttatagtttaaacttaaattgcatacatattaaagatataacttgta
Ins_5K_TS623::7 attttttaattatttatagtttaaacttaaattgcatacatattaaagatataacttgta
Ins_5K_TS629::7 attttttaattatttatagtttaaacttaaattgcatacatattaaagatataacttgta
Ins_5K_TS667::7 attttttaattatttatagtttaaacttaaattgcatacatattaaagatataacttgta
Ins_5K_TS685::7 attttttaattatttatagtttaaacttaaattgcatacatattaaagatataacttgta
Ins_5K_TS692::7 attttttaattatttatagtttaaacttaaattgcatacatattaaagatataacttgta
Ins_5K_TS697::7 attttttaattatttatagtttaaacttaaattgcatacatattaaagatataacttgta
Ins_5K_TS698::7 attttttaattatttatagtttaaacttaaattgcatacatattaaagatataacttgta
Ins_5K_TS80::7: attttttaattatttatagtttaaacttaaattgcatacatattaaagatataacttgta
Ins_5K_TS96::7: attttttaattatttatagtttaaacttaaattgcatacatattaaagatataacttgta
Ins_5K_TS9::7:5 attttttaattatttatagtttaaacttaaattgcatacatattaaagatataacttgta
                ************************************************************

Ins_5K_BGV00677 atttttacgtataaatatagattattttattcaattttactattattttcgttttttaga
Ins_5K_BGV00686 atttttacgtataaatatagattattttattcaattttactattattttcgttttttaga
Ins_5K_BGV00793 atttttacgtataaatatagattattttattcaattttactattattttcgttttttaga
Ins_5K_BGV00798 atttttacgtataaatatagattattttattcaattttactattattttcgttttttaga
Ins_5K_Brandywi atttttacgtataaatatagattattttattcaattttactattattttcgttttttaga
Ins_5K_EA00990: atttttacgtataaatatagattattttattcaattttactattattttcgttttttaga
Ins_5K_Fla8924: atttttacgtataaatatagattattttattcaattttactattattttcgttttttaga
Ins_5K_LA2093:: atttttacgtataaatatagattattttattcaattttactattgttttcgttttttaga
Ins_5K_PAS01447 atttttacgtataaatatagattattttattcaattttactattgttttcgttttttaga
Ins_5K_SL5::7:5 atttttacgtataaatatagattattttattcaattttactattattttcgttttttaga
Ins_5K_TS112::7 atttttacgtataaatatagattattttattcaattttactattattttcgttttttaga
Ins_5K_TS117::7 atttttacgtataaatatagattattttattcaattttactattgttttcgttttttaga
Ins_5K_TS118::7 atttttacgtataaatatagattattttattcaattttactattattttcgttttttaga
Ins_5K_TS12::7: atttttacgtataaatatagattattttattcaattttactattattttcgttttttaga
Ins_5K_TS156::7 atttttacgtataaatatagattattttattcaattttactattatttccgttttttaga
Ins_5K_TS15::7: atttttacgtataaatatagattattttattcaattttactattattttcgttttttaga
Ins_5K_TS166::7 atttttacgtataaatatagattattttattcaattttactattattttcgttttttaga
Ins_5K_TS171::7 atttttacgtataaatatagattattttattcaattttactattattttcgttttttaga
Ins_5K_TS185::7 atttttacgtataaatatagattattttattcaattttactattattttcgttttttaga
Ins_5K_TS204::7 atttttacgtataaatatagattattttattcaattttactattattttcgttttttaga
Ins_5K_TS212::7 atttttacgtataaatatagattattttattcaattttactattattttcgttttttaga
Ins_5K_TS222::7 atttttacgtataaatatagattattttattcaattttactattattttcgttttttaga
Ins_5K_TS22::7: acttttacgtataaatatagattattttattcaattttactattgttttcgttttttaga
Ins_5K_TS238::7 atttttacgtataaatatagattattttattcaattttactattattttcgttttttaga
Ins_5K_TS265::7 atttttacgtataaatatagattattttattcaattttactattattttcgttttttaga
Ins_5K_TS280::7 atttttacgtataaatatagattattttattcaattttactattattttcgttttttaga
Ins_5K_TS281::7 atttttacgtataaatatagattattttattcaattttactattattttcgttttttaga
Ins_5K_TS2::7:5 atttttacgtataaatatagattattttattcaattttactattattttcgttttttaga
Ins_5K_TS331::7 acttttacgtataaatatagattattttattcaattttactattgttttcgttttttaga
Ins_5K_TS39::7: acttttacgtataaatatagattattttattcaattttactattgttttcgttttttaga
Ins_5K_TS3::7:5 atttttacgtataaatatagattattttattcaattttactattattttcgttttttaga
Ins_5K_TS413::7 atttttacgtataaatatagattattttattcaattttactattgttttcgttttttaga
Ins_5K_TS421::7 atttttacgtataaatatagattattttattcaattttactattatttccgttttttaga
Ins_5K_TS439::7 atttttacgtataaatatagattattttattcaattttactattattttcgttttttaga
Ins_5K_TS545::7 acttttacgtataaatatagattattttattcaattttactattgttttcgttttttaga
Ins_5K_TS60::7: atttttacgtataaatatagattattttattcaattttactattattttcgttttttaga
Ins_5K_TS623::7 atttttacgtataaatatagattattttattcaattttactattattttcgttttttaga
Ins_5K_TS629::7 atttttacgtataaatatagattattttattcaattttactattattttcgttttttaga
Ins_5K_TS667::7 atttttacgtataaatatagattattttattcaattttactattattttcgttttttaga
Ins_5K_TS685::7 atttttacgtataaatatagattattttattcaattttactattattttcgttttttaga
Ins_5K_TS692::7 atttttacgtataaatatagattattttattcaattttactattattttcgttttttaga
Ins_5K_TS697::7 atttttacgtataaatatagattattttattcaattttactattattttcgttttttaga
Ins_5K_TS698::7 atttttacgtataaatatagattattttattcaattttactattattttcgttttttaga
Ins_5K_TS80::7: atttttacgtataaatatagattattttattcaattttactattattttcgttttttaga
Ins_5K_TS96::7: atttttacgtataaatatagattattttattcaattttactattattttcgttttttaga
Ins_5K_TS9::7:5 atttttacgtataaatatagattattttattcaattttactattattttcgttttttaga
                *.******************************************.***.***********

Ins_5K_BGV00677 tttcaaatatagatggtctatccttttttaattgaagttaacgttttgtaaataataatt
Ins_5K_BGV00686 tttcaaatatagatggtctatccttttttaattgaagttaacgttttgtaaataataatt
Ins_5K_BGV00793 tttcaaatatagatgatctatccttttttaattgaagttaatgttttgtaaataataatt
Ins_5K_BGV00798 tttcaaatatagatgatctattcttttttaattgaagttaatgttttgtaaataataatt
Ins_5K_Brandywi tttcaaatatagatgatctatccttttttaattgaagttaatgttttgtaaataataatt
Ins_5K_EA00990: tttcaaatatagatgatctatccttttttaattgaagttaatgttttgtaaataataatt
Ins_5K_Fla8924: tttcaaatatagatgatctatccttttttaattgaagttaatgttttgtaaataataatt
Ins_5K_LA2093:: tttcaaatatagatggtctatccttttttaattgaagttaacgttttgtaaataataatt
Ins_5K_PAS01447 tttcaaatatagatggtctatccttttttaattgaagttaacgttttgtaaataataatt
Ins_5K_SL5::7:5 tttcaaatatagatgatctatccttttttaattgaagttaatgttttgtaaataataatt
Ins_5K_TS112::7 tttcaaatatagatgatctatccttttttaattgaagttaatgttttgtaaataataatt
Ins_5K_TS117::7 tttcaaatatagatggtctatccttttttaattgaagttaacgttttgtaaataataatt
Ins_5K_TS118::7 tttcaaatatagatgatctatccttttttaattgaagttaatgttttgtaaataataatt
Ins_5K_TS12::7: tttcaaatatagatgatctatccttttttaattgaagttaatgttttgtaaataataatt
Ins_5K_TS156::7 tttcaaatataaatggtctatccttttttaattgaagttaacgttttgtaaataataatt
Ins_5K_TS15::7: tttcaaatatagatgatctatccttttttaattgaagttaatgttttgtaaataataatt
Ins_5K_TS166::7 tttcaaatatagatgatctatccttttttaattgaagttaatgttttgtaaataataatt
Ins_5K_TS171::7 tttcaaatatagatgatctatccttttttaattgaagttaatgttttgtaaataataatt
Ins_5K_TS185::7 tttcaaatatagatgatctatccttttttaattgaagttaatgttttgtaaataataatt
Ins_5K_TS204::7 tttcaaatatagatgatctatccttttttaattgaagttaatgttttgtaaataataatt
Ins_5K_TS212::7 tttcaaatatagatgatctatccttttttaattgaagttaatgttttgtaaataataatt
Ins_5K_TS222::7 tttcaaatatagatgatctatccttttttaattgaagttaatgttttgtaaataataatt
Ins_5K_TS22::7: tttcaaatatagatggtttatccttttttaattgaagttaacgttttgtaaataataatt
Ins_5K_TS238::7 tttcaaatatagatgatctatccttttttaattgaagttaatgttttgtaaataataatt
Ins_5K_TS265::7 tttcaaatatagatggtctatccttttttaattgaagttaacgttttgtaaataataatt
Ins_5K_TS280::7 tttcaaatatagatgatctatccttttttaattgaagttaatgttttgtaaataataatt
Ins_5K_TS281::7 tttcaaatatagatgatctatccttttttaattgaagttaatgttttgtaaataataatt
Ins_5K_TS2::7:5 tttcaaatatagatgatctatccttttttaattgaagttaatgttttgtaaataataatt
Ins_5K_TS331::7 tttcaaatatagatggtttatccttttttaattgaagttaacgttttgtaaataataatt
Ins_5K_TS39::7: tttcaaatatagatggtttatccttttttaattgaagttaacgttttgtaaataataatt
Ins_5K_TS3::7:5 tttcaaatatagatgatctatccttttttaattgaagttaatgttttgtaaataataatt
Ins_5K_TS413::7 tttcaaatatagatggtctatccttttttaattgaagttaacgttttgtaaataataatt
Ins_5K_TS421::7 tttcaaatataaatggtctatccttttttaattgaagttaacgttttgtaaataataatt
Ins_5K_TS439::7 tttcaaatatagatgatctatccttttttaattgaagttaatgttttgtaaataataatt
Ins_5K_TS545::7 tttcaaatatagatggtttatccttttttaattgaagttaacgttttgtaaataataatt
Ins_5K_TS60::7: tttcaaatatagatgatctatccttttttaattgaagttaatgttttgtaaataataatt
Ins_5K_TS623::7 tttcaaatatagatgatctatccttttttaattgaagttaatgttttgtaaataataatt
Ins_5K_TS629::7 tttcaaatatagatgatctatccttttttaattgaagttaatgttttgtaaataataatt
Ins_5K_TS667::7 tttcaaatatagatgatctatccttttttaattgaagttaatgttttgtaaataataatt
Ins_5K_TS685::7 tttcaaatatagatgatctatccttttttaattgaagttaatgttttgtaaataataatt
Ins_5K_TS692::7 tttcaaatatagatgatctatccttttttaattgaagttaatgttttgtaaataataatt
Ins_5K_TS697::7 tttcaaatatagatgatctatccttttttaattgaagttaatgttttgtaaataataatt
Ins_5K_TS698::7 tttcaaatatagatgatctatccttttttaattgaagttaatgttttgtaaataataatt
Ins_5K_TS80::7: tttcaaatatagatgatctatccttttttaattgaagttaatgttttgtaaataataatt
Ins_5K_TS96::7: tttcaaatatagatgatctatccttttttaattgaagttaatgttttgtaaataataatt
Ins_5K_TS9::7:5 tttcaaatatagatgatctatccttttttaattgaagttaatgttttgtaaataataatt
                ***********.***.*.***.*******************.******************

Ins_5K_BGV00677 tattaagataaaaattatttactttcaaatcattcaactgaaacaataaacttgcaatta
Ins_5K_BGV00686 tattaagataaaaattatttactttcaaatcattcaactgaaacaataaacttgcaatta
Ins_5K_BGV00793 tattaagataaaaattatttactttcaaatcattcaactgaaacaataaacttgcaatta
Ins_5K_BGV00798 tattaagataaaaattatttactttcaaatcattcaactgaaacaataaacttgcaatta
Ins_5K_Brandywi tattaagataaaaattatttactttcaaatcattcaactgaaacaataaacttgcaatta
Ins_5K_EA00990: tattaagataaaaattatttactttcaaatcattcaactgaaacaataaacttgcaatta
Ins_5K_Fla8924: tattaagataaaaattatttactttcaaatcattcaactgaaacaataaacttgcaatta
Ins_5K_LA2093:: tattaagataaaaattatttactttcaaatcattcaactgaaacaataaacttgcaatta
Ins_5K_PAS01447 tattaagataaaaattatttactttcaaat----------aaacaataaacttacgatta
Ins_5K_SL5::7:5 tattaagataaaaattatttactttcaaatcattcaactgaaacaataaacttgcaatta
Ins_5K_TS112::7 tattaagataaaaattatttactttcaaatcattcaactgaaacaataaacttgcaatta
Ins_5K_TS117::7 tattaagataaaaattatttactttcaaat----------aaacaataaacttacgatta
Ins_5K_TS118::7 tattaagataaaaattatttactttcaaatcattcaactgaaacaataaacttgcaatta
Ins_5K_TS12::7: tattaagataaaaattatttactttcaaatcattcaactgaaacaataaacttgcaatta
Ins_5K_TS156::7 tattaagacaaaaattatttactttcaaatcattcaactgaaacaataaacttgcaatta
Ins_5K_TS15::7: tattaagataaaaattatttactttcaaatcattcaactgaaacaataaacttgcaatta
Ins_5K_TS166::7 tattaagataaaaattatttactttcaaatcattcaactgaaacaataaacttgcaatta
Ins_5K_TS171::7 tattaagataaaaattatttactttcaaatcattcaactgaaacaataaacttgcaatta
Ins_5K_TS185::7 tattaagataaaaattatttactttcaaatcattcaactgaaacaataaacttgcaatta
Ins_5K_TS204::7 tattaagataaaaattatttactttcaaatcattcaactgaaacaataaacttgcaatta
Ins_5K_TS212::7 tattaagataaaaattatttactttcaaatcattcaactgaaacaataaacttgcaatta
Ins_5K_TS222::7 tattaagataaaaattatttactttcaaatcattcaactgaaacaataaacttgcaatta
Ins_5K_TS22::7: tattaagataaaaattatttactttcaaatcattcaactgaaacaataaacttgcaatta
Ins_5K_TS238::7 tattaagataaaaattatttactttcaaatcattcaactgaaacaataaacttgcaatta
Ins_5K_TS265::7 tattaagataaaaattatttactctcaaatcattcaactgaaacaataaacttgcaatta
Ins_5K_TS280::7 tattaagataaaaattatttactttcaaatcattcaactgaaacaataaacttgcaatta
Ins_5K_TS281::7 tattaagataaaaattatttactttcaaatcattcaactgaaacaataaacttgcaatta
Ins_5K_TS2::7:5 tattaagataaaaattatttactttcaaatcattcaactgaaacaataaacttgcaatta
Ins_5K_TS331::7 tattaagataaaaattatttactttcaaatcattcaactgaaacaataaacttgcaatta
Ins_5K_TS39::7: tattaagataaaaattatttactttcaaatcattcaactgaaacaataaacttgcaatta
Ins_5K_TS3::7:5 tattaagataaaaattatttactttcaaatcattcaactgaaacaataaacttgcaatta
Ins_5K_TS413::7 tattaagataaaaattatttactttcaaatcattcaactgaaacaataaacttgcaatta
Ins_5K_TS421::7 tattaagacaaaaattatttactttcaaatcattcaactgaaacaataaacttgcaatta
Ins_5K_TS439::7 tattaagataaaaattatttactttcaaatcattcaactgaaacaataaacttgcaatta
Ins_5K_TS545::7 tattaagataaaaattatttactttcaaatcattcaactgaaacaataaacttgcaatta
Ins_5K_TS60::7: tattaagataaaaattatttactttcaaatcattcaactgaaacaataaacttgcaatta
Ins_5K_TS623::7 tattaagataaaaattatttactttcaaatcattcaactgaaacaataaacttgcaatta
Ins_5K_TS629::7 tattaagataaaaattatttactttcaaatcattcaactgaaacaataaacttgcaatta
Ins_5K_TS667::7 tattaagataaaaattatttactttcaaatcattcaactgaaacaataaacttgcaatta
Ins_5K_TS685::7 tattaagataaaaattatttactttcaaatcattcaactgaaacaataaacttgcaatta
Ins_5K_TS692::7 tattaagataaaaattatttactttcaaatcattcaactgaaacaataaacttgcaatta
Ins_5K_TS697::7 tattaagataaaaattatttactttcaaatcattcaactgaaacaataaacttgcaatta
Ins_5K_TS698::7 tattaagataaaaattatttactttcaaatcattcaactgaaacaataaacttgcaatta
Ins_5K_TS80::7: tattaagataaaaattatttactttcaaatcattcaactgaaacaataaacttgcaatta
Ins_5K_TS96::7: tattaagataaaaattatttactttcaaatcattcaactgaaacaataaacttgcaatta
Ins_5K_TS9::7:5 tattaagataaaaattatttactttcaaatcattcaactgaaacaataaacttgcaatta
                ********.**************.******          *************.*.****

Ins_5K_BGV00677 aattgttcataactcgttagaagattattaaaaaatataatattattcgacaattattta
Ins_5K_BGV00686 aattgttcataactcgttagaagattattaaaaaatataatattattcgacaattattta
Ins_5K_BGV00793 aattgttcataactcgttagaagattattaaaaaatataatattattcgacaattattta
Ins_5K_BGV00798 aattgttcataactcgttagaagattattaaaaaatataatattattcgacaattattta
Ins_5K_Brandywi aattgttcataactcgttagaagattattaaaaaatataatattattcgacaattattta
Ins_5K_EA00990: aattgttcataactcgttagaagattattaaaaaatataatattattcgacaattattta
Ins_5K_Fla8924: aattgttcataactcgttagaagattattaaaaaatataatattattcgacaattattta
Ins_5K_LA2093:: aattgttcataactcgttagaagattattaaaaaatataatattattggacaattattta
Ins_5K_PAS01447 aattgttcataactcgttagaagattattaaaaaatataatattattcgacaattattta
Ins_5K_SL5::7:5 aattgttcataactcgttagaagattattaaaaaatataatattattcgacaattattta
Ins_5K_TS112::7 aattgttcataactcgttagaagattattaaaaaatataatattattcgacaattattta
Ins_5K_TS117::7 aattgttcataactcgttagaagattattaaaaaatataatattattcgacaattattta
Ins_5K_TS118::7 aattgttcataactcgttagaagattattaaaaaatataatattattcgacaattattta
Ins_5K_TS12::7: aattgttcataactcgttagaagattattaaaaaatataatattattcgacaattattta
Ins_5K_TS156::7 aattgttcataactcgatagaagattattaaaaaatataatattattcgacaattattta
Ins_5K_TS15::7: aattgttcataactcgttagaagattattaaaaaatataatattattcgacaattattta
Ins_5K_TS166::7 aattgttcataactcgttagaagattattaaaaaatataatattattcgacaattattta
Ins_5K_TS171::7 aattgttcataactcgttagaagattattaaaaaatataatattattcgacaattattta
Ins_5K_TS185::7 aattgttcataactcgttagaagattattaaaaaatataatattattcgacaattattta
Ins_5K_TS204::7 aattgttcataactcgttagaagattattaaaaaatataatattattcgacaattattta
Ins_5K_TS212::7 aattgttcataactcgttagaagattattaaaaaatataatattattcgacaattattta
Ins_5K_TS222::7 aattgttcataactcgttagaagattattaaaaaatataatattattcgacaattattta
Ins_5K_TS22::7: aattgttcataactcgttagaagattattaaaaaatataatattattcgacaattattta
Ins_5K_TS238::7 aattgttcataactcgttagaagattattaaaaaatataatattattcgacaattattta
Ins_5K_TS265::7 aattgttcataactcgttagaagattattaaaaaatataatattattctacaattattta
Ins_5K_TS280::7 aattgttcataactcgttagaagattattaaaaaatataatattattcgacaattattta
Ins_5K_TS281::7 aattgttcataactcgttagaagattattaaaaaatataatattattcgacaattattta
Ins_5K_TS2::7:5 aattgttcataactcgttagaagattattaaaaaatataatattattcgacaattattta
Ins_5K_TS331::7 aattgttcataactcgttagaagattattaaaaaatataatattattcgacaattattta
Ins_5K_TS39::7: aattgttcataactcgttagaagattattaaaaaatataatattattcgacaattattta
Ins_5K_TS3::7:5 aattgttcataactcgttagaagattattaaaaaatataatattattcgacaattattta
Ins_5K_TS413::7 aattgttcataactcgttagaagattattaaaaaatataatattattcgacaattattta
Ins_5K_TS421::7 aattgttcataactcgatagaagattattaaaaaatataatattattcgacaattattta
Ins_5K_TS439::7 aattgttcataactcgttagaagattattaaaaaatataatattattcgacaattattta
Ins_5K_TS545::7 aattgttcataactcgttagaagattattaaaaaatataatattattcgacaattattta
Ins_5K_TS60::7: aattgttcataactcgttagaagattattaaaaaatataatattattcgacaattattta
Ins_5K_TS623::7 aattgttcataactcgttagaagattattaaaaaatataatattattcgacaattattta
Ins_5K_TS629::7 aattgttcataactcgttagaagattattaaaaaatataatattattcgacaattattta
Ins_5K_TS667::7 aattgttcataactcgttagaagattattaaaaaatataatattattcgacaattattta
Ins_5K_TS685::7 aattgttcataactcgttagaagattattaaaaaatataatattattcgacaattattta
Ins_5K_TS692::7 aattgttcataactcgttagaagattattaaaaaatataatattattcgacaattattta
Ins_5K_TS697::7 aattgttcataactcgttagaagattattaaaaaatataatattattcgacaattattta
Ins_5K_TS698::7 aattgttcataactcgttagaagattattaaaaaatataatattattcgacaattattta
Ins_5K_TS80::7: aattgttcataactcgttagaagattattaaaaaatataatattattcgacaattattta
Ins_5K_TS96::7: aattgttcataactcgttagaagattattaaaaaatataatattattcgacaattattta
Ins_5K_TS9::7:5 aattgttcataactcgttagaagattattaaaaaatataatattattcgacaattattta
                **************** ******************************  ***********

Ins_5K_BGV00677 ttttgatccattagtggtaaataaacctcctagatatgccctgtctccatctgataaaga
Ins_5K_BGV00686 ttttgatccattagtggtaaataaacctcctagatatgccctgtctccatctgataaaga
Ins_5K_BGV00793 ttttgatccattagtggtaaataaacctcctagatatgccctgtctccatctgataaaga
Ins_5K_BGV00798 ttttgatccattagtggtaaataaacctcctagatatgccctgtctccatctgataaaga
Ins_5K_Brandywi ttttgatccattagtggtaaataaacctcctagatatgccctgtctccatctgataaaga
Ins_5K_EA00990: ttttgatccattagtggtaaataaacctcctagatatgccctgtctccatctgataaaga
Ins_5K_Fla8924: ttttgatccattagtggtaaataaacctcctagatatgccctgtctccatctgataaaga
Ins_5K_LA2093:: ttttgatccattagtggtaaataaacctcctagatatgccctgtctccatctgataaaga
Ins_5K_PAS01447 ttttgatccattagtggtaaataaacctcctagatatgccctgtctccatctgataaaga
Ins_5K_SL5::7:5 ttttgatccattagtggtaaataaacctcctagatatgccctgtctccatctgataaaga
Ins_5K_TS112::7 ttttgatccattagtggtaaataaacctcctagatatgccctgtctccatctgataaaga
Ins_5K_TS117::7 ttttgatccattagtggtaaataaacctcctagatatgccctgtctccatctgataaaga
Ins_5K_TS118::7 ttttgatccattagtggtaaataaacctcctagatatgccctgtctccatctgataaaga
Ins_5K_TS12::7: ttttgatccattagtggtaaataaacctcctagatatgccctgtctccatctgataaaga
Ins_5K_TS156::7 ttttgatccattagtggtaaataaacctcctagatatgccctgtctccatctgataaaga
Ins_5K_TS15::7: ttttgatccattagtggtaaataaacctcctagatatgccctgtctccatctgataaaga
Ins_5K_TS166::7 ttttgatccattagtggtaaataaacctcctagatatgccctgtctccatctgataaaga
Ins_5K_TS171::7 ttttgatccattagtggtaaataaacctcctagatatgccctgtctccatctgataaaga
Ins_5K_TS185::7 ttttgatccattagtggtaaataaacctcctagatatgccctgtctccatctgataaaga
Ins_5K_TS204::7 ttttgatccattagtggtaaataaacctcctagatatgccctgtctccatctgataaaga
Ins_5K_TS212::7 ttttgatccattagtggtaaataaacctcctagatatgccctgtctccatctgataaaga
Ins_5K_TS222::7 ttttgatccattagtggtaaataaacctcctagatatgccctgtctccatctgataaaga
Ins_5K_TS22::7: ttttgatccattagtggtaaataaacctcctagatatgccctgtctccatctgataaaga
Ins_5K_TS238::7 ttttgatccattagtggtaaataaacctcctagatatgccctgtctccatctgataaaga
Ins_5K_TS265::7 ttttgatccattagtggtaaataaacctcctagatatgccctgtctccatctgataaaga
Ins_5K_TS280::7 ttttgatccattagtggtaaataaacctcctagatatgccctgtctccatctgataaaga
Ins_5K_TS281::7 ttttgatccattagtggtaaataaacctcctagatatgccctgtctccatctgataaaga
Ins_5K_TS2::7:5 ttttgatccattagtggtaaataaacctcctagatatgccctgtctccatctgataaaga
Ins_5K_TS331::7 ttttgatccattagtggtaaataaacctcctagatatgccctgtctccatctgataaaga
Ins_5K_TS39::7: ttttgatccattagtggtaaataaacctcctagatatgccctgtctccatctgataaaga
Ins_5K_TS3::7:5 ttttgatccattagtggtaaataaacctcctagatatgccctgtctccatctgataaaga
Ins_5K_TS413::7 ttttgatccattagtggtaaataaacctcctagatatgccctgtctccatctgataaaga
Ins_5K_TS421::7 ttttgatccattagtggtaaataaacctcctagatatgccctgtctccatctgataaaga
Ins_5K_TS439::7 ttttgatccattagtggtaaataaacctcctagatatgccctgtctccatctgataaaga
Ins_5K_TS545::7 ttttgatccattagtggtaaataaacctcctagatatgccctgtctccatctgataaaga
Ins_5K_TS60::7: ttttgatccattagtggtaaataaacctcctagatatgccctgtctccatctgataaaga
Ins_5K_TS623::7 ttttgatccattagtggtaaataaacctcctagatatgccctgtctccatctgataaaga
Ins_5K_TS629::7 ttttgatccattagtggtaaataaacctcctagatatgccctgtctccatctgataaaga
Ins_5K_TS667::7 ttttgatccattagtggtaaataaacctcctagatatgccctgtctccatctgataaaga
Ins_5K_TS685::7 ttttgatccattagtggtaaataaacctcctagatatgccctgtctccatctgataaaga
Ins_5K_TS692::7 ttttgatccattagtggtaaataaacctcctagatatgccctgtctccatctgataaaga
Ins_5K_TS697::7 ttttgatccattagtggtaaataaacctcctagatatgccctgtctccatctgataaaga
Ins_5K_TS698::7 ttttgatccattagtggtaaataaacctcctagatatgccctgtctccatctgataaaga
Ins_5K_TS80::7: ttttgatccattagtggtaaataaacctcctagatatgccctgtctccatctgataaaga
Ins_5K_TS96::7: ttttgatccattagtggtaaataaacctcctagatatgccctgtctccatctgataaaga
Ins_5K_TS9::7:5 ttttgatccattagtggtaaataaacctcctagatatgccctgtctccatctgataaaga
                ************************************************************

Ins_5K_BGV00677 ttatttcttctcggctttattgtactatatacatgtatcttttagattttctttaataaa
Ins_5K_BGV00686 ttatttcttctcggctttattgtactatatacatgtatcttttagattttctttaataaa
Ins_5K_BGV00793 ttatttcttctcggctttattgtactatatacatgtatcttttagattttctttaataaa
Ins_5K_BGV00798 ttatttcttctcggctttattgtactatatacatgtatcttttagattttctttaataaa
Ins_5K_Brandywi ttatttcttctcggctttattgtactatatacatgtatcttttagattttctttaataaa
Ins_5K_EA00990: ttatttcttctcggctttattgtactatatacatgtatcttttagattttctttaataaa
Ins_5K_Fla8924: ttatttcttctcggctttattgtactatatacatgtatcttttagattttctttaataaa
Ins_5K_LA2093:: ttatttcttctcggctttattgtactatatacatgtatcttttagattttctttaataaa
Ins_5K_PAS01447 ctatttcttctcggctttattgtactatatacatgtatcttttagattttctttaataaa
Ins_5K_SL5::7:5 ttatttcttctcggctttattgtactatatacatgtatcttttagattttctttaataaa
Ins_5K_TS112::7 ttatttcttctcggctttattgtactatatacatgtatcttttagattttctttaataaa
Ins_5K_TS117::7 ctatttcttctcggctttattgtactatatacatgtatcttttagattttctttaataaa
Ins_5K_TS118::7 ttatttcttctcggctttattgtactatatacatgtatcttttagattttctttaataaa
Ins_5K_TS12::7: ttatttcttctcggctttattgtactatatacatgtatcttttagattttctttaataaa
Ins_5K_TS156::7 ttatttcttctcggctttattgtactatatacatgtatcttttagattttctttaataaa
Ins_5K_TS15::7: ttatttcttctcggctttattgtactatatacatgtatcttttagattttctttaataaa
Ins_5K_TS166::7 ttatttcttctcggctttattgtactatatacatgtatcttttagattttctttaataaa
Ins_5K_TS171::7 ttatttcttctcggctttattgtactatatacatgtatcttttagattttctttaataaa
Ins_5K_TS185::7 ttatttcttctcggctttattgtactatatacatgtatcttttagattttctttaataaa
Ins_5K_TS204::7 ttatttcttctcggctttattgtactatatacatgtatcttttagattttctttaataaa
Ins_5K_TS212::7 ttatttcttctcggctttattgtactatatacatgtatcttttagattttctttaataaa
Ins_5K_TS222::7 ttatttcttctcggctttattgtactatatacatgtatcttttagattttctttaataaa
Ins_5K_TS22::7: ttatttcttctcggctttattgtactatatacatgtatcttttagattttctttaataaa
Ins_5K_TS238::7 ttatttcttctcggctttattgtactatatacatgtatcttttagattttctttaataaa
Ins_5K_TS265::7 ttatttcttctcggctttattgtactatatacatgtatcttttagattttctttaataaa
Ins_5K_TS280::7 ttatttcttctcggctttattgtactatatacatgtatcttttagattttctttaataaa
Ins_5K_TS281::7 ttatttcttctcggctttattgtactatatacatgtatcttttagattttctttaataaa
Ins_5K_TS2::7:5 ttatttcttctcggctttattgtactatatacatgtatcttttagattttctttaataaa
Ins_5K_TS331::7 ttatttcttctcggctttattgtactatatacatgtatcttttagattttctttaataaa
Ins_5K_TS39::7: ttatttcttctcggctttattgtactatatacatgtatcttttagattttctttaataaa
Ins_5K_TS3::7:5 ttatttcttctcggctttattgtactatatacatgtatcttttagattttctttaataaa
Ins_5K_TS413::7 ttatttcttctcggctttattgtactatatacatgtatcttttagattttctttaataaa
Ins_5K_TS421::7 ttatttcttctcggctttattgtactatatacatgtatcttttagattttctttaataaa
Ins_5K_TS439::7 ttatttcttctcggctttattgtactatatacatgtatcttttagattttctttaataaa
Ins_5K_TS545::7 ttatttcttctcggctttattgtactatatacatgtatcttttagattttctttaataaa
Ins_5K_TS60::7: ttatttcttctcggctttattgtactatatacatgtatcttttagattttctttaataaa
Ins_5K_TS623::7 ttatttcttctcggctttattgtactatatacatgtatcttttagattttctttaataaa
Ins_5K_TS629::7 ttatttcttctcggctttattgtactatatacatgtatcttttagattttctttaataaa
Ins_5K_TS667::7 ttatttcttctcggctttattgtactatatacatgtatcttttagattttctttaataaa
Ins_5K_TS685::7 ttatttcttctcggctttattgtactatatacatgtatcttttagattttctttaataaa
Ins_5K_TS692::7 ttatttcttctcggctttattgtactatatacatgtatcttttagattttctttaataaa
Ins_5K_TS697::7 ttatttcttctcggctttattgtactatatacatgtatcttttagattttctttaataaa
Ins_5K_TS698::7 ttatttcttctcggctttattgtactatatacatgtatcttttagattttctttaataaa
Ins_5K_TS80::7: ttatttcttctcggctttattgtactatatacatgtatcttttagattttctttaataaa
Ins_5K_TS96::7: ttatttcttctcggctttattgtactatatacatgtatcttttagattttctttaataaa
Ins_5K_TS9::7:5 ttatttcttctcggctttattgtactatatacatgtatcttttagattttctttaataaa
                .***********************************************************

Ins_5K_BGV00677 ataaacaatcatttgggtcctcagaaaaaaatagaaaaaagataatgtagctttattttt
Ins_5K_BGV00686 ataaacaatcatttgggtcctcagaaaaaaatagaaaaaagataatgtagctttattttt
Ins_5K_BGV00793 ataaacaatcatttgggtcctcagaaaaaaatagaaaaaagataatgtagctttattttt
Ins_5K_BGV00798 ataaacaatcatttgggtcctcagaaaaaaatagaaaaaagataatgtagctttattttt
Ins_5K_Brandywi ataaacaatcatttgggtcctcagaaaaaaatagaaaaaagataatgtagctttattttt
Ins_5K_EA00990: ataaacaatcatttgggtcctcagaaaaaaatagaaaaaagataatgtagctttattttt
Ins_5K_Fla8924: ataaacaatcatttgggtcctcagaaaaaaatagaaaaaagataatgtagctttattttt
Ins_5K_LA2093:: ataaacaatcatttgggtcctcagaaaaaaatagaaaaaagataatgtagctttattttt
Ins_5K_PAS01447 ataaacaatcatttgggtcctcagaaaaaaatagaaaaaagataatgtagctttattttt
Ins_5K_SL5::7:5 ataaacaatcatttgggtcctcagaaaaaaatagaaaaaagataatgtagctttattttt
Ins_5K_TS112::7 ataaacaatcatttgggtcctcagaaaaaaatagaaaaaagataatgtagctttattttt
Ins_5K_TS117::7 ataaacaatcatttgggtcctcagaaaaaaatagaaaaaagataatgtagctttattttt
Ins_5K_TS118::7 ataaacaatcatttgggtcctcagaaaaaaatagaaaaaagataatgtagctttattttt
Ins_5K_TS12::7: ataaacaatcatttgggtcctcagaaaaaaatagaaaaaagataatgtagctttattttt
Ins_5K_TS156::7 ataaacaatcatttgggtcctcagaaaaaaatagaaaaaagataatgtagctttattttt
Ins_5K_TS15::7: ataaacaatcatttgggtcctcagaaaaaaatagaaaaaagataatgtagctttattttt
Ins_5K_TS166::7 ataaacaatcatttgggtcctcagaaaaaaatagaaaaaagataatgtagctttattttt
Ins_5K_TS171::7 ataaacaatcatttgggtcctcagaaaaaaatagaaaaaagataatgtagctttattttt
Ins_5K_TS185::7 ataaacaatcatttgggtcctcagaaaaaaatagaaaaaagataatgtagctttattttt
Ins_5K_TS204::7 ataaacaatcatttgggtcctcagaaaaaaatagaaaaaagataatgtagctttattttt
Ins_5K_TS212::7 ataaacaatcatttgggtcctcagaaaaaaatagaaaaaagataatgtagctttattttt
Ins_5K_TS222::7 ataaacaatcatttgggtcctcagaaaaaaatagaaaaaagataatgtagctttattttt
Ins_5K_TS22::7: ataaacaatcatttgggtcctcagaaaaaaatagaaaaaagataatgtagctttattttt
Ins_5K_TS238::7 ataaacaatcatttgggtcctcagaaaaaaatagaaaaaagataatgtagctttattttt
Ins_5K_TS265::7 ataaacaatcatttgggtcctcagaaaaaaatagaaaaaagataatgtagctttattttt
Ins_5K_TS280::7 ataaacaatcatttgggtcctcagaaaaaaatagaaaaaagataatgtagctttattttt
Ins_5K_TS281::7 ataaacaatcatttgggtcctcagaaaaaaatagaaaaaagataatgtagctttattttt
Ins_5K_TS2::7:5 ataaacaatcatttgggtcctcagaaaaaaatagaaaaaagataatgtagctttattttt
Ins_5K_TS331::7 ataaacaatcatttgggtcctcagaaaaaaatagaaaaaagataatgtagctttattttt
Ins_5K_TS39::7: ataaacaatcatttgggtcctcagaaaaaaatagaaaaaagataatgtagctttattttt
Ins_5K_TS3::7:5 ataaacaatcatttgggtcctcagaaaaaaatagaaaaaagataatgtagctttattttt
Ins_5K_TS413::7 ataaacaatcatttgggtcctcag-aaaaaatagaaaaaagataatgtagctttattttt
Ins_5K_TS421::7 ataaacaatcatttgggtcctcagaaaaaaatagaaaaaagataatgtagctttattttt
Ins_5K_TS439::7 ataaacaatcatttgggtcctcagaaaaaaatagaaaaaagataatgtagctttattttt
Ins_5K_TS545::7 ataaacaatcatttgggtcctcagaaaaaaatagaaaaaagataatgtagctttattttt
Ins_5K_TS60::7: ataaacaatcatttgggtcctcagaaaaaaatagaaaaaagataatgtagctttattttt
Ins_5K_TS623::7 ataaacaatcatttgggtcctcagaaaaaaatagaaaaaagataatgtagctttattttt
Ins_5K_TS629::7 ataaacaatcatttgggtcctcagaaaaaaatagaaaaaagataatgtagctttattttt
Ins_5K_TS667::7 ataaacaatcatttgggtcctcagaaaaaaatagaaaaaagataatgtagctttattttt
Ins_5K_TS685::7 ataaacaatcatttgggtcctcagaaaaaaatagaaaaaagataatgtagctttattttt
Ins_5K_TS692::7 ataaacaatcatttgggtcctcagaaaaaaatagaaaaaagataatgtagctttattttt
Ins_5K_TS697::7 ataaacaatcatttgggtcctcagaaaaaaatagaaaaaagataatgtagctttattttt
Ins_5K_TS698::7 ataaacaatcatttgggtcctcagaaaaaaatagaaaaaagataatgtagctttattttt
Ins_5K_TS80::7: ataaacaatcatttgggtcctcagaaaaaaatagaaaaaagataatgtagctttattttt
Ins_5K_TS96::7: ataaacaatcatttgggtcctcagaaaaaaatagaaaaaagataatgtagctttattttt
Ins_5K_TS9::7:5 ataaacaatcatttgggtcctcagaaaaaaatagaaaaaagataatgtagctttattttt
                ************************ ***********************************

Ins_5K_BGV00677 ttaaaatatagctgtccaacataaatcaacatgtgcaaaattcgtttaaattattgtgag
Ins_5K_BGV00686 ttaaaatatagctgtccaacataaatcaacatgtgcaaaattcgtttaaattattgtgag
Ins_5K_BGV00793 taaaaatatagctgtccaacataaataaacatgtgcaaaattcgtttaaattattgtgag
Ins_5K_BGV00798 taaaaatatagctgtccaacataaataaacatgtgcaaaattcgtttaaattattgtgag
Ins_5K_Brandywi taaaaatatagctgtccaacataaataaacatgtgcaaaattcgtttaaattattgtgag
Ins_5K_EA00990: taaaaatatagctgtccaacataaataaacatgtgcaaaattcgtttaaattattgtgag
Ins_5K_Fla8924: taaaaatatagctgtccaacataaataaacatgtgcaaaattcgtttaaattattgtgag
Ins_5K_LA2093:: taaaaatatagctgtccaacataaataaacatgtgcaaaattcgtttaaattattgtgag
Ins_5K_PAS01447 taaaaatatagctgtccaacataaataaacatgtgcaaaattcgtttaaattattgtgag
Ins_5K_SL5::7:5 taaaaatatagctgtccaacataaataaacatgtgcaaaattcgtttaaattattgtgag
Ins_5K_TS112::7 taaaaatatagctgtccaacataaataaacatgtgcaaaattcgtttaaattattgtgag
Ins_5K_TS117::7 taaaaatatagctgtccaacataaataaacatgtgcaaaattcgtttaaattattgtgag
Ins_5K_TS118::7 taaaaatatagctgtccaacataaataaacatgtgcaaaattcgtttaaattattgtgag
Ins_5K_TS12::7: taaaaatatagctgtccaacataaataaacatgtgcaaaattcgtttaaattattgtgag
Ins_5K_TS156::7 ttaaaatatagctgtccaacataaatcaacatgtgtaaaattcgtttaaattattgtgag
Ins_5K_TS15::7: taaaaatatagctgtccaacataaataaacatgtgcaaaattcgtttaaattattgtgag
Ins_5K_TS166::7 taaaaatatagctgtccaacataaataaacatgtgcaaaattcgtttaaattattgtgag
Ins_5K_TS171::7 taaaaatatagctgtccaacataaataaacatgtgcaaaattcgtttaaattattgtgag
Ins_5K_TS185::7 taaaaatatagctgtccaacataaataaacatgtgcaaaattcgtttaaattattgtgag
Ins_5K_TS204::7 taaaaatatagctgtccaacataaataaacatgtgcaaaattcgtttaaattattgtgag
Ins_5K_TS212::7 taaaaatatagctgtccaacataaataaacatgtgcaaaattcgtttaaattattgtgag
Ins_5K_TS222::7 taaaaatatagctgtccaacataaataaacatgtgcaaaattcgtttaaattattgtgag
Ins_5K_TS22::7: ttaaaatatagctgtccaacataaatcaacatgtgcaaaattcgtttaaattattgtgag
Ins_5K_TS238::7 taaaaatatagctgtccaacataaataaacatgtgcaaaattcgtttaaattattgtgag
Ins_5K_TS265::7 ttaaaatatagctgtccaacataaatcaacatgtgcaaaattcgtttaaattattgtgag
Ins_5K_TS280::7 taaaaatatagctgtccaacataaataaacatgtgcaaaattcgtttaaattattgtgag
Ins_5K_TS281::7 taaaaatatagctgtccaacataaataaacatgtgcaaaattcgtttaaattattgtgag
Ins_5K_TS2::7:5 taaaaatatagctgtccaacataaataaacatgtgcaaaattcgtttaaattattgtgag
Ins_5K_TS331::7 ttaaaatatagctgtccaacataaatcaacatgtgcaaaattcgtttaaattattgtgag
Ins_5K_TS39::7: ttaaaatatagctgtccaacataaatcaacatgtgcaaaattcgtttaaattattgtgag
Ins_5K_TS3::7:5 taaaaatatagctgtccaacataaataaacatgtgcaaaattcgtttaaattattgtgag
Ins_5K_TS413::7 ttaaaatatagctgtccaacataaataaacgtgtgcaaaattcgtttaaattattgtgag
Ins_5K_TS421::7 ttaaaatatagctgtccaacataaatcaacatgtgtaaaattcgtttaaattattgtgag
Ins_5K_TS439::7 taaaaatatagctgtccaacataaataaacatgtgcaaaattcgtttaaattattgtgag
Ins_5K_TS545::7 ttaaaatatagctgtccaacataaatcaacatgtgcaaaattcgtttaaattattgtgag
Ins_5K_TS60::7: taaaaatatagctgtccaacataaataaacatgtgcaaaattcgtttaaattattgtgag
Ins_5K_TS623::7 taaaaatatagctgtccaacataaataaacatgtgcaaaattcgtttaaattattgtgag
Ins_5K_TS629::7 taaaaatatagctgtccaacataaataaacatgtgcaaaattcgtttaaattattgtgag
Ins_5K_TS667::7 taaaaatatagctgtccaacataaataaacatgtgcaaaattcgtttaaattattgtgag
Ins_5K_TS685::7 taaaaatatagctgtccaacataaataaacatgtgcaaaattcgtttaaattattgtgag
Ins_5K_TS692::7 taaaaatatagctgtccaacataaataaacatgtgcaaaattcgtttaaattattgtgag
Ins_5K_TS697::7 taaaaatatagctgtccaacataaataaacatgtgcaaaattcgtttaaattattgtgag
Ins_5K_TS698::7 taaaaatatagctgtccaacataaataaacatgtgcaaaattcgtttaaattattgtgag
Ins_5K_TS80::7: taaaaatatagctgtccaacataaataaacatgtgcaaaattcgtttaaattattgtgag
Ins_5K_TS96::7: taaaaatatagctgtccaacataaataaacatgtgcaaaattcgtttaaattattgtgag
Ins_5K_TS9::7:5 taaaaatatagctgtccaacataaataaacatgtgcaaaattcgtttaaattattgtgag
                * ************************ ***.****.************************

Ins_5K_BGV00677 gtgctatagatatgaaaaatctttataactagaaaatttaataagaattgggtcggaata
Ins_5K_BGV00686 gtgctatagatatgaaaaatctttataactagaaaatttaataagaattgggtcggaata
Ins_5K_BGV00793 gtgctatagatatgaaaaatctttataactagaaaatttaataagaattgggtcggaata
Ins_5K_BGV00798 gtgctatagatatgaaaaatctttataactagaaaatttaataagaattgggtcggaata
Ins_5K_Brandywi gtgctatagatatgaaaaatctttataactagaaaatttaataagaattgggtcggaata
Ins_5K_EA00990: gtgctatagatatgaaaaatctttataactagaaaatttaataagaattgggtcggaata
Ins_5K_Fla8924: gtgctatagatatgaaaaatctttataactagaaaatttaataagaattgggtcggaata
Ins_5K_LA2093:: gtgctatagatatgaaaaatctttataactagaaaatttaataagaattgggtcggaata
Ins_5K_PAS01447 gtgctatagatatgaaaaatctttataactagaaaatttaataagaattgggtcggaata
Ins_5K_SL5::7:5 gtgctatagatatgaaaaatctttataactagaaaatttaataagaattgggtcggaata
Ins_5K_TS112::7 gtgctatagatatgaaaaatctttataactagaaaatttaataagaattgggtcggaata
Ins_5K_TS117::7 gtgctatagatatgaaaaatctttataactagaaaatttaataagaattgggtcggaata
Ins_5K_TS118::7 gtgctatagatatgaaaaatctttataactagaaaatttaataagaattgggtcggaata
Ins_5K_TS12::7: gtgctatagatatgaaaaatctttataactagaaaatttaataagaattgggtcggaata
Ins_5K_TS156::7 gtgctatagatatgaaaaatctttataactagaaaatttaataagaattgggtcggaata
Ins_5K_TS15::7: gtgctatagatatgaaaaatctttataactagaaaatttaataagaattgggtcggaata
Ins_5K_TS166::7 gtgctatagatatgaaaaatctttataactagaaaatttaataagaattgggtcggaata
Ins_5K_TS171::7 gtgctatagatatgaaaaatctttataactagaaaatttaataagaattgggtcggaata
Ins_5K_TS185::7 gtgctatagatatgaaaaatctttataactagaaaatttaataagaattgggtcggaata
Ins_5K_TS204::7 gtgctatagatatgaaaaatctttataactagaaaatttaataagaattgggtcggaata
Ins_5K_TS212::7 gtgctatagatatgaaaaatctttataactagaaaatttaataagaattgggtcggaata
Ins_5K_TS222::7 gtgctatagatatgaaaaatctttataactagaaaatttaataagaattgggtcggaata
Ins_5K_TS22::7: gtgctatagatatgaaaaatctttataactagaaaatttaataagaattgggtcggaata
Ins_5K_TS238::7 gtgctatagatatgaaaaatctttataactagaaaatttaataagaattgggtcggaata
Ins_5K_TS265::7 gtgctatagatatgaaaaatctttataactagaaaatttaataagaattgggtcggaata
Ins_5K_TS280::7 gtgctatagatatgaaaaatctttataactagaaaatttaataagaattgggtcggaata
Ins_5K_TS281::7 gtgctatagatatgaaaaatctttataactagaaaatttaataagaattgggtcggaata
Ins_5K_TS2::7:5 gtgctatagatatgaaaaatctttataactagaaaatttaataagaattgggtcggaata
Ins_5K_TS331::7 gtgctatagatatgaaaaatctttataactagaaaatttaataagaattgggtcggaata
Ins_5K_TS39::7: gtgctatagatatgaaaaatctttataactagaaaatttaataagaattgggtcggaata
Ins_5K_TS3::7:5 gtgctatagatatgaaaaatctttataactagaaaatttaataagaattgggtcggaata
Ins_5K_TS413::7 gtgctatagatatgaaaaatctttataactagaaaatttaataagaattgggtcggaata
Ins_5K_TS421::7 gtgctatagatatgaaaaatctttataactagaaaatttaataagaattgggtcggaata
Ins_5K_TS439::7 gtgctatagatatgaaaaatctttataactagaaaatttaataagaattgggtcggaata
Ins_5K_TS545::7 gtgctatagatatgaaaaatctttataactagaaaatttaataagaattgggtcggaata
Ins_5K_TS60::7: gtgctatagatatgaaaaatctttataactagaaaatttaataagaattgggtcggaata
Ins_5K_TS623::7 gtgctatagatatgaaaaatctttataactagaaaatttaataagaattgggtcggaata
Ins_5K_TS629::7 gtgctatagatatgaaaaatctttataactagaaaatttaataagaattgggtcggaata
Ins_5K_TS667::7 gtgctatagatatgaaaaatctttataactagaaaatttaataagaattgggtcggaata
Ins_5K_TS685::7 gtgctatagatatgaaaaatctttataactagaaaatttaataagaattgggtcggaata
Ins_5K_TS692::7 gtgctatagatatgaaaaatctttataactagaaaatttaataagaattgggtcggaata
Ins_5K_TS697::7 gtgctatagatatgaaaaatctttataactagaaaatttaataagaattgggtcggaata
Ins_5K_TS698::7 gtgctatagatatgaaaaatctttataactagaaaatttaataagaattgggtcggaata
Ins_5K_TS80::7: gtgctatagatatgaaaaatctttataactagaaaatttaataagaattgggtcggaata
Ins_5K_TS96::7: gtgctatagatatgaaaaatctttataactagaaaatttaataagaattgggtcggaata
Ins_5K_TS9::7:5 gtgctatagatatgaaaaatctttataactagaaaatttaataagaattgggtcggaata
                ************************************************************

Ins_5K_BGV00677 atattttatttatactattttagaatgatattttattcatattattttattattttaaat
Ins_5K_BGV00686 atattttatttatactattttagaatgatattttattcatattattttattattttaaat
Ins_5K_BGV00793 atattttatttatactattttagaatgatattttattcatattattttattattttaaat
Ins_5K_BGV00798 atattttatttatactattttagaatgatattttattcatattattttattattttaaat
Ins_5K_Brandywi atattttatttatactattttagaatgatattttattcatattattttattattttaaat
Ins_5K_EA00990: atattttatttatactattttagaatgatattttattcatattattttattattttaaat
Ins_5K_Fla8924: atattttatttatactattttagaatgatattttattcatattattttattattttaaat
Ins_5K_LA2093:: atattttatttatactattttagaatgatattttattcatattattttattattttaaat
Ins_5K_PAS01447 atattttatttatactattttagaatgatattttattcatattattttattattttaaat
Ins_5K_SL5::7:5 atattttatttatactattttagaatgatattttattcatattattttattattttaaat
Ins_5K_TS112::7 atattttatttatactattttagaatgatattttattcatattattttattattttaaat
Ins_5K_TS117::7 atattttatttatactattttagaatgatattttattcatattattttattattttaaat
Ins_5K_TS118::7 atattttatttatactattttagaatgatattttattcatattattttattattttaaat
Ins_5K_TS12::7: atattttatttatactattttagaatgatattttattcatattattttattattttaaat
Ins_5K_TS156::7 gtattttatttatactattttagaatgatattttactcatattattttattattttaaat
Ins_5K_TS15::7: atattttatttatactattttagaatgatattttattcatattattttattattttaaat
Ins_5K_TS166::7 atattttatttatactattttagaatgatattttattcatattattttattattttaaat
Ins_5K_TS171::7 atattttatttatactattttagaatgatattttattcatattattttattattttaaat
Ins_5K_TS185::7 atattttatttatactattttagaatgatattttattcatattattttattattttaaat
Ins_5K_TS204::7 atattttatttatactattttagaatgatattttattcatattattttattattttaaat
Ins_5K_TS212::7 atattttatttatactattttagaatgatattttattcatattattttattattttaaat
Ins_5K_TS222::7 atattttatttatactattttagaatgatattttattcatattattttattattttaaat
Ins_5K_TS22::7: atattttatttatactattttagaatgatattttattcatattattttattattttaaat
Ins_5K_TS238::7 atattttatttatactattttagaatgatattttattcatattattttattattttaaat
Ins_5K_TS265::7 atattttatttatactattttagaatgatattttattcatattattttattattttaaat
Ins_5K_TS280::7 atattttatttatactattttagaatgatattttattcatattattttattattttaaat
Ins_5K_TS281::7 atattttatttatactattttagaatgatattttattcatattattttattattttaaat
Ins_5K_TS2::7:5 atattttatttatactattttagaatgatattttattcatattattttattattttaaat
Ins_5K_TS331::7 atattttatttatactattttagaatgatattttattcatattattttattattttaaat
Ins_5K_TS39::7: atattttatttatactattttagaatgatattttattcatattattttattattttaaat
Ins_5K_TS3::7:5 atattttatttatactattttagaatgatattttattcatattattttattattttaaat
Ins_5K_TS413::7 atattttatttatactattttagaatgatattttactcatattattttattattttaaat
Ins_5K_TS421::7 gtattttatttatactattttagaatgatattttactcatattattttattattttaaat
Ins_5K_TS439::7 atattttatttatactattttagaatgatattttattcatattattttattattttaaat
Ins_5K_TS545::7 atattttatttatactattttagaatgatattttattcatattattttattattttaaat
Ins_5K_TS60::7: atattttatttatactattttagaatgatattttattcatattattttattattttaaat
Ins_5K_TS623::7 atattttatttatactattttagaatgatattttattcatattattttattattttaaat
Ins_5K_TS629::7 atattttatttatactattttagaatgatattttattcatattattttattattttaaat
Ins_5K_TS667::7 atattttatttatactattttagaatgatattttattcatattattttattattttaaat
Ins_5K_TS685::7 atattttatttatactattttagaatgatattttattcatattattttattattttaaat
Ins_5K_TS692::7 atattttatttatactattttagaatgatattttattcatattattttattattttaaat
Ins_5K_TS697::7 atattttatttatactattttagaatgatattttattcatattattttattattttaaat
Ins_5K_TS698::7 atattttatttatactattttagaatgatattttattcatattattttattattttaaat
Ins_5K_TS80::7: atattttatttatactattttagaatgatattttattcatattattttattattttaaat
Ins_5K_TS96::7: atattttatttatactattttagaatgatattttattcatattattttattattttaaat
Ins_5K_TS9::7:5 atattttatttatactattttagaatgatattttattcatattattttattattttaaat
                .**********************************.************************

Ins_5K_BGV00677 atttttatctttttaattaaaatgg-aaaaagattaatttattttaaaataaaataatta
Ins_5K_BGV00686 atttttatctttttaattaaaatgg-aaaaagattaatttattttaaaataaaataatta
Ins_5K_BGV00793 atttttatctttttaattaaaatggaaaaaagattaatttattttaaaataaaataaata
Ins_5K_BGV00798 atttttatctttttaattaaaatggaaaaaagattaatttattttaaaataaaataaata
Ins_5K_Brandywi atttttatctttttaattaaaatggaaaaaagattaatttattttaaaataaaataaata
Ins_5K_EA00990: atttttatctttttaattaaaatggaaaaaagattaatttattttaaaataaaataaata
Ins_5K_Fla8924: atttttatctttttaattaaaatggaaaaaagattaatttattttaaaataaaataaata
Ins_5K_LA2093:: atttttatctttttaattaaaatggaaaaaagattaatttattttaaaataaaataaata
Ins_5K_PAS01447 atttttatctttttaattaaaatggaaaaaagattaatttattttaaaataaaataaata
Ins_5K_SL5::7:5 atttttatctttttaattaaaatggaaaaaagattaatttattttaaaataaaataaata
Ins_5K_TS112::7 atttttatctttttaattaaaatggaaaaaagattaatttattttaaaataaaataaata
Ins_5K_TS117::7 atttttatctttttaattaaaatggaaaaaagattaatttattttaaaataaaataaata
Ins_5K_TS118::7 atttttatctttttaattaaaatggaaaaaagattaatttattttaaaataaaataaata
Ins_5K_TS12::7: atttttatctttttaattaaaatggaaaaaagattaatttattttaaaataaaataaata
Ins_5K_TS156::7 atttttatctttttaattaaaatgaaaaaaagattaatttattttaaaataaaataaata
Ins_5K_TS15::7: atttttatctttttaattaaaatggaaaaaagattaatttattttaaaataaaataaata
Ins_5K_TS166::7 atttttatctttttaattaaaatggaaaaaagattaatttattttaaaataaaataaata
Ins_5K_TS171::7 atttttatctttttaattaaaatggaaaaaagattaatttattttaaaataaaataaata
Ins_5K_TS185::7 atttttatctttttaattaaaatggaaaaaagattaatttattttaaaataaaataaata
Ins_5K_TS204::7 atttttatctttttaattaaaatggaaaaaagattaatttattttaaaataaaataaata
Ins_5K_TS212::7 atttttatctttttaattaaaatggaaaaaagattaatttattttaaaataaaataaata
Ins_5K_TS222::7 atttttatctttttaattaaaatggaaaaaagattaatttattttaaaataaaataaata
Ins_5K_TS22::7: atttttatctttttaattaaaatgg-aaaaagattaatttattttaaaataaaataaata
Ins_5K_TS238::7 atttttatctttttaattaaaatggaaaaaagattaatttattttaaaataaaataaata
Ins_5K_TS265::7 atttttatctttttaattaaaatgg-aaaaagattaatttattttaaaataaaataatta
Ins_5K_TS280::7 atttttatctttttaattaaaatggaaaaaagattaatttattttaaaataaaataaata
Ins_5K_TS281::7 atttttatctttttaattaaaatggaaaaaagattaatttattttaaaataaaataaata
Ins_5K_TS2::7:5 atttttatctttttaattaaaatggaaaaaagattaatttattttaaaataaaataaata
Ins_5K_TS331::7 atttttatctttttaattaaaatgg-aaaaagattaatttattttaaaataaaataaata
Ins_5K_TS39::7: atttttatctttttaattaaaatgg-aaaaagattaatttattttaaaataaaataaata
Ins_5K_TS3::7:5 atttttatctttttaattaaaatggaaaaaagattaatttattttaaaataaaataaata
Ins_5K_TS413::7 a--tttatctttttaattaaaatggaaaaaagattaatttattttaaaataaaataaata
Ins_5K_TS421::7 atttttatctttttaattaaaatgaaaaaaagattaatttattttaaaataaaataaata
Ins_5K_TS439::7 atttttatctttttaattaaaatggaaaaaagattaatttattttaaaataaaataaata
Ins_5K_TS545::7 atttttatctttttaattaaaatgg-aaaaagattaatttattttaaaataaaataaata
Ins_5K_TS60::7: atttttatctttttaattaaaatggaaaaaagattaatttattttaaaataaaataaata
Ins_5K_TS623::7 atttttatctttttaattaaaatggaaaaaagattaatttattttaaaataaaataaata
Ins_5K_TS629::7 atttttatctttttaattaaaatggaaaaaagattaatttattttaaaataaaataaata
Ins_5K_TS667::7 atttttatctttttaattaaaatggaaaaaagattaatttattttaaaataaaataaata
Ins_5K_TS685::7 atttttatctttttaattaaaatggaaaaaagattaatttattttaaaataaaataaata
Ins_5K_TS692::7 atttttatctttttaattaaaatggaaaaaagattaatttattttaaaataaaataaata
Ins_5K_TS697::7 atttttatctttttaattaaaatggaaaaaagattaatttattttaaaataaaataaata
Ins_5K_TS698::7 atttttatctttttaattaaaatggaaaaaagattaatttattttaaaataaaataaata
Ins_5K_TS80::7: atttttatctttttaattaaaatggaaaaaagattaatttattttaaaataaaataaata
Ins_5K_TS96::7: atttttatctttttaattaaaatggaaaaaagattaatttattttaaaataaaataaata
Ins_5K_TS9::7:5 atttttatctttttaattaaaatggaaaaaagattaatttattttaaaataaaataaata
                *  *********************. ******************************* **

Ins_5K_BGV00677 ttataattttttaattttctaatctgattaaattttttcatcgtttagcaatatacaaaa
Ins_5K_BGV00686 ttataattttttaattttctaatctgattaaattttttcatcgtttagcaatatacaaaa
Ins_5K_BGV00793 ttataattttttaattttctaatctgattaaattttttcatcgtttagcaatatacaaaa
Ins_5K_BGV00798 ttataattttttaattttctaatctgattaaattttttcatcgtttagcaatatacaaaa
Ins_5K_Brandywi ttataattttttaattttctaatctgattaaattttttcatcgtttagcaatatacaaaa
Ins_5K_EA00990: ttataattttttaattttctaatctgattaaattttttcatcgtttagcaatatacaaaa
Ins_5K_Fla8924: ttataattttttaattttctaatctgattaaattttttcatcgtttagcaatatacaaaa
Ins_5K_LA2093:: ttataattttttaattttctaatctgattaaattttttcatcgtttagcaatatacaaaa
Ins_5K_PAS01447 ttataattttttaattttctaatctgattaaattttttcatcgtttagcaatatacaaaa
Ins_5K_SL5::7:5 ttataattttttaattttctaatctgattaaattttttcatcgtttagcaatatacaaaa
Ins_5K_TS112::7 ttataattttttaattttctaatctgattaaattttttcatcgtttagcaatatacaaaa
Ins_5K_TS117::7 ttataattttttaattttctaatctgattaaattttttcatcgtttagcaatatacaaaa
Ins_5K_TS118::7 ttataattttttaattttctaatctgattaaattttttcatcgtttagcaatatacaaaa
Ins_5K_TS12::7: ttataattttttaattttctaatctgattaaattttttcatcgtttagcaatatacaaaa
Ins_5K_TS156::7 ttataattttttaattttctaatctgattaaattttttcatcgtttagcaatatacaaaa
Ins_5K_TS15::7: ttataattttttaattttctaatctgattaaattttttcatcgtttagcaatatacaaaa
Ins_5K_TS166::7 ttataattttttaattttctaatctgattaaattttttcatcgtttagcaatatacaaaa
Ins_5K_TS171::7 ttataattttttaattttctaatctgattaaattttttcatcgtttagcaatatacaaaa
Ins_5K_TS185::7 ttataattttttaattttctaatctgattaaattttttcatcgtttagcaatatacaaaa
Ins_5K_TS204::7 ttataattttttaattttctaatctgattaaattttttcatcgtttagcaatatacaaaa
Ins_5K_TS212::7 ttataattttttaattttctaatctgattaaattttttcatcgtttagcaatatacaaaa
Ins_5K_TS222::7 ttataattttttaattttctaatctgattaaattttttcatcgtttagcaatatacaaaa
Ins_5K_TS22::7: ttataattttttaattttctaatctgattaaatattttcatcgtttagcaatatacaaaa
Ins_5K_TS238::7 ttataattttttaattttctaatctgattaaattttttcatcgtttagcaatatacaaaa
Ins_5K_TS265::7 ttataattttttaattttctaatctgattaaattttttcatcgtttagcaatatacaaaa
Ins_5K_TS280::7 ttataattttttaattttctaatctgattaaattttttcatcgtttagcaatatacaaaa
Ins_5K_TS281::7 ttataattttttaattttctaatctgattaaattttttcatcgtttagcaatatacaaaa
Ins_5K_TS2::7:5 ttataattttttaattttctaatctgattaaattttttcatcgtttagcaatatacaaaa
Ins_5K_TS331::7 ttataattttttaattttctaatctgattaaatattttcatcgtttagcaatatacaaaa
Ins_5K_TS39::7: ttataattttttaattttctaatctgattaaatattttcatcgtttagcaatatacaaaa
Ins_5K_TS3::7:5 ttataattttttaattttctaatctgattaaattttttcatcgtttagcaatatacaaaa
Ins_5K_TS413::7 ttataattttttaattttctaatctgattaaattttttcatcgtttagcaatatacaaaa
Ins_5K_TS421::7 ttataattttttaattttctaatctgattaaattttttcatcgtttagcaatatacaaaa
Ins_5K_TS439::7 ttataattttttaattttctaatctgattaaattttttcatcgtttagcaatatacaaaa
Ins_5K_TS545::7 ttataattttttaattttctaatctgattaaatattttcatcgtttagcaatatacaaaa
Ins_5K_TS60::7: ttataattttttaattttctaatctgattaaattttttcatcgtttagcaatatacaaaa
Ins_5K_TS623::7 ttataattttttaattttctaatctgattaaattttttcatcgtttagcaatatacaaaa
Ins_5K_TS629::7 ttataattttttaattttctaatctgattaaattttttcatcgtttagcaatatacaaaa
Ins_5K_TS667::7 ttataattttttaattttctaatctgattaaattttttcatcgtttagcaatatacaaaa
Ins_5K_TS685::7 ttataattttttaattttctaatctgattaaattttttcatcgtttagcaatatacaaaa
Ins_5K_TS692::7 ttataattttttaattttctaatctgattaaattttttcatcgtttagcaatatacaaaa
Ins_5K_TS697::7 ttataattttttaattttctaatctgattaaattttttcatcgtttagcaatatacaaaa
Ins_5K_TS698::7 ttataattttttaattttctaatctgattaaattttttcatcgtttagcaatatacaaaa
Ins_5K_TS80::7: ttataattttttaattttctaatctgattaaattttttcatcgtttagcaatatacaaaa
Ins_5K_TS96::7: ttataattttttaattttctaatctgattaaattttttcatcgtttagcaatatacaaaa
Ins_5K_TS9::7:5 ttataattttttaattttctaatctgattaaattttttcatcgtttagcaatatacaaaa
                ********************************* **************************

Ins_5K_BGV00677 atataatgtagctgtattttaaaaagaaaaaaatcattttgaccaaaatttagctagaat
Ins_5K_BGV00686 atataatgtagctgtattttaaaaagaaaaaaatcattttgaccaaaatttagctagaat
Ins_5K_BGV00793 atataatgtagctgtattttaaaaagaaaaaaatcattttgaccaaaatttagctagaat
Ins_5K_BGV00798 atataatgtagctgtattttaaaaagaaaaaaatcattttgaccaaaatttagctagaat
Ins_5K_Brandywi atataatgtagctgtattttaaaaagaaaaaaatcattttgaccaaaatttagctagaat
Ins_5K_EA00990: atataatgtagctgtattttaaaaagaaaaaaatcattttgaccaaaatttagctagaat
Ins_5K_Fla8924: atataatgtagctgtattttaaaaagaaaaaaatcattttgaccaaaatttagctagaat
Ins_5K_LA2093:: atataatgtagctgtattttaaaaagaaaaaaatcattttgaccaaaatttagctagaat
Ins_5K_PAS01447 atataatgtagctgtattttaaaaagaaaaaaatcattttgaccaaaatttagctagaat
Ins_5K_SL5::7:5 atataatgtagctgtattttaaaaagaaaaaaatcattttgaccaaaatttagctagaat
Ins_5K_TS112::7 atataatgtagctgtattttaaaaagaaaaaaatcattttgaccaaaatttagctagaat
Ins_5K_TS117::7 atataatgtagctgtattttaaaaagaaaaaaatcattttgaccaaaatttagctagaat
Ins_5K_TS118::7 atataatgtagctgtattttaaaaagaaaaaaatcattttgaccaaaatttagctagaat
Ins_5K_TS12::7: atataatgtagctgtattttaaaaagaaaaaaatcattttgaccaaaatttagctagaat
Ins_5K_TS156::7 atataatgtagctgtattttaaaaagaaaaaaatcattttgaccaaaatttagctagaat
Ins_5K_TS15::7: atataatgtagctgtattttaaaaagaaaaaaatcattttgaccaaaatttagctagaat
Ins_5K_TS166::7 atataatgtagctgtattttaaaaagaaaaaaatcattttgaccaaaatttagctagaat
Ins_5K_TS171::7 atataatgtagctgtattttaaaaagaaaaaaatcattttgaccaaaatttagctagaat
Ins_5K_TS185::7 atataatgtagctgtattttaaaaagaaaaaaatcattttgaccaaaatttagctagaat
Ins_5K_TS204::7 atataatgtagctgtattttaaaaagaaaaaaatcattttgaccaaaatttagctagaat
Ins_5K_TS212::7 atataatgtagctgtattttaaaaagaaaaaaatcattttgaccaaaatttagctagaat
Ins_5K_TS222::7 atataatgtagctgtattttaaaaagaaaaaaatcattttgaccaaaatttagctagaat
Ins_5K_TS22::7: atataatgtagctgtattttaaaaagaaaaaaatcattttgaccaaaatttagctagaat
Ins_5K_TS238::7 atataatgtagctgtattttaaaaagaaaaaaatcattttgaccaaaatttagctagaat
Ins_5K_TS265::7 atataatgtagctgtattttaaaaagaaaaaaatcattttgaccaaaatttagctagaat
Ins_5K_TS280::7 atataatgtagctgtattttaaaaagaaaaaaatcattttgaccaaaatttagctagaat
Ins_5K_TS281::7 atataatgtagctgtattttaaaaagaaaaaaatcattttgaccaaaatttagctagaat
Ins_5K_TS2::7:5 atataatgtagctgtattttaaaaagaaaaaaatcattttgaccaaaatttagctagaat
Ins_5K_TS331::7 atataatgtagctgtattttaaaaagaaaaaaatcattttgaccaaaatttagctagaat
Ins_5K_TS39::7: atataatgtagctgtattttaaaaagaaaaaaatcattttgaccaaaatttagctagaat
Ins_5K_TS3::7:5 atataatgtagctgtattttaaaaagaaaaaaatcattttgaccaaaatttagctagaat
Ins_5K_TS413::7 atataatgtagctgtattttaaaaag-aaaaaatcattttgaccaaaatttagctagaat
Ins_5K_TS421::7 atataatgtagctgtattttaaaaagaaaaaaatcattttgaccaaaatttagctagaat
Ins_5K_TS439::7 atataatgtagctgtattttaaaaagaaaaaaatcattttgaccaaaatttagctagaat
Ins_5K_TS545::7 atataatgtagctgtattttaaaaagaaaaaaatcattttgaccaaaatttagctagaat
Ins_5K_TS60::7: atataatgtagctgtattttaaaaagaaaaaaatcattttgaccaaaatttagctagaat
Ins_5K_TS623::7 atataatgtagctgtattttaaaaagaaaaaaatcattttgaccaaaatttagctagaat
Ins_5K_TS629::7 atataatgtagctgtattttaaaaagaaaaaaatcattttgaccaaaatttagctagaat
Ins_5K_TS667::7 atataatgtagctgtattttaaaaagaaaaaaatcattttgaccaaaatttagctagaat
Ins_5K_TS685::7 atataatgtagctgtattttaaaaagaaaaaaatcattttgaccaaaatttagctagaat
Ins_5K_TS692::7 atataatgtagctgtattttaaaaagaaaaaaatcattttgaccaaaatttagctagaat
Ins_5K_TS697::7 atataatgtagctgtattttaaaaagaaaaaaatcattttgaccaaaatttagctagaat
Ins_5K_TS698::7 atataatgtagctgtattttaaaaagaaaaaaatcattttgaccaaaatttagctagaat
Ins_5K_TS80::7: atataatgtagctgtattttaaaaagaaaaaaatcattttgaccaaaatttagctagaat
Ins_5K_TS96::7: atataatgtagctgtattttaaaaagaaaaaaatcattttgaccaaaatttagctagaat
Ins_5K_TS9::7:5 atataatgtagctgtattttaaaaagaaaaaaatcattttgaccaaaatttagctagaat
                ************************** *********************************

Ins_5K_BGV00677 gtattttatccatattattttttacctttttaaatatttttattactttaactttcatgt
Ins_5K_BGV00686 gtattttatccatattattttttacctttttaaatatttttattactttaactttcatgt
Ins_5K_BGV00793 gtattttatccatattattttttacctttttaaatatttttattactttaactttcatgt
Ins_5K_BGV00798 gtattttatccatattattttttacctttttaaatatttttattactttaactttcatgt
Ins_5K_Brandywi gtattttatccatattattttttacctttttaaatatttttattactttaactttcatgt
Ins_5K_EA00990: gtattttatccatattattttttacctttttaaatatttttattactttaactttcatgt
Ins_5K_Fla8924: gtattttatccatattattttttacctttttaaatatttttattactttaactttcatgt
Ins_5K_LA2093:: gtattttatcca-attattttttacctttttaaatatttttattactttaactttcatgt
Ins_5K_PAS01447 gtattttatcca-attattttttacctttttaaatatttttattactttaactttcatgt
Ins_5K_SL5::7:5 gtattttatccatattattttttacctttttaaatatttttattactttaactttcatgt
Ins_5K_TS112::7 gtattttatccatattattttttacctttttaaatatttttattactttaactttcatgt
Ins_5K_TS117::7 gtattttatcca-attattttttacctttttaaatatttttattactttaactttcatgt
Ins_5K_TS118::7 gtattttatccatattattttttacctttttaaatatttttattactttaactttcatgt
Ins_5K_TS12::7: gtattttatccatattattttttacctttttaaatatttttattactttaactttcatgt
Ins_5K_TS156::7 gtattttatcca-attattttttacctttttaaatatttttattactttaactttcatgt
Ins_5K_TS15::7: gtattttatccatattattttttacctttttaaatatttttattactttaactttcatgt
Ins_5K_TS166::7 gtattttatccatattattttttacctttttaaatatttttattactttaactttcatgt
Ins_5K_TS171::7 gtattttatccatattattttttacctttttaaatatttttattactttaactttcatgt
Ins_5K_TS185::7 gtattttatccatattattttttacctttttaaatatttttattactttaactttcatgt
Ins_5K_TS204::7 gtattttatccatattattttttacctttttaaatatttttattactttaactttcatgt
Ins_5K_TS212::7 gtattttatccatattattttttacctttttaaatatttttattactttaactttcatgt
Ins_5K_TS222::7 gtattttatccatattattttttacctttttaaatatttttattactttaactttcatgt
Ins_5K_TS22::7: gtattttatccatattattttttacctttttaaatatttttattactttaactttcatgt
Ins_5K_TS238::7 gtattttatccatattattttttacctttttaaatatttttattactttaactttcatgt
Ins_5K_TS265::7 gtattttatccatattattttttacctttttaaatatttttattactttaactttcatgt
Ins_5K_TS280::7 gtattttatccatattattttttacctttttaaatatttttattactttaactttcatgt
Ins_5K_TS281::7 gtattttatccatattattttttacctttttaaatatttttattactttaactttcatgt
Ins_5K_TS2::7:5 gtattttatccatattattttttacctttttaaatatttttattactttaactttcatgt
Ins_5K_TS331::7 gtattttatccatattattttttacctttttaaatatttttattactttaactttcatgt
Ins_5K_TS39::7: gtattttatccatattattttttacctttttaaatatttttattactttaactttcatgt
Ins_5K_TS3::7:5 gtattttatccatattattttttacctttttaaatatttttattactttaactttcatgt
Ins_5K_TS413::7 gtattttatccatattattttttacctttttaaatatttttattactttaactttcatgt
Ins_5K_TS421::7 gtattttatcca-attattttttacctttttaaatatttttattactttaactttcatgt
Ins_5K_TS439::7 gtattttatccatattattttttacctttttaaatatttttattactttaactttcatgt
Ins_5K_TS545::7 gtattttatccatattattttttacctttttaaatatttttattactttaactttcatgt
Ins_5K_TS60::7: gtattttatccatattattttttacctttttaaatatttttattactttaactttcatgt
Ins_5K_TS623::7 gtattttatccatattattttttacctttttaaatatttttattactttaactttcatgt
Ins_5K_TS629::7 gtattttatccatattattttttacctttttaaatatttttattactttaactttcatgt
Ins_5K_TS667::7 gtattttatccatattattttttacctttttaaatatttttattactttaactttcatgt
Ins_5K_TS685::7 gtattttatccatattattttttacctttttaaatatttttattactttaactttcatgt
Ins_5K_TS692::7 gtattttatccatattattttttacctttttaaatatttttattactttaactttcatgt
Ins_5K_TS697::7 gtattttatccatattattttttacctttttaaatatttttattactttaactttcatgt
Ins_5K_TS698::7 gtattttatccatattattttttacctttttaaatatttttattactttaactttcatgt
Ins_5K_TS80::7: gtattttatccatattattttttacctttttaaatatttttattactttaactttcatgt
Ins_5K_TS96::7: gtattttatccatattattttttacctttttaaatatttttattactttaactttcatgt
Ins_5K_TS9::7:5 gtattttatccatattattttttacctttttaaatatttttattactttaactttcatgt
                ************ ***********************************************

Ins_5K_BGV00677 ttttaactaaaagttcaaaaaaaatattttaatataaaagctagaatgatttaatcgata
Ins_5K_BGV00686 ttttaactaaaagttcaaaaaaaatattttaatataaaagctagaatgatttaatcgata
Ins_5K_BGV00793 ttttaactaaaagttcaaaaaaaatattttaatataaaagctagaatgatttaatcgata
Ins_5K_BGV00798 ttttaactaaaagttcaaaaaaaatattttaatataaaagctagaatgatttaatcgata
Ins_5K_Brandywi ttttaactaaaagttcaaaaaaaatattttaatataaaagctagaatgatttaatcgata
Ins_5K_EA00990: ttttaactaaaagttcaaaaaaaatattttaatataaaagctagaatgatttaatcgata
Ins_5K_Fla8924: ttttaactaaaagttcaaaaaaaatattttaatataaaagctagaatgatttaatcgata
Ins_5K_LA2093:: ttttaactaaaagttcaaaaaaaatattttaatataaaagctagaatgatttaatcgata
Ins_5K_PAS01447 ttttaactaaaagttcaaaaaaaatattttaatataaaagctagaatgatttaatcgata
Ins_5K_SL5::7:5 ttttaactaaaagttcaaaaaaaatattttaatataaaagctagaatgatttaatcgata
Ins_5K_TS112::7 ttttaactaaaagttcaaaaaaaatattttaatataaaagctagaatgatttaatcgata
Ins_5K_TS117::7 ttttaactaaaagttcaaaaaaaatattttaatataaaagctagaatgatttaatcgata
Ins_5K_TS118::7 ttttaactaaaagttcaaaaaaaatattttaatataaaagctagaatgatttaatcgata
Ins_5K_TS12::7: ttttaactaaaagttcaaaaaaaatattttaatataaaagctagaatgatttaatcgata
Ins_5K_TS156::7 ttttaactaaaagttcaaaaaaaatattttaatataaaagctagaatgatttaatcgata
Ins_5K_TS15::7: ttttaactaaaagttcaaaaaaaatattttaatataaaagctagaatgatttaatcgata
Ins_5K_TS166::7 ttttaactaaaagttcaaaaaaaatattttaatataaaagctagaatgatttaatcgata
Ins_5K_TS171::7 ttttaactaaaagttcaaaaaaaatattttaatataaaagctagaatgatttaatcgata
Ins_5K_TS185::7 ttttaactaaaagttcaaaaaaaatattttaatataaaagctagaatgatttaatcgata
Ins_5K_TS204::7 ttttaactaaaagttcaaaaaaaatattttaatataaaagctagaatgatttaatcgata
Ins_5K_TS212::7 ttttaactaaaagttcaaaaaaaatattttaatataaaagctagaatgatttaatcgata
Ins_5K_TS222::7 ttttaactaaaagttcaaaaaaaatattttaatataaaagctagaatgatttaatcgata
Ins_5K_TS22::7: ttttaactaaaagttcaaaaaaaatattttaatataaaagctagaatgatttaatcgata
Ins_5K_TS238::7 ttttaactaaaagttcaaaaaaaatattttaatataaaagctagaatgatttaatcgata
Ins_5K_TS265::7 ttttaactaaaagttcaaaaaaaatattttaatataaaagctagaatgatttaatcgata
Ins_5K_TS280::7 ttttaactaaaagttcaaaaaaaatattttaatataaaagctagaatgatttaatcgata
Ins_5K_TS281::7 ttttaactaaaagttcaaaaaaaatattttaatataaaagctagaatgatttaatcgata
Ins_5K_TS2::7:5 ttttaactaaaagttcaaaaaaaatattttaatataaaagctagaatgatttaatcgata
Ins_5K_TS331::7 ttttaactaaaagttcaaaaaaaatattttaatataaaagctagaatgatttaatcgata
Ins_5K_TS39::7: ttttaactaaaagttcaaaaaaaatattttaatataaaagctagaatgatttaatcgata
Ins_5K_TS3::7:5 ttttaactaaaagttcaaaaaaaatattttaatataaaagctagaatgatttaatcgata
Ins_5K_TS413::7 ttttaactaaaagttcaaaaaaaatattttaatataaaagctagaatgatttaatcgata
Ins_5K_TS421::7 ttttaactaaaagttcaaaaaaaatattttaatataaaagctagaatgatttaatcgata
Ins_5K_TS439::7 ttttaactaaaagttcaaaaaaaatattttaatataaaagctagaatgatttaatcgata
Ins_5K_TS545::7 ttttaactaaaagttcaaaaaaaatattttaatataaaagctagaatgatttaatcgata
Ins_5K_TS60::7: ttttaactaaaagttcaaaaaaaatattttaatataaaagctagaatgatttaatcgata
Ins_5K_TS623::7 ttttaactaaaagttcaaaaaaaatattttaatataaaagctagaatgatttaatcgata
Ins_5K_TS629::7 ttttaactaaaagttcaaaaaaaatattttaatataaaagctagaatgatttaatcgata
Ins_5K_TS667::7 ttttaactaaaagttcaaaaaaaatattttaatataaaagctagaatgatttaatcgata
Ins_5K_TS685::7 ttttaactaaaagttcaaaaaaaatattttaatataaaagctagaatgatttaatcgata
Ins_5K_TS692::7 ttttaactaaaagttcaaaaaaaatattttaatataaaagctagaatgatttaatcgata
Ins_5K_TS697::7 ttttaactaaaagttcaaaaaaaatattttaatataaaagctagaatgatttaatcgata
Ins_5K_TS698::7 ttttaactaaaagttcaaaaaaaatattttaatataaaagctagaatgatttaatcgata
Ins_5K_TS80::7: ttttaactaaaagttcaaaaaaaatattttaatataaaagctagaatgatttaatcgata
Ins_5K_TS96::7: ttttaactaaaagttcaaaaaaaatattttaatataaaagctagaatgatttaatcgata
Ins_5K_TS9::7:5 ttttaactaaaagttcaaaaaaaatattttaatataaaagctagaatgatttaatcgata
                ************************************************************

Ins_5K_BGV00677 ttatttttcaatatttttattattttaactttcatattgtttaactaaaaataaataaaa
Ins_5K_BGV00686 ttatttttcaatatttttattattttaactttcatattgtttaactaaaaataaataaaa
Ins_5K_BGV00793 ttatttttcaatatttttattattttaactttcatattgtttaactaaaaataaataaaa
Ins_5K_BGV00798 ttatttttcaatatttttattattttaactttcatattgtttaactaaaaataaataaaa
Ins_5K_Brandywi ttatttttcaatatttttattattttaactttcatattgtttaactaaaaataaataaaa
Ins_5K_EA00990: ttatttttcaatatttttattattttaactttcatattgtttaactaaaaataaataaaa
Ins_5K_Fla8924: ttatttttcaatatttttattattttaactttcatattgtttaactaaaaataaataaaa
Ins_5K_LA2093:: ttatttttcaatatttttattattttaactttcatattgtttaactaaaaataaaataaa
Ins_5K_PAS01447 ttatttttcaatatttttattattttaactttcatattgtttaactaaaaataaaataaa
Ins_5K_SL5::7:5 ttatttttcaatatttttattattttaactttcatattgtttaactaaaaataaataaaa
Ins_5K_TS112::7 ttatttttcaatatttttattattttaactttcatattgtttaactaaaaataaataaaa
Ins_5K_TS117::7 ttatttttcaatatttttattattttaactttcatattgtttaactaaaaataaaataaa
Ins_5K_TS118::7 ttatttttcaatatttttattattttaactttcatattgtttaactaaaaataaataaaa
Ins_5K_TS12::7: ttatttttcaatatttttattattttaactttcatattgtttaactaaaaataaataaaa
Ins_5K_TS156::7 ttatttttcaatatttttattattttaactttcatattgtttaactaaaaataaaataaa
Ins_5K_TS15::7: ttatttttcaatatttttattattttaactttcatattgtttaactaaaaataaataaaa
Ins_5K_TS166::7 ttatttttcaatatttttattattttaactttcatattgtttaactaaaaataaataaaa
Ins_5K_TS171::7 ttatttttcaatatttttattattttaactttcatattgtttaactaaaaataaataaaa
Ins_5K_TS185::7 ttatttttcaatatttttattattttaactttcatattgtttaactaaaaataaataaaa
Ins_5K_TS204::7 ttatttttcaatatttttattattttaactttcatattgtttaactaaaaataaataaaa
Ins_5K_TS212::7 ttatttttcaatatttttattattttaactttcatattgtttaactaaaaataaataaaa
Ins_5K_TS222::7 ttatttttcaatatttttattattttaactttcatattgtttaactaaaaataaataaaa
Ins_5K_TS22::7: ttatttttcaatatttttattattttaactttcatattgtttaactaaaaa------aaa
Ins_5K_TS238::7 ttatttttcaatatttttattattttaactttcatattgtttaactaaaaataaataaaa
Ins_5K_TS265::7 ttatttttcaatatttttattattttaactttcatattgtttaactaaaaataaataaat
Ins_5K_TS280::7 ttatttttcaatatttttattattttaactttcatattgtttaactaaaaataaataaaa
Ins_5K_TS281::7 ttatttttcaatatttttattattttaactttcatattgtttaactaaaaataaataaaa
Ins_5K_TS2::7:5 ttatttttcaatatttttattattttaactttcatattgtttaactaaaaataaataaaa
Ins_5K_TS331::7 ttatttttcaatatttttattattttaactttcatattgtttaactaaaaa------aaa
Ins_5K_TS39::7: ttatttttcaatatttttattattttaactttcatattgtttaact-aaaa------aaa
Ins_5K_TS3::7:5 ttatttttcaatatttttattattttaactttcatattgtttaactaaaaataaataaaa
Ins_5K_TS413::7 ttatttttcaatatttttattattttaactttcatattgtttaactaaaaa-----aaaa
Ins_5K_TS421::7 ttatttttcaatatttttattattttaactttcatattgtttaactaaaaataaaataaa
Ins_5K_TS439::7 ttatttttcaatatttttattattttaactttcatattgtttaactaaaaataaataaaa
Ins_5K_TS545::7 ttatttttcaatatttttattattttaactttcatattgtttaactaaaaa------aaa
Ins_5K_TS60::7: ttatttttcaatatttttattattttaactttcatattgtttaactaaaaataaataaaa
Ins_5K_TS623::7 ttatttttcaatatttttattattttaactttcatattgtttaactaaaaataaataaaa
Ins_5K_TS629::7 ttatttttcaatatttttattattttaactttcatattgtttaactaaaaataaataaaa
Ins_5K_TS667::7 ttatttttcaatatttttattattttaactttcatattgtttaactaaaaataaataaaa
Ins_5K_TS685::7 ttatttttcaatatttttattattttaactttcatattgtttaactaaaaataaataaaa
Ins_5K_TS692::7 ttatttttcaatatttttattattttaactttcatattgtttaactaaaaataaataaaa
Ins_5K_TS697::7 ttatttttcaatatttttattattttaactttcatattgtttaactaaaaataaataaaa
Ins_5K_TS698::7 ttatttttcaatatttttattattttaactttcatattgtttaactaaaaataaataaaa
Ins_5K_TS80::7: ttatttttcaatatttttattattttaactttcatattgtttaactaaaaataaataaaa
Ins_5K_TS96::7: ttatttttcaatatttttattattttaactttcatattgtttaactaaaaataaataaaa
Ins_5K_TS9::7:5 ttatttttcaatatttttattattttaactttcatattgtttaactaaaaataaataaaa
                ********************************************** ****      ** 

Ins_5K_BGV00677 aaaagataaatttatttaat---------------atagactttttaaagttttgttctg
Ins_5K_BGV00686 aaaagataaatttatttaatataaaaagaaatataatagactttttaaagttttgttctg
Ins_5K_BGV00793 aaaagataaatttatttaatataaaaagaaatataatagactttttaaagttttgttctg
Ins_5K_BGV00798 aaaagataaatttatttaatataaaaagaaatataatagactttttaaagttttgttctg
Ins_5K_Brandywi aaaagataaatttatttaatataaaaagaaatataatagactttttaaagttttgttctg
Ins_5K_EA00990: aaaagataaatttatttaatataaaaagaaatataatagactttttaaagttttgttctg
Ins_5K_Fla8924: aaaagataaatttatttaatataaaaagaaatataatagactttttaaagttttgttctg
Ins_5K_LA2093:: aaaagataaatttatttaatataaaaagaaatataatagactttttaaagttttgttctg
Ins_5K_PAS01447 aaaagataaatttatttaatataaaaagaaatataatagactttttaaagttttgttctg
Ins_5K_SL5::7:5 aaaagataaatttatttaatataaaaagaaatataatagactttttaaagttttgttctg
Ins_5K_TS112::7 aaaagataaatttatttaatataaaaagaaatataatagactttttaaagttttgttctg
Ins_5K_TS117::7 aaaagataaatttatttaatataaaaagaaatataatagactttttaaagttttgttctg
Ins_5K_TS118::7 aaaagataaatttatttaatataaaaagaaatataatagactttttaaagttttgttctg
Ins_5K_TS12::7: aaaagataaatttatttaatataaaaagaaatataatagactttttaaagttttgttctg
Ins_5K_TS156::7 aaaagataaatttatttaatataaaaagaaatataatagactttttaaagttttgttctg
Ins_5K_TS15::7: aaaagataaatttatttaatataaaaagaaatataatagactttttaaagttttgttctg
Ins_5K_TS166::7 aaaagataaatttatttaatataaaaagaaatataatagactttttaaagttttgttctg
Ins_5K_TS171::7 aaaagataaatttatttaatataaaaagaaatataatagactttttaaagttttgttctg
Ins_5K_TS185::7 aaaagataaatttatttaatataaaaagaaatataatagactttttaaagttttgttctg
Ins_5K_TS204::7 aaaagataaatttatttaatataaaaagaaatataatagactttttaaagttttgttctg
Ins_5K_TS212::7 aaaagataaatttatttaatataaaaagaaatataatagactttttaaagttttgttctg
Ins_5K_TS222::7 aaaagataaatttatttaatataaaaagaaatataatagactttttaaagttttgttctg
Ins_5K_TS22::7: aaaagataaatttatttaatataaaaagaaatataatagactttttaaagttttgttctg
Ins_5K_TS238::7 aaaagataaatttatttaatataaaaagaaatataatagactttttaaagttttgttctg
Ins_5K_TS265::7 aaaagataaatttatttaatataaaaagaaatataatagactttttaaagttttgttctg
Ins_5K_TS280::7 aaaagataaatttatttaatataaaaagaaatataatagactttttaaagttttgttctg
Ins_5K_TS281::7 aaaagataaatttatttaatataaaaagaaatataatagactttttaaagttttgttctg
Ins_5K_TS2::7:5 aaaagataaatttatttaatataaaaagaaatataatagactttttaaagttttgttctg
Ins_5K_TS331::7 aaaagataaatttatttaatataaaaagaaatataatagactttttaaagttttgttctg
Ins_5K_TS39::7: aaaagataaatttatttaatataaaaagaaatataatagactttttaaagttttgttctg
Ins_5K_TS3::7:5 aaaagataaatttatttaatataaaaagaaatataatagactttttaaagttttgttctg
Ins_5K_TS413::7 aaaagataaatttatttaatataaaaagaaatataatagactttttaaagttttgttctg
Ins_5K_TS421::7 aaaagataaatttatttaatataaaaagaaatataatagactttttaaagttttgttctg
Ins_5K_TS439::7 aaaagataaatttatttaatataaaaagaaatataatagactttttaaagttttgttctg
Ins_5K_TS545::7 aaaagataaatttatttaatataaaaagaaatataatagactttttaaagttttgttctg
Ins_5K_TS60::7: aaaagataaatttatttaatataaaaagaaatataatagactttttaaagttttgttctg
Ins_5K_TS623::7 aaaagataaatttatttaatataaaaagaaatataatagactttttaaagttttgttctg
Ins_5K_TS629::7 aaaagataaatttatttaatataaaaagaaatataatagactttttaaagttttgttctg
Ins_5K_TS667::7 aaaagataaatttatttaatataaaaagaaatataatagactttttaaagttttgttctg
Ins_5K_TS685::7 aaaagataaatttatttaatataaaaagaaatataatagactttttaaagttttgttctg
Ins_5K_TS692::7 aaaagataaatttatttaatataaaaagaaatataatagactttttaaagttttgttctg
Ins_5K_TS697::7 aaaagataaatttatttaatataaaaagaaatataatagactttttaaagttttgttctg
Ins_5K_TS698::7 aaaagataaatttatttaatataaaaagaaatataatagactttttaaagttttgttctg
Ins_5K_TS80::7: aaaagataaatttatttaatataaaaagaaatataatagactttttaaagttttgttctg
Ins_5K_TS96::7: aaaagataaatttatttaatataaaaagaaatataatagactttttaaagttttgttctg
Ins_5K_TS9::7:5 aaaagataaatttatttaatataaaaagaaatataatagactttttaaagttttgttctg
                ********************               *************************

Ins_5K_BGV00677 gctggccagccgtggaacataaataaacgtgtgtaaaaattcgttgaaattattgtgagg
Ins_5K_BGV00686 gctggccagccgtggaacataaataaacgtgtgtaaaaattcgttgaaattattgtgagg
Ins_5K_BGV00793 gctggccagccgtggaacataaataaacgtgtgtaaaaattcgttgaaattattgtgagg
Ins_5K_BGV00798 gctggccagccgtggaacataaataaacgtgtgtaaaaattcgttgaaattattgtgagg
Ins_5K_Brandywi gctggccagccgtggaacataaataaacgtgtgtaaaaattcgttgaaattattgtgagg
Ins_5K_EA00990: gctggccagccgtggaacataaataaacgtgtgtaaaaattcgttgaaattattgtgagg
Ins_5K_Fla8924: gctggccagccgtggaacataaataaacgtgtgtaaaaattcgttgaaattattgtgagg
Ins_5K_LA2093:: gctggccagccgtggaacataaataaacgtgtgtaaaaattcgttgaaattattgtgagg
Ins_5K_PAS01447 gctggccagccgtggaacataaataaacgtgtgtaaaaattcgttgaaattattgtgagg
Ins_5K_SL5::7:5 gctggccagccgtggaacataaataaacgtgtgtaaaaattcgttgaaattattgtgagg
Ins_5K_TS112::7 gctggccagccgtggaacataaataaacgtgtgtaaaaattcgttgaaattattgtgagg
Ins_5K_TS117::7 gctggccagccgtggaacataaataaacgtgtgtaaaaattcgttgaaattattgtgagg
Ins_5K_TS118::7 gctggccagccgtggaacataaataaacgtgtgtaaaaattcgttgaaattattgtgagg
Ins_5K_TS12::7: gctggccagccgtggaacataaataaacgtgtgtaaaaattcgttgaaattattgtgagg
Ins_5K_TS156::7 gctggccagccgtggaacataaataaacgtgtgtaaaaattcgttgaaattattgtgagg
Ins_5K_TS15::7: gctggccagccgtggaacataaataaacgtgtgtaaaaattcgttgaaattattgtgagg
Ins_5K_TS166::7 gctggccagccgtggaacataaataaacgtgtgtaaaaattcgttgaaattattgtgagg
Ins_5K_TS171::7 gctggccagccgtggaacataaataaacgtgtgtaaaaattcgttgaaattattgtgagg
Ins_5K_TS185::7 gctggccagccgtggaacataaataaacgtgtgtaaaaattcgttgaaattattgtgagg
Ins_5K_TS204::7 gctggccagccgtggaacataaataaacgtgtgtaaaaattcgttgaaattattgtgagg
Ins_5K_TS212::7 gctggccagccgtggaacataaataaacgtgtgtaaaaattcgttgaaattattgtgagg
Ins_5K_TS222::7 gctggccagccgtggaacataaataaacgtgtgtaaaaattcgttgaaattattgtgagg
Ins_5K_TS22::7: gctggccagccgtggaacataaataaacgtgtgtaaaaattcgttgaaattattgtgagg
Ins_5K_TS238::7 gctggccagccgtggaacataaataaacgtgtgtaaaaattcgttgaaattattgtgagg
Ins_5K_TS265::7 gctggccagccgtggaacataaataaacgtgtgtaaaaattcgttgaaattattgtgagg
Ins_5K_TS280::7 gctggccagccgtggaacataaataaacgtgtgtaaaaattcgttgaaattattgtgagg
Ins_5K_TS281::7 gctggccagccgtggaacataaataaacgtgtgtaaaaattcgttgaaattattgtgagg
Ins_5K_TS2::7:5 gctggccagccgtggaacataaataaacgtgtgtaaaaattcgttgaaattattgtgagg
Ins_5K_TS331::7 gctggccagccgtggaacataaataaacgtgtgtaaaaattcgttgaaattattgtgagg
Ins_5K_TS39::7: gctggccagccgtggaacataaataaacgtgtgtaaaaattcgttgaaattattgtgagg
Ins_5K_TS3::7:5 gctggccagccgtggaacataaataaacgtgtgtaaaaattcgttgaaattattgtgagg
Ins_5K_TS413::7 gctggccagccgtggaacataaataaacgtgtgtaaaaattcgttgaaattattgtgagg
Ins_5K_TS421::7 gctggccagccgtggaacataaataaacgtgtgtaaaaattcgttgaaattattgtgagg
Ins_5K_TS439::7 gctggccagccgtggaacataaataaacgtgtgtaaaaattcgttgaaattattgtgagg
Ins_5K_TS545::7 gctggccagccgtggaacataaataaacgtgtgtaaaaattcgttgaaattattgtgagg
Ins_5K_TS60::7: gctggccagccgtggaacataaataaacgtgtgtaaaaattcgttgaaattattgtgagg
Ins_5K_TS623::7 gctggccagccgtggaacataaataaacgtgtgtaaaaattcgttgaaattattgtgagg
Ins_5K_TS629::7 gctggccagccgtggaacataaataaacgtgtgtaaaaattcgttgaaattattgtgagg
Ins_5K_TS667::7 gctggccagccgtggaacataaataaacgtgtgtaaaaattcgttgaaattattgtgagg
Ins_5K_TS685::7 gctggccagccgtggaacataaataaacgtgtgtaaaaattcgttgaaattattgtgagg
Ins_5K_TS692::7 gctggccagccgtggaacataaataaacgtgtgtaaaaattcgttgaaattattgtgagg
Ins_5K_TS697::7 gctggccagccgtggaacataaataaacgtgtgtaaaaattcgttgaaattattgtgagg
Ins_5K_TS698::7 gctggccagccgtggaacataaataaacgtgtgtaaaaattcgttgaaattattgtgagg
Ins_5K_TS80::7: gctggccagccgtggaacataaataaacgtgtgtaaaaattcgttgaaattattgtgagg
Ins_5K_TS96::7: gctggccagccgtggaacataaataaacgtgtgtaaaaattcgttgaaattattgtgagg
Ins_5K_TS9::7:5 gctggccagccgtggaacataaataaacgtgtgtaaaaattcgttgaaattattgtgagg
                ************************************************************

Ins_5K_BGV00677 tgctatagatatgcacagttattgttattaataattaattattgatgatcataaccaacg
Ins_5K_BGV00686 tgctatagatatgcacagttattgttattaataattaattattgatgatcataaccaacg
Ins_5K_BGV00793 tgctatagatatgcacagttattgttattaataattaattattgatgatcataaccaacg
Ins_5K_BGV00798 tgctatagatatgcacagttattgttattaataattaattattgatgatcataaccaacg
Ins_5K_Brandywi tgctatagatatgcacagttattgttattaataattaattattgatgatcataaccaacg
Ins_5K_EA00990: tgctatagatatgcacagttattgttattaataattaattattgatgatcataaccaacg
Ins_5K_Fla8924: tgctatagatatgcacagttattgttattaataattaattattgatgatcataaccaacg
Ins_5K_LA2093:: tgctatagatatgcacagttattgttattaataattaattattgatgatcataaccaacg
Ins_5K_PAS01447 tgctatagatatgcacagttattgttattaataattaattattgatgatcataaccaacg
Ins_5K_SL5::7:5 tgctatagatatgcacagttattgttattaataattaattattgatgatcataaccaacg
Ins_5K_TS112::7 tgctatagatatgcacagttattgttattaataattaattattgatgatcataaccaacg
Ins_5K_TS117::7 tgctatagatatgcacagttattgttattaataattaattattgatgatcataaccaacg
Ins_5K_TS118::7 tgctatagatatgcacagttattgttattaataattaattattgatgatcataaccaacg
Ins_5K_TS12::7: tgctatagatatgcacagttattgttattaataattaattattgatgatcataaccaacg
Ins_5K_TS156::7 tgctatagatatgcacagttattgttattaataattaattattgatgatcataaccaacg
Ins_5K_TS15::7: tgctatagatatgcacagttattgttattaataattaattattgatgatcataaccaacg
Ins_5K_TS166::7 tgctatagatatgcacagttattgttattaataattaattattgatgatcataaccaacg
Ins_5K_TS171::7 tgctatagatatgcacagttattgttattaataattaattattgatgatcataaccaacg
Ins_5K_TS185::7 tgctatagatatgcacagttattgttattaataattaattattgatgatcataaccaacg
Ins_5K_TS204::7 tgctatagatatgcacagttattgttattaataattaattattgatgatcataaccaacg
Ins_5K_TS212::7 tgctatagatatgcacagttattgttattaataattaattattgatgatcataaccaacg
Ins_5K_TS222::7 tgctatagatatgcacagttattgttattaataattaattattgatgatcataaccaacg
Ins_5K_TS22::7: tgctatagatatgcacagttattgttattaataattaattattgatgatcataaccaacg
Ins_5K_TS238::7 tgctatagatatgcacagttattgttattaataattaattattgatgatcataaccaacg
Ins_5K_TS265::7 tgctatagatatgcacagttattgttattaataattaattattgatgatcataaccaacg
Ins_5K_TS280::7 tgctatagatatgcacagttattgttattaataattaattattgatgatcataaccaacg
Ins_5K_TS281::7 tgctatagatatgcacagttattgttattaataattaattattgatgatcataaccaacg
Ins_5K_TS2::7:5 tgctatagatatgcacagttattgttattaataattaattattgatgatcataaccaacg
Ins_5K_TS331::7 tgctatagatatgcacagttattgttattaataattaattattgatgatcataaccaacg
Ins_5K_TS39::7: tgctatagatatgcacagttattgttattaataattaattattgatgatcataaccaacg
Ins_5K_TS3::7:5 tgctatagatatgcacagttattgttattaataattaattattgatgatcataaccaacg
Ins_5K_TS413::7 tgctatagatatgcacagttattgttattaataattaattattgatgatcataaccaacg
Ins_5K_TS421::7 tgctatagatatgcacagttattgttattaataattaattattgatgatcataaccaacg
Ins_5K_TS439::7 tgctatagatatacacagttattgttattaataattaattattgatgatcataaccaacg
Ins_5K_TS545::7 tgctatagatatgcacagttattgttattaataattaattattgatgatcataaccaacg
Ins_5K_TS60::7: tgctatagatatgcacagttattgttattaataattaattattgatgatcataaccaacg
Ins_5K_TS623::7 tgctatagatatgcacagttattgttattaataattaattattgatgatcataaccaacg
Ins_5K_TS629::7 tgctatagatatacacagttattgttattaataattaattattgatgatcataaccaacg
Ins_5K_TS667::7 tgctatagatatgcacagttattgttattaataattaattattgatgatcataaccaacg
Ins_5K_TS685::7 tgctatagatatgcacagttattgttattaataattaattattgatgatcataaccaacg
Ins_5K_TS692::7 tgctatagatatgcacagttattgttattaataattaattattgatgatcataaccaacg
Ins_5K_TS697::7 tgctatagatatgcacagttattgttattaataattaattattgatgatcataaccaacg
Ins_5K_TS698::7 tgctatagatatgcacagttattgttattaataattaattattgatgatcataaccaacg
Ins_5K_TS80::7: tgctatagatatgcacagttattgttattaataattaattattgatgatcataaccaacg
Ins_5K_TS96::7: tgctatagatatgcacagttattgttattaataattaattattgatgatcataaccaacg
Ins_5K_TS9::7:5 tgctatagatatgcacagttattgttattaataattaattattgatgatcataaccaacg
                ************.***********************************************

Ins_5K_BGV00677 acaaaaggaagtacatgtcatttttctacattttggtttctttctggtaatttaaattta
Ins_5K_BGV00686 acaaaaggaagtacatgtcatttttctacattttggtttctttctggtaatttaaattta
Ins_5K_BGV00793 acaaaaggaagtacatgtcatttttctacattttggtttctttctggtaatttaaattta
Ins_5K_BGV00798 acaaaaggaagtacatgtcatttttctacattttggtttctttctggtaatttaaattta
Ins_5K_Brandywi acaaaaggaagtacatgtcatttttctacattttggtttctttctggtaatttaaattta
Ins_5K_EA00990: acaaaaggaagtacatgtcatttttctacattttggtttctttctggtaatttaaattta
Ins_5K_Fla8924: acaaaaggaagtacatgtcatttttctacattttggtttctttctggtaatttaaattta
Ins_5K_LA2093:: acaaaaggaagtacatgtcatttttctacattttggtttctttctggtaatttaaattta
Ins_5K_PAS01447 acaaaaggaagtacatgtcatttttctacattttggtttctttctggtaatttaaattta
Ins_5K_SL5::7:5 acaaaaggaagtacatgtcatttttctacattttggtttctttctggtaatttaaattta
Ins_5K_TS112::7 acaaaaggaagtacatgtcatttttctacattttggtttctttctggtaatttaaattta
Ins_5K_TS117::7 acaaaaggaagtacatgtcatttttctacattttggtttctttctggtaatttaaattta
Ins_5K_TS118::7 acaaaaggaagtacatgtcatttttctacattttggtttctttctggtaatttaaattta
Ins_5K_TS12::7: acaaaaggaagtacatgtcatttttctacattttggtttctttctggtaatttaaattta
Ins_5K_TS156::7 acaaaaggaagtacatgtcatttttctacattttggtttctttctggtaatttaaattta
Ins_5K_TS15::7: acaaaaggaagtacatgtcatttttctacattttggtttctttctggtaatttaaattta
Ins_5K_TS166::7 acaaaaggaagtacatgtcatttttctacattttggtttctttctggtaatttaaattta
Ins_5K_TS171::7 acaaaaggaagtacatgtcatttttctacattttggtttctttctggtaatttaaattta
Ins_5K_TS185::7 acaaaaggaagtacatgtcatttttctacattttggtttctttctggtaatttaaattta
Ins_5K_TS204::7 acaaaaggaagtacatgtcatttttctacattttggtttctttctggtaatttaaattta
Ins_5K_TS212::7 acaaaaggaagtacatgtcatttttctacattttggtttctttctggtaatttaaattta
Ins_5K_TS222::7 acaaaaggaagtacatgtcatttttctacattttggtttctttctggtaatttaaattta
Ins_5K_TS22::7: acaaaaggaagtacatgtcatttttctacattttggtttctttctggtaatttaaattta
Ins_5K_TS238::7 acaaaaggaagtacatgtcatttttctacattttggtttctttctggtaatttaaattta
Ins_5K_TS265::7 acaaaaggaagtacatgtcatttttctacattttggtttctttctggtaatttaaattta
Ins_5K_TS280::7 acaaaaggaagtacatgtcatttttctacattttggtttctttctggtaatttaaattta
Ins_5K_TS281::7 acaaaaggaagtacatgtcatttttctacattttggtttctttctggtaatttaaattta
Ins_5K_TS2::7:5 acaaaaggaagtacatgtcatttttctacattttggtttctttctggtaatttaaattta
Ins_5K_TS331::7 acaaaaggaagtacatgtcatttttctacattttggtttctttctggtaatttaaattta
Ins_5K_TS39::7: acaaaaggaagtacatgtcatttttctacattttggtttctttctggtaatttaaattta
Ins_5K_TS3::7:5 acaaaaggaagtacatgtcatttttctacattttggtttctttctggtaatttaaattta
Ins_5K_TS413::7 acaaaaggaagtacatgtcatttttctacattttggtttctttctggtaatttaaattta
Ins_5K_TS421::7 acaaaaggaagtacatgtcatttttctacattttggtttctttctggtaatttaaattta
Ins_5K_TS439::7 acaaaaggaagtacatgtcatttttctacattttggtttctttctggtaatttaaattta
Ins_5K_TS545::7 acaaaaggaagtacatgtcatttttctacattttggtttctttctggtaatttaaattta
Ins_5K_TS60::7: acaaaaggaagtacatgtcatttttctacattttggtttctttctggtaatttaaattta
Ins_5K_TS623::7 acaaaaggaagtacatgtcatttttctacattttggtttctttctggtaatttaaattta
Ins_5K_TS629::7 acaaaaggaagtacatgtcatttttctacattttggtttctttctggtaatttaaattta
Ins_5K_TS667::7 acaaaaggaagtacatgtcatttttctacattttggtttctttctggtaatttaaattta
Ins_5K_TS685::7 acaaaaggaagtacatgtcatttttctacattttggtttctttctggtaatttaaattta
Ins_5K_TS692::7 acaaaaggaagtacatgtcatttttctacattttggtttctttctggtaatttaaattta
Ins_5K_TS697::7 acaaaaggaagtacatgtcatttttctacattttggtttctttctggtaatttaaattta
Ins_5K_TS698::7 acaaaaggaagtacatgtcatttttctacattttggtttctttctggtaatttaaattta
Ins_5K_TS80::7: acaaaaggaagtacatgtcatttttctacattttggtttctttctggtaatttaaattta
Ins_5K_TS96::7: acaaaaggaagtacatgtcatttttctacattttggtttctttctggtaatttaaattta
Ins_5K_TS9::7:5 acaaaaggaagtacatgtcatttttctacattttggtttctttctggtaatttaaattta
                ************************************************************

Ins_5K_BGV00677 ggaatgggttaaataattag-aaaatttggttagaatttggttatgaaattaaaataatt
Ins_5K_BGV00686 ggaatgggttaaataattag-aaaatttggttagtatttggttatgaaattaaaataatt
Ins_5K_BGV00793 ggaatgggttaaataattag-aaaatttggttagtatttggttatgaaattaaaataatt
Ins_5K_BGV00798 ggaatgggttaaataattag-aaaatttggttagtatttggttatgaaattaaaataatt
Ins_5K_Brandywi ggaatgggttaaataattag-aaaatttggttagtatttggttatgaaattaaaataatt
Ins_5K_EA00990: ggaatgggttaaataattag-aaaatttggttagtatttggttatgaaattaaaataatt
Ins_5K_Fla8924: ggaatgggttaaataattag-aaaatttggttagtatttggttatgaaattaaaataatt
Ins_5K_LA2093:: ggaatgggttaaataattagaaaaatttggttagaatttggttatgaaattaaaataatt
Ins_5K_PAS01447 ggaatgggttaaataattag-aaaatttggttagaatttggttatgaaattaaaataatt
Ins_5K_SL5::7:5 ggaatgggttaaataattag-aaaatttggttagtatttggttatgaaattaaaataatt
Ins_5K_TS112::7 ggaatgggttaaataattag-aaaatttggttagtatttggttatgaaattaaaataatt
Ins_5K_TS117::7 ggaatgggttaaataattag-aaaatttggttagaatttggttatgaaattaaaataatt
Ins_5K_TS118::7 ggaatgggttaaataattag-aaaatttggttagtatttggttatgaaattaaaataatt
Ins_5K_TS12::7: ggaatgggttaaataattag-aaaatttggttagtatttggttatgaaattaaaataatt
Ins_5K_TS156::7 ggaatgggttaaataattag-aaaatttggttagaatttggttatgaaattaaaataatt
Ins_5K_TS15::7: ggaatgggttaaataattag-aaaatttggttagtatttggttatgaaattaaaataatt
Ins_5K_TS166::7 ggaatgggttaaataattag-aaaatttggttagtatttggttatgaaattaaaataatt
Ins_5K_TS171::7 ggaatgggttaaataattag-aaaatttggttagtatttggttatgaaattaaaataatt
Ins_5K_TS185::7 ggaatgggttaaataattag-aaaatttggttagtatttggttatgaaattaaaataatt
Ins_5K_TS204::7 ggaatgggttaaataattag-aaaatttggttagtatttggttatgaaattaaaataatt
Ins_5K_TS212::7 ggaatgggttaaataattag-aaaatttggttagtatttggttatgaaattaaaataatt
Ins_5K_TS222::7 ggaatgggttaaataattag-aaaatttggttagtatttggttatgaaattaaaataatt
Ins_5K_TS22::7: ggaatgggttaaataattag-aaaatttggttagtatttggttatgaaattaaaataatt
Ins_5K_TS238::7 ggaatgggttaaataattag-aaaatttggttagtatttggttatgaaattaaaataatt
Ins_5K_TS265::7 ggaatgggttaaataattag-aaaatttggttagtatttggttatgaaattaaaataatt
Ins_5K_TS280::7 ggaatgggttaaataattag-aaaatttggttagtatttggttatgaaattaaaataatt
Ins_5K_TS281::7 ggaatgggttaaataattag-aaaatttggttagtatttggttatgaaattaaaataatt
Ins_5K_TS2::7:5 ggaatgggttaaataattag-aaaatttggttagtatttggttatgaaattaaaataatt
Ins_5K_TS331::7 ggaatgggttaaataattag-aaaatttggttagtatttggttatgaaattaaaataatt
Ins_5K_TS39::7: ggaatgggttaaataattag-aaaatttggttagtatttggttatgaaattaaaataatt
Ins_5K_TS3::7:5 ggaatgggttaaataattag-aaaatttggttagtatttggttatgaaattaaaataatt
Ins_5K_TS413::7 ggaatgggttaaataattag-aaaatttggttagtatttggttatgaaattaaaataatt
Ins_5K_TS421::7 ggaatgggttaaataattag-aaaatttggttagaatttggttatgaaattaaaataatt
Ins_5K_TS439::7 ggaatgggttaaataattag-aaaatttggttagtatttggttatgaaattaaaataatt
Ins_5K_TS545::7 ggaatgggttaaataattag-aaaatttggttagtatttggttatgaaattaaaataatt
Ins_5K_TS60::7: ggaatgggttaaataattag-aaaatttggttagtatttggttatgaaattaaaataatt
Ins_5K_TS623::7 ggaatgggttaaataattag-aaaatttggttagtatttggttatgaaattaaaataatt
Ins_5K_TS629::7 ggaatgggttaaataattag-aaaatttggttagtatttggttatgaaattaaaataatt
Ins_5K_TS667::7 ggaatgggttaaataattag-aaaatttggttagtatttggttatgaaattaaaataatt
Ins_5K_TS685::7 ggaatgggttaaataattag-aaaatttggttagtatttggttatgaaattaaaataatt
Ins_5K_TS692::7 ggaatgggttaaataattag-aaaatttggttagtatttggttatgaaattaaaataatt
Ins_5K_TS697::7 ggaatgggttaaataattag-aaaatttggttagtatttggttatgaaattaaaataatt
Ins_5K_TS698::7 ggaatgggttaaataattag-aaaatttggttagtatttggttatgaaattaaaataatt
Ins_5K_TS80::7: ggaatgggttaaataattag-aaaatttggttagtatttggttatgaaattaaaataatt
Ins_5K_TS96::7: ggaatgggttaaataattag-aaaatttggttagtatttggttatgaaattaaaataatt
Ins_5K_TS9::7:5 ggaatgggttaaataattag-aaaatttggttagtatttggttatgaaattaaaataatt
                ******************** ************* *************************

Ins_5K_BGV00677 ataatattttttaattttaaaataaattgattttttatttaattttttatttaaaagata
Ins_5K_BGV00686 ataatattttttaattttaaaataaattgattttttatttaattttttatttaaaagata
Ins_5K_BGV00793 ataatattttttaattttaaaataaattgattttttatttaattttttatttaaaagata
Ins_5K_BGV00798 ataatattttttaattttaaaataaattgattttttatttaattttttatttaaaagata
Ins_5K_Brandywi ataatattttttaattttaaaataaattgattttttatttaattttttatttaaaagata
Ins_5K_EA00990: ataatattttttaattttaaaataaattgattttttatttaattttttatttaaaagata
Ins_5K_Fla8924: ataatattttttaattttaaaataaattgattttttatttaattttttatttaaaagata
Ins_5K_LA2093:: ataatattttttaattttaaaataaattg------------attttttatttaaaagata
Ins_5K_PAS01447 ataatattttttaattttaaaataaattg------------attttttatttaaaagata
Ins_5K_SL5::7:5 ataatattttttaattttaaaataaattgattttttatttaattttttatttaaaagata
Ins_5K_TS112::7 ataatattttttaattttaaaataaattgattttttatttaattttttatttaaaagata
Ins_5K_TS117::7 ataatattttttaattttaaaataaattg------------attttttatttaaaagata
Ins_5K_TS118::7 ataatattttttaattttaaaataaattgattttttatttaattttttatttaaaagata
Ins_5K_TS12::7: ataatattttttaattttaaaataaattgattttttatttaattttttatttaaaagata
Ins_5K_TS156::7 ataatattttttaattttaaaataaattg------------attttttatttaaaagata
Ins_5K_TS15::7: ataatattttttaattttaaaataaattgattttttatttaattttttatttaaaagata
Ins_5K_TS166::7 ataatattttttaattttaaaataaattgattttttatttaattttttatttaaaagata
Ins_5K_TS171::7 ataatattttttaattttaaaataaattgattttttatttaattttttatttaaaagata
Ins_5K_TS185::7 ataatattttttaattttaaaataaattgattttttatttaattttttatttaaaagata
Ins_5K_TS204::7 ataatattttttaattttaaaataaattgattttttatttaattttttatttaaaagata
Ins_5K_TS212::7 ataatattttttaattttaaaataaattgattttttatttaattttttatttaaaagata
Ins_5K_TS222::7 ataatattttttaattttaaaataaattgattttttatttaattttttatttaaaagata
Ins_5K_TS22::7: ataatattttttaattttaaaataaattga-tttttatttaattttttatttaaaagata
Ins_5K_TS238::7 ataatattttttaattttaaaataaattgattttttatttaattttttatttaaaagata
Ins_5K_TS265::7 ataatattttttaattttaaaataaattga-tttttatttaattttttatttaaaagata
Ins_5K_TS280::7 ataatattttttaattttaaaataaattgattttttatttaattttttatttaaaagata
Ins_5K_TS281::7 ataatattttttaattttaaaataaattgattttttatttaattttttatttaaaagata
Ins_5K_TS2::7:5 ataatattttttaattttaaaataaattgattttttatttaattttttatttaaaagata
Ins_5K_TS331::7 ataatattttttaattttaaaataaattga-tttttatttaattttttatttaaaagata
Ins_5K_TS39::7: ataatattttttaattttaaaataaattga-tttttatttaattttttatttaaaagata
Ins_5K_TS3::7:5 ataatattttttaattttaaaataaattgattttttatttaattttttatttaaaagata
Ins_5K_TS413::7 ataatattttttaattttaaaataaattga-tttttatttaattttttatttaaaagata
Ins_5K_TS421::7 ataatattttttaattttaaaataaattg------------attttttatttaaaagata
Ins_5K_TS439::7 ataatattttttaattttaaaataaattgattttttatttaattttttatttaaaagata
Ins_5K_TS545::7 ataatattttttaattttaaaataaattga-tttttatttaattttttatttaaaagata
Ins_5K_TS60::7: ataatattttttaattttaaaataaattgattttttatttaattttttatttaaaagata
Ins_5K_TS623::7 ataatattttttaattttaaaataaattgattttttatttaattttttatttaaaagata
Ins_5K_TS629::7 ataatattttttaattttaaaataaattgattttttatttaattttttatttaaaagata
Ins_5K_TS667::7 ataatattttttaattttaaaataaattgattttttatttaattttttatttaaaagata
Ins_5K_TS685::7 ataatattttttaattttaaaataaattgattttttatttaattttttatttaaaagata
Ins_5K_TS692::7 ataatattttttaattttaaaataaattgattttttatttaattttttatttaaaagata
Ins_5K_TS697::7 ataatattttttaattttaaaataaattgattttttatttaattttttatttaaaagata
Ins_5K_TS698::7 ataatattttttaattttaaaataaattgattttttatttaattttttatttaaaagata
Ins_5K_TS80::7: ataatattttttaattttaaaataaattgattttttatttaattttttatttaaaagata
Ins_5K_TS96::7: ataatattttttaattttaaaataaattgattttttatttaattttttatttaaaagata
Ins_5K_TS9::7:5 ataatattttttaattttaaaataaattgattttttatttaattttttatttaaaagata
                *****************************            *******************

Ins_5K_BGV00677 agaataaaaatattttaaaagataaaatagcatagaaaaattatgatctgatc--aaaaa
Ins_5K_BGV00686 agaataaaaatattttaaaagataaaatagcatagaaaaattatgatctgatc--aaaaa
Ins_5K_BGV00793 agaataaaaatattttaaaagataaaatagcatagaaaaattatgatctgatc--aaaaa
Ins_5K_BGV00798 agaataaaaatattttaaaagataaaatagcatagaaaaattatgatctgatc--aaaaa
Ins_5K_Brandywi agaataaaaatattttaaaagataaaatagcatagaaaaattatgatctgatc--aaaaa
Ins_5K_EA00990: agaataaaaatattttaaaagataaaatagcatagaaaaattatgatctgatc--aaaaa
Ins_5K_Fla8924: agaataaaaatattttaaaagataaaatagcatagaaaaattatgatctgatc--aaaaa
Ins_5K_LA2093:: agaataaaaatattttaaaagataaaatagcatagaaaaattatgatctgatcaaaaaaa
Ins_5K_PAS01447 agaataaaaatattttaaaagataaaatagcatagaaaaattatgatctgatcaaaaaaa
Ins_5K_SL5::7:5 agaataaaaatattttaaaagataaaatagcatagaaaaattatgatctgatc--aaaaa
Ins_5K_TS112::7 agaataaaaatattttaaaagataaaatagcatagaaaaattatgatctgatc--aaaaa
Ins_5K_TS117::7 agaataaaaatattttaaaagataaaatagcatagaaaaattatgatctgatc-aaaaaa
Ins_5K_TS118::7 agaataaaaatattttaaaagataaaatagcatagaaaaattatgatctgatc--aaaaa
Ins_5K_TS12::7: agaataaaaatattttaaaagataaaatagcatagaaaaattatgatctgatc--aaaaa
Ins_5K_TS156::7 agaataaaaatattttaaaagataaaatagcatagaaaaattatgatctgatcaaaaaaa
Ins_5K_TS15::7: agaataaaaatattttaaaagataaaatagcatagaaaaattatgatctgatc--aaaaa
Ins_5K_TS166::7 agaataaaaatattttaaaagataaaatagcatagaaaaattatgatctgatc--aaaaa
Ins_5K_TS171::7 agaataaaaatattttaaaagataaaatagcatagaaaaattatgatctgatc--aaaaa
Ins_5K_TS185::7 agaataaaaatattttaaaagataaaatagcatagaaaaattatgatctgatc--aaaaa
Ins_5K_TS204::7 agaataaaaatattttaaaagataaaatagcatagaaaaattatgatctgatc--aaaaa
Ins_5K_TS212::7 agaataaaaatattttaaaagataaaatagcatagaaaaattatgatctgatc--aaaaa
Ins_5K_TS222::7 agaataaaaatattttaaaagataaaatagcatagaaaaattatgatctgatc--aaaaa
Ins_5K_TS22::7: agaataacaatattttaaaagataaaatagcatagaaaaattatgatctgatc--aaaaa
Ins_5K_TS238::7 agaataaaaatattttaaaagataaaatagcatagaaaaattatgatctgatc--aaaaa
Ins_5K_TS265::7 agaataacaatattttaaaagataaaatagcatagaaaaattatgatctgatc--aaaaa
Ins_5K_TS280::7 agaataaaaatattttaaaagataaaatagcatagaaaaattatgatctgatc--aaaaa
Ins_5K_TS281::7 agaataaaaatattttaaaagataaaatagcatagaaaaattatgatctgatc--aaaaa
Ins_5K_TS2::7:5 agaataaaaatattttaaaagataaaatagcatagaaaaattatgatctgatc--aaaaa
Ins_5K_TS331::7 agaataacaatattttaaaagataaaatagcatagaaaaattatgatctgatc--aaaaa
Ins_5K_TS39::7: agaataacaatattttaaaagataaaatagcatagaaaaattatgatctgatc--aaaaa
Ins_5K_TS3::7:5 agaataaaaatattttaaaagataaaatagcatagaaaaattatgatctgatc--aaaaa
Ins_5K_TS413::7 agaataacaatattttaaaagataaaatagcatagaaaaattatgatctgatc--aaaaa
Ins_5K_TS421::7 agaataaaaatattttaaaagataaaatagcatagaaaaattatgatctgatcaaaaaaa
Ins_5K_TS439::7 agaataaaaatattttaaaagataaaatagcatagaaaaattatgatctgatc--aaaaa
Ins_5K_TS545::7 agaataacaatattttaaaagataaaatagcatagaaaaattatgatctgatc--aaaaa
Ins_5K_TS60::7: agaataaaaatattttaaaagataaaatagcatagaaaaattatgatctgatc--aaaaa
Ins_5K_TS623::7 agaataaaaatattttaaaagataaaatagcatagaaaaattatgatctgatc--aaaaa
Ins_5K_TS629::7 agaataaaaatattttaaaagataaaatagcatagaaaaattatgatctgatc--aaaaa
Ins_5K_TS667::7 agaataaaaatattttaaaagataaaatagcatagaaaaattatgatctgatc--aaaaa
Ins_5K_TS685::7 agaataaaaatattttaaaagataaaatagcatagaaaaattatgatctgatc--aaaaa
Ins_5K_TS692::7 agaataaaaatattttaaaagataaaatagcatagaaaaattatgatctgatc--aaaaa
Ins_5K_TS697::7 agaataaaaatattttaaaagataaaatagcatagaaaaattatgatctgatc--aaaaa
Ins_5K_TS698::7 agaataaaaatattttaaaagataaaatagcatagaaaaattatgatctgatc--aaaaa
Ins_5K_TS80::7: agaataaaaatattttaaaagataaaatagcatagaaaaattatgatctgatc--aaaaa
Ins_5K_TS96::7: agaataaaaatattttaaaagataaaatagcatagaaaaattatgatctgatc--aaaaa
Ins_5K_TS9::7:5 agaataaaaatattttaaaagataaaatagcatagaaaaattatgatctgatc--aaaaa
                ******* *********************************************  *****

Ins_5K_BGV00677 aaaaaatccctttaagttaataacttcgataattaaatactctcactatttttggagttt
Ins_5K_BGV00686 aaaaaatccctttaagttaataacttcgataattaaatactctcactatttttggagttt
Ins_5K_BGV00793 aaaaaatccctttaagttaataacttcgataattaaatactctcactatttttggagttt
Ins_5K_BGV00798 aaaaaatccctttaagttaataacttcgataattaaatactctcactatttttggagttt
Ins_5K_Brandywi aaaaaatccctttaagttaataacttcgataattaaatactctcactatttttggagttt
Ins_5K_EA00990: aaaaaatccctttaagttaataacttcgataattaaatactctcactatttttggagttt
Ins_5K_Fla8924: aaaaaatccctttaagttaataacttcgataattaaatactctcactatttttggagttt
Ins_5K_LA2093:: aaaaattccctttaagttaataacttcgataattaaatactctcactatttttggagttt
Ins_5K_PAS01447 aaaaattccctttaagttaataacttcgataattaaatactctcactatttttggagttt
Ins_5K_SL5::7:5 aaaaaatccctttaagttaataacttcgataattaaatactctcactatttttggagttt
Ins_5K_TS112::7 aaaaaatccctttaagttaataacttcgataattaaatactctcactatttttggagttt
Ins_5K_TS117::7 aaaaaatccctttaagttaataacttcgataattaaatactctcactatttttggagttt
Ins_5K_TS118::7 aaaaaatccctttaagttaataacttcgataattaaatactctcactatttttggagttt
Ins_5K_TS12::7: aaaaaatccctttaagttaataacttcgataattaaatactctcactatttttggagttt
Ins_5K_TS156::7 aaaaattccctttaagttaataacttcgataattaaatactctcactatttttggagttt
Ins_5K_TS15::7: aaaaaatccctttaagttaataacttcgataattaaatactctcactatttttggagttt
Ins_5K_TS166::7 aaaaaatccctttaagttaataacttcgataattaaatactctcactatttttggagttt
Ins_5K_TS171::7 aaaaaatccctttaagttaataacttcgataattaaatactctcactatttttggagttt
Ins_5K_TS185::7 aaaaaatccctttaagttaataacttcgataattaaatactctcactatttttggagttt
Ins_5K_TS204::7 aaaaaatccctttaagttaataacttcgataattaaatactctcactatttttggagttt
Ins_5K_TS212::7 aaaaaatccctttaagttaataacttcgataattaaatactctcactatttttggagttt
Ins_5K_TS222::7 aaaaaatccctttaagttaataacttcgataattaaatactctcactatttttggagttt
Ins_5K_TS22::7: aaaaattccctttaagttaataacttcgataattaaatactctcactatttttggagttt
Ins_5K_TS238::7 aaaaaatccctttaagttaataacttcgataattaaatactctcactatttttggagttt
Ins_5K_TS265::7 aaaaattccctttaagttaataacttcgataattaaatactctcactatttttggagttt
Ins_5K_TS280::7 aaaaaatccctttaagttaataacttcgataattaaatactctcactatttttggagttt
Ins_5K_TS281::7 aaaaaatccctttaagttaataacttcgataattaaatactctcactatttttggagttt
Ins_5K_TS2::7:5 aaaaaatccctttaagttaataacttcgataattaaatactctcactatttttggagttt
Ins_5K_TS331::7 aaaaattccctttaagttaataacttcgataattaaatactctcactatttttggagttt
Ins_5K_TS39::7: aaaaattccctttaagttaataacttcgataattaaatactctcactatttttggagttt
Ins_5K_TS3::7:5 aaaaaatccctttaagttaataacttcgataattaaatactctcactatttttggagttt
Ins_5K_TS413::7 aaaaattccctttaagttaataacttcgataattaaatactctcactatttttggagttt
Ins_5K_TS421::7 aaaaattccctttaagttaataacttcgataattaaatactctcactatttttggagttt
Ins_5K_TS439::7 aaaaaatccctttaagttaataacttcgataattaaatactctcactatttttggagttt
Ins_5K_TS545::7 aaaaattccctttaagttaataacttcgataattaaatactctcactatttttggagttt
Ins_5K_TS60::7: aaaaaatccctttaagttaataacttcgataattaaatactctcactatttttggagttt
Ins_5K_TS623::7 aaaaaatccctttaagttaataacttcgataattaaatactctcactatttttggagttt
Ins_5K_TS629::7 aaaaaatccctttaagttaataacttcgataattaaatactctcactatttttggagttt
Ins_5K_TS667::7 aaaaaatccctttaagttaataacttcgataattaaatactctcactatttttggagttt
Ins_5K_TS685::7 aaaaaatccctttaagttaataacttcgataattaaatactctcactatttttggagttt
Ins_5K_TS692::7 aaaaaatccctttaagttaataacttcgataattaaatactctcactatttttggagttt
Ins_5K_TS697::7 aaaaaatccctttaagttaataacttcgataattaaatactctcactatttttggagttt
Ins_5K_TS698::7 aaaaaatccctttaagttaataacttcgataattaaatactctcactatttttggagttt
Ins_5K_TS80::7: aaaaaatccctttaagttaataacttcgataattaaatactctcactatttttggagttt
Ins_5K_TS96::7: aaaaaatccctttaagttaataacttcgataattaaatactctcactatttttggagttt
Ins_5K_TS9::7:5 aaaaaatccctttaagttaataacttcgataattaaatactctcactatttttggagttt
                ***** ******************************************************

Ins_5K_BGV00677 ttttattatttaaaataattaaattagttaagttcatgatgaatatttgatttatttata
Ins_5K_BGV00686 ttttattatttaaaataattaaattagttaagttcatgatgaatatttgatttatttata
Ins_5K_BGV00793 ttttattatttaaaataattaaattagttaagttcatgatgaatatttgatttatttata
Ins_5K_BGV00798 ttttattatttaaaataattaaattagttaagttcatgatgaatatttgatttatttata
Ins_5K_Brandywi ttttattatttaaaataattaaattagttaagttcatgatgaatatttgatttatttata
Ins_5K_EA00990: ttttattatttaaaataattaaattagttaagttcatgatgaatatttgatttatttata
Ins_5K_Fla8924: ttttattatttaaaataattaaattagttaagttcatgatgaatatttgatttatttata
Ins_5K_LA2093:: ttttattatttaaaataattaaattagttaagttcatgatgaatatttgatttatttata
Ins_5K_PAS01447 ttttattatttaaaataattaaattagttaagttcatgatgaatatttgatttatttata
Ins_5K_SL5::7:5 ttttattatttaaaataattaaattagttaagttcatgatgaatatttgatttatttata
Ins_5K_TS112::7 ttttattatttaaaataattaaattagttaagttcatgatgaatatttgatttatttata
Ins_5K_TS117::7 ttttattatttaaaataattaaattagttaagttcatgatgaatatttgatttatttata
Ins_5K_TS118::7 ttttattatttaaaataattaaattagttaagttcatgatgaatatttgatttatttata
Ins_5K_TS12::7: ttttattatttaaaataattaaattagttaagttcatgatgaatatttgatttatttata
Ins_5K_TS156::7 ttttattatttaaaataattaaattagttaagttcatgatgaatatttgatttatttata
Ins_5K_TS15::7: ttttattatttaaaataattaaattagttaagttcatgatgaatatttgatttatttata
Ins_5K_TS166::7 ttttattatttaaaataattaaattagttaagttcatgatgaatatttgatttatttata
Ins_5K_TS171::7 ttttattatttaaaataattaaattagttaagttcatgatgaatatttgatttatttata
Ins_5K_TS185::7 ttttattatttaaaataattaaattagttaagttcatgatgaatatttgatttatttata
Ins_5K_TS204::7 ttttattatttaaaataattaaattagttaagttcatgatgaatatttgatttatttata
Ins_5K_TS212::7 ttttattatttaaaataattaaattagttaagttcatgatgaatatttgatttatttata
Ins_5K_TS222::7 ttttattatttaaaataattaaattagttaagttcatgatgaatatttgatttatttata
Ins_5K_TS22::7: ttttattatttaaaataattaaattagttaagttcatgatgaatatttgatttatttata
Ins_5K_TS238::7 ttttattatttaaaataattaaattagttaagttcatgatgaatatttgatttatttata
Ins_5K_TS265::7 ttttattatttaaaataattaaattagttaagttcatgatgaatatttgatttatttata
Ins_5K_TS280::7 ttttattatttaaaataattaaattagttaagttcatgatgaatatttgatttatttata
Ins_5K_TS281::7 ttttattatttaaaataattaaattagttaagttcatgatgaatatttgatttatttata
Ins_5K_TS2::7:5 ttttattatttaaaataattaaattagttaagttcatgatgaatatttgatttatttata
Ins_5K_TS331::7 ttttattatttaaaataattaaattagttaagttcatgatgaatatttgatttatttata
Ins_5K_TS39::7: ttttattatttaaaataattaaattagttaagttcatgatgaatatttgatttatttata
Ins_5K_TS3::7:5 ttttattatttaaaataattaaattagttaagttcatgatgaatatttgatttatttata
Ins_5K_TS413::7 ttttattatttaaaataattaaattagttaagttcatgatgaatatttgatttatttata
Ins_5K_TS421::7 ttttattatttaaaataattaaattagttaagttcatgatgaatatttgatttatttata
Ins_5K_TS439::7 ttttattatttaaaataattaaattagttaagttcatgatgaatatttgatttatttata
Ins_5K_TS545::7 ttttattatttaaaataattaaattagttaagttcatgatgaatatttgatttatttata
Ins_5K_TS60::7: ttttattatttaaaataattaaattagttaagttcatgatgaatatttgatttatttata
Ins_5K_TS623::7 ttttattatttaaaataattaaattagttaagttcatgatgaatatttgatttatttata
Ins_5K_TS629::7 ttttattatttaaaataattaaattagttaagttcatgatgaatatttgatttatttata
Ins_5K_TS667::7 ttttattatttaaaataattaaattagttaagttcatgatgaatatttgatttatttata
Ins_5K_TS685::7 ttttattatttaaaataattaaattagttaagttcatgatgaatatttgatttatttata
Ins_5K_TS692::7 ttttattatttaaaataattaaattagttaagttcatgatgaatatttgatttatttata
Ins_5K_TS697::7 ttttattatttaaaataattaaattagttaagttcatgatgaatatttgatttatttata
Ins_5K_TS698::7 ttttattatttaaaataattaaattagttaagttcatgatgaatatttgatttatttata
Ins_5K_TS80::7: ttttattatttaaaataattaaattagttaagttcatgatgaatatttgatttatttata
Ins_5K_TS96::7: ttttattatttaaaataattaaattagttaagttcatgatgaatatttgatttatttata
Ins_5K_TS9::7:5 ttttattatttaaaataattaaattagttaagttcatgatgaatatttgatttatttata
                ************************************************************

Ins_5K_BGV00677 tttatccttttctttttgatgaatttttatatctttttagagataaattgcattattttt
Ins_5K_BGV00686 tttatccttttctttttgatgaatttttatatctttttagagataaattgcattattttt
Ins_5K_BGV00793 tttatccttttctttttgatgaatttttatatctttttagagataaattgcattattttt
Ins_5K_BGV00798 tttatccttttctttttgatgaatttttatatctttttagagataaattgcattattttt
Ins_5K_Brandywi tttatccttttctttttgatgaatttttatatctttttagagataaattgcattattttt
Ins_5K_EA00990: tttatccttttctttttgatgaatttttatatctttttagagataaattgcattattttt
Ins_5K_Fla8924: tttatccttttctttttgatgaatttttatatctttttagagataaattgcattattttt
Ins_5K_LA2093:: tttatccttttctttttgatgaatttttatatctttttagagataaattgcattactttt
Ins_5K_PAS01447 tttatccttttctttttgatgaatttttatatct------agataaattgcattactttt
Ins_5K_SL5::7:5 tttatccttttctttttgatgaatttttatatctttttagagataaattgcattattttt
Ins_5K_TS112::7 tttatccttttctttttgatgaatttttatatctttttagagataaattgcattattttt
Ins_5K_TS117::7 tttatccttttctttttgatgaatttttatatctttttagagataaattgcattattttt
Ins_5K_TS118::7 tttatccttttctttttgatgaatttttatatctttttagagataaattgcattattttt
Ins_5K_TS12::7: tttatccttttctttttgatgaatttttatatctttttagagataaattgcattattttt
Ins_5K_TS156::7 tttatccttttctttttgatgaatttttatatctttttagagataaattgcattactttt
Ins_5K_TS15::7: tttatccttttctttttgatgaatttttatatctttttagagataaattgcattattttt
Ins_5K_TS166::7 tttatccttttctttttgatgaatttttatatctttttagagataaattgcattattttt
Ins_5K_TS171::7 tttatccttttctttttgatgaatttttatatctttttagagataaattgcattattttt
Ins_5K_TS185::7 tttatccttttctttttgatgaatttttatatctttttagagataaattgcattattttt
Ins_5K_TS204::7 tttatccttttctttttgatgaatttttatatctttttagagataaattgcattattttt
Ins_5K_TS212::7 tttatccttttctttttgatgaatttttatatctttttagagataaattgcattattttt
Ins_5K_TS222::7 tttatccttttctttttgatgaatttttatatctttttagagataaattgcattattttt
Ins_5K_TS22::7: tttatccttttctttttgatgaatttttatatctttttagagataaattgcattactttt
Ins_5K_TS238::7 tttatccttttctttttgatgaatttttatatctttttagagataaattgcattattttt
Ins_5K_TS265::7 tttatccttttctttttgatgaatttttatatctttttagagataaattgcattattttt
Ins_5K_TS280::7 tttatccttttctttttgatgaatttttatatctttttagagataaattgcattattttt
Ins_5K_TS281::7 tttatccttttctttttgatgaatttttatatctttttagagataaattgcattattttt
Ins_5K_TS2::7:5 tttatccttttctttttgatgaatttttatatctttttagagataaattgcattattttt
Ins_5K_TS331::7 tttatccttttctttttgatgaatttttatatctttttagagataaattgcattactttt
Ins_5K_TS39::7: tttatccttttctttttgatgaatttttatatctttttagagataaattgcattactttt
Ins_5K_TS3::7:5 tttatccttttctttttgatgaatttttatatctttttagagataaattgcattattttt
Ins_5K_TS413::7 tttatccttttctttttgatgaatttttatatctttttagagataaattgcattactttt
Ins_5K_TS421::7 tttatccttttctttttgatgaatttttatatctttttagagataaattgcattactttt
Ins_5K_TS439::7 tttatccttttctttttgatgaatttttatatctttttagagataaattgcattattttt
Ins_5K_TS545::7 tttatccttttctttttgatgaatttttatatctttttagagataaattgcattactttt
Ins_5K_TS60::7: tttatccttttctttttgatgaatttttatatctttttagagataaattgcattattttt
Ins_5K_TS623::7 tttatccttttctttttgatgaatttttatatctttttagagataaattgcattattttt
Ins_5K_TS629::7 tttatccttttctttttgatgaatttttatatctttttagagataaattgcattattttt
Ins_5K_TS667::7 tttatccttttctttttgatgaatttttatatctttttagagataaattgcattattttt
Ins_5K_TS685::7 tttatccttttctttttgatgaatttttatatctttttagagataaattgcattattttt
Ins_5K_TS692::7 tttatccttttctttttgatgaatttttatatctttttagagataaattgcattattttt
Ins_5K_TS697::7 tttatccttttctttttgatgaatttttatatctttttagagataaattgcattattttt
Ins_5K_TS698::7 tttatccttttctttttgatgaatttttatatctttttagagataaattgcattattttt
Ins_5K_TS80::7: tttatccttttctttttgatgaatttttatatctttttagagataaattgcattattttt
Ins_5K_TS96::7: tttatccttttctttttgatgaatttttatatctttttagagataaattgcattattttt
Ins_5K_TS9::7:5 tttatccttttctttttgatgaatttttatatctttttagagataaattgcattattttt
                **********************************      ***************.****

Ins_5K_BGV00677 aaaattatatttataattttaaaatattattaaaatatttacttaactattttcattaca
Ins_5K_BGV00686 aaaattatatttataa-tttaaaatattattaaaatatttacttaactattttcattaca
Ins_5K_BGV00793 aaaattatatttataattttaaaatattattaaaatatttacttaactattttcattaca
Ins_5K_BGV00798 aaaattatatttataattttaaaatattattaaaatatttacttaactattttcattaca
Ins_5K_Brandywi aaaattatatttataattttaaaatattattaaaatatttacttaactattttcattaca
Ins_5K_EA00990: aaaattatatttataattttaaaatattattaaaatatttacttaactattttcattaca
Ins_5K_Fla8924: aaaattatatttataattttaaaatattattaaaatatttacttaactattttcattaca
Ins_5K_LA2093:: aaaattatatttataattttaaaatataattaaaatatttacttaactattttcattaca
Ins_5K_PAS01447 aaaattatatttataattttaaaatataattaaaatatttacttaactattttcattaca
Ins_5K_SL5::7:5 aaaattatatttataattttaaaatattattaaaatatttacttaactattttcattaca
Ins_5K_TS112::7 aaaattatatttataattttaaaatattattaaaatatttacttaactattttcattaca
Ins_5K_TS117::7 aaaattatatttataattttaaaatataattaaaatatttacttaactattttcattaca
Ins_5K_TS118::7 aaaattatatttataattttaaaatattattaaaatatttacttaactattttcattaca
Ins_5K_TS12::7: aaaattatatttataattttaaaatattattaaaatatttacttaactattttcattaca
Ins_5K_TS156::7 aaaattatatttataattttaaaatataattaaaatatttacttaactattttcattaca
Ins_5K_TS15::7: aaaattatatttataattttaaaatattattaaaatatttacttaactattttcattaca
Ins_5K_TS166::7 aaaattatatttataattttaaaatattattaaaatatttacttaactattttcattaca
Ins_5K_TS171::7 aaaattatatttataattttaaaatattattaaaatatttacttaactattttcattaca
Ins_5K_TS185::7 aaaattatatttataattttaaaatattattaaaatatttacttaactattttcattaca
Ins_5K_TS204::7 aaaattatatttataattttaaaatattattaaaatatttacttaactattttcattaca
Ins_5K_TS212::7 aaaattatatttataattttaaaatattattaaaatatttacttaactattttcattaca
Ins_5K_TS222::7 aaaattatatttataattttaaaatattattaaaatatttacttaactattttcattaca
Ins_5K_TS22::7: aaaattatatttataattttaaaatataattaaaatatttacttaactattttcattaca
Ins_5K_TS238::7 aaaattatatttataattttaaaatattattaaaatatttacttaactattttcattaca
Ins_5K_TS265::7 aaaattatatttataattttaaaatattattaaaatatttacttaactattttcattaca
Ins_5K_TS280::7 aaaattatatttataattttaaaatattattaaaatatttacttaactattttcattaca
Ins_5K_TS281::7 aaaattatatttataattttaaaatattattaaaatatttacttaactattttcattaca
Ins_5K_TS2::7:5 aaaattatatttataattttaaaatattattaaaatatttacttaactattttcattaca
Ins_5K_TS331::7 aaaattatatttataattttaaaatataattaaaatatttacttaactattttcattaca
Ins_5K_TS39::7: aaaattatatttataattttaaaatataattaaaatatttacttaactattttcattaca
Ins_5K_TS3::7:5 aaaattatatttataattttaaaatattattaaaatatttacttaactattttcattaca
Ins_5K_TS413::7 aaaattatatttataattttaaaatataattaaaatatttacttaactattttcattaca
Ins_5K_TS421::7 aaaattatatttataattttaaaatataattaaaatatttacttaactattttcattaca
Ins_5K_TS439::7 aaaattatatttataattttaaaatattattaaaatatttacttaactattttcattaca
Ins_5K_TS545::7 aaaattatatttataattttaaaatataattaaaatatttacttaactattttcattaca
Ins_5K_TS60::7: aaaattatatttataattttaaaatattattaaaatatttacttaactattttcattaca
Ins_5K_TS623::7 aaaattatatttataattttaaaatattattaaaatatttacttaactattttcattaca
Ins_5K_TS629::7 aaaattatatttataattttaaaatattattaaaatatttacttaactattttcattaca
Ins_5K_TS667::7 aaaattatatttataattttaaaatattattaaaatatttacttaactattttcattaca
Ins_5K_TS685::7 aaaattatatttataattttaaaatattattaaaatatttacttaactattttcattaca
Ins_5K_TS692::7 aaaattatatttataattttaaaatattattaaaatatttacttaactattttcattaca
Ins_5K_TS697::7 aaaattatatttataattttaaaatattattaaaatatttacttaactattttcattaca
Ins_5K_TS698::7 aaaattatatttataattttaaaatattattaaaatatttacttaactattttcattaca
Ins_5K_TS80::7: aaaattatatttataattttaaaatattattaaaatatttacttaactattttcattaca
Ins_5K_TS96::7: aaaattatatttataattttaaaatattattaaaatatttacttaactattttcattaca
Ins_5K_TS9::7:5 aaaattatatttataattttaaaatattattaaaatatttacttaactattttcattaca
                **************** ********** ********************************

Ins_5K_BGV00677 aatatattggattatctcacaaatgcaaatatatagtataaaaaggactgaaggagtgtt
Ins_5K_BGV00686 aatatattggattatctcacaaatgcaaatatatagtataaaaaggactgaaggagtgtt
Ins_5K_BGV00793 aatatattggattatctcacaaatgcaaatatatagtataaaaaggactgaaggagtgtt
Ins_5K_BGV00798 aatatattggattatctcacaaatgcaaatatatagtataaaaaggactgaaggagtgtt
Ins_5K_Brandywi aatatattggattatctcacaaatgcaaatatatagtataaaaaggactgaaggagtgtt
Ins_5K_EA00990: aatatattggattatctcacaaatgcaaatatatagtataaaaaggactgaaggagtgtt
Ins_5K_Fla8924: aatatattggattatctcacaaatgcaaatatatagtataaaaaggactgaaggagtgtt
Ins_5K_LA2093:: aatatattggattatctcacaaatgcaaatatatagtataaaaaggactgaaggagtgtt
Ins_5K_PAS01447 aatatattggattatctcacaaatgcaaatatatagtataaaaaggactgaaggagtgtt
Ins_5K_SL5::7:5 aatatattggattatctcacaaatgcaaatatatagtataaaaaggactgaaggagtgtt
Ins_5K_TS112::7 aatatattggattatctcacaaatgcaaatatatagtataaaaaggactgaaggagtgtt
Ins_5K_TS117::7 aatatattggattatctcacaaatgcaaatatatagtataaaaaggactgaaggagtgtt
Ins_5K_TS118::7 aatatattggattatctcacaaatgcaaatatatagtataaaaaggactgaaggagtgtt
Ins_5K_TS12::7: aatatattggattatctcacaaatgcaaatatatagtataaaaaggactgaaggagtgtt
Ins_5K_TS156::7 aatatattggattatctcacaaatgcaaatatatagtataaaaaggactgaaggagtgtt
Ins_5K_TS15::7: aatatattggattatctcacaaatgcaaatatatagtataaaaaggactgaaggagtgtt
Ins_5K_TS166::7 aatatattggattatctcacaaatgcaaatatatagtataaaaaggactgaaggagtgtt
Ins_5K_TS171::7 aatatattggattatctcacaaatgcaaatatatagtataaaaaggactgaaggagtgtt
Ins_5K_TS185::7 aatatattggattatctcacaaatgcaaatatatagtataaaaaggactgaaggagtgtt
Ins_5K_TS204::7 aatatattggattatctcacaaatgcaaatatatagtataaaaaggactgaaggagtgtt
Ins_5K_TS212::7 aatatattggattatctcacaaatgcaaatatatagtataaaaaggactgaaggagtgtt
Ins_5K_TS222::7 aatatattggattatctcacaaatgcaaatatatagtataaaaaggactgaaggagtgtt
Ins_5K_TS22::7: aatatattggattatctcacaaatgcaaatatatagtataaaaaggactgaaggagtgtt
Ins_5K_TS238::7 aatatattggattatctcacaaatgcaaatatatagtataaaaaggactgaaggagtgtt
Ins_5K_TS265::7 aatatattggattatctcacaaatgcaaatatatagtataaaaaggactgaaggagtgtt
Ins_5K_TS280::7 aatatattggattatctcacaaatgcaaatatatagtataaaaaggactgaaggagtgtt
Ins_5K_TS281::7 aatatattggattatctcacaaatgcaaatatatagtataaaaaggactgaaggagtgtt
Ins_5K_TS2::7:5 aatatattggattatctcacaaatgcaaatatatagtataaaaaggactgaaggagtgtt
Ins_5K_TS331::7 aatatattggattatctcacaaatgcaaatatatagtataaaaaggactgaaggagtgtt
Ins_5K_TS39::7: aatatattggattatctcacaaatgcaaatatatagtataaaaaggactgaaggagtgtt
Ins_5K_TS3::7:5 aatatattggattatctcacaaatgcaaatatatagtataaaaaggactgaaggagtgtt
Ins_5K_TS413::7 aatatattggattatctcacaaatgcaaatatatagtataaaaaggactgaaggagtgtt
Ins_5K_TS421::7 aatatattggattatctcacaaatgcaaatatatagtataaaaaggactgaaggagtgtt
Ins_5K_TS439::7 aatatattggattatctcacaaatgcaaatatatagtataaaaaggactgaaggagtgtt
Ins_5K_TS545::7 aatatattggattatctcacaaatgcaaatatatagtataaaaaggactgaaggagtgtt
Ins_5K_TS60::7: aatatattggattatctcacaaatgcaaatatatagtataaaaaggactgaaggagtgtt
Ins_5K_TS623::7 aatatattggattatctcacaaatgcaaatatatagtataaaaaggactgaaggagtgtt
Ins_5K_TS629::7 aatatattggattatctcacaaatgcaaatatatagtataaaaaggactgaaggagtgtt
Ins_5K_TS667::7 aatatattggattatctcacaaatgcaaatatatagtataaaaaggactgaaggagtgtt
Ins_5K_TS685::7 aatatattggattatctcacaaatgcaaatatatagtataaaaaggactgaaggagtgtt
Ins_5K_TS692::7 aatatattggattatctcacaaatgcaaatatatagtataaaaaggactgaaggagtgtt
Ins_5K_TS697::7 aatatattggattatctcacaaatgcaaatatatagtataaaaaggactgaaggagtgtt
Ins_5K_TS698::7 aatatattggattatctcacaaatgcaaatatatagtataaaaaggactgaaggagtgtt
Ins_5K_TS80::7: aatatattggattatctcacaaatgcaaatatatagtataaaaaggactgaaggagtgtt
Ins_5K_TS96::7: aatatattggattatctcacaaatgcaaatatatagtataaaaaggactgaaggagtgtt
Ins_5K_TS9::7:5 aatatattggattatctcacaaatgcaaatatatagtataaaaaggactgaaggagtgtt
                ************************************************************

Ins_5K_BGV00677 aacgaacgtacatc-gccataacacttatgtaaacaaaaaatcagaacaaagttacaaca
Ins_5K_BGV00686 aacgaacgtacatc-gccataacacttatgtaaacaaaaaatcagaacaaagttacaaca
Ins_5K_BGV00793 aacgaacgtacatc-gccataacacttatgtaaacaaaaaatcagaacaaagttacaaca
Ins_5K_BGV00798 aacgaacgtacatc-gccataacacttatgtaaacaaaaaatcagaacaaagttacaaca
Ins_5K_Brandywi aacgaacgtacatc-gccataacacttatgtaaacaaaaaatcagaacaaagttacaaca
Ins_5K_EA00990: aacgaacgtacatc-gccataacacttatgtaaacaaaaaatcagaacaaagttacaaca
Ins_5K_Fla8924: aacgaacgtacatc-gccataacacttatgtaaacaaaaaatcagaacaaagttacaaca
Ins_5K_LA2093:: aacgaacgtacatc-gccataacacttatgtaaacaaaaaatcagaacaaagttacaaca
Ins_5K_PAS01447 aacgaacgtacatc-gccataacacttatgtaaacaaaaaatcagaacaaagttacaaca
Ins_5K_SL5::7:5 aacgaacgtacatc-gccataacacttatgtaaacaaaaaatcagaacaaagttacaaca
Ins_5K_TS112::7 aacgaacgtacatc-gccataacacttatgtaaacaaaaaatcagaacaaagttacaaca
Ins_5K_TS117::7 aacgaacgtacatcggccataacacttatgtaaacaaaaaatcagaacaaagttacaaca
Ins_5K_TS118::7 aacgaacgtacatc-gccataacacttatgtaaacaaaaaatcagaacaaagttacaaca
Ins_5K_TS12::7: aacgaacgtacatc-gccataacacttatgtaaacaaaaaatcagaacaaagttacaaca
Ins_5K_TS156::7 aacgaacgtacatc-gccataacacttatgtaaacaaaaaatcagaacaaagttacaaca
Ins_5K_TS15::7: aacgaacgtacatc-gccataacacttatgtaaacaaaaaatcagaacaaagttacaaca
Ins_5K_TS166::7 aacgaacgtacatc-gccataacacttatgtaaacaaaaaatcagaacaaagttacaaca
Ins_5K_TS171::7 aacgaacgtacatc-gccataacacttatgtaaacaaaaaatcagaacaaagttacaaca
Ins_5K_TS185::7 aacgaacgtacatc-gccataacacttatgtaaacaaaaaatcagaacaaagttacaaca
Ins_5K_TS204::7 aacgaacgtacatc-gccataacacttatgtaaacaaaaaatcagaacaaagttacaaca
Ins_5K_TS212::7 aacgaacgtacatc-gccataacacttatgtaaacaaaaaatcagaacaaagttacaaca
Ins_5K_TS222::7 aacgaacgtacatc-gccataacacttatgtaaacaaaaaatcagaacaaagttacaaca
Ins_5K_TS22::7: aacgaacgtacatcggccataacacttatgtaaacaaaaaatcagaacaaagttacaaca
Ins_5K_TS238::7 aacgaacgtacatc-gccataacacttatgtaaacaaaaaatcagaacaaagttacaaca
Ins_5K_TS265::7 aacgaacgtacatc-gccataacacttatgtaaacaaaaaatcagaacaaagttacaaca
Ins_5K_TS280::7 aacgaacgtacatc-gccataacacttatgtaaacaaaaaatcagaacaaagttacaaca
Ins_5K_TS281::7 aacgaacgtacatc-gccataacacttatgtaaacaaaaaatcagaacaaagttacaaca
Ins_5K_TS2::7:5 aacgaacgtacatc-gccataacacttatgtaaacaaaaaatcagaacaaagttacaaca
Ins_5K_TS331::7 aacgaacgtacatcggccataacacttatgtaaacaaaaaatcagaacaaagttacaaca
Ins_5K_TS39::7: aacgaacgtacatcggccataacacttatgtaaacaaaaaatcagaacaaagttacaaca
Ins_5K_TS3::7:5 aacgaacgtacatc-gccataacacttatgtaaacaaaaaatcagaacaaagttacaaca
Ins_5K_TS413::7 aacgaacgtacatcggccataacacttatgtaaacaaaaaatcagaacaaagttgcaaca
Ins_5K_TS421::7 aacgaacgtacatc-gccataacacttatgtaaacaaaaaatcagaacaaagttacaaca
Ins_5K_TS439::7 aacgaacgtacatc-gccataacacttatgtaaacaaaaaatcagaacaaagttacaaca
Ins_5K_TS545::7 aacgaacgtacatcggccataacacttatgtaaacaaaaaatcagaacaaagttacaaca
Ins_5K_TS60::7: aacgaacgtacatc-gccataacacttatgtaaacaaaaaatcagaacaaagttacaaca
Ins_5K_TS623::7 aacgaacgtacatc-gccataacacttatgtaaacaaaaaatcagaacaaagttacaaca
Ins_5K_TS629::7 aacgaacgtacatc-gccataacacttatgtaaacaaaaaatcagaacaaagttacaaca
Ins_5K_TS667::7 aacgaacgtacatc-gccataacacttatgtaaacaaaaaatcagaacaaagttacaaca
Ins_5K_TS685::7 aacgaacgtacatc-gccataacacttatgtaaacaaaaaatcagaacaaagttacaaca
Ins_5K_TS692::7 aacgaacgtacatc-gccataacacttatgtaaacaaaaaatcagaacaaagttacaaca
Ins_5K_TS697::7 aacgaacgtacatc-gccataacacttatgtaaacaaaaaatcagaacaaagttacaaca
Ins_5K_TS698::7 aacgaacgtacatc-gccataacacttatgtaaacaaaaaatcagaacaaagttacaaca
Ins_5K_TS80::7: aacgaacgtacatc-gccataacacttatgtaaacaaaaaatcagaacaaagttacaaca
Ins_5K_TS96::7: aacgaacgtacatc-gccataacacttatgtaaacaaaaaatcagaacaaagttacaaca
Ins_5K_TS9::7:5 aacgaacgtacatc-gccataacacttatgtaaacaaaaaatcagaacaaagttacaaca
                ************** ***************************************.*****

Ins_5K_BGV00677 cttacttcgaagttctatatatt------tatatatatatatattatattagaaaggagt
Ins_5K_BGV00686 cttacttcgaagttctatatatttatatatatatatatatatattatattagaaaggagt
Ins_5K_BGV00793 cttacttcgaagttctatatatt------tatatatatatatattatattagaaaggagt
Ins_5K_BGV00798 cttacttcgaagttctatatatt------tatatatatatatattatattagaaaggagt
Ins_5K_Brandywi cttacttcgaagttctatatatt------tatatatatatatattatattagaaaggagt
Ins_5K_EA00990: cttacttcgaagttctatatatt------tatatatatatatattatattagaaaggagt
Ins_5K_Fla8924: cttacttcgaagttctatatatt------tatatatatatatattatattagaaaggagt
Ins_5K_LA2093:: cttacttcgaagttctatatatt--------tatatatatatattatattagaaaggagt
Ins_5K_PAS01447 cttacttcgaagttctatatatt------tatatatatatatattatattagaaaggagt
Ins_5K_SL5::7:5 cttacttcgaagttctatatatt------tatatatatatatattatattagaaaggagt
Ins_5K_TS112::7 cttacttcgaagttctatatatt------tatatatatatatattatattagaaaggagt
Ins_5K_TS117::7 cttacttcgaagttctatatatt--------------tatatattatattagaaaggagt
Ins_5K_TS118::7 cttacttcgaagttctatatatt------tatatatatatatattatattagaaaggagt
Ins_5K_TS12::7: cttacttcgaagttctatatatt------tatatatatatatattatattagaaaggagt
Ins_5K_TS156::7 cttacttcgaagttctatatatt------tatatatatatatattatattagaaaggagt
Ins_5K_TS15::7: cttacttcgaagttctatatatt------tatatatatatatattatattagaaaggagt
Ins_5K_TS166::7 cttacttcgaagttctatatatt------tatatatatatatattatattagaaaggagt
Ins_5K_TS171::7 cttacttcgaagttctatatatt------tatatatatatatattatattagaaaggagt
Ins_5K_TS185::7 cttacttcgaagttctatatatt------tatatatatatatattatattagaaaggagt
Ins_5K_TS204::7 cttacttcgaagttctatatatt------tatatatatatatattatattagaaaggagt
Ins_5K_TS212::7 cttacttcgaagttctatatatt------tatatatatatatattatattagaaaggagt
Ins_5K_TS222::7 cttacttcgaagttctatatatt------tatatatatatatattatattagaaaggagt
Ins_5K_TS22::7: cttacttcgaagttctatatatt--------------tatatattatattagaaaggagt
Ins_5K_TS238::7 cttacttcgaagttctatatatt------tatatatatatatattatattagaaaggagt
Ins_5K_TS265::7 cttacttcgaagttctatatatt------tatatatatatatattatattagaaaggagt
Ins_5K_TS280::7 cttacttcgaagttctatatatt------tatatatatatatattatattagaaaggagt
Ins_5K_TS281::7 cttacttcgaagttctatatatt------tatatatatatatattatattagaaaggagt
Ins_5K_TS2::7:5 cttacttcgaagttctatatatt------tatatatatatatattatattagaaaggagt
Ins_5K_TS331::7 cttacttcgaagttctatatatt--------------tatatattatattagaaaggagt
Ins_5K_TS39::7: cttacttcgaagttctatatatt--------------tatatattatattagaaaggagt
Ins_5K_TS3::7:5 cttacttcgaagttctatatatt------tatatatatatatattatattagaaaggagt
Ins_5K_TS413::7 ct---ttcgaagttctatatatt--------------tatatattatattagaaaggagt
Ins_5K_TS421::7 cttacttcgaagttctatatatt------tatatatatatatattatattagaaaggagt
Ins_5K_TS439::7 cttacttcgaagttctatatatt------tatatatatatatattatattagaaaggagt
Ins_5K_TS545::7 cttacttcgaagttctatatatt--------------tatatattatattagaaaggagt
Ins_5K_TS60::7: cttacttcgaagttctatatatt------tatatatatatatattatattagaaaggagt
Ins_5K_TS623::7 cttacttcgaagttctatatatt------tatatatatatatattatattagaaaggagt
Ins_5K_TS629::7 cttacttcgaagttctatatatt------tatatatatatatattatattagaaaggagt
Ins_5K_TS667::7 cttacttcgaagttctatatatt------tatatatatatatattatattagaaaggagt
Ins_5K_TS685::7 cttacttcgaagttctatatatt------tatatatatatatattatattagaaaggagt
Ins_5K_TS692::7 cttacttcgaagttctatatatt------tatatatatatatattatattagaaaggagt
Ins_5K_TS697::7 cttacttcgaagttctatatatt------tatatatatatatattatattagaaaggagt
Ins_5K_TS698::7 cttacttcgaagttctatatatt------tatatatatatatattatattagaaaggagt
Ins_5K_TS80::7: cttacttcgaagttctatatatt------tatatatatatatattatattagaaaggagt
Ins_5K_TS96::7: cttacttcgaagttctatatatt------tatatatatatatattatattagaaaggagt
Ins_5K_TS9::7:5 cttacttcgaagttctatatatt------tatatatatatatattatattagaaaggagt
                **   ******************              ***********************

Ins_5K_BGV00677 ttcaagtctttttcaatatgtcagatttctgacattaaattaaagttttggtggtattaa
Ins_5K_BGV00686 ttcaagtctttttcaatatgtcagatttctgacattaaattaaagttttggtggtattaa
Ins_5K_BGV00793 ttcaagtctttttcaatatgtcagatttctgacattaaattaaagttttggtggtattaa
Ins_5K_BGV00798 ttcaagtctttttcaatatgtcagatttctgacattaaattaaagttttggtggtattaa
Ins_5K_Brandywi ttcaagtctttttcaatatgtcagatttctgacattaaattaaagttttggtggtattaa
Ins_5K_EA00990: ttcaagtctttttcaatatgtcagatttctgacattaaattaaagttttggtggtattaa
Ins_5K_Fla8924: ttcaagtctttttcaatatgtcagatttctgacattaaattaaagttttggtggtattaa
Ins_5K_LA2093:: ttcaagtctttttcaatatgtcagatttctgacattaaattaaagttttggtggtattaa
Ins_5K_PAS01447 ttcaagtctttttcaatatgtcagatttctgacattaaattaaagttttggtggtattaa
Ins_5K_SL5::7:5 ttcaagtctttttcaatatgtcagatttctgacattaaattaaagttttggtggtattaa
Ins_5K_TS112::7 ttcaagtctttttcaatatgtcagatttctgacattaaattaaagttttggtggtattaa
Ins_5K_TS117::7 ttcaagtctttttcaatatgtcagttttctgacattaaattaaagttttggtggtattaa
Ins_5K_TS118::7 ttcaagtctttttcaatatgtcagatttctgacattaaattaaagttttggtggtattaa
Ins_5K_TS12::7: ttcaagtctttttcaatatgtcagatttctgacattaaattaaagttttggtggtattaa
Ins_5K_TS156::7 ttcaagtctttttcaatatgtcagatttctgacattaaattaaagttttggtggtattaa
Ins_5K_TS15::7: ttcaagtctttttcaatatgtcagatttctgacattaaattaaagttttggtggtattaa
Ins_5K_TS166::7 ttcaagtctttttcaatatgtcagatttctgacattaaattaaagttttggtggtattaa
Ins_5K_TS171::7 ttcaagtctttttcaatatgtcagatttctgacattaaattaaagttttggtggtattaa
Ins_5K_TS185::7 ttcaagtctttttcaatatgtcagatttctgacattaaattaaagttttggtggtattaa
Ins_5K_TS204::7 ttcaagtctttttcaatatgtcagatttctgacattaaattaaagttttggtggtattaa
Ins_5K_TS212::7 ttcaagtctttttcaatatgtcagatttctgacattaaattaaagttttggtggtattaa
Ins_5K_TS222::7 ttcaagtctttttcaatatgtcagatttctgacattaaattaaggttttggtggtattaa
Ins_5K_TS22::7: ttcaagtctttttcaatatgtcagttttctgacattaaattaaagttttggtggtattaa
Ins_5K_TS238::7 ttcaagtctttttcaatatgtcagatttctgacattaaattaaagttttggtggtattaa
Ins_5K_TS265::7 ttcaagtctttttcaatatgtcagatttctgacattaaattaaagttttggtggtattaa
Ins_5K_TS280::7 ttcaagtctttttcaatatgtcagatttctgacattaaattaaagttttggtggtattaa
Ins_5K_TS281::7 ttcaagtctttttcaatatgtcagatttctgacattaaattaaagttttggtggtattaa
Ins_5K_TS2::7:5 ttcaagtctttttcaatatgtcagatttctgacattaaattaaagttttggtggtattaa
Ins_5K_TS331::7 ttcaagtctttttcaatatgtcagttttctgacattaaattaaagttttggtggtattaa
Ins_5K_TS39::7: ttcaagtctttttcaatatgtcagttttctgacattaaattaaagttttggtggtattaa
Ins_5K_TS3::7:5 ttcaagtctttttcaatatgtcagatttctgacattaaattaaagttttggtggtattaa
Ins_5K_TS413::7 ttcaagtctttttcaatatgtcagttttctgacattaaattaaagttttggtggtattaa
Ins_5K_TS421::7 ttcaagtctttttcaatatgtcagatttctgacattaaattaaagttttggtggtattaa
Ins_5K_TS439::7 ttcaagtctttttcaatatgtcagatttctgacattaaattaaagttttggtggtattaa
Ins_5K_TS545::7 ttcaagtctttttcaatatgtcagttttctgacattaaattaaagttttggtggtattaa
Ins_5K_TS60::7: ttcaagtctttttcaatatgtcagatttctgacattaaattaaagttttggtggtattaa
Ins_5K_TS623::7 ttcaagtctttttcaatatgtcagatttctgacattaaattaaagttttggtggtattaa
Ins_5K_TS629::7 ttcaagtctttttcaatatgtcagatttctgacattaaattaaagttttggtggtattaa
Ins_5K_TS667::7 ttcaagtctttttcaatatgtcagatttctgacattaaattaaagttttggtggtattaa
Ins_5K_TS685::7 ttcaagtctttttcaatatgtcagatttctgacattaaattaaagttttggtggtattaa
Ins_5K_TS692::7 ttcaagtctttttcaatatgtcagatttctgacattaaattaaagttttggtggtattaa
Ins_5K_TS697::7 ttcaagtctttttcaatatgtcagatttctgacattaaattaaagttttggtggtattaa
Ins_5K_TS698::7 ttcaagtctttttcaatatgtcagatttctgacattaaattaaagttttggtggtattaa
Ins_5K_TS80::7: ttcaagtctttttcaatatgtcagatttctgacattaaattaaagttttggtggtattaa
Ins_5K_TS96::7: ttcaagtctttttcaatatgtcagatttctgacattaaattaaagttttggtggtattaa
Ins_5K_TS9::7:5 ttcaagtctttttcaatatgtcagatttctgacattaaattaaagttttggtggtattaa
                ************************ ******************.****************

Ins_5K_BGV00677 ggccaacttctagaaattaatatttcataaattaataatttttttaaaataatatttttt
Ins_5K_BGV00686 ggccaacttctagaaattaatatttcataaattaataatttttttaaaataatatttttt
Ins_5K_BGV00793 ggccaacttctagaaattaatatttcataaattaataatttttttaaaataatatttttt
Ins_5K_BGV00798 ggccaacttctagaaattaatatttcataaattaataatttttttaaaataatatttttt
Ins_5K_Brandywi ggccaacttctagaaattaatatttcataaattaataatttttttaaaataatatttttt
Ins_5K_EA00990: ggccaacttctagaaattaatatttcataaattaataatttttttaaaataatatttttt
Ins_5K_Fla8924: ggccaacttctagaaattaatatttcataaattaataatttttttaaaataatatttttt
Ins_5K_LA2093:: ggccaacttctagaaattaatattccataaattaataatttttttaaaataatatttttc
Ins_5K_PAS01447 ggccaacttctagaaattaatattccataaattaataatttttttaaaataatatttttc
Ins_5K_SL5::7:5 ggccaacttctagaaattaatatttcataaattaataatttttttaaaataatatttttt
Ins_5K_TS112::7 ggccaacttctagaaattaatatttcataaattaataatttttttaaaataatatttttt
Ins_5K_TS117::7 ggccaacttctagaaattaatattccataaattaataatttttttaaaataatatttttt
Ins_5K_TS118::7 ggccaacttctagaaattaatatttcataaattaataatttttttaaaataatatttttt
Ins_5K_TS12::7: ggccaacttctagaaattaatatttcataaattaataatttttttaaaataatatttttt
Ins_5K_TS156::7 ggccaacttctagaaattaatattccataaattaataatttttttaaaataatatttttc
Ins_5K_TS15::7: ggccaacttctagaaattaatatttcataaattaataatttttttaaaataatatttttt
Ins_5K_TS166::7 ggccaacttctagaaattaatatttcataaattaataatttttttaaaataatatttttt
Ins_5K_TS171::7 ggccaacttctagaaattaatatttcataaattaataatttttttaaaataatatttttt
Ins_5K_TS185::7 ggccaacttctagaaattaatatttcataaattaataatttttttaaaataatatttttt
Ins_5K_TS204::7 ggccaacttctagaaattaatatttcataaattaataatttttttaaaataatatttttt
Ins_5K_TS212::7 ggccaacttctagaaattaatatttcataaattaataatttttttaaaataatatttttt
Ins_5K_TS222::7 ggccaacttctagaaattaatatttcataaattaataatttttttaaaataatatttttt
Ins_5K_TS22::7: ggccaacttctagaaattaatattccataaattaataatttttttaaaataatatttttt
Ins_5K_TS238::7 ggccaacttctagaaattaatatttcataaattaataatttttttaaaataatatttttt
Ins_5K_TS265::7 ggccaacttctagaaattaatatttcataaattaataatttttttaaaataatatttttt
Ins_5K_TS280::7 ggccaacttctagaaattaatatttcataaattaataatttttttaaaataatatttttt
Ins_5K_TS281::7 ggccaacttctagaaattaatatttcataaattaataatttttttaaaataatatttttt
Ins_5K_TS2::7:5 ggccaacttctagaaattaatatttcataaattaataatttttttaaaataatatttttt
Ins_5K_TS331::7 ggccaacttctagaaattaatattccataaattaataatttttttaaaataatatttttt
Ins_5K_TS39::7: ggccaacttctagaaattaatattccataaattaataatttttttaaaataatatttttt
Ins_5K_TS3::7:5 ggccaacttctagaaattaatatttcataaattaataatttttttaaaataatatttttt
Ins_5K_TS413::7 ggccaacttctagaaattaatattccataaattaataatttttttaaaataatatttttt
Ins_5K_TS421::7 ggccaacttctagaaattaatattccataaattaataatttttttaaaataatatttttc
Ins_5K_TS439::7 ggccaacttctagaaattaatatttcataaattaataatttttttaaaataatatttttt
Ins_5K_TS545::7 ggccaacttctagaaattaatattccataaattaataatttttttaaaataatatttttt
Ins_5K_TS60::7: ggccaacttctagaaattaatatttcataaattaataatttttttaaaataatatttttt
Ins_5K_TS623::7 ggccaacttctagaaattaatatttcataaattaataatttttttaaaataatatttttt
Ins_5K_TS629::7 ggccaacttctagaaattaatatttcataaattaataatttttttaaaataatatttttt
Ins_5K_TS667::7 ggccaacttctagaaattaatatttcataaattaataatttttttaaaataatatttttt
Ins_5K_TS685::7 ggccaacttctagaaattaatatttcataaattaataatttttttaaaataatatttttt
Ins_5K_TS692::7 ggccaacttctagaaattaatatttcataaattaataatttttttaaaataatatttttt
Ins_5K_TS697::7 ggccaacttctagaaattaatatttcataaattaataatttttttaaaataatatttttt
Ins_5K_TS698::7 ggccaacttctagaaattaatatttcataaattaataatttttttaaaataatatttttt
Ins_5K_TS80::7: ggccaacttctagaaattaatatttcataaattaataatttttttaaaataatatttttt
Ins_5K_TS96::7: ggccaacttctagaaattaatatttcataaattaataatttttttaaaataatatttttt
Ins_5K_TS9::7:5 ggccaacttctagaaattaatatttcataaattaataatttttttaaaataatatttttt
                ************************.**********************************.

Ins_5K_BGV00677 ctgatcataatttaggctaatagaaaaaagatcatcaattttgattacatgatatatttc
Ins_5K_BGV00686 ctgatcataatttaggctaatagaaaaaagatcatcaattttgattacgtgatatatttc
Ins_5K_BGV00793 ctgatcataatttaggctaatagaaaaaagatcatcaattttgattacatgatatatttc
Ins_5K_BGV00798 ctgatcataatttaggctaatagaaaaaagatcatcaattttgattacatgatatatttc
Ins_5K_Brandywi ctgatcataatttaggctaatagaaaaaagatcatcaattttgattacatgatatatttc
Ins_5K_EA00990: ctgatcataatttaggctaatagaaaaaagatcatcaattttgattacatgatatatttc
Ins_5K_Fla8924: ctgatcataatttaggctaatagaaaaaagatcatcaattttgattacatgatatatttc
Ins_5K_LA2093:: ctgatcataatttgggctaatagaaaaaaaatcatcaattttgatgagatgatatatttg
Ins_5K_PAS01447 ctgatcataatttgggctaatagaaaaaaaatcatcaattttgatgagatgatatatttc
Ins_5K_SL5::7:5 ctgatcataatttaggctaatagaaaaaagatcatcaattttgattacatgatatatttc
Ins_5K_TS112::7 ctgatcataatttaggctaatagaaaaaagatcatcaattttgattacatgatatatttc
Ins_5K_TS117::7 ctgatcataatttgggctaatagaaaaaaaatcatcaattttgatgagataatatatttc
Ins_5K_TS118::7 ctgatcataatttaggctaatagaaaaaagatcatcaattttgattacatgatatatttc
Ins_5K_TS12::7: ctgatcataatttaggctaatagaaaaaagatcatcaattttgattacatgatatatttc
Ins_5K_TS156::7 ctgatcataatttgggctaatagaaaaaaaatcatcaattttgatgagatgatatatttc
Ins_5K_TS15::7: ctgatcataatttaggctaatagaaaaaagatcatcaattttgattacatgatatatttc
Ins_5K_TS166::7 ctgatcataatttaggctaatagaaaaaagatcatcaattttgattacatgatatatttc
Ins_5K_TS171::7 ctgatcataatttaggctaatagaaaaaagatcatcaattttgattacatgatatatttc
Ins_5K_TS185::7 ctgatcataatttaggctaatagaaaaaagatcatcaattttgattacatgatatatttc
Ins_5K_TS204::7 ctgatcataatttaggctaatagaaaaaagatcatcaattttgattacatgatatatttc
Ins_5K_TS212::7 ctgatcataatttaggctaatagaaaaaagatcatcaattttgattacatgatatatttc
Ins_5K_TS222::7 ctgatcataatttaggctaatagaaaaaagatcatcaatattgattacatgatatatttc
Ins_5K_TS22::7: ctgatcataatttgggctaatagaaaaaaaatcatcaattttgatgagataatatatttc
Ins_5K_TS238::7 ctgatcataatttaggctaatagaaaaaagatcatcaattttgattacatgatatatttc
Ins_5K_TS265::7 ctgatcataatttaggctaatagaaaaaagatcatcaattttgattacgtgatatatttc
Ins_5K_TS280::7 ctgatcataatttaggctaatagaaaaaagatcatcaattttgattacatgatatatttc
Ins_5K_TS281::7 ctgatcataatttaggctaatagaaaaaagatcatcaattttgattacatgatatatttc
Ins_5K_TS2::7:5 ctgatcataatttaggctaatagaaaaaagatcatcaattttgattacatgatatatttc
Ins_5K_TS331::7 ctgatcataatttgggctaatagaaaaaaaatcatcaattttgatgagataatatatttc
Ins_5K_TS39::7: ctgatcataatttgggctaatagaaaaaaaatcatcaattttgatgagataatatatttc
Ins_5K_TS3::7:5 ctgatcataatttaggctaatagaaaaaagatcatcaattttgattacatgatatatttc
Ins_5K_TS413::7 ctgatcataatttgggctaatagaaaaaaaatcatcaattttgatgagatgatatatttc
Ins_5K_TS421::7 ctgatcataatttgggctaatagaaaaaaaatcatcaattttgatgagatgatatatttc
Ins_5K_TS439::7 ctgatcataatttaggctaatagaaaaaagatcatcaattttgattacatgatatatttc
Ins_5K_TS545::7 ctgatcataatttgggctaatagaaaaaaaatcatcaattttgatgagataatatatttc
Ins_5K_TS60::7: ctgatcataatttaggctaatagaaaaaagatcatcaattttgattacatgatatatttc
Ins_5K_TS623::7 ctgatcataatttaggctaatagaaaaaagatcatcaattttgattacatgatatatttc
Ins_5K_TS629::7 ctgatcataatttaggctaatagaaaaaagatcatcaattttgattacatgatatatttc
Ins_5K_TS667::7 ctgatcataatttaggctaatagaaaaaagatcatcaattttgattacatgatatatttc
Ins_5K_TS685::7 ctgatcataatttaggctaatagaaaaaagatcatcaattttgattacatgatatatttc
Ins_5K_TS692::7 ctgatcataatttaggctaatagaaaaaagatcatcaattttgattacatgatatatttc
Ins_5K_TS697::7 ctgatcataatttaggctaatagaaaaaagatcatcaattttgattacatgatatatttc
Ins_5K_TS698::7 ctgatcataatttaggctaatagaaaaaagatcatcaattttgattacatgatatatttc
Ins_5K_TS80::7: ctgatcataatttaggctaatagaaaaaagatcatcaattttgattacatgatatatttc
Ins_5K_TS96::7: ctgatcataatttaggctaatagaaaaaagatcatcaattttgattacatgatatatttc
Ins_5K_TS9::7:5 ctgatcataatttaggctaatagaaaaaagatcatcaattttgattacatgatatatttc
                *************.***************.********* ***** * .*.******** 

Ins_5K_BGV00677 agaaga-ccctatataaatatattgtcccattaatatcataaattaataattctttaaag
Ins_5K_BGV00686 agaagacccctatataaatatattgtcccattaatatcataaattaataattctttaaag
Ins_5K_BGV00793 agaaga-ccctatataaatatattgtcccattaatatcataaattaataattctttaaag
Ins_5K_BGV00798 agaaga-ccctatataaatatattgtcccattaatatcataaattaataattctttaaag
Ins_5K_Brandywi agaaga-ccctatataaatatattgtcccattaatatcataaattaataattctttaaag
Ins_5K_EA00990: agaaga-ccctatataaatatattgtcccattaatatcataaattaataattctttaaag
Ins_5K_Fla8924: agaaga-ccctatataaatatattgtcccattaatatcataaattaataattctttaaag
Ins_5K_LA2093:: agaagacatctatataaatatattgtcccattaatatcataaattaataattctttaaag
Ins_5K_PAS01447 agaagacatctatataaatatattgtcccattaatatcataaattaataattctttaaag
Ins_5K_SL5::7:5 agaaga-ccctatataaatatattgtcccattaatatcataaattaataattctttaaag
Ins_5K_TS112::7 agaaga-ccctatataaatatattgtcccattaatatcataaattaataattctttaaag
Ins_5K_TS117::7 agaagacccctatataaatatattgtcccattgatatcataaattaataattctttaaag
Ins_5K_TS118::7 agaaga-ccctatataaatatattgtcccattaatatcataaattaataattctttaaag
Ins_5K_TS12::7: agaaga-ccctatataaatatattgtcccattaatatcataaattaataattctttaaag
Ins_5K_TS156::7 agaagacatctatataaatatattgtcccattaatatcataaattaataattctttaaag
Ins_5K_TS15::7: agaaga-ccctatataaatatattgtcccattaatatcataaattaataattctttaaag
Ins_5K_TS166::7 agaaga-ccctatataaatatattgtcccattaatatcataaattaataattctttaaag
Ins_5K_TS171::7 agaaga-ccctatataaatatattgtcccattaatatcataaattaataattctttaaag
Ins_5K_TS185::7 agaaga-ccctatataaatatattgtcccattaatatcataaattaataattctttaaag
Ins_5K_TS204::7 agaaga-ccctatataaatatattgtcccattaatatcataaattaataattctttaaag
Ins_5K_TS212::7 agaaga-ccctatataaatatattgtcccattaatatcataaattaataattctttaaag
Ins_5K_TS222::7 agaaga-ccctatataaatatattgtcccattaatatcataaattaataattctttaaag
Ins_5K_TS22::7: agaagacccctatataaatatattgtcccattggtatcataaattaataattctttaaag
Ins_5K_TS238::7 agaaga-ccctatataaatatattgtcccattaatatcataaattaataattctttaaag
Ins_5K_TS265::7 agaagacccctatataaatatattgtcccattaatatcataaattaataattctttaaag
Ins_5K_TS280::7 agaaga-ccctatataaatatattgtcccattaatatcataaattaataattctttaaag
Ins_5K_TS281::7 agaaga-ccctatataaatatattgtcccattaatatcataaattaataattctttaaag
Ins_5K_TS2::7:5 agaaga-ccctatataaatatattgtcccattaatatcataaattaataattctttaaag
Ins_5K_TS331::7 agaagacccctatataaatatattgtcccattggtatcataaattaataattctttaaag
Ins_5K_TS39::7: agaagacccctatataaatatattgtcccattggtatcataaattaataattctttaaag
Ins_5K_TS3::7:5 agaaga-ccctatataaatatattgtcccattaatatcataaattaataattctttaaag
Ins_5K_TS413::7 aaaagtcccctatataaatatattgtcccattaatatcataaattaataattctttaaag
Ins_5K_TS421::7 agaagacatctatataaatatattgtcccattaatatcataaattaataattctttaaag
Ins_5K_TS439::7 agaaga-ccctatataaatatattgtcccattaatatcataaattaataattctttaaag
Ins_5K_TS545::7 agaagacccctatataaatatattgtcccattggtatcataaattaataattctttaaag
Ins_5K_TS60::7: agaaga-ccctatataaatatattgtcccattaatatcataaattaataattctttaaag
Ins_5K_TS623::7 agaaga-ccctatataaatatattgtcccattaatatcataaattaataattctttaaag
Ins_5K_TS629::7 agaaga-ccctatataaatatattgtcccattaatatcataaattaataattctttaaag
Ins_5K_TS667::7 agaaga-ccctatataaatatattgtcccattaatatcataaattaataattctttaaag
Ins_5K_TS685::7 agaaga-ccctatataaatatattgtcccattaatatcataaattaataattctttaaag
Ins_5K_TS692::7 agaaga-ccctatataaatatattgtcccattaatatcataaattaataattctttaaag
Ins_5K_TS697::7 agaaga-ccctatataaatatattgtcccattaatatcataaattaataattctttaaag
Ins_5K_TS698::7 agaaga-ccctatataaatatattgtcccattaatatcataaattaataattctttaaag
Ins_5K_TS80::7: agaaga-ccctatataaatatattgtcccattaatatcataaattaataattctttaaag
Ins_5K_TS96::7: agaaga-ccctatataaatatattgtcccattaatatcataaattaataattctttaaag
Ins_5K_TS9::7:5 agaaga-ccctatataaatatattgtcccattaatatcataaattaataattctttaaag
                *.***   .***********************..**************************

Ins_5K_BGV00677 gtacaagcatacttaagataatttagtgaaatatgattagattatgttctgttttttctt
Ins_5K_BGV00686 gtacaagcatacttaagataatttagtgaaatatgattagattatgttctgttttttctt
Ins_5K_BGV00793 gtacaagcatacttaagataatttagtgaaatatgattagattatgttctgttttttctt
Ins_5K_BGV00798 gtacaagcatacttaagataatttagtgaaatatgattagattatgttctgttttttctt
Ins_5K_Brandywi gtacaagcatacttaagataatttagtgaaatatgattagattatgttctgttttttctt
Ins_5K_EA00990: gtacaagcatacttaagataatttagtgaaatatgattagattatgttctgttttttctt
Ins_5K_Fla8924: gtacaagcatacttaagataatttagtgaaatatgattagattatgttctgttttttctt
Ins_5K_LA2093:: gtacaagcatacttaagataatttagtgaaatatgattagattatgttctgttttttctt
Ins_5K_PAS01447 gtacaagcatacttaagataatttagtgaaatatgattagattatgttctgttttttctt
Ins_5K_SL5::7:5 gtacaagcatacttaagataatttagtgaaatatgattagattatgttctgttttttctt
Ins_5K_TS112::7 gtacaagcatacttaagataatttagtgaaatatgattagattatgttctgttttttctt
Ins_5K_TS117::7 gtacaaatatacttaagataatttagtgaaatatgatcagattatgttctgttttttctt
Ins_5K_TS118::7 gtacaagcatacttaagataatttagtgaaatatgattagattatgttctgttttttctt
Ins_5K_TS12::7: gtacaagcatacttaagataatttagtgaaatatgattagattatgttctgttttttctt
Ins_5K_TS156::7 gtacaagcatacttaagataatttagtgaaatatgattagattatgttctgttttttctt
Ins_5K_TS15::7: gtacaagcatacttaagataatttagtgaaatatgattagattatgttctgttttttctt
Ins_5K_TS166::7 gtacaagcatacttaagataatttagtgaaatatgattagattatgttctgttttttctt
Ins_5K_TS171::7 gtacaagcatacttaagataatttagtgaaatatgattagattatgttctgttttttctt
Ins_5K_TS185::7 gtacaagcatacttaagataatttagtgaaatatgattagattatgttctgttttttctt
Ins_5K_TS204::7 gtacaagcatacttaagataatttagtgaaatatgattagattatgttctgttttttctt
Ins_5K_TS212::7 gtacaagcatacttaagataatttagtgaaatatgattagattatgttctgttttttctt
Ins_5K_TS222::7 gtacaagcatacttaagataatttagtgaaatatgattagattatgttctgttttttctt
Ins_5K_TS22::7: gtacaaatatacttaagataatttagtgaaatgtgattagattatgttctgttttttctt
Ins_5K_TS238::7 gtacaagcatacttaagataatttagtgaaatatgattagattatgttctgttttttctt
Ins_5K_TS265::7 gtacaagcatacttaagataatttagtgaaatatgattagattatgttctgttttttctt
Ins_5K_TS280::7 gtacaagcatacttaagataatttagtgaaatatgattagattatgttctgttttttctt
Ins_5K_TS281::7 gtacaagcatacttaagataatttagtgaaatatgattagattatgttctgttttttctt
Ins_5K_TS2::7:5 gtacaagcatacttaagataatttagtgaaatatgattagattatgttctgttttttctt
Ins_5K_TS331::7 gtacaaatatacttaagataatttagtgaaatgtgattagattatgttctgttttttctt
Ins_5K_TS39::7: gtacaaatatacttaagataatttagtgaaatgtgattagattatgttctgttttttctt
Ins_5K_TS3::7:5 gtacaagcatacttaagataatttagtgaaatatgattagattatgttctgttttttctt
Ins_5K_TS413::7 gtacaaatatacttaagataatttagtgaaatgtgattagataatgttctgttttttctt
Ins_5K_TS421::7 gtacaagcatacttaagataatttagtgaaatatgattagattatgttttgttttttctt
Ins_5K_TS439::7 gtacaagcatacttaagataatttagtgaaatatgattagattatgttctgttttttctt
Ins_5K_TS545::7 gtacaaatatacttaagataatttagtgaaatgtgattagattatgttctgttttttctt
Ins_5K_TS60::7: gtacaagcatacttaagataatttagtgaaatatgattagattatgttctgttttttctt
Ins_5K_TS623::7 gtacaagcatacttaagataatttagtgaaatatgattagattatgttctgttttttctt
Ins_5K_TS629::7 gtacaagcatacttaagataatttagtgaaatatgattagattatgttctgttttttctt
Ins_5K_TS667::7 gtacaagcatacttaagataatttagtgaaatatgattagattatgttctgttttttctt
Ins_5K_TS685::7 gtacaagcatacttaagataatttagtgaaatatgattagattatgttctgttttttctt
Ins_5K_TS692::7 gtacaagcatacttaagataatttagtgaaatatgattagattatgttctgttttttctt
Ins_5K_TS697::7 gtacaagcatacttaagataatttagtgaaatatgattagattatgttctgttttttctt
Ins_5K_TS698::7 gtacaagcatacttaagataatttagtgaaatatgattagattatgttctgttttttctt
Ins_5K_TS80::7: gtacaagcatacttaagataatttagtgaaatatgattagattatgttctgttttttctt
Ins_5K_TS96::7: gtacaagcatacttaagataatttagtgaaatatgattagattatgttctgttttttctt
Ins_5K_TS9::7:5 gtacaagcatacttaagataatttagtgaaatatgattagattatgttctgttttttctt
                ******..************************.****.**** *****.***********

Ins_5K_BGV00677 aaaatt------------------------------------------------------
Ins_5K_BGV00686 aaaatt------------------------------------------------------
Ins_5K_BGV00793 aaaatt------------------------------------------------------
Ins_5K_BGV00798 aaaatt------------------------------------------------------
Ins_5K_Brandywi aaaatt------------------------------------------------------
Ins_5K_EA00990: aaaatt------------------------------------------------------
Ins_5K_Fla8924: aaaatt------------------------------------------------------
Ins_5K_LA2093:: aaaatttaaatctagttaaagcccatctctaacttttcttattacatggagagctccaat
Ins_5K_PAS01447 aaaatttaaatctagttaaagcccatctctaacttttcttattacatggagagctccaat
Ins_5K_SL5::7:5 aaaatt------------------------------------------------------
Ins_5K_TS112::7 aaaatt------------------------------------------------------
Ins_5K_TS117::7 aaaatttaaatctaattaaag-ccatctctaacttttcttattacatggggagctccaat
Ins_5K_TS118::7 aaaatt------------------------------------------------------
Ins_5K_TS12::7: aaaatt------------------------------------------------------
Ins_5K_TS156::7 aaaatttaaatctagttaaagcccatctctaacttttcttattacatggagagctccaat
Ins_5K_TS15::7: aaaatt------------------------------------------------------
Ins_5K_TS166::7 aaaatt------------------------------------------------------
Ins_5K_TS171::7 aaaatt------------------------------------------------------
Ins_5K_TS185::7 aaaatt------------------------------------------------------
Ins_5K_TS204::7 aaaatt------------------------------------------------------
Ins_5K_TS212::7 aaaatt------------------------------------------------------
Ins_5K_TS222::7 aaaatt------------------------------------------------------
Ins_5K_TS22::7: aaaatttaaatctaattaaag-ccatctctaacttttcttattacatggagagctccaat
Ins_5K_TS238::7 aaaatt------------------------------------------------------
Ins_5K_TS265::7 aaaatt------------------------------------------------------
Ins_5K_TS280::7 aaaatt------------------------------------------------------
Ins_5K_TS281::7 aaaatt------------------------------------------------------
Ins_5K_TS2::7:5 aaaatt------------------------------------------------------
Ins_5K_TS331::7 aaaatttaaatctaattaaag-ccatctctaacttttcttattacatggagagctccaat
Ins_5K_TS39::7: aaaatttaaatctaattaaag-ccatctctaacttttcttattacatggagagctccaat
Ins_5K_TS3::7:5 aaaatt------------------------------------------------------
Ins_5K_TS413::7 aaaatttaaatctagttaaagcccatttctaacttttcttattacatggagagctccaat
Ins_5K_TS421::7 aaaatttaaatctagttaaagcccatctctaacttttcttattacatggagagctccaat
Ins_5K_TS439::7 aaaatt------------------------------------------------------
Ins_5K_TS545::7 aaaatttaaatctaattaaag-ccatctctaacttttcttattacatggagagctccaat
Ins_5K_TS60::7: aaaatt------------------------------------------------------
Ins_5K_TS623::7 aaaatt------------------------------------------------------
Ins_5K_TS629::7 aaaatt------------------------------------------------------
Ins_5K_TS667::7 aaaatt------------------------------------------------------
Ins_5K_TS685::7 aaaatt------------------------------------------------------
Ins_5K_TS692::7 aaaatt------------------------------------------------------
Ins_5K_TS697::7 aaaatt------------------------------------------------------
Ins_5K_TS698::7 aaaatt------------------------------------------------------
Ins_5K_TS80::7: aaaatt------------------------------------------------------
Ins_5K_TS96::7: aaaatt------------------------------------------------------
Ins_5K_TS9::7:5 aaaatt------------------------------------------------------
                ******                                                      

Ins_5K_BGV00677 ----------------------taaatttgtgaagagttctagatacgattagggttcct
Ins_5K_BGV00686 ----------------------taaatttgtgaagagttctagatacgattagggttcct
Ins_5K_BGV00793 ----------------------taaatttgtgaagagttctagatacgattagggttcct
Ins_5K_BGV00798 ----------------------taaatttgtgaagagttctagatacgattagggttcct
Ins_5K_Brandywi ----------------------taaatttgtgaagagttctagatacgattagggttcct
Ins_5K_EA00990: ----------------------taaatttgtgaagagttctagatacgattagggttcct
Ins_5K_Fla8924: ----------------------taaatttgtgaagagttctagatacgattagggttcct
Ins_5K_LA2093:: gttgtctctttaaactacaccataaatttgtgaagagttctagatacgattagggttcct
Ins_5K_PAS01447 gttgtctctttaaactacaccataaatttgtgaagagttctagatacgattagggttcct
Ins_5K_SL5::7:5 ----------------------taaatttgtgaagagttctagatacgattagggttcct
Ins_5K_TS112::7 ----------------------taaatttgtgaagagttctagatacgattagggttcct
Ins_5K_TS117::7 gttgtctctttaaactacaccataaatttgtgaagagttctagatacgattagggttcct
Ins_5K_TS118::7 ----------------------taaatttgtgaagagttctagatacgattagggttcct
Ins_5K_TS12::7: ----------------------taaatttgtgaagagttctagatacgattagggttcct
Ins_5K_TS156::7 gttgtctctttaaactacaccataaatttgtgaagagttctagatacgattagggttcct
Ins_5K_TS15::7: ----------------------taaatttgtgaagagttctagatacgattagggttcct
Ins_5K_TS166::7 ----------------------taaatttgtgaagagttctagatacgattagggttcct
Ins_5K_TS171::7 ----------------------taaatttgtgaagagttctagatacgattagggttcct
Ins_5K_TS185::7 ----------------------taaatttgtgaagagttctagatacgattagggttcct
Ins_5K_TS204::7 ----------------------taaatttgtgaagagttctagatacgattagggttcct
Ins_5K_TS212::7 ----------------------taaatttgtgaagagttctagatacgattagggttcct
Ins_5K_TS222::7 ----------------------taaatttgtgaagagttctagatacgattagggttcct
Ins_5K_TS22::7: gttgtctctttaaactacaccataaatttgtgaagagttctagatacgattagggttcct
Ins_5K_TS238::7 ----------------------taaatttgtgaagagttctagatacgattagggttcct
Ins_5K_TS265::7 ----------------------taaatttgtgaagagttctagatacgattagggttcct
Ins_5K_TS280::7 ----------------------taaatttgtgaagagttctagatacgattagggttcct
Ins_5K_TS281::7 ----------------------taaatttgtgaagagttctagatacgattagggttcct
Ins_5K_TS2::7:5 ----------------------taaatttgtgaagagttctagatacgattagggttcct
Ins_5K_TS331::7 gttgtctctttaaactacaccataaatttgtgaagagttctagatacgattagggttcct
Ins_5K_TS39::7: gttgtctctttaaactacaccataaatttgtgaagagttctagatacgattagggttcct
Ins_5K_TS3::7:5 ----------------------taaatttgtgaagagttctagatacgattagggttcct
Ins_5K_TS413::7 gttgtctctttaaactacaccataaatttgtgaagagttctagatacgattagggttcct
Ins_5K_TS421::7 gttgtctctttaaactacaccataaatttgtgaagagttctagatacgattagggttcct
Ins_5K_TS439::7 ----------------------taaatttgtgaagagttctagatacgattagggttcct
Ins_5K_TS545::7 gttgtctctttaaactacaccataaatttgtgaagagttctagatacgattagggttcct
Ins_5K_TS60::7: ----------------------taaatttgtgaagagttctagatacgattagggttcct
Ins_5K_TS623::7 ----------------------taaatttgtgaagagttctagatacgattagggttcct
Ins_5K_TS629::7 ----------------------taaatttgtgaagagttctagatacgattagggttcct
Ins_5K_TS667::7 ----------------------taaatttgtgaagagttctagatacgattagggttcct
Ins_5K_TS685::7 ----------------------taaatttgtgaagagttctagatacgattagggttcct
Ins_5K_TS692::7 ----------------------taaatttgtgaagagttctagatacgattagggttcct
Ins_5K_TS697::7 ----------------------taaatttgtgaagagttctagatacgattagggttcct
Ins_5K_TS698::7 ----------------------taaatttgtgaagagttctagatacgattagggttcct
Ins_5K_TS80::7: ----------------------taaatttgtgaagagttctagatacgattagggttcct
Ins_5K_TS96::7: ----------------------taaatttgtgaagagttctagatacgattagggttcct
Ins_5K_TS9::7:5 ----------------------taaatttgtgaagagttctagatacgattagggttcct
                                      **************************************

Ins_5K_BGV00677 tatgtggttcctctaaacatgtatcactttcacccggataattcaccagatttttgatat
Ins_5K_BGV00686 tatgtggttcctctaaacatgtatcactttcacccggataattcaacagatttttgatat
Ins_5K_BGV00793 tatgtggttcctctaaacatgtatcactttcacccggataattcaccagatttttgatat
Ins_5K_BGV00798 tatgtggttcctctaaacatgtatcactttcacccggataattcaccagatttttgatat
Ins_5K_Brandywi tatgtggttcctctaaacatgtatcactttcacccggataattcaccagatttttgatat
Ins_5K_EA00990: tatgtggttcctctaaacatgtatcactttcacccggataattcaccagatttttgatat
Ins_5K_Fla8924: tatgtggttcctctaaacatgtatcactttcacccggataattcaccagatttttgatat
Ins_5K_LA2093:: tatgtggttcctctaaacatgtatcactttcacccggataattcaacagatttttgatat
Ins_5K_PAS01447 tatgtggttcctctaaacatgtatcactttcacccggataattcaacagatttttgatat
Ins_5K_SL5::7:5 tatgtggttcctctaaacatgtatcactttcacccggataattcaccagatttttgatat
Ins_5K_TS112::7 tatgtggttcctctaaacatgtatcactttcacccggataattcaccagatttttgatat
Ins_5K_TS117::7 tatgtggttcctctaaacatgtatcactttcacccggataattcaacagatttttgatat
Ins_5K_TS118::7 tatgtggttcctctaaacatgtatcactttcacccggataattcaccagatttttgatat
Ins_5K_TS12::7: tatgtggttcctctaaacatgtatcactttcacccggataattcaccagatttttgatat
Ins_5K_TS156::7 tatgtggttcctctaaacatgtatcactttcacccggataattcaacagatttttgatat
Ins_5K_TS15::7: tatgtggttcctctaaacatgtatcactttcacccggataattcaccagatttttgatat
Ins_5K_TS166::7 tatgtggttcctctaaacatgtatcactttcacccggataattcaccagatttttgatat
Ins_5K_TS171::7 tatgtggttcctctaaacatgtatcactttcacccggataattcaccagatttttgatat
Ins_5K_TS185::7 tatgtggttcctctaaacatgtatcactttcacccggataattcaccagatttttgatat
Ins_5K_TS204::7 tatgtggttcctctaaacatgtatcactttcacccggataattcaccagatttttgatat
Ins_5K_TS212::7 tatgtggttcctctaaacatgtatcactttcacccggataattcaccagatttttgatat
Ins_5K_TS222::7 tatgtggttcctctaaacatgtatcactttcacccggataattcaccagatttttgatat
Ins_5K_TS22::7: tatgtggttcctctaaacatgtatcactttcacccggataattcaacagatttttgatat
Ins_5K_TS238::7 tatgtggttcctctaaacatgtatcactttcacccggataattcaccagatttttgatat
Ins_5K_TS265::7 tatgtggttcctctaa--atgtatcactttcacccggataattcaccagatttttgatat
Ins_5K_TS280::7 tatgtggttcctctaaacatgtatcactttcacccggataattcaccagatttttgatat
Ins_5K_TS281::7 tatgtggttcctctaaacatgtatcactttcacccggataattcaccagatttttgatat
Ins_5K_TS2::7:5 tatgtggttcctctaaacatgtatcactttcacccggataattcaccagatttttgatat
Ins_5K_TS331::7 tatgtggttcctctaaacatgtatcactttcacccggataattcaacagatttttgatat
Ins_5K_TS39::7: tatgtggttcctctaaacatgtatcactttcacccggataattcaacagatttttgatat
Ins_5K_TS3::7:5 tatgtggttcctctaaacatgtatcactttcacccggataattcaccagatttttgatat
Ins_5K_TS413::7 tatgtggttcctctaaacatgtatcactttcacccggataattcaacagatttttgatat
Ins_5K_TS421::7 tatgtggttcctctaaacatgtatcactttcacccggataattcaacagatttttgatat
Ins_5K_TS439::7 tatgtggttcctctaaacatgtatcactttcacccggataattcaccagatttttgatat
Ins_5K_TS545::7 tatgtggttcctctaaacatgtatcactttcacccggataattcaacagatttttgatat
Ins_5K_TS60::7: tatgtggttcctctaaacatgtatcactttcacccggataattcaccagatttttgatat
Ins_5K_TS623::7 tatgtggttcctctaaacatgtatcactttcacccggataattcaccagatttttgatat
Ins_5K_TS629::7 tatgtggttcctctaaacatgtatcactttcacccggataattcaccagatttttgatat
Ins_5K_TS667::7 tatgtggttcctctaaacatgtatcactttcacccggataattcaccagatttttgatat
Ins_5K_TS685::7 tatgtggttcctctaaacatgtatcactttcacccggataattcaccagatttttgatat
Ins_5K_TS692::7 tatgtggttcctctaaacatgtatcactttcacccggataattcaccagatttttgatat
Ins_5K_TS697::7 tatgtggttcctctaaacatgtatcactttcacccggataattcaccagatttttgatat
Ins_5K_TS698::7 tatgtggttcctctaaacatgtatcactttcacccggataattcaccagatttttgatat
Ins_5K_TS80::7: tatgtggttcctctaaacatgtatcactttcacccggataattcaccagatttttgatat
Ins_5K_TS96::7: tatgtggttcctctaaacatgtatcactttcacccggataattcaccagatttttgatat
Ins_5K_TS9::7:5 tatgtggttcctctaaacatgtatcactttcacccggataattcaccagatttttgatat
                ****************  *************************** **************

Ins_5K_BGV00677 cgattttattgtggtaatcgaaatcattaatcataatctcaagttaaactcgtagataat
Ins_5K_BGV00686 cgattttattgtggtaatcgaaatcattaatcataatctcaagttaaactcgtagataat
Ins_5K_BGV00793 cgattttattgtcgtaatcgaaatcattaatcataatctcaagttaaactcgtagataat
Ins_5K_BGV00798 cgattttattgtcgtaatcgaaatcattaatcataatctcaagttaaactcgtagataat
Ins_5K_Brandywi cgattttattgtcgtaatcgaaatcattaatcataatctcaagttaaactcgtagataat
Ins_5K_EA00990: cgattttattgtcgtaatcgaaatcattaatcataatctcaagttaaactcgtagataat
Ins_5K_Fla8924: cgattttattgtcgtaatcgaaatcattaatcataatctcaagttaaactcgtagataat
Ins_5K_LA2093:: cgattttattgtggtaatcgaaatcattaatcataatctcaagttaaactcgtagataat
Ins_5K_PAS01447 cgattttattgtggtaatcgaaatcattaatcataatctcaagttaaactcgtagataat
Ins_5K_SL5::7:5 cgattttattgtcgtaatcgaaatcattaatcataatctcaagttaaactcgtagataat
Ins_5K_TS112::7 cgattttattgtcgtaatcgaaatcattaatcataatctcaagttaaactcgtagataat
Ins_5K_TS117::7 cgattttattgtggtaatcgaaatcattaatcataatctcaagttaaactcgtagataat
Ins_5K_TS118::7 cgattttattgtcgtaatcgaaatcattaatcataatctcaagttaaactcgtagataat
Ins_5K_TS12::7: cgattttattgtcgtaatcgaaatcattaatcataatctcaagttaaactcgtagataat
Ins_5K_TS156::7 cgattttattgtggtaatcgaaatcattaatcataatctcaagttaaactcgtagataat
Ins_5K_TS15::7: cgattttattgtcgtaatcgaaatcattaatcataatctcaagttaaactcgtagataat
Ins_5K_TS166::7 cgattttattgtcgtaatcgaaatcattaatcataatctcaagttaaactcgtagataat
Ins_5K_TS171::7 cgattttattgtcgtaatcgaaatcattaatcataatctcaagttaaactcgtagataat
Ins_5K_TS185::7 cgattttattgtcgtaatcgaaatcattaatcataatctcaagttaaactcgtagataat
Ins_5K_TS204::7 cgattttattgtcgtaatcgaaatcattaatcataatctcaagttaaactcgtagataat
Ins_5K_TS212::7 cgattttattgtcgtaatcgaaatcattaatcataatctcaagttaaactcgtagataat
Ins_5K_TS222::7 cgattttattgtcgtaatcgaaatcattaatcataatctcaagttaaactcgtagataat
Ins_5K_TS22::7: tgattttattgtggtaatcgaaatcattaatcataatctcaagttaaactcgtagataat
Ins_5K_TS238::7 cgattttattgtcgtaatcgaaatcattaatcataatctcaagttaaactcgtagataat
Ins_5K_TS265::7 cgattttattgtggtaatcgaaatcattaatcataatctcaagttaaactcgtagataat
Ins_5K_TS280::7 cgattttattgtcgtaatcgaaatcattaatcataatctcaagttaaactcgtagataat
Ins_5K_TS281::7 cgattttattgtcgtaatcgaaatcattaatcataatctcaagttaaactcgtagataat
Ins_5K_TS2::7:5 cgattttattgtcgtaatcgaaatcattaatcataatctcaagttaaactcgtagataat
Ins_5K_TS331::7 tgattttattgtggtaatcgaaatcattaatcataatctcaagttaaactcgtagataat
Ins_5K_TS39::7: cgattttattgtggtaatcgaaatcattaatcataatctcaagttaaactcgtagataat
Ins_5K_TS3::7:5 cgattttattgtcgtaatcgaaatcattaatcataatctcaagttaaactcgtagataat
Ins_5K_TS413::7 cgattttattgtggtaatcgaaatcattaatcataatctcaagttaaactcgtagataat
Ins_5K_TS421::7 cgattttattgtggtaatcgaaatcattaatcataatctcaagttaaactcgtagataat
Ins_5K_TS439::7 cgattttattgtcgtaatcgaaatcattaatcataatctcaagttaaactcgtagataat
Ins_5K_TS545::7 tgattttattgtggtaatcgaaatcattaatcataatctcaagttaaactcgtagataat
Ins_5K_TS60::7: cgattttattgtcgtaatcgaaatcattaatcataatctcaagttaaactcgtagataat
Ins_5K_TS623::7 cgattttattgtcgtaatcgaaatcattaatcataatctcaagttaaactcgtagataat
Ins_5K_TS629::7 cgattttattgtcgtaatcgaaatcattaatcataatctcaagttaaactcgtagataat
Ins_5K_TS667::7 cgattttattgtcgtaatcgaaatcattaatcataatctcaagttaaactcgtagataat
Ins_5K_TS685::7 cgattttattgtcgtaatcgaaatcattaatcataatctcaagttaaactcgtagataat
Ins_5K_TS692::7 cgattttattgtcgtaatcgaaatcattaatcataatctcaagttaaactcgtagataat
Ins_5K_TS697::7 cgattttattgtcgtaatcgaaatcattaatcataatctcaagttaaactcgtagataat
Ins_5K_TS698::7 cgattttattgtcgtaatcgaaatcattaatcataatctcaagttaaactcgtagataat
Ins_5K_TS80::7: cgattttattgtcgtaatcgaaatcattaatcataatctcaagttaaactcgtagataat
Ins_5K_TS96::7: cgattttattgtcgtaatcgaaatcattaatcataatctcaagttaaactcgtagataat
Ins_5K_TS9::7:5 cgattttattgtcgtaatcgaaatcattaatcataatctcaagttaaactcgtagataat
                .*********** ***********************************************

Ins_5K_BGV00677 tgagagtctataattaaattaattagtagtgtatgcacattttctttatttttatcctaa
Ins_5K_BGV00686 tgagagtctataattaaattaattagtagtgtatgcacattttctttatttttatcctaa
Ins_5K_BGV00793 tgagagtctataattaaattaattagtagtgtatgcacattttctttatttttatcctaa
Ins_5K_BGV00798 tgagagtctataattaaattaattagtagtgtatgcacattttctttatttttatcctaa
Ins_5K_Brandywi tgagagtctataattaaattaattagtagtgtatgcacattttctttatttttatcctaa
Ins_5K_EA00990: tgagagtctataattaaattaattagtagtgtatgcacattttctttatttttatcctaa
Ins_5K_Fla8924: tgagagtctataattaaattaattagtagtgtatgcacattttctttatttttatcctaa
Ins_5K_LA2093:: tgagagtctataattaaattaattagtagtgtatgcacattttctttatttttatcctaa
Ins_5K_PAS01447 tgagagtctataattaaattaattagtagtgtatgcacattttctttatttttatcctaa
Ins_5K_SL5::7:5 tgagagtctataattaaattaattagtagtgtatgcacattttctttatttttatcctaa
Ins_5K_TS112::7 tgagagtctataattaaattaattagtagtgtatgcacattttctttatttttatcctaa
Ins_5K_TS117::7 tgagagtctataattaaattaattagtagtgtatgcacattttctttatttttatcctaa
Ins_5K_TS118::7 tgagagtctataattaaattaattagtagtgtatgcacattttctttatttttatcctaa
Ins_5K_TS12::7: tgagagtctataattaaattaattagtagtgtatgcacattttctttatttttatcctaa
Ins_5K_TS156::7 tgagagtctataattaaattaattagtagtgtatgcacattttctttatttttatcctaa
Ins_5K_TS15::7: tgagagtctataattaaattaattagtagtgtatgcacattttctttatttttatcctaa
Ins_5K_TS166::7 tgagagtctataattaaattaattagtagtgtatgcacattttctttatttttatcctaa
Ins_5K_TS171::7 tgagagtctataattaaattaattagtagtgtatgcacattttctttatttttatcctaa
Ins_5K_TS185::7 tgagagtctataattaaattaattagtagtgtatgcacattttctttatttttatcctaa
Ins_5K_TS204::7 tgagagtctataattaaattaattagtagtgtatgcacattttctttatttttatcctaa
Ins_5K_TS212::7 tgagagtctataattaaattaattagtagtgtatgcacattttctttatttttatcctaa
Ins_5K_TS222::7 tgagagtctataattaaattaattagtagtgtatgcacattttctttatttttatcctaa
Ins_5K_TS22::7: tgagagtctataattaaattaattagtagtgtatgcacattttctttatttttatcctaa
Ins_5K_TS238::7 tgagagtctataattaaattaattagtagtgtatgcacattttctttatttttatcctaa
Ins_5K_TS265::7 tgagagtctataattaaattaattagtagtgtatgcacattttctttatttttatcctaa
Ins_5K_TS280::7 tgagagtctataattaaattaattagtagtgtatgcacattttctttatttttatcctaa
Ins_5K_TS281::7 tgagagtctataattaaattaattagtagtgtatgcacattttctttatttttatcctaa
Ins_5K_TS2::7:5 tgagagtctataattaaattaattagtagtgtatgcacattttctttatttttatcctaa
Ins_5K_TS331::7 tgagagtctataattaaattaattagtagtgtatgcacattttctttatttttatcctaa
Ins_5K_TS39::7: tgagagtctataattaaattaattagtagtgtatgcacattttctttatttttatcctaa
Ins_5K_TS3::7:5 tgagagtctataattaaattaattagtagtgtatgcacattttctttatttttatcctaa
Ins_5K_TS413::7 tgagagtctataattaaattaattagtagtgtatgcacattttctttatttttatcctaa
Ins_5K_TS421::7 tgagagtctataattaaattaattagtagtgtatgcacattttctttatttttatcctaa
Ins_5K_TS439::7 tgagagtctataattaaattaattagtagtgtatgcacattttctttatttttatcctaa
Ins_5K_TS545::7 tgagagtctataattaaattaattagtagtgtatgcacattttctttatttttatcctaa
Ins_5K_TS60::7: tgagagtctataattaaattaattagtagtgtatgcacattttctttatttttatcctaa
Ins_5K_TS623::7 tgagagtctataattaaattaattagtagtgtatgcacattttctttatttttatcctaa
Ins_5K_TS629::7 tgagagtctataattaaattaattagtagtgtatgcacattttctttatttttatcctaa
Ins_5K_TS667::7 tgagagtctataattaaattaattagtagtgtatgcacattttctttatttttatcctaa
Ins_5K_TS685::7 tgagagtctataattaaattaattagtagtgtatgcacattttctttatttttatcctaa
Ins_5K_TS692::7 tgagagtctataattaaattaattagtagtgtatgcacattttctttatttttatcctaa
Ins_5K_TS697::7 tgagagtctataattaaattaattagtagtgtatgcacattttctttatttttatcctaa
Ins_5K_TS698::7 tgagagtctataattaaattaattagtagtgtatgcacattttctttatttttatcctaa
Ins_5K_TS80::7: tgagagtctataattaaattaattagtagtgtatgcacattttctttatttttatcctaa
Ins_5K_TS96::7: tgagagtctataattaaattaattagtagtgtatgcacattttctttatttttatcctaa
Ins_5K_TS9::7:5 tgagagtctataattaaattaattagtagtgtatgcacattttctttatttttatcctaa
                ************************************************************

Ins_5K_BGV00677 ttgttattttaacaataacatattaataataa--attttaaaatataattaataaaatta
Ins_5K_BGV00686 ttgttattttaacaataacatattaataataa--attttaaaatataattaataaaatta
Ins_5K_BGV00793 ttgttattttaacaataacatattaataataa--attttaaaatataattaataaaatta
Ins_5K_BGV00798 ttgttattttaacaataacatattaataataa--attttaaaatataattaataaaatta
Ins_5K_Brandywi ttgttattttaacaataacatattaataataa--attttaaaatataattaataaaatta
Ins_5K_EA00990: ttgttattttaacaataacatattaataataa--attttaaaatataattaataaaatta
Ins_5K_Fla8924: ttgttattttaacaataacatattaataataa--attttaaaatataattaataaaatta
Ins_5K_LA2093:: ttgttattttaacaataacatattaataataaatattttaaaatataattaataaaatta
Ins_5K_PAS01447 ttgttattttaacaataacatattaataataaatattttaaaatataattaataaaatta
Ins_5K_SL5::7:5 ttgttattttaacaataacatattaataataa--attttaaaatataattaataaaatta
Ins_5K_TS112::7 ttgttattttaacaataacatattaataataa--attttaaaatataattaataaaatta
Ins_5K_TS117::7 ttgttattttaacaataacatattaataataa--attttaaaatataattaataaaattc
Ins_5K_TS118::7 ttgttattttaacaataacatattaataataa--attttaaaatataattaataaaatta
Ins_5K_TS12::7: ttgttattttaacaataacatattaataataa--attttaaaatataattaataaaatta
Ins_5K_TS156::7 ttgttattttaacaataacatattaataataaatattttaaaatataattaataaaatta
Ins_5K_TS15::7: ttgttattttaacaataacatattaataataa--attttaaaatataattaataaaatta
Ins_5K_TS166::7 ttgttattttaacaataacatattaataataa--attttaaaatataattaataaaatta
Ins_5K_TS171::7 ttgttattttaacaataacatattaataataa--attttaaaatataattaataaaatta
Ins_5K_TS185::7 ttgttattttaacaataacatattaataataa--attttaaaatataattaataaaatta
Ins_5K_TS204::7 ttgttattttaacaataacatattaataataa--attttaaaatataattaataaaatta
Ins_5K_TS212::7 ttgttattttaacaataacatattaataataa--attttaaaatataattaataaaatta
Ins_5K_TS222::7 ttgttattttaacaataacatattaataataa--attttaaaatataattaataaaatta
Ins_5K_TS22::7: ttgttattttaacaataacatattaataataa--attttaaaatataattaataaaattc
Ins_5K_TS238::7 ttgttattttaacaataacatattaataataa--attttaaaatataattaataaaatta
Ins_5K_TS265::7 ttgttattttaacaataacatattaataataa--attttaaaatataattaataaaatta
Ins_5K_TS280::7 ttgttattttaacaataacatattaataataa--attttaaaatataattaataaaatta
Ins_5K_TS281::7 ttgttattttaacaataacatattaataataa--attttaaaatataattaataaaatta
Ins_5K_TS2::7:5 ttgttattttaacaataacatattaataataa--attttaaaatataattaataaaatta
Ins_5K_TS331::7 ttgttattttaacaataacatattaataataa--attttaaaatataattaataaaattc
Ins_5K_TS39::7: ttgttattttaacaataacatattaataataa--attttaaaatataattaataaaattc
Ins_5K_TS3::7:5 ttgttattttaacaataacatattaataataa--attttaaaatataattaataaaatta
Ins_5K_TS413::7 ttgttattttaacaataacatattaataataa--attttaaaatataattaataaaatta
Ins_5K_TS421::7 ttgttattttaacaataacatattaataataaatattttaaaatataattaataaaatta
Ins_5K_TS439::7 ttgttattttaacaataacatattaataataa--attttaaaatataattaataaaatta
Ins_5K_TS545::7 ttgttattttaacaataacatattaataataa--attttaaaatataattaataaaattc
Ins_5K_TS60::7: ttgttattttaacaataacatattaataataa--attttaaaatataattaataaaatta
Ins_5K_TS623::7 ttgttattttaacaataacatattaataataa--attttaaaatataattaataaaatta
Ins_5K_TS629::7 ttgttattttaacaataacatattaataataa--attttaaaatataattaataaaatta
Ins_5K_TS667::7 ttgttattttaacaataacatattaataataa--attttaaaatataattaataaaatta
Ins_5K_TS685::7 ttgttattttaacaataacatattaataataa--attttaaaatataattaataaaatta
Ins_5K_TS692::7 ttgttattttaacaataacatattaataataa--attttaaaatataattaataaaatta
Ins_5K_TS697::7 ttgttattttaacaataacatattaataataa--attttaaaatataattaataaaatta
Ins_5K_TS698::7 ttgttattttaacaataacatattaataataa--attttaaaatataattaataaaatta
Ins_5K_TS80::7: ttgttattttaacaataacatattaataataa--attttaaaatataattaataaaatta
Ins_5K_TS96::7: ttgttattttaacaataacatattaataataa--attttaaaatataattaataaaatta
Ins_5K_TS9::7:5 ttgttattttaacaataacatattaataataa--attttaaaatataattaataaaatta
                ********************************  ************************* 

Ins_5K_BGV00677 ttccgtaaaatgtttttga--aaaaaaaattaaaaataagaaccttaatgactattaaaa
Ins_5K_BGV00686 ttccgtaaaatgtttttga--aaaaaaaattaaaaataagaaccttaatgactattaaaa
Ins_5K_BGV00793 ttccgtaaaatgtttttga--aaaaaaaattaaaaataagaaccttaatgactattaaaa
Ins_5K_BGV00798 ttccgtaaaatgtttttga--aaaaaaatttaaaaataagaaccttaatgactattaaaa
Ins_5K_Brandywi ttccgtaaaatgtttttga--aaaaaaatttaaaaataagaaccttaatgactattaaaa
Ins_5K_EA00990: ttccgtaaaatgtttttga--aaaaaaaattaaaaataagaaccttaatgactattaaaa
Ins_5K_Fla8924: ttccgtaaaatgtttttga--aaaaaaaattaaaaataagaaccttaatgactattaaaa
Ins_5K_LA2093:: ttccgtaaaatgtttttg---------aattaaaaataagaaccttgatgactattaaaa
Ins_5K_PAS01447 ttccgtaaaatgtttttg---------aattaaaaataagaaccttgatgactattaaaa
Ins_5K_SL5::7:5 ttccgtaaaatgtttttga--aaaaaaaattaaaaataagaaccttaatgactattaaaa
Ins_5K_TS112::7 ttccgtaaaatgtttttga--aaaaaaaattaaaaataagaaccttaatgactattaaaa
Ins_5K_TS117::7 ttccgtaaaatgtttttga--aaaaaaaattaaaaataagaaccttgatgactattaaaa
Ins_5K_TS118::7 ttccgtaaaatgtttttga--aaaaaaaattaaaaataagaaccttaatgactattaaaa
Ins_5K_TS12::7: ttccgtaaaatgtttttga--aaaaaaaattaaaaataagaaccttaatgactattaaaa
Ins_5K_TS156::7 ttccgtaaaatgtttttg---------aattaaaaataagaaccttgatgactattaaaa
Ins_5K_TS15::7: ttccgtaaaatgtttttga--aaaaaaaattaaaaataagaaccttaatgactattaaaa
Ins_5K_TS166::7 ttccgtaaaatgtttttga--aaaaaaaattaaaaataagaaccttaatgactattaaaa
Ins_5K_TS171::7 ttccgtaaaatgtttttga--aaaaaaaattaaaaataagaaccttaatgactattaaaa
Ins_5K_TS185::7 ttccgtaaaatgtttttga--aaaaaaaattaaaaataagaaccttaatgactattaaaa
Ins_5K_TS204::7 ttccgtaaaatgtttttga--aaaaaaaattaaaaataagaaccttaatgactattaaaa
Ins_5K_TS212::7 ttccgtaaaatgtttttga--aaaaaaaattaaaaataagaaccttaatgactattaaaa
Ins_5K_TS222::7 ttccgtaaaatgtttttga--aaaaaaaattaaaaataagaaccttaatgactattaaaa
Ins_5K_TS22::7: ttccgtaaaatgtttttga--aaaaaaaattaaaaataagaaccttgatgactattaaaa
Ins_5K_TS238::7 ttccgtaaaatgtttttga--aaaaaaatttaaaaataagaaccttaatgactattaaaa
Ins_5K_TS265::7 ttccgtaaaatgtttttga--aaaaaaaattaaaaataagaaccttaatgactattaaaa
Ins_5K_TS280::7 ttccgtaaaatgtttttga--aaaaaaatttaaaaataagaaccttaatgactattaaaa
Ins_5K_TS281::7 ttccgtaaaatgtttttga--aaaaaaaattaaaaataagaaccttaatgactattaaaa
Ins_5K_TS2::7:5 ttccgtaaaatgtttttga--aaaaaaatttaaaaataagaaccttaatgactattaaaa
Ins_5K_TS331::7 ttccgtaaaatgtttttga--aaaaaaaattaaaaataagaaccttgatgactattaaaa
Ins_5K_TS39::7: ttccgtaaaatgtttttga--aaaaaaaattaaaaataagaaccttgatgactattaaaa
Ins_5K_TS3::7:5 ttccgtaaaatgtttttga--aaaaaaaattaaaaataagaaccttaatgactattaaaa
Ins_5K_TS413::7 ttccgtaaaatgtttttgaaaaaaaaaaattaaaaataagaaccttgatgactatt-aaa
Ins_5K_TS421::7 ttccgtaaaatgtttttg---------aattaaaaataagaaccttgatgactattaaaa
Ins_5K_TS439::7 ttccgtaaaatgtttttga--aaaaaaatttaaaaataagaaccttaatgactattaaaa
Ins_5K_TS545::7 ttccgtaaaatgtttttga--aaaaaaaattaaaaataagaaccttgatgactattaaaa
Ins_5K_TS60::7: ttccgtaaaatgtttttga--aaaaaaatttaaaaataagaaccttaatgactattaaaa
Ins_5K_TS623::7 ttccgtaaaatgtttttga--aaaaaaatttaaaaataagaaccttaatgactattaaaa
Ins_5K_TS629::7 ttccgtaaaatgtttttga--aaaaaaatttaaaaataagaaccttaatgactattaaaa
Ins_5K_TS667::7 ttccgtaaaatgtttttga--aaaaaaatttaaaaataagaaccttaatgactattaaaa
Ins_5K_TS685::7 ttccgtaaaatgtttttga--aaaaaaaattaaaaataagaaccttaatgactattaaaa
Ins_5K_TS692::7 ttccgtaaaatgtttttga--aaaaaaatttaaaaataagaaccttaatgactattaaaa
Ins_5K_TS697::7 ttccgtaaaatgtttttga--aaaaaaaattaaaaataagaaccttaatgactattaaaa
Ins_5K_TS698::7 ttccgtaaaatgtttttga--aaaaaaaattaaaaataagaaccttaatgactattaaaa
Ins_5K_TS80::7: ttccgtaaaatgtttttga--aaaaaaatttaaaaataagaaccttaatgactattaaaa
Ins_5K_TS96::7: ttccgtaaaatgtttttga--aaaaaaatttaaaaataagaaccttaatgactattaaaa
Ins_5K_TS9::7:5 ttccgtaaaatgtttttga--aaaaaaaattaaaaataagaaccttaatgactattaaaa
                ******************         * *****************.********* ***

Ins_5K_BGV00677 taaatgtataatctttcgctaatatataaatagtaatactttatatgtgcatgaagtgtc
Ins_5K_BGV00686 taaatgtataatctttcgctaatatataaatagtaatactttatatgtgcatgaagtgtc
Ins_5K_BGV00793 taaatgtataatctttcgctaatatataaatagtaatactttatatgtgcatgaagtgtc
Ins_5K_BGV00798 taaatgtataatctttcgctaatatataaatagtaatactttatatgtgcatgaagtgtc
Ins_5K_Brandywi taaatgtataatctttcgctaatatataaatagtaatactttatatgtgcatgaagtgtc
Ins_5K_EA00990: taaatgtataatctttcgctaatatataaatagtaatactttatatgtgcatgaagtgtc
Ins_5K_Fla8924: taaatgtataatctttcgctaatatataaatagtaatactttatatgtgcatgaagtgtc
Ins_5K_LA2093:: taaatgtataatctttcgctaatatataaatagtaatactttatatgtgcatgaagtgtc
Ins_5K_PAS01447 taaatgtataatctttcgctaatatataaatagtaatactttatatgtgcatgaagtgtc
Ins_5K_SL5::7:5 taaatgtataatctttcgctaatatataaatagtaatactttatatgtgcatgaagtgtc
Ins_5K_TS112::7 taaatgtataatctttcgctaatatataaatagtaatactttatatgtgcatgaagtgtc
Ins_5K_TS117::7 taaatgtataatctttcgctaatatataaatagtaatactttatatgtgcatgaagtgtc
Ins_5K_TS118::7 taaatgtataatctttcgctaatatataaatagtaatactttatatgtgcatgaagtgtc
Ins_5K_TS12::7: taaatgtataatctttcgctaatatataaatagtaatactttatatgtgcatgaagtgtc
Ins_5K_TS156::7 taaatgtataatctttcgctaatatataaatagtaatactttatatgtgcatgaagtgtc
Ins_5K_TS15::7: taaatgtataatctttcgctaatatataaatagtaatactttatatgtgcatgaagtgtc
Ins_5K_TS166::7 taaatgtataatctttcgctaatatataaatagtaatactttatatgtgcatgaagtgtc
Ins_5K_TS171::7 taaatgtataatctttcgctaatatataaatagtaatactttatatgtgcatgaagtgtc
Ins_5K_TS185::7 taaatgtataatctttcgctaatatataaatagtaatactttatatgtgcatgaagtgtc
Ins_5K_TS204::7 taaatgtataatctttcgctaatatataaatagtaatactttatatgtgcatgaagtgtc
Ins_5K_TS212::7 taaatgtataatctttcgctaatatataaatagtaatactttatatgtgcatgaagtgtc
Ins_5K_TS222::7 taaatgtataatctttcgctaatatataaatagtaatactttatatgtgcatgaagtgtc
Ins_5K_TS22::7: taaatgtataatctttcgctaatatataaatagtaatactttatatgtgcatgaagtgtc
Ins_5K_TS238::7 taaatgtataatctttcgctaatatataaatagtaatactttatatgtgcatgaagtgtc
Ins_5K_TS265::7 taaatgtataatctttcgctaatatataaatagtaatactttatatgtgcatgaagtgtc
Ins_5K_TS280::7 taaatgtataatctttcgctaatatataaatagtaatactttatatgtgcatgaagtgtc
Ins_5K_TS281::7 taaatgtataatctttcgctaatatataaatagtaatactttatatgtgcatgaagtgtc
Ins_5K_TS2::7:5 taaatgtataatctttcgctaatatataaatagtaatactttatatgtgcatgaagtgtc
Ins_5K_TS331::7 taaatgtataatctttcgctaatatataaatagtaatactttatatgtgcatgaagtgtc
Ins_5K_TS39::7: taaatgtataatctttcgctaatatataaatagtaatactttatatgtgcatgaagtgtc
Ins_5K_TS3::7:5 taaatgtataatctttcgctaatatataaatagtaatactttatatgtgcatgaagtgtc
Ins_5K_TS413::7 taaatgtataatctttcgctaatatataaatagtaatactttatatgtgcatgaagtgtc
Ins_5K_TS421::7 taaatgtataatctttcgctaatatataaatagtaatactttatatgtgcatgaagtgtc
Ins_5K_TS439::7 taaatgtataatctttcgctaatatataaatagtaatactttatatgtgcatgaagtgtc
Ins_5K_TS545::7 taaatgtataatctttcgctaatatataaatagtaatactttatatgtgcatgaagtgtc
Ins_5K_TS60::7: taaatgtataatctttcgctaatatataaatagtaatactttatatgtgcatgaagtgtc
Ins_5K_TS623::7 taaatgtataatctttcgctaatatataaatagtaatactttatatgtgcatgaagtgtc
Ins_5K_TS629::7 taaatgtataatctttcgctaatatataaatagtaatactttatatgtgcatgaagtgtc
Ins_5K_TS667::7 taaatgtataatctttcgctaatatataaatagtaatactttatatgtgcatgaagtgtc
Ins_5K_TS685::7 taaatgtataatctttcgctaatatataaatagtaatactttatatgtgcatgaagtgtc
Ins_5K_TS692::7 taaatgtataatctttcgctaatatataaatagtaatactttatatgtgcatgaagtgtc
Ins_5K_TS697::7 taaatgtataatctttcgctaatatataaatagtaatactttatatgtgcatgaagtgtc
Ins_5K_TS698::7 taaatgtataatctttcgctaatatataaatagtaatactttatatgtgcatgaagtgtc
Ins_5K_TS80::7: taaatgtataatctttcgctaatatataaatagtaatactttatatgtgcatgaagtgtc
Ins_5K_TS96::7: taaatgtataatctttcgctaatatataaatagtaatactttatatgtgcatgaagtgtc
Ins_5K_TS9::7:5 taaatgtataatctttcgctaatatataaatagtaatactttatatgtgcatgaagtgtc
                ************************************************************

Ins_5K_BGV00677 gctttaagtatgtaatggtataatatttccatgagtaaaataatttattatttgaaaatc
Ins_5K_BGV00686 gctttaagtatgtaatggtataatatttccatgagtaaaataatttattatttgaaaatc
Ins_5K_BGV00793 gctttaagtatgtaatggtataatatttccatgagtaaaataatttattatttgaaaatc
Ins_5K_BGV00798 gctttaagtatgtaatggtataatatttccatgagtaaaataatttattatttgaaaatc
Ins_5K_Brandywi gctttaagtatgtaatggtataatatttccatgagtaaaataatttattatttgaaaatc
Ins_5K_EA00990: gctttaagtatgtaatggtataatatttccatgagtaaaataatttattatttgaaaatc
Ins_5K_Fla8924: gctttaagtatgtaatggtataatatttccatgagtaaaataatttattatttgaaaatc
Ins_5K_LA2093:: gctttaagtatgtaatggtataatatttccatgagtaaaataatttattatttgaaaatc
Ins_5K_PAS01447 gctttaagtatgtaatggtataatatttccatgagtaaaataatttattatttgaaaatc
Ins_5K_SL5::7:5 gctttaagtatgtaatggtataatatttccatgagtaaaataatttattatttgaaaatc
Ins_5K_TS112::7 gctttaagtatgtaatggtataatatttccatgagtaaaataatttattatttgaaaatc
Ins_5K_TS117::7 gctttaagtatgtaatggtataatatttccatgagtaaaataatttattatttgaaaaac
Ins_5K_TS118::7 gctttaagtatgtaatggtataatatttccatgagtaaaataatttattatttgaaaatc
Ins_5K_TS12::7: gctttaagtatgtaatggtataatatttccatgagtaaaataatttattatttgaaaatc
Ins_5K_TS156::7 gctttaagtatgtaatggtataatatttccatgagtaaaataatttattatttgaaaatc
Ins_5K_TS15::7: gctttaagtatgtaatggtataatatttccatgagtaaaataatttattatttgaaaatc
Ins_5K_TS166::7 gctttaagtatgtaatggtataatatttccatgagtaaaataatttattatttgaaaatc
Ins_5K_TS171::7 gctttaagtatgtaatggtataatatttccatgagtaaaataatttattatttgaaaatc
Ins_5K_TS185::7 gctttaagtatgtaatggtataatatttccatgagtaaaataatttattatttgaaaatc
Ins_5K_TS204::7 gctttaagtatgtaatggtataatatttccatgagtaaaataatttattatttgaaaatc
Ins_5K_TS212::7 gctttaagtatgtaatggtataatatttccatgagtaaaataatttattatttgaaaatc
Ins_5K_TS222::7 gctttaagtatgtaatggtataatatttccatgagtaaaataatttattatttgaaaatc
Ins_5K_TS22::7: gctttaagtatgtaatggtataatatttccatgagtaaaataatttattatttgaaaatc
Ins_5K_TS238::7 gctttaagtatgtaatggtataatatttccatgagtaaaataatttattatttgaaaatc
Ins_5K_TS265::7 gctttaagtatgtaatggtataatatttccatgagtaaaataatttattatttgaaaatc
Ins_5K_TS280::7 gctttaagtatgtaatggtataatatttccatgagtaaaataatttattatttgaaaatc
Ins_5K_TS281::7 gctttaagtatgtaatggtataatatttccatgagtaaaataatttattatttgaaaatc
Ins_5K_TS2::7:5 gctttaagtatgtaatggtataatatttccatgagtaaaataatttattatttgaaaatc
Ins_5K_TS331::7 gctttaagtatgtaatggtataatatttccatgagtaaaataatttattatttgaaaatc
Ins_5K_TS39::7: gctttaagtatgtaatggtataatatttccatgagtaaaataatttattatttgaaaatc
Ins_5K_TS3::7:5 gctttaagtatgtaatggtataatatttccatgagtaaaataatttattatttgaaaatc
Ins_5K_TS413::7 gctttaagtatgtaatggtataatatttccatgagtaaaataatttattatttgaaaatc
Ins_5K_TS421::7 gctttaagtatgtaatggtataatatttccatgagtaaaataatttattatttgaaaatc
Ins_5K_TS439::7 gctttaagtatgtaatggtataatatttccatgagtaaaataatttattatttgaaaatc
Ins_5K_TS545::7 gctttaagtatgtaatggtataatatttccatgagtaaaataatttattatttgaaaatc
Ins_5K_TS60::7: gctttaagtatgtaatggtataatatttccatgagtaaaataatttattatttgaaaatc
Ins_5K_TS623::7 gctttaagtatgtaatggtataatatttccatgagtaaaataatttattatttgaaaatc
Ins_5K_TS629::7 gctttaagtatgtaatggtataatatttccatgagtaaaataatttattatttgaaaatc
Ins_5K_TS667::7 gctttaagtatgtaatggtataatatttccatgagtaaaataatttattatttgaaaatc
Ins_5K_TS685::7 gctttaagtatgtaatggtataatatttccatgagtaaaataatttattatttgaaaatc
Ins_5K_TS692::7 gctttaagtatgtaatggtataatatttccatgagtaaaataatttattatttgaaaatc
Ins_5K_TS697::7 gctttaagtatgtaatggtataatatttccatgagtaaaataatttattatttgaaaatc
Ins_5K_TS698::7 gctttaagtatgtaatggtataatatttccatgagtaaaataatttattatttgaaaatc
Ins_5K_TS80::7: gctttaagtatgtaatggtataatatttccatgagtaaaataatttattatttgaaaatc
Ins_5K_TS96::7: gctttaagtatgtaatggtataatatttccatgagtaaaataatttattatttgaaaatc
Ins_5K_TS9::7:5 gctttaagtatgtaatggtataatatttccatgagtaaaataatttattatttgaaaatc
                ********************************************************** *

Ins_5K_BGV00677 aacatgttcatggatcctgagcgtattcaatttttcctatgcaatactatgcgtgattaa
Ins_5K_BGV00686 aacatgttcatggatcctgagcgtattcaatttttcctatgcaatactatgcgtgattaa
Ins_5K_BGV00793 aacatgttcatggatcctgagcgtattcaatttttcctatgcaatactatgcgtgattaa
Ins_5K_BGV00798 aacatgttcatggatcctgagcgtattcaatttttcctatgcaatactatgcgtgattaa
Ins_5K_Brandywi aacatgttcatggatcctgagcgtattcaatttttcctatgcaatactatgcgtgattaa
Ins_5K_EA00990: aacatgttcatggatcctgagcgtattcaatttttcctatgcaatactatgcgtgattaa
Ins_5K_Fla8924: aacatgttcatggatcctgagcgtattcaatttttcctatgcaatactatgcgtgattaa
Ins_5K_LA2093:: aacatgttcatggatcctgagcgtattcaatttttcctatgcaatactatgcgtgattaa
Ins_5K_PAS01447 aacatgttcatggatcctgagcgtattcaatttttcctatgcaatactatgcgtgattaa
Ins_5K_SL5::7:5 aacatgttcatggatcctgagcgtattcaatttttcctatgcaatactatgcgtgattaa
Ins_5K_TS112::7 aacatgttcatggatcctgagcgtattcaatttttcctatgcaatactatgcgtgattaa
Ins_5K_TS117::7 aacatgttcatggatcctgagcgtattcaatttttcctatgcaatactatgcgtgattaa
Ins_5K_TS118::7 aacatgttcatggatcctgagcgtattcaatttttcctatgcaatactatgcgtgattaa
Ins_5K_TS12::7: aacatgttcatggatcctgagcgtattcaatttttcctatgcaatactatgcgtgattaa
Ins_5K_TS156::7 aacatgttcatggatcctgagcgtattcaatttttcctatgcaatactatgcgtgattaa
Ins_5K_TS15::7: aacatgttcatggatcctgagcgtattcaatttttcctatgcaatactatgcgtgattaa
Ins_5K_TS166::7 aacatgttcatggatcctgagcgtattcaatttttcctatgcaatactatgcgtgattaa
Ins_5K_TS171::7 aacatgttcatggatcctgagcgtattcaatttttcctatgcaatactatgcgtgattaa
Ins_5K_TS185::7 aacatgttcatggatcctgagcgtattcaatttttcctatgcaatactatgcgtgattaa
Ins_5K_TS204::7 aacatgttcatggatcctgagcgtattcaatttttcctatgcaatactatgcgtgattaa
Ins_5K_TS212::7 aacatgttcatggatcctgagcgtattcaatttttcctatgcaatactatgcgtgattaa
Ins_5K_TS222::7 aacatgttcatggatcctgagcgtattcaatttttcctatgcaatactatgcgtgattaa
Ins_5K_TS22::7: aacatgttcatggatcctgagcgtattcaatttttcctatgcaatactatgcgtgattaa
Ins_5K_TS238::7 aacatgttcatggatcctgagcgtattcaatttttcctatgcaatactatgcgtgattaa
Ins_5K_TS265::7 aacatgttcatggatcctgagcgtattcaatttttcctatgcaatacgatgcgtgattaa
Ins_5K_TS280::7 aacatgttcatggatcctgagcgtattcaatttttcctatgcaatactatgcgtgattaa
Ins_5K_TS281::7 aacatgttcatggatcctgagcgtattcaatttttcctatgcaatactatgcgtgattaa
Ins_5K_TS2::7:5 aacatgttcatggatcctgagcgtattcaatttttcctatgcaatactatgcgtgattaa
Ins_5K_TS331::7 aacatgttcatggatcctgagcgtattcaatttttcctatgcaatactatgcgtgattaa
Ins_5K_TS39::7: aacatgttcatggatcctgagcgtattcaatttttcctatgcaatactatgcgtgattaa
Ins_5K_TS3::7:5 aacatgttcatggatcctgagcgtattcaatttttcctatgcaatactatgcgtgattaa
Ins_5K_TS413::7 aacatgttcatggatcctgagcgtattcaatttttcctatgcaatactatgcgtgattaa
Ins_5K_TS421::7 aacatgttcatggatcctgagcgtattcaatttttcctatgcaatactatgcgtgattaa
Ins_5K_TS439::7 aacatgttcatggatcctgagcgtattcaatttttcctatgcaatactatgcgtgattaa
Ins_5K_TS545::7 aacatgttcatggatcctgagcgtattcaatttttcctatgcaatactatgcgtgattaa
Ins_5K_TS60::7: aacatgttcatggatcctgagcgtattcaatttttcctatgcaatactatgcgtgattaa
Ins_5K_TS623::7 aacatgttcatggatcctgagcgtattcaatttttcctatgcaatactatgcgtgattaa
Ins_5K_TS629::7 aacatgttcatggatcctgagcgtattcaatttttcctatgcaatactatgcgtgattaa
Ins_5K_TS667::7 aacatgttcatggatcctgagcgtattcaatttttcctatgcaatactatgcgtgattaa
Ins_5K_TS685::7 aacatgttcatggatcctgagcgtattcaatttttcctatgcaatactatgcgtgattaa
Ins_5K_TS692::7 aacatgttcatggatcctgagcgtattcaatttttcctatgcaatactatgcgtgattaa
Ins_5K_TS697::7 aacatgttcatggatcctgagcgtattcaatttttcctatgcaatactatgcgtgattaa
Ins_5K_TS698::7 aacatgttcatggatcctgagcgtattcaatttttcctatgcaatactatgcgtgattaa
Ins_5K_TS80::7: aacatgttcatggatcctgagcgtattcaatttttcctatgcaatactatgcgtgattaa
Ins_5K_TS96::7: aacatgttcatggatcctgagcgtattcaatttttcctatgcaatactatgcgtgattaa
Ins_5K_TS9::7:5 aacatgttcatggatcctgagcgtattcaatttttcctatgcaatactatgcgtgattaa
                *********************************************** ************

Ins_5K_BGV00677 taat-------gatgcgtttgttaagattaaaaatattacttttagaaataatttctagg
Ins_5K_BGV00686 taat-------gatgcgtttgttaagattaaaaatattacttttagaaataatttctagg
Ins_5K_BGV00793 taat-------gatgcgtttgttaagattaaaaatattacttttagaaataatttctagg
Ins_5K_BGV00798 taat-------gatgcgtttgttaagattaaaaatattacttttagaaataatttctagg
Ins_5K_Brandywi taat-------gatgcgtttgttaagattaaaaatattacttttagaaataatttctagg
Ins_5K_EA00990: taat-------gatgcgtttgttaagattaaaaatattacttttagaaataatttctagg
Ins_5K_Fla8924: taat-------gatgcgtttgttaagattaaaaatattacttttagaaataatttctagg
Ins_5K_LA2093:: taat-------gatgcgtttgttaagattaaaaatattacttttagaaataatttctagg
Ins_5K_PAS01447 taat-------gatgcgtttgttaagattaaaaatattacttttagaaataatttctagg
Ins_5K_SL5::7:5 taat-------gatgcgtttgttaagattaaaaatattacttttagaaataatttctagg
Ins_5K_TS112::7 taat-------gatgcgtttgttaagattaaaaatattacttttagaaataatttctagg
Ins_5K_TS117::7 taattactcaagatgcgtttgttaatattaaaaatattacttttagaaataatttctagg
Ins_5K_TS118::7 taat-------gatgcgtttgttaagattaaaaatattacttttagaaataatttctagg
Ins_5K_TS12::7: taat-------gatgcgtttgttaagattaaaaatattacttttagaaataatttctagg
Ins_5K_TS156::7 taat-------gatgcgtttgttaagattaaaaatattacttttagaaataatttctagg
Ins_5K_TS15::7: taat-------gatgcgtttgttaagattaaaaatattacttttagaaataatttctagg
Ins_5K_TS166::7 taat-------gatgcgtttgttaagattaaaaatattacttttagaaataatttctagg
Ins_5K_TS171::7 taat-------gatgcgtttgttaagattaaaaatattacttttagaaataatttctagg
Ins_5K_TS185::7 taat-------gatgcgtttgttaagattaaaaatattacttttagaaataatttctagg
Ins_5K_TS204::7 taat-------gatgcgtttgttaagattaaaaatattacttttagaaataatttctagg
Ins_5K_TS212::7 taat-------gatgcgtttgttaagattaaaaatattacttttagaaataatttctagg
Ins_5K_TS222::7 taat-------gatgcgtttgttaagattaaaaatattacttttagaaataatttctagg
Ins_5K_TS22::7: taattactcaagatgcgtttgttaatattaaaaatattacttttagaaataatttctagg
Ins_5K_TS238::7 taat-------gatgcgtttgttaagattaaaaatattacttttagaaataatttctagg
Ins_5K_TS265::7 taat-------gatgcgtttgttaagattaaaaatattacttttagaaataatttctagg
Ins_5K_TS280::7 taat-------gatgcgtttgttaagattaaaaatattacttttagaaataatttctagg
Ins_5K_TS281::7 taat-------gatgcgtttgttaagattaaaaatattacttttagaaataatttctagg
Ins_5K_TS2::7:5 taat-------gatgcgtttgttaagattaaaaatattacttttagaaataatttctagg
Ins_5K_TS331::7 taattactcaagatgcgtttgttaatattaaaaatattacttttagaaataatttctagg
Ins_5K_TS39::7: taattactcaagatgcgtttgttaatattaaaaatattacttttagaaataatttctagg
Ins_5K_TS3::7:5 taat-------gatgcgtttgttaagattaaaaatattacttttagaaataatttctagg
Ins_5K_TS413::7 taattactcaagatgcgtttgttaagattaaaaatattacttttagaaataatttctagg
Ins_5K_TS421::7 taat-------gatgcgtttgttaagattaaaaatattacttttagaaataatttctagg
Ins_5K_TS439::7 taat-------gatgcgtttgttaagattaaaaatattacttttagaaataatttctagg
Ins_5K_TS545::7 taattactcaagatgcgtttgttaatattaaaaatattacttttagaaataatttctagg
Ins_5K_TS60::7: taat-------gatgcgtttgttaagattaaaaatattacttttagaaataatttctagg
Ins_5K_TS623::7 taat-------gatgcgtttgttaagattaaaaatattacttttagaaataatttctagg
Ins_5K_TS629::7 taat-------gatgcgtttgttaagattaaaaatattacttttagaaataatttctagg
Ins_5K_TS667::7 taat-------gatgcgtttgttaagattaaaaatattacttttagaaataatttctagg
Ins_5K_TS685::7 taat-------gatgcgtttgttaagattaaaaatattacttttagaaataatttctagg
Ins_5K_TS692::7 taat-------gatgcgtttgttaagattaaaaatattacttttagaaataatttctagg
Ins_5K_TS697::7 taat-------gatgcgtttgttaagattaaaaatattacttttagaaataatttctagg
Ins_5K_TS698::7 taat-------gatgcgtttgttaagattaaaaatattacttttagaaataatttctagg
Ins_5K_TS80::7: taat-------gatgcgtttgttaagattaaaaatattacttttagaaataatttctagg
Ins_5K_TS96::7: taat-------gatgcgtttgttaagattaaaaatattacttttagaaataatttctagg
Ins_5K_TS9::7:5 taat-------gatgcgtttgttaagattaaaaatattacttttagaaataatttctagg
                ****       ************** **********************************

Ins_5K_BGV00677 aaaataaatatgtttcttttttcttttgataggttgacaaaaagtattatcttaaaa-ta
Ins_5K_BGV00686 aaaataaatatgtttcttttttcttttgataggttgacaaaaagtattatcttaaaa-ta
Ins_5K_BGV00793 aaaataaatatgtttcttttttcttttgataggttgacaaaaagtattatcttaaaa-ta
Ins_5K_BGV00798 aaaataaatatgtttcttttttcttttgataggttgacaaaaagtattatcttaaaa-ta
Ins_5K_Brandywi aaaataaatatgtttcttttttcttttgataggttgacaaaaagtattatcttaaaa-ta
Ins_5K_EA00990: aaaataaatatgtttcttttttcttttgataggttgacaaaaagtattatcttaaaa-ta
Ins_5K_Fla8924: aaaataaatatgtttcttttttcttttgataggttgacaaaaagtattatcttaaaa-ta
Ins_5K_LA2093:: aaaataaatatgtttcttttttcttttgataggttgacaaaaagtattatcttaaaa-ta
Ins_5K_PAS01447 aaaataaatatgtttcttttttcttttgataggttgacaaaaagtattatcttaaaa-ta
Ins_5K_SL5::7:5 aaaataaatatgtttcttttttcttttgataggttgacaaaaagtattatcttaaaa-ta
Ins_5K_TS112::7 aaaataaatatgtttcttttttcttttgataggttgacaaaaagtattatcttaaaa-ta
Ins_5K_TS117::7 aaaataaatatgtttcttttttcttttgataggttgacaaaatgtattatcttaaaagta
Ins_5K_TS118::7 aaaataaatatgtttcttttttcttttgataggttgacaaaaagtattatcttaaaa-ta
Ins_5K_TS12::7: aaaataaatatgtttcttttttcttttgataggttgacaaaaagtattatcttaaaa-ta
Ins_5K_TS156::7 aaaataaatatgtttcttttttcttttgataggttgacaaaaagtattattttaaaa-ta
Ins_5K_TS15::7: aaaataaatatgtttcttttttcttttgataggttgacaaaaagtattatcttaaaa-ta
Ins_5K_TS166::7 aaaataaatatgtttcttttttcttttgataggttgacaaaaagtattatcttaaaa-ta
Ins_5K_TS171::7 aaaataaatatgtttcttttttcttttgataggttgacaaaaagtattatcttaaaa-ta
Ins_5K_TS185::7 aaaataaatatgtttcttttttcttttgataggttgacaaaaagtattatcttaaaa-ta
Ins_5K_TS204::7 aaaataaatatgtttcttttttcttttgataggttgacaaaaagtattatcttaaaa-ta
Ins_5K_TS212::7 aaaataaatatgtttcttttttcttttgataggttgacaaaaagtattatcttaaaa-ta
Ins_5K_TS222::7 aaaataaatatgtttcttttttcttttgataggttgacaaaaagtattatcttaaaa-ta
Ins_5K_TS22::7: aaaataaatatgtttcttttttcttttgataggttgacaaaaagtattatcttaaaagta
Ins_5K_TS238::7 aaaataaatatgtttcttttttcttttgataggttgacaaaaagtattatcttaaaa-ta
Ins_5K_TS265::7 aaaataaatatgtttcttttttcttttgataggttgacaaaaagtattatcttaaaa-ta
Ins_5K_TS280::7 aaaataaatatgtttcttttttcttttgataggttgacaaaaagtattatcttaaaa-ta
Ins_5K_TS281::7 aaaataaatatgtttcttttttcttttgataggttgacaaaaagtattatcttaaaa-ta
Ins_5K_TS2::7:5 aaaataaatatgtttcttttttcttttgataggttgacaaaaagtattatcttaaaa-ta
Ins_5K_TS331::7 aaaataaatatgtttcttttttcttttgataggttgacaaaaagtattatcttaaaagta
Ins_5K_TS39::7: aaaataaatatgtttcttttttcttttgataggttgacaaaaagtattatcttaaaagta
Ins_5K_TS3::7:5 aaaataaatatgtttcttttttcttttgataggttgacaaaaagtattatcttaaaa-ta
Ins_5K_TS413::7 aaaataaatatgtttcttttttcttttgataggttgacaaaaagtattatcttaaaagta
Ins_5K_TS421::7 aaaataaatatgtttcttttttcttttgataggttgacaaaaagtattattttaaaa-ta
Ins_5K_TS439::7 aaaataaatatgtttcttttttcttttgataggttgacaaaaagtattatcttaaaa-ta
Ins_5K_TS545::7 aaaataaatatgtttcttttttcttttgataggttgacaaaaagtattatcttaaaagta
Ins_5K_TS60::7: aaaataaatatgtttcttttttcttttgataggttgacaaaaagtattatcttaaaa-ta
Ins_5K_TS623::7 aaaataaatatgtttcttttttcttttgataggttgacaaaaagtattatcttaaaa-ta
Ins_5K_TS629::7 aaaataaatatgtttcttttttcttttgataggttgacaaaaagtattatcttaaaa-ta
Ins_5K_TS667::7 aaaataaatatgtttcttttttcttttgataggttgacaaaaagtattatcttaaaa-ta
Ins_5K_TS685::7 aaaataaatatgtttcttttttcttttgataggttgacaaaaagtattatcttaaaa-ta
Ins_5K_TS692::7 aaaataaatatgtttcttttttcttttgataggttgacaaaaagtattatcttaaaa-ta
Ins_5K_TS697::7 aaaataaatatgtttcttttttcttttgataggttgacaaaaagtattatcttaaaa-ta
Ins_5K_TS698::7 aaaataaatatgtttcttttttcttttgataggttgacaaaaagtattatcttaaaa-ta
Ins_5K_TS80::7: aaaataaatatgtttcttttttcttttgataggttgacaaaaagtattatcttaaaa-ta
Ins_5K_TS96::7: aaaataaatatgtttcttttttcttttgataggttgacaaaaagtattatcttaaaa-ta
Ins_5K_TS9::7:5 aaaataaatatgtttcttttttcttttgataggttgacaaaaagtattatcttaaaa-ta
                ****************************************** *******.****** **

Ins_5K_BGV00677 tttttatataatttaaataattatcacgtgtaaattttttcatatgtcaattataaaaaa
Ins_5K_BGV00686 tttttatataatttaaataattatcacgtgtaaattttttcatatgtcaattataaaaaa
Ins_5K_BGV00793 tttttatataatttaaataattatcacgtgtaaattttttcatatgtcaattataaaaaa
Ins_5K_BGV00798 tttttatataatttaaataattatcacgtgtaaattttttcatatgtcaattataaaaaa
Ins_5K_Brandywi tttttatataatttaaataattatcacgtgtaaattttttcatatgtcaattataaaaaa
Ins_5K_EA00990: tttttatataatttaaataattatcacgtgtaaattttttcatatgtcaattataaaaaa
Ins_5K_Fla8924: tttttatataatttaaataattatcacgtgtaaattttttcatatgtcaattataaaaaa
Ins_5K_LA2093:: tttttatataatttaaataattatcacgtgtaaattttttcatatgtcaattataaaaaa
Ins_5K_PAS01447 tttttatataatttaaataattatcacgtgtaaattttttcatatgtcaattataaaaaa
Ins_5K_SL5::7:5 tttttatataatttaaataattatcacgtgtaaattttttcatatgtcaattataaaaaa
Ins_5K_TS112::7 tttttatataatttaaataattatcacgtgtaaattttttcatatgtcaattataaaaaa
Ins_5K_TS117::7 tttttatataatttaaataaatatcatgtgtaaattttttcatatgtcaattataaaaaa
Ins_5K_TS118::7 tttttatataatttaaataattatcacgtgtaaattttttcatatgtcaattataaaaaa
Ins_5K_TS12::7: tttttatataatttaaataattatcacgtgtaaattttttcatatgtcaattataaaaaa
Ins_5K_TS156::7 tttttatataatttaaataattatcacgtgtaaattttttcatatgtcaattataaaaaa
Ins_5K_TS15::7: tttttatataatttaaataattatcacgtgtaaattttttcatatgtcaattataaaaaa
Ins_5K_TS166::7 tttttatataatttaaataattatcacgtgtaaattttttcatatgtcaattataaaaaa
Ins_5K_TS171::7 tttttatataatttaaataattatcacgtgtaaattttttcatatgtcaattataaaaaa
Ins_5K_TS185::7 tttttatataatttaaataattatcacgtgtaaattttttcatatgtcaattataaaaaa
Ins_5K_TS204::7 tttttatataatttaaataattatcacgtgtaaattttttcatatgtcaattataaaaaa
Ins_5K_TS212::7 tttttatataatttaaataattatcacgtgtaaattttttcatatgtcaattataaaaaa
Ins_5K_TS222::7 tttttatataatttaaataattatcacgtgtaaattttttcatatgtcaattataaaaaa
Ins_5K_TS22::7: tttttatataatttaaataaatatcatgtgtaaattttttcatatgtcaattataaaaaa
Ins_5K_TS238::7 tttttatataatttaaataattatcacgtgtaaattttttcatatgtcaattataaaaaa
Ins_5K_TS265::7 tttttatataatttaaataattatcacgtgtaaattttttcatatgtcaattataaaaaa
Ins_5K_TS280::7 tttttatataatttaaataattatcacgtgtaaattttttcatatgtcaattataaaaaa
Ins_5K_TS281::7 tttttatataatttaaataattatcacgtgtaaattttttcatatgtcaattataaaaaa
Ins_5K_TS2::7:5 tttttatataatttaaataattatcacgtgtaaattttttcatatgtcaattataaaaaa
Ins_5K_TS331::7 tttttatataatttaaataaatatcatgtgtaaattttttcatatgtcaattataaaaaa
Ins_5K_TS39::7: tttttatataatttaaataaatatcatgtgtaaattttttcatatgtcaattataaaaaa
Ins_5K_TS3::7:5 tttttatataatttaaataattatcacgtgtaaattttttcatatgtcaattataaaaaa
Ins_5K_TS413::7 tttttatataatttaaataaatatcatgtgtaaattttttcacatgtcaattataaaaaa
Ins_5K_TS421::7 tttttatataatttaaataattatcacgtgtaaattttttcatatgtcaattataaaaaa
Ins_5K_TS439::7 tttttatataatttaaataattatcacgtgtaaattttttcatatgtcaattataaaaaa
Ins_5K_TS545::7 tttttatataatttaaataaatatcatgtgtaaattttttcatatgtcaattataaaaaa
Ins_5K_TS60::7: tttttatataatttaaataattatcacgtgtaaattttttcatatgtcaattataaaaaa
Ins_5K_TS623::7 tttttatataatttaaataattatcacgtgtaaattttttcatatgtcaattataaaaaa
Ins_5K_TS629::7 tttttatataatttaaataattatcacgtgtaaattttttcatatgtcaattataaaaaa
Ins_5K_TS667::7 tttttatataatttaaataattatcacgtgtaaattttttcatatgtcaattataaaaaa
Ins_5K_TS685::7 tttttatataatttaaataattatcacgtgtaaattttttcatatgtcaattataaaaaa
Ins_5K_TS692::7 tttttatataatttaaataattatcacgtgtaaattttttcatatgtcaattataaaaaa
Ins_5K_TS697::7 tttttatataatttaaataattatcacgtgtaaattttttcatatgtcaattataaaaaa
Ins_5K_TS698::7 tttttatataatttaaataattatcacgtgtaaattttttcatatgtcaattataaaaaa
Ins_5K_TS80::7: tttttatataatttaaataattatcacgtgtaaattttttcatatgtcaattataaaaaa
Ins_5K_TS96::7: tttttatataatttaaataattatcacgtgtaaattttttcatatgtcaattataaaaaa
Ins_5K_TS9::7:5 tttttatataatttaaataattatcacgtgtaaattttttcatatgtcaattataaaaaa
                ******************** *****.***************.*****************

Ins_5K_BGV00677 tattttattattttaaaagaaaaaaattatttcctaaagaaaatatattgtaaaaaattt
Ins_5K_BGV00686 tattttattattttaaaagaaaaaaattatttcctaaagaaaatatattgtaaaaaattt
Ins_5K_BGV00793 tattttattattttaaaagaaaaaaattatttcctaaagaaaatatattgtaaaaaattt
Ins_5K_BGV00798 tattttattattttaaaagaaaaaaattatttcctaaagaaaatatattgtaaaaaattt
Ins_5K_Brandywi tattttattattttaaaagaaaaaaattatttcctaaagaaaatatattgtaaaaaattt
Ins_5K_EA00990: tattttattattttaaaagaaaaaaattatttcctaaagaaaatatattgtaaaaaattt
Ins_5K_Fla8924: tattttattattttaaaagaaaaaaattatttcctaaagaaaatatattgtaaaaaattt
Ins_5K_LA2093:: tattttattattttaaaagaaaaaaattatttcctaaagaaaatatattgtaaaaatttt
Ins_5K_PAS01447 tattttattattttaaaagaaaaaaattatttcctaaagaaaatatattgtaaaaatttt
Ins_5K_SL5::7:5 tattttattattttaaaagaaaaaaattatttcctaaagaaaatatattgtaaaaaattt
Ins_5K_TS112::7 tattttattattttaaaagaaaaaaattatttcctaaagaaaatatattgtaaaaaattt
Ins_5K_TS117::7 tattttattattttaaaagaaaaaaattatttcctaaagaaaatatattgtaaaaatttt
Ins_5K_TS118::7 tattttattattttaaaagaaaaaaattatttcctaaagaaaatatattgtaaaaaattt
Ins_5K_TS12::7: tattttattattttaaaagaaaaaaattatttcctaaagaaaatatattgtaaaaaattt
Ins_5K_TS156::7 tattttattattttaaaagaaaaaaattatttcctaaagaaaatatattgtaaaaatttt
Ins_5K_TS15::7: tattttattattttaaaagaaaaaaattatttcctaaagaaaatatattgtaaaaaattt
Ins_5K_TS166::7 tattttattattttaaaagaaaaaaattatttcctaaagaaaatatattgtaaaaaattt
Ins_5K_TS171::7 tattttattattttaaaagaaaaaaattatttcctaaagaaaatatattgtaaaaaattt
Ins_5K_TS185::7 tattttattattttaaaagaaaaaaattatttcctaaagaaaatatattgtaaaaaattt
Ins_5K_TS204::7 tattttattattttaaaagaaaaaaattatttcctaaagaaaatatattgtaaaaaattt
Ins_5K_TS212::7 tattttattattttaaaagaaaaaaattatttcctaaagaaaatatattgtaaaaaattt
Ins_5K_TS222::7 tattttattattttaaaagaaaaaaattatttcctaaagaaaatatattgtaaaaaattt
Ins_5K_TS22::7: tattttattattttaaaagaaaaaaattatttcctaaagaaaatatattgtaaaaatttt
Ins_5K_TS238::7 tattttattattttaaaagaaaaaaattatttcctaaagaaaatatattgtaaaaaattt
Ins_5K_TS265::7 tattttattattttaaaagaaaaaaattatttcctaaagaaaatatattgtaaaaaattt
Ins_5K_TS280::7 tattttattattttaaaagaaaaaaattatttcctaaagaaaatatattgtaaaaaattt
Ins_5K_TS281::7 tattttattattttaaaagaaaaaaattatttcctaaagaaaatatattgtaaaaaattt
Ins_5K_TS2::7:5 tattttattattttaaaagaaaaaaattatttcctaaagaaaatatattgtaaaaaattt
Ins_5K_TS331::7 tattttattattttaaaagaaaaaaattatttcctaaagaaaatatattgtaaaaatttt
Ins_5K_TS39::7: tattttattattttaaaagaaaaaaattatttcctaaagaaaatatattgtaaaaatttt
Ins_5K_TS3::7:5 tattttattattttaaaagaaaaaaattatttcctaaagaaaatatattgtaaaaaattt
Ins_5K_TS413::7 tattttattattttaaaagaaaaaaattatttcctaaagaaaatatattgtaaaaatttt
Ins_5K_TS421::7 tattttattattttaaaagaaaaaaattatttcctaaagaaaatatattgtaaaaatttt
Ins_5K_TS439::7 tattttattattttaaaagaaaaaaattatttcctaaagaaaatatattgtaaaaaattt
Ins_5K_TS545::7 tattttattattttaaaagaaaaaaattatttcctaaagaaaatatattgtaaaaatttt
Ins_5K_TS60::7: tattttattattttaaaagaaaaaaattatttcctaaagaaaatatattgtaaaaaattt
Ins_5K_TS623::7 tattttattattttaaaagaaaaaaattatttcctaaagaaaatatattgtaaaaaattt
Ins_5K_TS629::7 tattttattattttaaaagaaaaaaattatttcctaaagaaaatatattgtaaaaaattt
Ins_5K_TS667::7 tattttattattttaaaagaaaaaaattatttcctaaagaaaatatattgtaaaaaattt
Ins_5K_TS685::7 tattttattattttaaaagaaaaaaattatttcctaaagaaaatatattgtaaaaaattt
Ins_5K_TS692::7 tattttattattttaaaagaaaaaaattatttcctaaagaaaatatattgtaaaaaattt
Ins_5K_TS697::7 tattttattattttaaaagaaaaaaattatttcctaaagaaaatatattgtaaaaaattt
Ins_5K_TS698::7 tattttattattttaaaagaaaaaaattatttcctaaagaaaatatattgtaaaaaattt
Ins_5K_TS80::7: tattttattattttaaaagaaaaaaattatttcctaaagaaaatatattgtaaaaaattt
Ins_5K_TS96::7: tattttattattttaaaagaaaaaaattatttcctaaagaaaatatattgtaaaaaattt
Ins_5K_TS9::7:5 tattttattattttaaaagaaaaaaattatttcctaaagaaaatatattgtaaaaaattt
                ******************************************************** ***

Ins_5K_BGV00677 aactgattaaatatagaaaaattaacattctacataatgaacaccaccttaaaattatta
Ins_5K_BGV00686 aactgattaaatatagaaaaattaacattctacataatgaacaccatcttaaaattatta
Ins_5K_BGV00793 aactgattaaatatagaaaaattaacattctacataatgaacaccaccttaaaattatta
Ins_5K_BGV00798 aactgattaaatatagaaaaattaacattctacataatgaacaccaccttaaaattatta
Ins_5K_Brandywi aactgattaaatatagaaaaattaacattctacataatgaacaccaccttaaaattatta
Ins_5K_EA00990: aactgattaaatatagaaaaattaacattctacataatgaacaccaccttaaaattatta
Ins_5K_Fla8924: aactgattaaatatagaaaaattaacattctacataatgaacaccaccttaaaattatta
Ins_5K_LA2093:: aactgattaaatatagaaaaattaacattctacataatgaacaccaccttaaaattatta
Ins_5K_PAS01447 aactgattaaatatagaaaaattaacattctacataatgaacactaccttaaaattatta
Ins_5K_SL5::7:5 aactgattaaatatagaaaaattaacattctacataatgaacaccaccttaaaattatta
Ins_5K_TS112::7 aactgattaaatatagaaaaattaacattctacataatgaacaccaccttaaaattatta
Ins_5K_TS117::7 aactgattaaatatagaaaaattaacattctacataatgaacaccaccttaaaattatta
Ins_5K_TS118::7 aactgattaaatatagaaaaattaacattctacataatgaacaccaccttaaaattatta
Ins_5K_TS12::7: aactgattaaatatagaaaaattaacattctacataatgaacaccaccttaaaattatta
Ins_5K_TS156::7 aactgattaaatatagaaaaattaacattctacataatgaacaccaccttaaaattatta
Ins_5K_TS15::7: aactgattaaatatagaaaaattaacattctacataatgaacaccaccttaaaattatta
Ins_5K_TS166::7 aactgattaaatatagaaaaattaacattctacataatgaacaccaccttaaaattatta
Ins_5K_TS171::7 aactgattaaatatagaaaaattaacattctacataatgaacaccaccttaaaattatta
Ins_5K_TS185::7 aactgattaaatatagaaaaattaacattctacataatgaacaccaccttaaaattatta
Ins_5K_TS204::7 aactgattaaatatagaaaaattaacattctacataatgaacaccaccttaaaattatta
Ins_5K_TS212::7 aactgattaaatatagaaaaattaacattctacataatgaacaccaccttaaaattatta
Ins_5K_TS222::7 aactgattaaatatagaaaaattaacattctacataatgaacaccaccttaaaattatta
Ins_5K_TS22::7: aactgattaaatatagaaaaattaacattctacataatgaacaccaccttaaaattatta
Ins_5K_TS238::7 aactgattaaatatagaaaaattaacattctacataatgaacaccaccttaaaattatta
Ins_5K_TS265::7 aactgattaaatatagaaaaattaacattctacataatgaacaccaccttaaaattatta
Ins_5K_TS280::7 aactgattaaatatagaaaaattaacattctacataatgaacaccaccttaaaattatta
Ins_5K_TS281::7 aactgattaaatatagaaaaattaacattctacataatgaacaccaccttaaaattatta
Ins_5K_TS2::7:5 aactgattaaatatagaaaaattaacattctacataatgaacaccaccttaaaattatta
Ins_5K_TS331::7 aactgattaaatatagaaaaattaacattctacataatgaacaccaccttaaaattatta
Ins_5K_TS39::7: aactgattaaatatagaaaaattaacattctacataatgaacaccaccttaaaattatta
Ins_5K_TS3::7:5 aactgattaaatatagaaaaattaacattctacataatgaacaccaccttaaaattatta
Ins_5K_TS413::7 aactgattaaatatagaaaaattaacattctacataatgaacaccaccttaaaattatta
Ins_5K_TS421::7 aactgattaaatatagaaaaattaacattctacataatgaacaccaccttaaaattatta
Ins_5K_TS439::7 aactgattaaatatagaaaaattaacattctacataatgaacaccaccttaaaattatta
Ins_5K_TS545::7 aactgattaaatatagaaaaattaacattctacataatgaacaccaccttaaaattatta
Ins_5K_TS60::7: aactgattaaatatagaaaaattaacattctacataatgaacaccaccttaaaattatta
Ins_5K_TS623::7 aactgattaaatatagaaaaattaacattctacataatgaacaccaccttaaaattatta
Ins_5K_TS629::7 aactgattaaatatagaaaaattaacattctacataatgaacaccaccttaaaattatta
Ins_5K_TS667::7 aactgattaaatatagaaaaattaacattctacataatgaacaccaccttaaaattatta
Ins_5K_TS685::7 aactgattaaatatagaaaaattaacattctacataatgaacaccaccttaaaattatta
Ins_5K_TS692::7 aactgattaaatatagaaaaattaacattctacataatgaacaccaccttaaaattatta
Ins_5K_TS697::7 aactgattaaatatagaaaaattaacattctacataatgaacaccaccttaaaattatta
Ins_5K_TS698::7 aactgattaaatatagaaaaattaacattctacataatgaacaccaccttaaaattatta
Ins_5K_TS80::7: aactgattaaatatagaaaaattaacattctacataatgaacaccaccttaaaattatta
Ins_5K_TS96::7: aactgattaaatatagaaaaattaacattctacataatgaacaccaccttaaaattatta
Ins_5K_TS9::7:5 aactgattaaatatagaaaaattaacattctacataatgaacaccaccttaaaattatta
                ********************************************.*.*************

Ins_5K_BGV00677 aatttcttttctccaatttcacgtaaaaataagcttaacaataacaataaaaaaagaaag
Ins_5K_BGV00686 aatttcttttctccaatttcacgtaaaaataagcttaacaataacaataaaaaaagaaag
Ins_5K_BGV00793 aatttcttttctccaatttcacgtaaaaataagcttaacaataacaataaaaaaagaaag
Ins_5K_BGV00798 aatttcttttctccaatttcacgtaaaaataagcttaacaataacaataaaaaaagaaag
Ins_5K_Brandywi aatttcttttctccaatttcacgtaaaaataagcttaacaataacaataaaaaaagaaag
Ins_5K_EA00990: aatttcttttctccaatttcacgtaaaaataagcttaacaataacaataaaaaaagaaag
Ins_5K_Fla8924: aatttcttttctccaatttcacgtaaaaataagcttaacaataacaataaaaaaagaaag
Ins_5K_LA2093:: aatttcttttctccaatttcacgtaaaaataagcttaacaataacaataaaaaaagaaag
Ins_5K_PAS01447 aatttcttttctccaatttcacgtaaaaataagcttaacaataacaataaaaaaagaaag
Ins_5K_SL5::7:5 aatttcttttctccaatttcacgtaaaaataagcttaacaataacaataaaaaaagaaag
Ins_5K_TS112::7 aatttcttttctccaatttcacgtaaaaataagcttaacaataacaataaaaaaagaaag
Ins_5K_TS117::7 aatttcttttctccaatttcacgtaaaaataagcttaacaataacaataaaaaaagaaag
Ins_5K_TS118::7 aatttcttttctccaatttcacgtaaaaataagcttaacaataacaataaaaaaagaaag
Ins_5K_TS12::7: aatttcttttctccaatttcacgtaaaaataagcttaacaataacaataaaaaaagaaag
Ins_5K_TS156::7 aatttcttttctccaatttcacgtaaaaataagcttaacaataacaataaaaaaagaaag
Ins_5K_TS15::7: aatttcttttctccaatttcacgtaaaaataagcttaacaataacaataaaaaaagaaag
Ins_5K_TS166::7 aatttcttttctccaatttcacgtaaaaataagcttaacaataacaataaaaaaagaaag
Ins_5K_TS171::7 aatttcttttctccaatttcacgtaaaaataagcttaacaataacaataaaaaaagaaag
Ins_5K_TS185::7 aatttcttttctccaatttcacgtaaaaataagcttaacaataacaataaaaaaagaaag
Ins_5K_TS204::7 aatttcttttctccaatttcacgtaaaaataagcttaacaataacaataaaaaaagaaag
Ins_5K_TS212::7 aatttcttttctccaatttcacgtaaaaataagcttaacaataacaataaaaaaagaaag
Ins_5K_TS222::7 aatttcttttctccaatttcacgtaaaaataagcttaacaataacaataaaaaaagaaag
Ins_5K_TS22::7: aatttcttttctccaatttcacgtaaaaataagcttaacaataacaataaaaaaagaaag
Ins_5K_TS238::7 aatttcttttctccaatttcacgtaaaaataagcttaacaataacaataaaaaaagaaag
Ins_5K_TS265::7 aatttcttttctccaatttcacgtaaaaataagcttaacaataacaataaaaaaagaaag
Ins_5K_TS280::7 aatttcttttctccaatttcacgtaaaaataagcttaacaataacaataaaaaaagaaag
Ins_5K_TS281::7 aatttcttttctccaatttcacgtaaaaataagcttaacaataacaataaaaaaagaaag
Ins_5K_TS2::7:5 aatttcttttctccaatttcacgtaaaaataagcttaacaataacaataaaaaaagaaag
Ins_5K_TS331::7 aatttcttttctccaatttcacgtaaaaataagcttaacaataacaataaaaaaagaaag
Ins_5K_TS39::7: aatttcttttctccaatttcacgtaaaaataagcttaacaataacaataaaaaaagaaag
Ins_5K_TS3::7:5 aatttcttttctccaatttcacgtaaaaataagcttaacaataacaataaaaaaagaaag
Ins_5K_TS413::7 aatttcttttctccaatttcacgtaaaaataagcttaacaataacaataaaaaaagaaag
Ins_5K_TS421::7 aatttcttttctccaatttcacgtaaaaataagcttaacaataacaataaaaaaagaaag
Ins_5K_TS439::7 aatttcttttctccaatttcacgtaaaaataagcttaacaataacaataaaaaaagaaag
Ins_5K_TS545::7 aatttcttttctccaatttcacgtaaaaataagcttaacaataacaataaaaaaagaaag
Ins_5K_TS60::7: aatttcttttctccaatttcacgtaaaaataagcttaacaataacaataaaaaaagaaag
Ins_5K_TS623::7 aatttcttttctccaatttcacgtaaaaataagcttaacaataacaataaaaaaagaaag
Ins_5K_TS629::7 aatttcttttctccaatttcacgtaaaaataagcttaacaataacaataaaaaaagaaag
Ins_5K_TS667::7 aatttcttttctccaatttcacgtaaaaataagcttaacaataacaataaaaaaagaaag
Ins_5K_TS685::7 aatttcttttctccaatttcacgtaaaaataagcttaacaataacaataaaaaaagaaag
Ins_5K_TS692::7 aatttcttttctccaatttcacgtaaaaataagcttaacaataacaataaaaaaagaaag
Ins_5K_TS697::7 aatttcttttctccaatttcacgtaaaaataagcttaacaataacaataaaaaaagaaag
Ins_5K_TS698::7 aatttcttttctccaatttcacgtaaaaataagcttaacaataacaataaaaaaagaaag
Ins_5K_TS80::7: aatttcttttctccaatttcacgtaaaaataagcttaacaataacaataaaaaaagaaag
Ins_5K_TS96::7: aatttcttttctccaatttcacgtaaaaataagcttaacaataacaataaaaaaagaaag
Ins_5K_TS9::7:5 aatttcttttctccaatttcacgtaaaaataagcttaacaataacaataaaaaaagaaag
                ************************************************************

Ins_5K_BGV00677 aaatagtacatattagacccatactgacatgagtcattgaattctagtatacacagacaa
Ins_5K_BGV00686 aaatagtacatattagacccatactgacatgagtcattgcattctagtatacacagacaa
Ins_5K_BGV00793 aaatagtacatattagacccatactgacatgagtcattgcattctagtatacacagacaa
Ins_5K_BGV00798 aaatagtacatattagacccatactgacatgagtcattgcattctagtatacacagacaa
Ins_5K_Brandywi aaatagtacatattagacccatactgacatgagtcattgcattctagtatacacagacaa
Ins_5K_EA00990: aaatagtacatattagacccatactgacatgagtcattgcattctagtatacacagacaa
Ins_5K_Fla8924: aaatagtacatattagacccatactgacatgagtcattgcattctagtatacacagacaa
Ins_5K_LA2093:: aaatagtacatattagacccatactgacatgagtcattgcattctagtatacacagacaa
Ins_5K_PAS01447 aaatagtacatattagacccatactgacatgagtcattgcattctagtatacacagacaa
Ins_5K_SL5::7:5 aaatagtacatattagacccatactgacatgagtcattgcattctagtatacacagacaa
Ins_5K_TS112::7 aaatagtacatattagacccatactgacatgagtcattgcattctagtatacacagacaa
Ins_5K_TS117::7 aaatagtacatattagacccatactgacatgagtcattgcattctagtatacacagacaa
Ins_5K_TS118::7 aaatagtacatattagacccatactgacatgagtcattgcattctagtatacacagacaa
Ins_5K_TS12::7: aaatagtacatattagacccatactgacatgagtcattgcattctagtatacacagacaa
Ins_5K_TS156::7 aaatagtacatattagacccatactgacatgagtcattgcattctagtatacacagacaa
Ins_5K_TS15::7: aaatagtacatattagacccatactgacatgagtcattgcattctagtatacacagacaa
Ins_5K_TS166::7 aaatagtacatattagacccatactgacatgagtcattgcattctagtatacacagacaa
Ins_5K_TS171::7 aaatagtacatattagacccatactgacatgagtcattgcattctagtatacacagacaa
Ins_5K_TS185::7 aaatagtacatattagacccatactgacatgagtcattgcattctagtatacacagacaa
Ins_5K_TS204::7 aaatagtacatattagacccatactgacatgagtcattgcattctagtatacacagacaa
Ins_5K_TS212::7 aaatagtacatattagacccatactgacatgagtcattgcattctagtatacacagacaa
Ins_5K_TS222::7 aaatagtacatattagacccatactgacatgagtcattgcattctagtatacacagacaa
Ins_5K_TS22::7: aaatagtacatattagacccatactgacatgagtcattgcattctagtatacacagacaa
Ins_5K_TS238::7 aaatagtacatattagacccatactgacatgagtcattgcattctagtatacacagacaa
Ins_5K_TS265::7 aaatagtacatattagacccatactgacatgagtcattgcattctagtatacacagacaa
Ins_5K_TS280::7 aaatagtacatattagacccatactgacatgagtcattgcattctagtatacacagacaa
Ins_5K_TS281::7 aaatagtacatattagacccatactgacatgagtcattgcattctagtatacacagacaa
Ins_5K_TS2::7:5 aaatagtacatattagacccatactgacatgagtcattgcattctagtatacacagacaa
Ins_5K_TS331::7 aaatagtacatattagacccatactgacatgagtcattgcattctagtatacacagacaa
Ins_5K_TS39::7: aaatagtacatattagacccatactgacatgagtcattgcattctagtatacacagacaa
Ins_5K_TS3::7:5 aaatagtacatattagacccatactgacatgagtcattgcattctagtatacacagacaa
Ins_5K_TS413::7 aaatagtacatattagacccatactgacatgagtcattgcattctagtatacacagacaa
Ins_5K_TS421::7 aaatagtacatattagacccatactgacatgagtcattgcattctagtatacacagacaa
Ins_5K_TS439::7 aaatagtacatattagacccatactgacatgagtcattgcattctagtatacacagacaa
Ins_5K_TS545::7 aaatagtacatattagacccatactgacatgagtcattgcattctagtatacacagacaa
Ins_5K_TS60::7: aaatagtacatattagacccatactgacatgagtcattgcattctagtatacacagacaa
Ins_5K_TS623::7 aaatagtacatattagacccatactgacatgagtcattgcattctagtatacacagacaa
Ins_5K_TS629::7 aaatagtacatattagacccatactgacatgagtcattgcattctagtatacacagacaa
Ins_5K_TS667::7 aaatagtacatattagacccatactgacatgagtcattgcattctagtatacacagacaa
Ins_5K_TS685::7 aaatagtacatattagacccatactgacatgagtcattgcattctagtatacacagacaa
Ins_5K_TS692::7 aaatagtacatattagacccatactgacatgagtcattgcattctagtatacacagacaa
Ins_5K_TS697::7 aaatagtacatattagacccatactgacatgagtcattgcattctagtatacacagacaa
Ins_5K_TS698::7 aaatagtacatattagacccatactgacatgagtcattgcattctagtatacacagacaa
Ins_5K_TS80::7: aaatagtacatattagacccatactgacatgagtcattgcattctagtatacacagacaa
Ins_5K_TS96::7: aaatagtacatattagacccatactgacatgagtcattgcattctagtatacacagacaa
Ins_5K_TS9::7:5 aaatagtacatattagacccatactgacatgagtcattgcattctagtatacacagacaa
                *************************************** ********************

Ins_5K_BGV00677 tataattttaaatatttcaaaaaataattaaatgacaattttgttaagtgtaaactttat
Ins_5K_BGV00686 tataattttaaatatttcaaaaaataattaaatgacaattttgttaagtgtaaactttat
Ins_5K_BGV00793 tataattttaaatatttcaaaaaataattaaatgacaattttgttaagtgtaaactttat
Ins_5K_BGV00798 tataattttaaatatttcaaaaaataattaaatgacaattttgttaagtgtaaactttat
Ins_5K_Brandywi tataattttaaatatttcaaaaaataattaaatgacaattttgttaagtgtaaactttat
Ins_5K_EA00990: tataattttaaatatttcaaaaaataattaaatgacaattttgttaagtgtaaactttat
Ins_5K_Fla8924: tataattttaaatatttcaaaaaataattaaatgacaattttgttaagtgtaaactttat
Ins_5K_LA2093:: tataattttaaatatttcaaaaaataattaaatgacaattttgttaagtgtaaactttat
Ins_5K_PAS01447 tataattttaaatatttcaaaaaataattaaatgacaattttgttaagtgtaaactttat
Ins_5K_SL5::7:5 tataattttaaatatttcaaaaaataattaaatgacaattttgttaagtgtaaactttat
Ins_5K_TS112::7 tataattttaaatatttcaaaaaataattaaatgacaattttgttaagtgtaaactttat
Ins_5K_TS117::7 tataattttaaatatttcaaaaaataattaaatgacaattttgttaagtgtaaactttat
Ins_5K_TS118::7 tataattttaaatatttcaaaaaataattaaatgacaattttgttaagtgtaaactttat
Ins_5K_TS12::7: tataattttaaatatttcaaaaaataattaaatgacaattttgttaagtgtaaactttat
Ins_5K_TS156::7 tataattttaaatatttcaaaaaataattaaatgacaattttgttaagtgtaaactttat
Ins_5K_TS15::7: tataattttaaatatttcaaaaaataattaaatgacaattttgttaagtgtaaactttat
Ins_5K_TS166::7 tataattttaaatatttcaaaaaataattaaatgacaattttgttaagtgtaaactttat
Ins_5K_TS171::7 tataattttaaatatttcaaaaaataattaaatgacaattttgttaagtgtaaactttat
Ins_5K_TS185::7 tataattttaaatatttcaaaaaataattaaatgacaattttgttaagtgtaaactttat
Ins_5K_TS204::7 tataattttaaatatttcaaaaaataattaaatgacaattttgttaagtgtaaactttat
Ins_5K_TS212::7 tataattttaaatatttcaaaaaataattaaatgacaattttgttaagtgtaaactttat
Ins_5K_TS222::7 tataattttaaatatttcaaaaaataattaaatgacaattttgttaagtgtaaactttat
Ins_5K_TS22::7: tataattttaaatatttcaaaaaataattaaatgacaattttgttaagtgtaaactttat
Ins_5K_TS238::7 tataattttaaatatttcaaaaaataattaaatgacaattttgttaagtgtaaactttat
Ins_5K_TS265::7 tataattttaaatatttcaaaaaataattaaatgacaattttgttaagtgtaaactttat
Ins_5K_TS280::7 tataattttaaatatttcaaaaaataattaaatgacaattttgttaagtgtaaactttat
Ins_5K_TS281::7 tataattttaaatatttcaaaaaataattaaatgacaattttgttaagtgtaaactttat
Ins_5K_TS2::7:5 tataattttaaatatttcaaaaaataattaaatgacaattttgttaagtgtaaactttat
Ins_5K_TS331::7 tataattttaaatatttcaaaaaataattaaatgacaattttgttaagtgtaaactttat
Ins_5K_TS39::7: tataattttaaatatttcaaaaaataattaaatgacaattttgttaagtgtaaactttat
Ins_5K_TS3::7:5 tataattttaaatatttcaaaaaataattaaatgacaattttgttaagtgtaaactttat
Ins_5K_TS413::7 tataattttaaatatttcaaaaaataattaaatgacaattttgttgagtgtaagctttat
Ins_5K_TS421::7 tataattttaaatatttcaaaaaataattaaatgacaattttgttaagtgtaaactttat
Ins_5K_TS439::7 tataattttaaatatttcaaaaaataattaaatgacaattttgttaagtgtaaactttat
Ins_5K_TS545::7 tataattttaaatatttcaaaaaataattaaatgacaattttgttaagtgtaaactttat
Ins_5K_TS60::7: tataattttaaatatttcaaaaaataattaaatgacaattttgttaagtgtaaactttat
Ins_5K_TS623::7 tataattttaaatatttcaaaaaataattaaatgacaattttgttaagtgtaaactttat
Ins_5K_TS629::7 tataattttaaatatttcaaaaaataattaaatgacaattttgttaagtgtaaactttat
Ins_5K_TS667::7 tataattttaaatatttcaaaaaataattaaatgacaattttgttaagtgtaaactttat
Ins_5K_TS685::7 tataattttaaatatttcaaaaaataattaaatgacaattttgttaagtgtaaactttat
Ins_5K_TS692::7 tataattttaaatatttcaaaaaataattaaatgacaattttgttaagtgtaaactttat
Ins_5K_TS697::7 tataattttaaatatttcaaaaaataattaaatgacaattttgttaagtgtaaactttat
Ins_5K_TS698::7 tataattttaaatatttcaaaaaataattaaatgacaattttgttaagtgtaaactttat
Ins_5K_TS80::7: tataattttaaatatttcaaaaaataattaaatgacaattttgttaagtgtaaactttat
Ins_5K_TS96::7: tataattttaaatatttcaaaaaataattaaatgacaattttgttaagtgtaaactttat
Ins_5K_TS9::7:5 tataattttaaatatttcaaaaaataattaaatgacaattttgttaagtgtaaactttat
                *********************************************.*******.******

Ins_5K_BGV00677 tttagaaaaagatcaaaaaagaagtaaaaaatattttgtaacaaaatttcatatatttaa
Ins_5K_BGV00686 tttagaaaaagatcaaaaaagaagtaaaaaatattttgtaacaaaatttcatatatttaa
Ins_5K_BGV00793 tttagaaaaagatcaaaaaagaagtaaaaaatattttgtaacaaaatttcatatatttaa
Ins_5K_BGV00798 tttagaaaaagatcaaaaaagaagtaaaaaatattttgtaacaaaatttcatatatttaa
Ins_5K_Brandywi tttagaaaaagatcaaaaaagaagtaaaaaatattttgtaacaaaatttcatatatttaa
Ins_5K_EA00990: tttagaaaaagatcaaaaaagaagtaaaaaatattttgtaacaaaatttcatatatttaa
Ins_5K_Fla8924: tttagaaaaagatcaaaaaagaagtaaaaaatattttgtaacaaaatttcatatatttaa
Ins_5K_LA2093:: tttagaaaaagatcaaaaaagaagtaaaaaatattttgtaacaaaatttcatatatttaa
Ins_5K_PAS01447 tttagaaaaagatcaaaaaagaagtaaaaaatattttgtaacaaaatttcatatatttaa
Ins_5K_SL5::7:5 tttagaaaaagatcaaaaaagaagtaaaaaatattttgtaacaaaatttcatatatttaa
Ins_5K_TS112::7 tttagaaaaagatcaaaaaagaagtaaaaaatattttgtaacaaaatttcatatatttaa
Ins_5K_TS117::7 tttagaaaaagatcaaaaaagaagtaaaaaatattttgtaacaaaatttcatatatttaa
Ins_5K_TS118::7 tttagaaaaagatcaaaaaagaagtaaaaaatattttgtaacaaaatttcatatatttaa
Ins_5K_TS12::7: tttagaaaaagatcaaaaaagaagtaaaaaatattttgtaacaaaatttcatatatttaa
Ins_5K_TS156::7 tttagaaaaagatcaaaaaagaagtaaaaaatattttgtaacaaaatttcatatatttaa
Ins_5K_TS15::7: tttagaaaaagatcaaaaaagaagtaaaaaatattttgtaacaaaatttcatatatttaa
Ins_5K_TS166::7 tttagaaaaagatcaaaaaagaagtaaaaaatattttgtaacaaaatttcatatatttaa
Ins_5K_TS171::7 tttagaaaaagatcaaaaaagaagtaaaaaatattttgtaacaaaatttcatatatttaa
Ins_5K_TS185::7 tttagaaaaagatcaaaaaagaagtaaaaaatattttgtaacaaaatttcatatatttaa
Ins_5K_TS204::7 tttagaaaaagatcaaaaaagaagtaaaaaatattttgtaacaaaatttcatatatttaa
Ins_5K_TS212::7 tttagaaaaagatcaaaaaagaagtaaaaaatattttgtaacaaaatttcatatatttaa
Ins_5K_TS222::7 tttagaaaaagatcaaaaaagaagtaaaaaatattttgtaacaaaatttcatatatttaa
Ins_5K_TS22::7: tttagaaaaagatcaaaaaagaagtaaaaaatattttgtaacaaaatttcatatatttaa
Ins_5K_TS238::7 tttagaaaaagatcaaaaaagaagtaaaaaatattttgtaacaaaatttcatatatttaa
Ins_5K_TS265::7 tttagaaaaagatcaaaaaagaagtaaaaaatattttgtaacaaaatttcatatatttaa
Ins_5K_TS280::7 tttagaaaaagatcaaaaaagaagtaaaaaatattttgtaacaaaatttcatatatttaa
Ins_5K_TS281::7 tttagaaaaagatcaaaaaagaagtaaaaaatattttgtaacaaaatttcatatatttaa
Ins_5K_TS2::7:5 tttagaaaaagatcaaaaaagaagtaaaaaatattttgtaacaaaatttcatatatttaa
Ins_5K_TS331::7 tttagaaaaagatcaaaaaagaagtaaaaaatattttgtaacaaaatttcatatatttaa
Ins_5K_TS39::7: tttagaaaaagatcaaaaaagaagtaaaaaatattttgtaacaaaatttcatatatttaa
Ins_5K_TS3::7:5 tttagaaaaagatcaaaaaagaagtaaaaaatattttgtaacaaaatttcatatatttaa
Ins_5K_TS413::7 tttagaaaaagatcaaaaaagaagtaaaaaatattttgtaacaaaatttcatatatttat
Ins_5K_TS421::7 tttagaaaaagatcaaaaaagaagtaaaaaatattttgtaacaaaatttcatatatttaa
Ins_5K_TS439::7 tttagaaaaagatcaaaaaagaagtaaaaaatattttgtaacaaaatttcatatatttaa
Ins_5K_TS545::7 tttagaaaaagatcaaaaaagaagtaaaaaatattttgtaacaaaatttcatatatttaa
Ins_5K_TS60::7: tttagaaaaagatcaaaaaagaagtaaaaaatattttgtaacaaaatttcatatatttaa
Ins_5K_TS623::7 tttagaaaaagatcaaaaaagaagtaaaaaatattttgtaacaaaatttcatatatttaa
Ins_5K_TS629::7 tttagaaaaagatcaaaaaagaagtaaaaaatattttgtaacaaaatttcatatatttaa
Ins_5K_TS667::7 tttagaaaaagatcaaaaaagaagtaaaaaatattttgtaacaaaatttcatatatttaa
Ins_5K_TS685::7 tttagaaaaagatcaaaaaagaagtaaaaaatattttgtaacaaaatttcatatatttaa
Ins_5K_TS692::7 tttagaaaaagatcaaaaaagaagtaaaaaatattttgtaacaaaatttcatatatttaa
Ins_5K_TS697::7 tttagaaaaagatcaaaaaagaagtaaaaaatattttgtaacaaaatttcatatatttaa
Ins_5K_TS698::7 tttagaaaaagatcaaaaaagaagtaaaaaatattttgtaacaaaatttcatatatttaa
Ins_5K_TS80::7: tttagaaaaagatcaaaaaagaagtaaaaaatattttgtaacaaaatttcatatatttaa
Ins_5K_TS96::7: tttagaaaaagatcaaaaaagaagtaaaaaatattttgtaacaaaatttcatatatttaa
Ins_5K_TS9::7:5 tttagaaaaagatcaaaaaagaagtaaaaaatattttgtaacaaaatttcatatatttaa
                *********************************************************** 

Ins_5K_BGV00677 t--aatttttttttaatttactcttgataaaatattttcagcttaaattta-ttttttta
Ins_5K_BGV00686 t--aatttttttttaatttactcttgataaaatattttcagcttaaatttatttttttta
Ins_5K_BGV00793 t--aatttttttttaatttactcttgataaaatattttcagcttaaattta-ttttttta
Ins_5K_BGV00798 t--aaattttttttaatttactcttgataacatattttcagcttaaattta-ttttttta
Ins_5K_Brandywi t--aaattttttttaatttactcttgataacatattttcagcttaaattta-ttttttta
Ins_5K_EA00990: t--aatttttttttaatttactcttgataacatattttcagcttaaattta-ttttttta
Ins_5K_Fla8924: t--aatttttttttaatttactcttgataacatattttcagcttaaattta-ttttttta
Ins_5K_LA2093:: t--aatttttttttaatttactcttgataaaatattttcagcttaaattta-ttttttta
Ins_5K_PAS01447 t--aatttttttttaatttactcttgataaaatattttcagcttaaattta-ttttttta
Ins_5K_SL5::7:5 t--aatttttttttaatttactcttgataacatattttcagcttaaattta-ttttttta
Ins_5K_TS112::7 t--aatttttttttaatttactcttgataacatattttcagcttaaattta-ttttttta
Ins_5K_TS117::7 taaaaaaaaattttaatttactcttgataaaatattttcagcttaaattta-ttttttta
Ins_5K_TS118::7 t--aatttttttttaatttactcttgataacatattttcagcttaaattta-ttttttta
Ins_5K_TS12::7: t--aatttttttttaatttactcttgataacatattttcagcttaaattta-ttttttta
Ins_5K_TS156::7 t--aatttttttttaatttactcttgataaaatattttcagcttaaattta-ttttttta
Ins_5K_TS15::7: t--aatttttttttaatttactcttgataacatattttcagcttaaattta-ttttttta
Ins_5K_TS166::7 t--aatttttttttaatttactcttgataacatattttcagcttaaattta-ttttttta
Ins_5K_TS171::7 t--aatttttttttaatttactcttgataacatattttcagcttaaattta-ttttttta
Ins_5K_TS185::7 t--aatttttttttaatttactcttgataacatattttcagcttaaattta-ttttttta
Ins_5K_TS204::7 t--aatttttttttaatttactcttgataacatattttcagcttaaattta-ttttttta
Ins_5K_TS212::7 t--aatttttttttaatttactcttgataacatattttcagcttaaattta-ttttttta
Ins_5K_TS222::7 t--aatttttttttaatttactcttgataacatattttcagcttaaattta-ttttttta
Ins_5K_TS22::7: taaaaaaaatttttaatttactcttgataaaatattttcagcttaaattta-ttttttta
Ins_5K_TS238::7 t--aaattttttttaatttactcttgataacatattttcagcttaaattta-ttttttta
Ins_5K_TS265::7 t--aatttttttttaatttactcttgataaaatattttcagcttaaattta-ttttttta
Ins_5K_TS280::7 t--aaattttttttaatttactcttgataacatattttcagcttaaattta-ttttttta
Ins_5K_TS281::7 t--aatttttttttaatttactcttgataacatattttcagcttaaattta-ttttttta
Ins_5K_TS2::7:5 t--aaattttttttaatttactcttgataacatattttcagcttaaattta-ttttttta
Ins_5K_TS331::7 taaaaaaaatttttaatttactcttgataaaatattttcagcttaaattta-ttttttta
Ins_5K_TS39::7: taaaaaatttttttaatttactcttgataaaatattttcagcttaaattta-ttttttta
Ins_5K_TS3::7:5 t--aatttttttttaatttactcttgataacatattttcagcttaaattta-ttttttta
Ins_5K_TS413::7 t-aaatttttttttaatttactcttgataaaatattttcagcttaaattta-ttttttta
Ins_5K_TS421::7 t--aatttttttttaatttactcttgataaaatattttcagcttaaattta-ttttttta
Ins_5K_TS439::7 t--aaattttttttaatttactcttgataacatattttcagcttaaattta-ttttttta
Ins_5K_TS545::7 taaaaaaaatttttaatttactcttgataaaatattttcagcttaaattta-ttttttta
Ins_5K_TS60::7: t--aaattttttttaatttactcttgataacatattttcagcttaaattta-ttttttta
Ins_5K_TS623::7 t--aaattttttttaatttactcttgataacatattttcagcttaaattta-ttttttta
Ins_5K_TS629::7 t--aaattttttttaatttactcttgataacatattttcagcttaaattta-ttttttta
Ins_5K_TS667::7 t--aaattttttttaatttactcttgataacatattttcagcttaaattta-ttttttta
Ins_5K_TS685::7 t--aatttttttttaatttactcttgataacatattttcagcttaaattta-ttttttta
Ins_5K_TS692::7 t--aaattttttttaatttactcttgataacatattttcagcttaaattta-ttttttta
Ins_5K_TS697::7 t--aatttttttttaatttactcttgataacatattttcagcttaaattta-ttttttta
Ins_5K_TS698::7 t--aatttttttttaatttactcttgataacatattttcagcttaaattta-ttttttta
Ins_5K_TS80::7: t--aaattttttttaatttactcttgataacatattttcagcttaaattta-ttttttta
Ins_5K_TS96::7: t--aaattttttttaatttactcttgataacatattttcagcttaaattta-ttttttta
Ins_5K_TS9::7:5 t--aatttttttttaatttactcttgataacatattttcagcttaaattta-ttttttta
                *  **     ******************** ******************** ********

Ins_5K_BGV00677 atgtatgtgtctaatcaaacatcggtggcataattttttttagcatcaaaggcacagatc
Ins_5K_BGV00686 atgtatgtgtctaatcaaacatcggtggcataattttttttagcatcaaaggcacagatc
Ins_5K_BGV00793 atgtatgtgtctaatcaaacatcggtggcataattttttttagcatcaaaggcacagatc
Ins_5K_BGV00798 atgtatgtgtctaatcaaacatcggtggcataattttttttagcatcaaaggcacagatc
Ins_5K_Brandywi atgtatgtgtctaatcaaacatcggtggcataattttttttagcatcaaaggcacagatc
Ins_5K_EA00990: atgtatgtgtctaatcaaacatcggtggcataattttttttagcatcaaaggcacagatc
Ins_5K_Fla8924: atgtatgtgtctaatcaaacatcggtggcataattttttttagcatcaaaggcacagatc
Ins_5K_LA2093:: atgtatgtgtctaatcaaacatcggtggcataattctttttagcatcaaaggcacagatc
Ins_5K_PAS01447 atgtatgtgtctaatcaaacatcggtggcataattttttttagcatcaaaggcacagatc
Ins_5K_SL5::7:5 atgtatgtgtctaatcaaacatcggtggcataattttttttagcatcaaaggcacagatc
Ins_5K_TS112::7 atgtatgtgtctaatcaaacatcggtggcataattttttttagcatcaaaggcacagatc
Ins_5K_TS117::7 atgtatgtgtctaatcaaacatcggtggcataattttttttagcatcaaaggcacagatc
Ins_5K_TS118::7 atgtatgtgtctaatcaaacatcggtggcataattttttttagcatcaaaggcacagatc
Ins_5K_TS12::7: atgtatgtgtctaatcaaacatcggtggcataattttttttagcatcaaaggcacagatc
Ins_5K_TS156::7 atgtatgtgtctaatcaaacatcggtggcataattttttttagcatcaaaggcacagatc
Ins_5K_TS15::7: atgtatgtgtctaatcaaacatcggtggcataattttttttagcatcaaaggcacagatc
Ins_5K_TS166::7 atgtatgtgtctaatcaaacatcggtggcataattttttttagcatcaaaggcacagatc
Ins_5K_TS171::7 atgtatgtgtctaatcaaacatcggtggcataattttttttagcatcaaaggcacagatc
Ins_5K_TS185::7 atgtatgtgtctaatcaaacatcggtggcataattttttttagcatcaaaggcacagatc
Ins_5K_TS204::7 atgtatgtgtctaatcaaacatcggtggcataattttttttagcatcaaaggcacagatc
Ins_5K_TS212::7 atgtatgtgtctaatcaaacatcggtggcataattttttttagcatcaaaggcacagatc
Ins_5K_TS222::7 atgtatgtgtctaatcaaacatcggtggcataattttttttagcatcaaaggcacagatc
Ins_5K_TS22::7: atgtatgtgtctaatcaaacatcggtggcataattttttttagcatcaaaggcacagatc
Ins_5K_TS238::7 atgtatgtgtctaatcaaacatcggtggcataattttttttagcatcaaaggcacagatc
Ins_5K_TS265::7 atgtatgtgtctaatcaaacatcggtggcataattttttttagcatcaaaggcacagatc
Ins_5K_TS280::7 atgtatgtgtctaatcaaacatcggtggcataattttttttagcatcaaaggcacagatc
Ins_5K_TS281::7 atgtatgtgtctaatcaaacatcggtggcataattttttttagcatcaaaggcacagatc
Ins_5K_TS2::7:5 atgtatgtgtctaatcaaacatcggtggcataattttttttagcatcaaaggcacagatc
Ins_5K_TS331::7 atgtatgtgtctaatcaaacatcggtggcataattttttttagcatcaaaggcacagatc
Ins_5K_TS39::7: atgtatgtgtctaatcaaacatcggtggcataattttttttagcatcaaaggcacagatc
Ins_5K_TS3::7:5 atgtatgtgtctaatcaaacatcggtggcataattttttttagcatcaaaggcacagatc
Ins_5K_TS413::7 atgtatgtgtctaatcaaacatcggtggcataatt-attttagcatcaaaggcacagatc
Ins_5K_TS421::7 atgtatgtgtctaatcaaacatcggtggcataattttttttagcatcaaaggcacagatc
Ins_5K_TS439::7 atgtatgtgtctaatcaaacatcggtggcataattttttttagcatcaaaggcacagatc
Ins_5K_TS545::7 atgtatgtgtctaatcaaacatcggtggcataattttttttagcatcaaaggcacagatc
Ins_5K_TS60::7: atgtatgtgtctaatcaaacatcggtggcataattttttttagcatcaaaggcacagatc
Ins_5K_TS623::7 atgtatgtgtctaatcaaacatcggtggcataattttttttagcatcaaaggcacagatc
Ins_5K_TS629::7 atgtatgtgtctaatcaaacatcggtggcataattttttttagcatcaaaggcacagatc
Ins_5K_TS667::7 atgtatgtgtctaatcaaacatcggtggcataattttttttagcatcaaaggcacagatc
Ins_5K_TS685::7 atgtatgtgtctaatcaaacatcggtggcataattttttttagcatcaaaggcacagatc
Ins_5K_TS692::7 atgtatgtgtctaatcaaacatcggtggcataattttttttagcatcaaaggcacagatc
Ins_5K_TS697::7 atgtatgtgtctaatcaaacatcggtggcataattttttttagcatcaaaggcacagatc
Ins_5K_TS698::7 atgtatgtgtctaatcaaacatcggtggcataattttttttagcatcaaaggcacagatc
Ins_5K_TS80::7: atgtatgtgtctaatcaaacatcggtggcataattttttttagcatcaaaggcacagatc
Ins_5K_TS96::7: atgtatgtgtctaatcaaacatcggtggcataattttttttagcatcaaaggcacagatc
Ins_5K_TS9::7:5 atgtatgtgtctaatcaaacatcggtggcataattttttttagcatcaaaggcacagatc
                ***********************************  ***********************

Ins_5K_BGV00677 tgaagatttggacgtttgcaaataattaaactatttttcagtaaggtgacaagaagttaa
Ins_5K_BGV00686 tgaagatttggacgtttgcaaataattaaactatttttcagtaaggtgacaagaagttaa
Ins_5K_BGV00793 tgaagatttggacgtttgcaaataattaaactatttttcagtaaggtgacaagaagttaa
Ins_5K_BGV00798 tgaagatttggacgtttgcaaataattaaactatttttcagtaaggtgacaagaagttaa
Ins_5K_Brandywi tgaagatttggacgtttgcaaataattaaactatttttcagtaaggtgacaagaagttaa
Ins_5K_EA00990: tgaagatttggacgtttgcaaataattaaactatttttcagtaaggtgacaagaagttaa
Ins_5K_Fla8924: tgaagatttggacgtttgcaaataattaaactatttttcagtaaggtgacaagaagttaa
Ins_5K_LA2093:: tgacgatttggacgtttgcaaataattaaactatttttcagtaaggtgacaagaagttaa
Ins_5K_PAS01447 tgaagatttggacgtttgcaaataattaaactatttttcagtaaggtgacaagaagttaa
Ins_5K_SL5::7:5 tgaagatttggacgtttgcaaataattaaactatttttcagtaaggtgacaagaagttaa
Ins_5K_TS112::7 tgaagatttggacgtttgcaaataattaaactatttttcagtaaggtgacaagaagttaa
Ins_5K_TS117::7 tgaagatttggacgtttgcaaataattaaactatttttcagtaaggtgacaagaagttaa
Ins_5K_TS118::7 tgaagatttggacgtttgcaaataattaaactatttttcagtaaggtgacaagaagttaa
Ins_5K_TS12::7: tgaagatttggacgtttgcaaataattaaactatttttcagtaaggtgacaagaagttaa
Ins_5K_TS156::7 tgaagatttggacgtttgcaaataattaaactatttttcagtaaggtgacaagaagttaa
Ins_5K_TS15::7: tgaagatttggacgtttgcaaataattaaactatttttcagtaaggtgacaagaagttaa
Ins_5K_TS166::7 tgaagatttggacgtttgcaaataattaaactatttttcagtaaggtgacaagaagttaa
Ins_5K_TS171::7 tgaagatttggacgtttgcaaataattaaactatttttcagtaaggtgacaagaagttaa
Ins_5K_TS185::7 tgaagatttggacgtttgcaaataattaaactatttttcagtaaggtgacaagaagttaa
Ins_5K_TS204::7 tgaagatttggacgtttgcaaataattaaactatttttcagtaaggtgacaagaagttaa
Ins_5K_TS212::7 tgaagatttggacgtttgcaaataattaaactatttttcagtaaggtgacaagaagttaa
Ins_5K_TS222::7 tgaagatttggacgtttgcaaataattaaactatttttcagtaaggtgacaagaagttaa
Ins_5K_TS22::7: tgaagatttggacgtttgcaaataattaaactatttttcagtaaggtgacaagaagttaa
Ins_5K_TS238::7 tgaagatttggacgtttgcaaataattaaactatttttcagtaaggtgacaagaagttaa
Ins_5K_TS265::7 tgacgatttggacgtttgcaaataattaaactatttttcagtaaggtgacaagaagttaa
Ins_5K_TS280::7 tgaagatttggacgtttgcaaataattaaactatttttcagtaaggtgacaagaagttaa
Ins_5K_TS281::7 tgaagatttggacgtttgcaaataattaaactatttttcagtaaggtgacaagaagttaa
Ins_5K_TS2::7:5 tgaagatttggacgtttgcaaataattaaactatttttcagtaaggtgacaagaagttaa
Ins_5K_TS331::7 tgaagatttggacgtttgcaaataattaaactatttttcagtaaggtgacaagaagttaa
Ins_5K_TS39::7: tgaagatttggacgtttgcaaataattaaactatttttcagtaaggtgacaagaagttaa
Ins_5K_TS3::7:5 tgaagatttggacgtttgcaaataattaaactatttttcagtaaggtgacaagaagttaa
Ins_5K_TS413::7 tgaagatttggacgtttgcaaataattaaactatttttcagtaaggtgacaagaagttaa
Ins_5K_TS421::7 tgaagatttggacgtttgcaaataattaaactatttttcagtaaggtgacaagaagttaa
Ins_5K_TS439::7 tgaagatttggacgtttgcaaataattaaactatttttcagtaaggtgacaagaagttaa
Ins_5K_TS545::7 tgaagatttggacgtttgcaaataattaaactatttttcagtaaggtgacaagaagttaa
Ins_5K_TS60::7: tgaagatttggacgtttgcaaataattaaactatttttcagtaaggtgacaagaagttaa
Ins_5K_TS623::7 tgaagatttggacgtttgcaaataattaaactatttttcagtaaggtgacaagaagttaa
Ins_5K_TS629::7 tgaagatttggacgtttgcaaataattaaactatttttcagtaaggtgacaagaagttaa
Ins_5K_TS667::7 tgaagatttggacgtttgcaaataattaaactatttttcagtaaggtgacaagaagttaa
Ins_5K_TS685::7 tgaagatttggacgtttgcaaataattaaactatttttcagtaaggtgacaagaagttaa
Ins_5K_TS692::7 tgaagatttggacgtttgcaaataattaaactatttttcagtaaggtgacaagaagttaa
Ins_5K_TS697::7 tgaagatttggacgtttgcaaataattaaactatttttcagtaaggtgacaagaagttaa
Ins_5K_TS698::7 tgaagatttggacgtttgcaaataattaaactatttttcagtaaggtgacaagaagttaa
Ins_5K_TS80::7: tgaagatttggacgtttgcaaataattaaactatttttcagtaaggtgacaagaagttaa
Ins_5K_TS96::7: tgaagatttggacgtttgcaaataattaaactatttttcagtaaggtgacaagaagttaa
Ins_5K_TS9::7:5 tgaagatttggacgtttgcaaataattaaactatttttcagtaaggtgacaagaagttaa
                *** ********************************************************

Ins_5K_BGV00677 tagtttgattttaaaatgttcaatggattcaaaagtatcccaattattatttaataactt
Ins_5K_BGV00686 tagtttgattttaaaatgttcaatggattcaaaagtatcccaattattatttaataactt
Ins_5K_BGV00793 tagtttgattttaaaatgttcaatggattcaaaagtatcccaattattatttaataactt
Ins_5K_BGV00798 tagtttgattttaaaatgttcaatggattcaaaagtatcccaattattatttaataactt
Ins_5K_Brandywi tagtttgattttaaaatgttcaatggattcaaaagtatcccaattattatttaataactt
Ins_5K_EA00990: tagtttgattttaaaatgttcaatggattcaaaagtatcccaattattatttaataactt
Ins_5K_Fla8924: tagtttgattttaaaatgttcaatggattcaaaagtatcccaattattatttaataactt
Ins_5K_LA2093:: tagtttgattttaaaatgttcaatggattcaaaagtatcccaattattatttaataactt
Ins_5K_PAS01447 tagtttgattttaaaatgttcaatggattcaaaagtatcccaattattatttaataactt
Ins_5K_SL5::7:5 tagtttgattttaaaatgttcaatggattcaaaagtatcccaattattatttaataactt
Ins_5K_TS112::7 tagtttgattttaaaatgttcaatggattcaaaagtatcccaattattatttaataactt
Ins_5K_TS117::7 tagtttgattttaaaatgttcaatggattcaaaagtatcccaattattatttaataactt
Ins_5K_TS118::7 tagtttgattttaaaatgttcaatggattcaaaagtatcccaattattatttaataactt
Ins_5K_TS12::7: tagtttgattttaaaatgttcaatggattcaaaagtatcccaattattatttaataactt
Ins_5K_TS156::7 tagtttgattttaaaatgttcaatggattcaaaagtatcccaattattatttaataactt
Ins_5K_TS15::7: tagtttgattttaaaatgttcaatggattcaaaagtatcccaattattatttaataactt
Ins_5K_TS166::7 tagtttgattttaaaatgttcaatggattcaaaagtatcccaattattatttaataactt
Ins_5K_TS171::7 tagtttgattttaaaatgttcaatggattcaaaagtatcccaattattatttaataactt
Ins_5K_TS185::7 tagtttgattttaaaatgttcaatggattcaaaagtatcccaattattatttaataactt
Ins_5K_TS204::7 tagtttgattttaaaatgttcaatggattcaaaagtatcccaattattatttaataactt
Ins_5K_TS212::7 tagtttgattttaaaatgttcaatggattcaaaagtatcccaattattatttaataactt
Ins_5K_TS222::7 tagtttgattttaaaatgttcaatggattcaaaagtatcccaattattatttaataactt
Ins_5K_TS22::7: tagtttgattttaaaatgttcaatggattcaaaagtatcccaattattatttaataactt
Ins_5K_TS238::7 tagtttgattttaaaatgttcaatggattcaaaagtatcccaattattatttaataactt
Ins_5K_TS265::7 tagtttgattttaaaatgttcaatggattcaaaagtatcccaattattatttaataactt
Ins_5K_TS280::7 tagtttgattttaaaatgttcaatggattcaaaagtatcccaattattatttaataactt
Ins_5K_TS281::7 tagtttgattttaaaatgttcaatggattcaaaagtatcccaattattatttaataactt
Ins_5K_TS2::7:5 tagtttgattttaaaatgttcaatggattcaaaagtatcccaattattatttaataactt
Ins_5K_TS331::7 tagtttgattttaaaatgttcaatggattcaaaagtatcccaattattatttaataactt
Ins_5K_TS39::7: tagtttgattttaaaatgttcaatggattcaaaagtatcccaattattatttaataactt
Ins_5K_TS3::7:5 tagtttgattttaaaatgttcaatggattcaaaagtatcccaattattatttaataactt
Ins_5K_TS413::7 tagtttgattttaaaatgttcaatggattcaaaaatatcccaatcattatttaataactt
Ins_5K_TS421::7 tagtttgattttaaaatgttcaatggattcaaaagtatcccaattattatttaataactt
Ins_5K_TS439::7 tagtttgattttaaaatgttcaatggattcaaaagtatcccaattattatttaataactt
Ins_5K_TS545::7 tagtttgattttaaaatgttcaatggattcaaaagtatcccaattattatttaataactt
Ins_5K_TS60::7: tagtttgattttaaaatgttcaatggattcaaaagtatcccaattattatttaataactt
Ins_5K_TS623::7 tagtttgattttaaaatgttcaatggattcaaaagtatcccaattattatttaataactt
Ins_5K_TS629::7 tagtttgattttaaaatgttcaatggattcaaaagtatcccaattattatttaataactt
Ins_5K_TS667::7 tagtttgattttaaaatgttcaatggattcaaaagtatcccaattattatttaataactt
Ins_5K_TS685::7 tagtttgattttaaaatgttcaatggattcaaaagtatcccaattattatttaataactt
Ins_5K_TS692::7 tagtttgattttaaaatgttcaatggattcaaaagtatcccaattattatttaataactt
Ins_5K_TS697::7 tagtttgattttaaaatgttcaatggattcaaaagtatcccaattattatttaataactt
Ins_5K_TS698::7 tagtttgattttaaaatgttcaatggattcaaaagtatcccaattattatttaataactt
Ins_5K_TS80::7: tagtttgattttaaaatgttcaatggattcaaaagtatcccaattattatttaataactt
Ins_5K_TS96::7: tagtttgattttaaaatgttcaatggattcaaaagtatcccaattattatttaataactt
Ins_5K_TS9::7:5 tagtttgattttaaaatgttcaatggattcaaaagtatcccaattattatttaataactt
                **********************************.*********.***************

Ins_5K_BGV00677 aaaaatatattttttctaaataaaatttttattttattttactctttataaaatattttt
Ins_5K_BGV00686 aaaaatatattttttctaaataaaatttttattttattttactctttataaaatattttt
Ins_5K_BGV00793 aaaaatatattttttctaaataaaatttttattttattttactctttataaaatattttt
Ins_5K_BGV00798 aaaaatatattttttctaaataaaatttttattttattttactctttataaaatattttt
Ins_5K_Brandywi aaaaatatattttttctaaataaaatttttattttattttactctttataaaatattttt
Ins_5K_EA00990: aaaaatatattttttctaaataaaatttttattttattttactctttataaaatattttt
Ins_5K_Fla8924: aaaaatatattttttctaaataaaatttttattttattttactctttataaaatattttt
Ins_5K_LA2093:: aaaaatatattttttctaaataaaatttttattttattttactctttataaaatattttt
Ins_5K_PAS01447 aaaaatatattttttctaaataaaatttttattttattttactctttataaaatattttt
Ins_5K_SL5::7:5 aaaaatatattttttctaaataaaatttttattttattttactctttataaaatattttt
Ins_5K_TS112::7 aaaaatatattttttctaaataaaatttttattttattttactctttataaaatattttt
Ins_5K_TS117::7 aaaaatatattttttctaaataaaatttttattttattttactctttataaaatattttt
Ins_5K_TS118::7 aaaaatatattttttctaaataaaatttttattttattttactctttataaaatattttt
Ins_5K_TS12::7: aaaaatatattttttctaaataaaatttttattttattttactctttataaaatattttt
Ins_5K_TS156::7 aaaaatatattttttctaaataaaatttttattttattttactctttataaaatattttt
Ins_5K_TS15::7: aaaaatatattttttctaaataaaatttttattttattttactctttataaaatattttt
Ins_5K_TS166::7 aaaaatatattttttctaaataaaatttttattttattttactctttataaaatattttt
Ins_5K_TS171::7 aaaaatatattttttctaaataaaatttttattttattttactctttataaaatattttt
Ins_5K_TS185::7 aaaaatatattttttctaaataaaatttttattttattttactctttataaaatattttt
Ins_5K_TS204::7 aaaaatatattttttctaaataaaatttttattttattttactctttataaaatattttt
Ins_5K_TS212::7 aaaaatatattttttctaaataaaatttttattttattttactctttataaaatattttt
Ins_5K_TS222::7 aaaaatatattttttctaaataaaatttttattttattttactctttataaaatattttt
Ins_5K_TS22::7: aaaaatatattttttctaaataaaatttttattttattttactctttataaaatattttt
Ins_5K_TS238::7 aaaaatatattttttctaaataaaatttttattttattttactctttataaaatattttt
Ins_5K_TS265::7 aaaaatatattttttctaaataaaatttttattttattttactctttataaaatattttt
Ins_5K_TS280::7 aaaaatatattttttctaaataaaatttttattttattttactctttataaaatattttt
Ins_5K_TS281::7 aaaaatatattttttctaaataaaatttttattttattttactctttataaaatattttt
Ins_5K_TS2::7:5 aaaaatatattttttctaaataaaatttttattttattttactctttataaaatattttt
Ins_5K_TS331::7 aaaaatatattttttctaaataaaatttttattttattttactctttataaaatattttt
Ins_5K_TS39::7: aaaaatatattttttctaaataaaatttttattttattttactctttataaaatattttt
Ins_5K_TS3::7:5 aaaaatatattttttctaaataaaatttttattttattttactctttataaaatattttt
Ins_5K_TS413::7 -aaaatatattttttctaaataaagtttttattttatcttactctttataaaatattttt
Ins_5K_TS421::7 aaaaatatattttttctaaataaaatttttattttattttactctttataaaatattttt
Ins_5K_TS439::7 aaaaatatattttttctaaataaaatttttattttattttactctttataaaatattttt
Ins_5K_TS545::7 aaaaatatattttttctaaataaaatttttattttattttactctttataaaatattttt
Ins_5K_TS60::7: aaaaatatattttttctaaataaaatttttattttattttactctttataaaatattttt
Ins_5K_TS623::7 aaaaatatattttttctaaataaaatttttattttattttactctttataaaatattttt
Ins_5K_TS629::7 aaaaatatattttttctaaataaaatttttattttattttactctttataaaatattttt
Ins_5K_TS667::7 aaaaatatattttttctaaataaaatttttattttattttactctttataaaatattttt
Ins_5K_TS685::7 aaaaatatattttttctaaataaaatttttattttattttactctttataaaatattttt
Ins_5K_TS692::7 aaaaatatattttttctaaataaaatttttattttattttactctttataaaatattttt
Ins_5K_TS697::7 aaaaatatattttttctaaataaaatttttattttattttactctttataaaatattttt
Ins_5K_TS698::7 aaaaatatattttttctaaataaaatttttattttattttactctttataaaatattttt
Ins_5K_TS80::7: aaaaatatattttttctaaataaaatttttattttattttactctttataaaatattttt
Ins_5K_TS96::7: aaaaatatattttttctaaataaaatttttattttattttactctttataaaatattttt
Ins_5K_TS9::7:5 aaaaatatattttttctaaataaaatttttattttattttactctttataaaatattttt
                 ***********************.************.**********************

Ins_5K_BGV00677 ggcttaaattttttctttttaatatacgtgtctaatcaagtacctttatatattta-ttt
Ins_5K_BGV00686 ggcttaaattttttctttttaatatacgtgtctaatcaagtacctttatatattta-ttt
Ins_5K_BGV00793 ggcttaaattttttctttttaatatacgtgtctaatcaagtacctttatatattta-ttt
Ins_5K_BGV00798 ggcttaaattttttctttttaatatacgtgtctaatcaagtacctttatatattta-ttt
Ins_5K_Brandywi ggcttaaattttttctttttaatatacgtgtctaatcaagtacctttatatattta-ttt
Ins_5K_EA00990: ggcttaaattttttctttttaatatacgtgtctaatcaagtacctttatatattta-ttt
Ins_5K_Fla8924: ggcttaaattttttctttttaatatacgtgtctaatcaagtacctttatatattta-ttt
Ins_5K_LA2093:: ggcttaaattttttctttttaatatacgtgtctaatcaagtacctttatatatttatttt
Ins_5K_PAS01447 ggcttaaattttttctttttaatatacgtgtctaatcaagtacctttatatatttatttt
Ins_5K_SL5::7:5 ggcttaaattttttctttttaatatacgtgtctaatcaagtacctttatatattta-ttt
Ins_5K_TS112::7 ggcttaaattttttctttttaatatacgtgtctaatcaagtacctttatatattta-ttt
Ins_5K_TS117::7 ggcttaaattttttctttttaatatacgtgtctaatcaagtacctttatatattta-ttt
Ins_5K_TS118::7 ggcttaaattttttctttttaatatacgtgtctaatcaagtacctttatatattta-ttt
Ins_5K_TS12::7: ggcttaaattttttctttttaatatacgtgtctaatcaagtacctttatatattta-ttt
Ins_5K_TS156::7 ggcttaaattttttctttttaatatacgtgtctaatcaagtacctttatatatttatttt
Ins_5K_TS15::7: ggcttaaattttttctttttaatatacgtgtctaatcaagtacctttatatattta-ttt
Ins_5K_TS166::7 ggcttaaattttttctttttaatatacgtgtctaatcaagtacctttatatattta-ttt
Ins_5K_TS171::7 ggcttaaattttttctttttaatatacgtgtctaatcaagtacctttatatattta-ttt
Ins_5K_TS185::7 ggcttaaattttttctttttaatatacgtgtctaatcaagtacctttatatattta-ttt
Ins_5K_TS204::7 ggcttaaattttttctttttaatatacgtgtctaatcaagtacctttatatattta-ttt
Ins_5K_TS212::7 ggcttaaattttttctttttaatatacgtgtctaatcaagtacctttatatattta-ttt
Ins_5K_TS222::7 ggcttaaattttttctttttaatatacgtgtctaatcaagtacctttatatattta-ttt
Ins_5K_TS22::7: ggcttaaattttttctttttaatatacgtgtctaatcaagtacctttatatattta-ttt
Ins_5K_TS238::7 ggcttaaattttttctttttaatatacgtgtctaatcaagtacctttatatattta-ttt
Ins_5K_TS265::7 ggcttaaattttttctttttaatatacgtgtctaatcaagtacctttatatatttatttt
Ins_5K_TS280::7 ggcttaaattttttctttttaatatacgtgtctaatcaagtacctttatatattta-ttt
Ins_5K_TS281::7 ggcttaaattttttctttttaatatacgtgtctaatcaagtacctttatatattta-ttt
Ins_5K_TS2::7:5 ggcttaaattttttctttttaatatacgtgtctaatcaagtacctttatatattta-ttt
Ins_5K_TS331::7 ggcttaaattttttctttttaatatacgtgtctaatcaagtacctttatatattta-ttt
Ins_5K_TS39::7: ggcttaaattttttctttttaatatacgtgtctaatcaagtacctttatatattta-ttt
Ins_5K_TS3::7:5 ggcttaaattttttctttttaatatacgtgtctaatcaagtacctttatatattta-ttt
Ins_5K_TS413::7 ggcttaaattttttctttttaatatacgtgtctaatcaagtacctttatatatttatttt
Ins_5K_TS421::7 ggcttaaattttttctttttaatatacgtgtctaatcaagtacctttatatatttatttt
Ins_5K_TS439::7 ggcttaaattttttctttttaatatacgtgtctaatcaagtacctttatatattta-ttt
Ins_5K_TS545::7 ggcttaaattttttctttttaatatacgtgtctaatcaagtacctttatatattta-ttt
Ins_5K_TS60::7: ggcttaaattttttctttttaatatacgtgtctaatcaagtacctttatatattta-ttt
Ins_5K_TS623::7 ggcttaaattttttctttttaatatacgtgtctaatcaagtacctttatatattta-ttt
Ins_5K_TS629::7 ggcttaaattttttctttttaatatacgtgtctaatcaagtacctttatatattta-ttt
Ins_5K_TS667::7 ggcttaaattttttctttttaatatacgtgtctaatcaagtacctttatatattta-ttt
Ins_5K_TS685::7 ggcttaaattttttctttttaatatacgtgtctaatcaagtacctttatatattta-ttt
Ins_5K_TS692::7 ggcttaaattttttctttttaatatacgtgtctaatcaagtacctttatatattta-ttt
Ins_5K_TS697::7 ggcttaaattttttctttttaatatacgtgtctaatcaagtacctttatatattta-ttt
Ins_5K_TS698::7 ggcttaaattttttctttttaatatacgtgtctaatcaagtacctttatatattta-ttt
Ins_5K_TS80::7: ggcttaaattttttctttttaatatacgtgtctaatcaagtacctttatatattta-ttt
Ins_5K_TS96::7: ggcttaaattttttctttttaatatacgtgtctaatcaagtacctttatatattta-ttt
Ins_5K_TS9::7:5 ggcttaaattttttctttttaatatacgtgtctaatcaagtacctttatatattta-ttt
                ******************************************************** ***

Ins_5K_BGV00677 tttaacaaagaaggcacagatctgatttggacgtttgccacaaataattaaactactttt
Ins_5K_BGV00686 tttaacaaagaaggcacagatctgatttggacgtttgccacaaataattaaactactttt
Ins_5K_BGV00793 tttaacaaagaaggcacagatctgatttggacgtttgccacaaataattaaactactttt
Ins_5K_BGV00798 tttaacaaagaaggcacagatctgatttggacgtttgccacaaataattaaactactttt
Ins_5K_Brandywi tttaacaaagaaggcacagatctgatttggacgtttgccacaaataattaaactactttt
Ins_5K_EA00990: tttaacaaagaaggcacagatctgatttggacgtttgccacaaataattaaactactttt
Ins_5K_Fla8924: tttaacaaagaaggcacagatctgatttggacgtttgccacaaataattaaactactttt
Ins_5K_LA2093:: tttaacaaagaaggcacagatctgatttggacgtttgccacaaataattaatttactttt
Ins_5K_PAS01447 tttaacaaagaaggcacagatctgatttggacgtttgccacaaataattaatttactttt
Ins_5K_SL5::7:5 tttaacaaagaaggcacagatctgatttggacgtttgccacaaataattaaactactttt
Ins_5K_TS112::7 tttaacaaagaaggcacagatctgatttggacgtttgccacaaataattaaactactttt
Ins_5K_TS117::7 tttaacaaagaaggcacagatctgatttggacgtttgccacaaataattaaactactttt
Ins_5K_TS118::7 tttaacaaagaaggcacagatctgatttggacgtttgccacaaataattaaactactttt
Ins_5K_TS12::7: tttaacaaagaaggcacagatctgatttggacgtttgccacaaataattaaactactttt
Ins_5K_TS156::7 tttaacaaagaaggcacagatctgatttggacgtttgccacaaataattaatttactttt
Ins_5K_TS15::7: tttaacaaagaaggcacagatctgatttggacgtttgccacaaataattaaactactttt
Ins_5K_TS166::7 tttaacaaagaaggcacagatctgatttggacgtttgccacaaataattaaactactttt
Ins_5K_TS171::7 tttaacaaagaaggcacagatctgatttggacgtttgccacaaataattaaactactttt
Ins_5K_TS185::7 tttaacaaagaaggcacagatctgatttggacgtttgccacaaataattaaactactttt
Ins_5K_TS204::7 tttaacaaagaaggcacagatctgatttggacgtttgccacaaataattaaactactttt
Ins_5K_TS212::7 tttaacaaagaaggcacagatctgatttggacgtttgccacaaataattaaactactttt
Ins_5K_TS222::7 tttaacaaagaaggcacagatctgatttggacgtttgccacaaataattaaactactttt
Ins_5K_TS22::7: tttaacaaagaaggcacagatctgatttggacgtttgccacaaataattaaactactttt
Ins_5K_TS238::7 tttaacaaagaaggcacagatctgatttggacgtttgccacaaataattaaactactttt
Ins_5K_TS265::7 tttaacaaagaaggcacagatctgatttggacgtttgccacaaataattaatttactttt
Ins_5K_TS280::7 tttaacaaagaaggcacagatctgatttggacgtttgccacaaataattaaactactttt
Ins_5K_TS281::7 tttaacaaagaaggcacagatctgatttggacgtttgccacaaataattaaactactttt
Ins_5K_TS2::7:5 tttaacaaagaaggcacagatctgatttggacgtttgccacaaataattaaactactttt
Ins_5K_TS331::7 tttaacaaagaaggcacagatctgatttggacgtttgccacaaataattaaactactttt
Ins_5K_TS39::7: tttaacaaagaaggcacagatctgatttggacgtttgccacaaataattaaactactttt
Ins_5K_TS3::7:5 tttaacaaagaaggcacagatctgatttggacgtttgccacaaataattaaactactttt
Ins_5K_TS413::7 tttaacaaagaaggcacagatctgatttggacgtttgccacaaataattaatttactttt
Ins_5K_TS421::7 tttaacaaagaaggcacagatctgatttggacgtttgccacaaataattaatttactttt
Ins_5K_TS439::7 tttaacaaagaaggcacagatctgatttggacgtttgccacaaataattaaactactttt
Ins_5K_TS545::7 tttaacaaagaaggcacagatctgatttggacgtttgccacaaataattaaactactttt
Ins_5K_TS60::7: tttaacaaagaaggcacagatctgatttggacgtttgccacaaataattaaactactttt
Ins_5K_TS623::7 tttaacaaagaaggcacagatctgatttggacgtttgccacaaataattaaactactttt
Ins_5K_TS629::7 tttaacaaagaaggcacagatctgatttggacgtttgccacaaataattaaactactttt
Ins_5K_TS667::7 tttaacaaagaaggcacagatctgatttggacgtttgccacaaataattaaactactttt
Ins_5K_TS685::7 tttaacaaagaaggcacagatctgatttggacgtttgccacaaataattaaactactttt
Ins_5K_TS692::7 tttaacaaagaaggcacagatctgatttggacgtttgccacaaataattaaactactttt
Ins_5K_TS697::7 tttaacaaagaaggcacagatctgatttggacgtttgccacaaataattaaactactttt
Ins_5K_TS698::7 tttaacaaagaaggcacagatctgatttggacgtttgccacaaataattaaactactttt
Ins_5K_TS80::7: tttaacaaagaaggcacagatctgatttggacgtttgccacaaataattaaactactttt
Ins_5K_TS96::7: tttaacaaagaaggcacagatctgatttggacgtttgccacaaataattaaactactttt
Ins_5K_TS9::7:5 tttaacaaagaaggcacagatctgatttggacgtttgccacaaataattaaactactttt
                *************************************************** .*******

Ins_5K_BGV00677 cagtaatgtgactaggagttactagtttgattttataatgttcaacggatccaaaaatat
Ins_5K_BGV00686 cagtaatgtgactaggagttactagtttgattttataatgttcaacggatccaaaaatat
Ins_5K_BGV00793 cagtaatgtgactaggagttactagtttgattttataatgttcaacggatccaaaaatat
Ins_5K_BGV00798 cagtaatgtgactaggagttactagtttgattttataatgttcaacggatccaaaaatat
Ins_5K_Brandywi cagtaatgtgactaggagttactagtttgattttataatgttcaacggatccaaaaatat
Ins_5K_EA00990: cagtaatgtgactaggagttactagtttgattttataatgttcaacggatccaaaaatat
Ins_5K_Fla8924: cagtaatgtgactaggagttactagtttgattttataatgttcaacggatccaaaaatat
Ins_5K_LA2093:: cagtaatgtgacaaggagttactagtttgattttataatgtacaacggatccaaaaatat
Ins_5K_PAS01447 cagtaatgtgacaaggagttactagtttgattttataatgtacaacggatccaaaaatat
Ins_5K_SL5::7:5 cagtaatgtgactaggagttactagtttgattttataatgttcaacggatccaaaaatat
Ins_5K_TS112::7 cagtaatgtgactaggagttactagtttgattttataatgttcaacggatccaaaaatat
Ins_5K_TS117::7 cagtaatgtgactaggagttactagtttgattttataatgttcaacggatccaaaaatat
Ins_5K_TS118::7 cagtaatgtgactaggagttactagtttgattttataatgttcaacggatccaaaaatat
Ins_5K_TS12::7: cagtaatgtgactaggagttactagtttgattttataatgttcaacggatccaaaaatat
Ins_5K_TS156::7 cagtaatgtgacaaggagttactagtttgattttataatgtacaacggatccaaaaatat
Ins_5K_TS15::7: cagtaatgtgactaggagttactagtttgattttataatgttcaacggatccaaaaatat
Ins_5K_TS166::7 cagtaatgtgactaggagttactagtttgattttataatgttcaacggatccaaaaatat
Ins_5K_TS171::7 cagtaatgtgactaggagttactagtttgattttataatgttcaacggatccaaaaatat
Ins_5K_TS185::7 cagtaatgtgactaggagttactagtttgattttataatgttcaacggatccaaaaatat
Ins_5K_TS204::7 cagtaatgtgactaggagttactagtttgattttataatgttcaacggatccaaaaatat
Ins_5K_TS212::7 cagtaatgtgactaggagttactagtttgattttataatgttcaacggatccaaaaatat
Ins_5K_TS222::7 cagtaatgtgactaggagttactagtttgattttataatgttcaacggatccaaaaatat
Ins_5K_TS22::7: cagtaatgtgactaggagttactagtttgattttataatgttcaacggatccaaaaatat
Ins_5K_TS238::7 cagtaatgtgactaggagttactagtttgattttataatgttcaacggatccaaaaatat
Ins_5K_TS265::7 cagtaatgtgacaaggagttactagtttgattttataatgtacaacggatccaaaaatat
Ins_5K_TS280::7 cagtaatgtgactaggagttactagtttgattttataatgttcaacggatccaaaaatat
Ins_5K_TS281::7 cagtaatgtgactaggagttactagtttgattttataatgttcaacggatccaaaaatat
Ins_5K_TS2::7:5 cagtaatgtgactaggagttactagtttgattttataatgttcaacggatccaaaaatat
Ins_5K_TS331::7 cagtaatgtgactaggagttactagtttgattttataatgttcaacggatccaaaaatat
Ins_5K_TS39::7: cagtaatgtgactaggagttactagtttgattttataatgttcaacggatccaaaaatat
Ins_5K_TS3::7:5 cagtaatgtgactaggagttactagtttgattttataatgttcaacggatccaaaaatat
Ins_5K_TS413::7 cagtaatgtgacaaggagttactagtttgattttataatgtacaacggatccaaaaatat
Ins_5K_TS421::7 cagtaatgtgacaaggagttactagtttgattttataatgtacaacggatccaaaaatat
Ins_5K_TS439::7 cagtaatgtgactaggagttactagtttgattttataatgttcaacggatccaaaaatat
Ins_5K_TS545::7 cagtaatgtgactaggagttactagtttgattttataatgttcaacggatccaaaaatat
Ins_5K_TS60::7: cagtaatgtgactaggagttactagtttgattttataatgttcaacggatccaaaaatat
Ins_5K_TS623::7 cagtaatgtgactaggagttactagtttgattttataatgttcaacggatccaaaaatat
Ins_5K_TS629::7 cagtaatgtgactaggagttactagtttgattttataatgttcaacggatccaaaaatat
Ins_5K_TS667::7 cagtaatgtgactaggagttactagtttgattttataatgttcaacggatccaaaaatat
Ins_5K_TS685::7 cagtaatgtgactaggagttactagtttgattttataatgttcaacggatccaaaaatat
Ins_5K_TS692::7 cagtaatgtgactaggagttactagtttgattttataatgttcaacggatccaaaaatat
Ins_5K_TS697::7 cagtaatgtgactaggagttactagtttgattttataatgttcaacggatccaaaaatat
Ins_5K_TS698::7 cagtaatgtgactaggagttactagtttgattttataatgttcaacggatccaaaaatat
Ins_5K_TS80::7: cagtaatgtgactaggagttactagtttgattttataatgttcaacggatccaaaaatat
Ins_5K_TS96::7: cagtaatgtgactaggagttactagtttgattttataatgttcaacggatccaaaaatat
Ins_5K_TS9::7:5 cagtaatgtgactaggagttactagtttgattttataatgttcaacggatccaaaaatat
                ************ **************************** ******************

Ins_5K_BGV00677 ctcagttattatttaataattcaaaagtttcccttttaataaaatattatatatacattt
Ins_5K_BGV00686 cccagttattatttaataattcaaaagtttcccttttaataaaatattatatatacattt
Ins_5K_BGV00793 cccagttattatttaataattcaaaagtttcccttttaataaaatattatatatacattt
Ins_5K_BGV00798 cccagttattatttaataattcaaaagtttcccttttaataaaatattatatatacattt
Ins_5K_Brandywi cccagttattatttaataattcaaaagtttcccttttaataaaatattatatatacattt
Ins_5K_EA00990: cccagttattatttaataattcaaaagtttcccttttaataaaatattatatatacattt
Ins_5K_Fla8924: cccagttattatttaataattcaaaagtttcccttttaataaaatattatatatacattt
Ins_5K_LA2093:: cccagttattatttaataattcaaaagttccctttttaataaaatattatacatata-tt
Ins_5K_PAS01447 cccagttattatttaataattcaaaagttccctttttaataaaatattatacatata-tt
Ins_5K_SL5::7:5 cccagttattatttaataattcaaaagtttcccttttaataaaatattatatatacattt
Ins_5K_TS112::7 cccagttattatttaataattcaaaagtttcccttttaataaaatattatatatacattt
Ins_5K_TS117::7 cccagttattatttaataattcaaaagtttcccttttaataaaatattatatatacattt
Ins_5K_TS118::7 cccagttattatttaataattcaaaagtttcccttttaataaaatattatatatacattt
Ins_5K_TS12::7: cccagttattatttaataattcaaaagtttcccttttaataaaatattatatatacattt
Ins_5K_TS156::7 cccagttattatttaataattcaaaagttccctttttaataaaatattatacatata-tt
Ins_5K_TS15::7: cccagttattatttaataattcaaaagtttcccttttaataaaatattatatatacattt
Ins_5K_TS166::7 cccagttattatttaataattcaaaagtttcccttttaataaaatattatatatacattt
Ins_5K_TS171::7 cccagttattatttaataattcaaaagtttcccttttaataaaatattatatatacattt
Ins_5K_TS185::7 cccagttattatttaataattcaaaagtttcccttttaataaaatattatatatacattt
Ins_5K_TS204::7 cccagttattatttaataattcaaaagtttcccttttaataaaatattatatatacattt
Ins_5K_TS212::7 cccagttattatttaataattcaaaagtttcccttttaataaaatattatatatacattt
Ins_5K_TS222::7 cccagttattatttaataattcaaaagtttcccttttaataaaatattatatatacattt
Ins_5K_TS22::7: cccagttattatttaataattcaaaagtttcccttttaataaaatattatatatacattt
Ins_5K_TS238::7 cccagttattatttaataattcaaaagtttcccttttaataaaatattatatatacattt
Ins_5K_TS265::7 cccagttattatttaataattcaaaagttccctttttaataaaatattatacatata-tt
Ins_5K_TS280::7 cccagttattatttaataattcaaaagtttcccttttaataaaatattatatatacattt
Ins_5K_TS281::7 cccagttattatttaataattcaaaagtttcccttttaataaaatattatatatacattt
Ins_5K_TS2::7:5 cccagttattatttaataattcaaaagtttcccttttaataaaatattatatatacattt
Ins_5K_TS331::7 cccagttattatttaataattcaaaagtttcccttttaataaaatattatatatacattt
Ins_5K_TS39::7: cccagttattatttaataattcaaaagtttcccttttaataaaatattatatatacattt
Ins_5K_TS3::7:5 cccagttattatttaataattcaaaagtttcccttttaataaaatattatatatacattt
Ins_5K_TS413::7 cccagttattatttaataattcaaaagttccctttttaataaaatattatacatata-tt
Ins_5K_TS421::7 cccagttattatttaataattcaaaagttccctttttaataaaatattatacatata-tt
Ins_5K_TS439::7 cccagttattatttaataattcaaaagtttcccttttaataaaatattatatatacattt
Ins_5K_TS545::7 cccagttattatttaataattcaaaagtttcccttttaataaaatattatatatacattt
Ins_5K_TS60::7: cccagttattatttaataattcaaaagtttcccttttaataaaatattatatatacattt
Ins_5K_TS623::7 cccagttattatttaataattcaaaagtttcccttttaataaaatattatatatacattt
Ins_5K_TS629::7 cccagttattatttaataattcaaaagtttcccttttaataaaatattatatatacattt
Ins_5K_TS667::7 cccagttattatttaataattcaaaagtttcccttttaataaaatattatatatacattt
Ins_5K_TS685::7 cccagttattatttaataattcaaaagtttcccttttaataaaatattatatatacattt
Ins_5K_TS692::7 cccagttattatttaataattcaaaagtttcccttttaataaaatattatatatacattt
Ins_5K_TS697::7 cccagttattatttaataattcaaaagtttcccttttaataaaatattatatatacattt
Ins_5K_TS698::7 cccagttattatttaataattcaaaagtttcccttttaataaaatattatatatacattt
Ins_5K_TS80::7: cccagttattatttaataattcaaaagtttcccttttaataaaatattatatatacattt
Ins_5K_TS96::7: cccagttattatttaataattcaaaagtttcccttttaataaaatattatatatacattt
Ins_5K_TS9::7:5 cccagttattatttaataattcaaaagtttcccttttaataaaatattatatatacattt
                *.***************************.**.******************.***.* **

Ins_5K_BGV00677 tttatttc----tttatttatgaaatttttcattttcatttatatttttaatctgtgtgt
Ins_5K_BGV00686 tttatttc----tttatttatgaaatttttcattttcatttatatttttaatctgtgtgt
Ins_5K_BGV00793 tttatttc----tttatttatgaaatttttcattttcatttatatttttaatctgtgtgt
Ins_5K_BGV00798 tttatttc----tttatttatgaaatttttcattttcatttatatttttaatctgtgtgt
Ins_5K_Brandywi tttatttc----tttatttatgaaatttttcattttcatttatatttttaatctgtgtgt
Ins_5K_EA00990: tttatttc----tttatttatgaaatttttcattttcatttatatttttaatctgtgtgt
Ins_5K_Fla8924: tttatttc----tttatttatgaaatttttcattttcatttatatttttaatctgtgtgt
Ins_5K_LA2093:: tttatttc----tttatttataaaatttt--attttcatttatatttttaaactgtgtgt
Ins_5K_PAS01447 tttatttc----tttatttataaaatttt--attttcatttatatttttaaacggtgtgt
Ins_5K_SL5::7:5 tttatttc----tttatttatgaaatttttcattttcatttatatttttaatctgtgtgt
Ins_5K_TS112::7 tttatttc----tttatttatgaaatttttcattttcatttatatttttaatctgtgtgt
Ins_5K_TS117::7 tttatttc----tttatttatgaaatttttcattttcatttatatttttaatctgtgtgt
Ins_5K_TS118::7 tttatttc----tttatttatgaaatttttcattttcatttatatttttaatctgtgtgt
Ins_5K_TS12::7: tttatttc----tttatttatgaaatttttcattttcatttatatttttaatctgtgtgt
Ins_5K_TS156::7 tttatttc----tttatttataaaatttt--attttcatttatatttttaaactgtgtga
Ins_5K_TS15::7: tttatttc----tttatttatgaaatttttcattttcatttatatttttaatctgtgtgt
Ins_5K_TS166::7 tttatttc----tttatttatgaaatttttcattttcatttatatttttaatctgtgtgt
Ins_5K_TS171::7 tttatttc----tttatttatgaaatttttcattttcatttatatttttaatctgtgtgt
Ins_5K_TS185::7 tttatttc----tttatttatgaaatttttcattttcatttatatttttaatctgtgtgt
Ins_5K_TS204::7 tttatttc----tttatttatgaaatttttcattttcatttatatttttaatctgtgtgt
Ins_5K_TS212::7 tttatttc----tttatttatgaaatttttcattttcatttatatttttaatctgtgtgt
Ins_5K_TS222::7 tttatttc----tttatttatgaaatttttcattttcatttatatttttaatctgtgtgt
Ins_5K_TS22::7: tttatttc----tttatttatgaaatttttcattttcatttatatttttaatctgtgtgt
Ins_5K_TS238::7 tttatttc----tttatttatgaaatttttcattttcatttatatttttaatctgtgtgt
Ins_5K_TS265::7 tttatttc----tttatttataaaatttt--attttcatttatatttttaaactgtgtgt
Ins_5K_TS280::7 tttatttc----tttatttatgaaatttttcattttcatttatatttttaatctgtgtgt
Ins_5K_TS281::7 tttatttc----tttatttatgaaatttttcattttcatttatatttttaatctgtgtgt
Ins_5K_TS2::7:5 tttatttc----tttatttatgaaatttttcattttcatttatatttttaatctgtgtgt
Ins_5K_TS331::7 tttatttc----tttatttatgaaatttttcattttcatttatatttttaatctgtgtgt
Ins_5K_TS39::7: tttatttc----tttatttatgaaatttttcattttcatttatatttttaatctgtgtgt
Ins_5K_TS3::7:5 tttatttc----tttatttatgaaatttttcattttcatttatatttttaatctgtgtgt
Ins_5K_TS413::7 tttatttctttatttatttataaaatttc--attttcatttatatttttaatctgtgtgt
Ins_5K_TS421::7 tttatttc----tttatttataaaatttt--attttcatttatatttttaaactgtgtga
Ins_5K_TS439::7 tttatttc----tttatttatgaaatttttcattttcatttatatttttaatctgtgtgt
Ins_5K_TS545::7 tttatttc----tttatttatgaaatttttcattttcatttatatttttaatctgtgtgt
Ins_5K_TS60::7: tttatttc----tttatttatgaaatttttcattttcatttatatttttaatctgtgtgt
Ins_5K_TS623::7 tttatttc----tttatttatgaaatttttcattttcatttatatttttaatctgtgtgt
Ins_5K_TS629::7 tttatttc----tttatttatgaaatttttcattttcatttatatttttaatctgtgtgt
Ins_5K_TS667::7 tttatttc----tttatttatgaaatttttcattttcatttatatttttaatctgtgtgt
Ins_5K_TS685::7 tttatttc----tttatttatgaaatttttcattttcatttatatttttaatctgtgtgt
Ins_5K_TS692::7 tttatttc----tttatttatgaaatttttcattttcatttatatttttaatctgtgtgt
Ins_5K_TS697::7 tttatttc----tttatttatgaaatttttcattttcatttatatttttaatctgtgtgt
Ins_5K_TS698::7 tttatttc----tttatttatgaaatttttcattttcatttatatttttaatctgtgtgt
Ins_5K_TS80::7: tttatttc----tttatttatgaaatttttcattttcatttatatttttaatctgtgtgt
Ins_5K_TS96::7: tttatttc----tttatttatgaaatttttcattttcatttatatttttaatctgtgtgt
Ins_5K_TS9::7:5 tttatttc----tttatttatgaaatttttcattttcatttatatttttaatctgtgtgt
                ********    *********.******.  ******************** * ***** 

Ins_5K_BGV00677 ct-atcaaacactgtcgtatattttagtttattattttttgaaaaagacacggatctgat
Ins_5K_BGV00686 ct-atcaaacactgtcgtatattttagtttattattttttgaaaaagacacggatctgat
Ins_5K_BGV00793 ct-atcaaacactgtcgtatattttagtttattattttttgaaaaagacacggatctgat
Ins_5K_BGV00798 ct-atcaaacactgtcgtatattttagtttattattttttgaaaaagacacggatctgat
Ins_5K_Brandywi ct-atcaaacactgtcgtatattttagtttattattttttgaaaaagacacggatctgat
Ins_5K_EA00990: ct-atcaaacactgtcgtatattttagtttattattttttgaaaaagacacggatctgat
Ins_5K_Fla8924: ct-atcaaacactgtcgtatattttagtttattattttttgaaaaagacacggatctgat
Ins_5K_LA2093:: ctaatcaaacactgtcgtatattttagtttattattttttgaaaaagacacggatctgat
Ins_5K_PAS01447 ctaatcaaacactgtcgtatattttagtttattattttttgaaaaagacacggatctgat
Ins_5K_SL5::7:5 ct-atcaaacactgtcgtatattttagtttattattttttgaaaaagacacggatctgat
Ins_5K_TS112::7 ct-atcaaacactgtcgtatattttagtttattattttttgaaaaagacacggatctgat
Ins_5K_TS117::7 ct-atcaaacactgtcgtatattttagtttattattttttgaaaaagacacggatctgat
Ins_5K_TS118::7 ct-atcaaacactgtcgtatattttagtttattattttttgaaaaagacacggatctgat
Ins_5K_TS12::7: ct-atcaaacactgtcgtatattttagtttattattttttgaaaaagacacggatctgat
Ins_5K_TS156::7 ctaatcaaacactgtcgtatattttagtttattattttttgaaaaagacacggatctgat
Ins_5K_TS15::7: ct-atcaaacactgtcgtatattttagtttattattttttgaaaaagacacggatctgat
Ins_5K_TS166::7 ct-atcaaacactgtcgtatattttagtttattattttttgaaaaagacacggatctgat
Ins_5K_TS171::7 ct-atcaaacactgtcgtatattttagtttattattttttgaaaaagacacggatctgat
Ins_5K_TS185::7 ct-atcaaacactgtcgtatattttagtttattattttttgaaaaagacacggatctgat
Ins_5K_TS204::7 ct-atcaaacactgtcgtatattttagtttattattttttgaaaaagacacggatctgat
Ins_5K_TS212::7 ct-atcaaacactgtcgtatattttagtttattattttttgaaaaagacacggatctgat
Ins_5K_TS222::7 ct-atcaaacactgtcgtatattttagtttattattttttgaaaaagacacggatctgat
Ins_5K_TS22::7: ct-atcaaacactgtcgtatattttagtttattattttttgaaaaagacacggatctgat
Ins_5K_TS238::7 ct-atcaaacactgtcgtatattttagtttattattttttgaaaaagacacggatctgat
Ins_5K_TS265::7 ctaatcaaacactgtcgtatattttagtttattattttttgaaaaagacacggatctgat
Ins_5K_TS280::7 ct-atcaaacactgtcgtatattttagtttattattttttgaaaaagacacggatctgat
Ins_5K_TS281::7 ct-atcaaacactgtcgtatattttagtttattattttttgaaaaagacacggatctgat
Ins_5K_TS2::7:5 ct-atcaaacactgtcgtatattttagtttattattttttgaaaaagacacggatctgat
Ins_5K_TS331::7 ct-atcaaacactgtcgtatattttagtttattattttttgaaaaagacacggatctgat
Ins_5K_TS39::7: ct-atcaaacactgtcgtatattttagtttattattttttgaaaaagacacggatctgat
Ins_5K_TS3::7:5 ct-atcaaacactgtcgtatattttagtttattattttttgaaaaagacacggatctgat
Ins_5K_TS413::7 ctaatcaaacactgtcgtatattttagtttattattttttgaaaaagacacggatctgat
Ins_5K_TS421::7 ctaatcaaacactgtcgtatattttagtttattattttttgaaaaagacacggatctgat
Ins_5K_TS439::7 ct-atcaaacactgtcgtatattttagtttattattttttgaaaaagacacggatctgat
Ins_5K_TS545::7 ct-atcaaacactgtcgtatattttagtttattattttttgaaaaagacacggatctgat
Ins_5K_TS60::7: ct-atcaaacactgtcgtatattttagtttattattttttgaaaaagacacggatctgat
Ins_5K_TS623::7 ct-atcaaacactgtcgtatattttagtttattattttttgaaaaagacacggatctgat
Ins_5K_TS629::7 ct-atcaaacactgtcgtatattttagtttattattttttgaaaaagacacggatctgat
Ins_5K_TS667::7 ct-atcaaacactgtcgtatattttagtttattattttttgaaaaagacacggatctgat
Ins_5K_TS685::7 ct-atcaaacactgtcgtatattttagtttattattttttgaaaaagacacggatctgat
Ins_5K_TS692::7 ct-atcaaacactgtcgtatattttagtttattattttttgaaaaagacacggatctgat
Ins_5K_TS697::7 ct-atcaaacactgtcgtatattttagtttattattttttgaaaaagacacggatctgat
Ins_5K_TS698::7 ct-atcaaacactgtcgtatattttagtttattattttttgaaaaagacacggatctgat
Ins_5K_TS80::7: ct-atcaaacactgtcgtatattttagtttattattttttgaaaaagacacggatctgat
Ins_5K_TS96::7: ct-atcaaacactgtcgtatattttagtttattattttttgaaaaagacacggatctgat
Ins_5K_TS9::7:5 ct-atcaaacactgtcgtatattttagtttattattttttgaaaaagacacggatctgat
                ** *********************************************************

Ins_5K_BGV00677 ttggtgcagattaaaataaactatatttttcaataataagacaaggagttaatagtttaa
Ins_5K_BGV00686 ttggtgcagattaaaataaactatatttttcaataataagacaaggagttaatagtttaa
Ins_5K_BGV00793 ttggtgcagattaaaataaactatatttttcaataataagacaaggagttaatagtttaa
Ins_5K_BGV00798 ttggtgcagattaaaataaactatatttttcaataataagacaaggagttaatagtttaa
Ins_5K_Brandywi ttggtgcagattaaaataaactatatttttcaataataagacaaggagttaatagtttaa
Ins_5K_EA00990: ttggtgcagattaaaataaactatatttttcaataataagacaaggagttaatagtttaa
Ins_5K_Fla8924: ttggtgcagattaaaataaactatatttttcaataataagacaaggagttaatagtttaa
Ins_5K_LA2093:: ttggtgcagattaaaataaactatatttttcaataataagacaaggagttaatagtttaa
Ins_5K_PAS01447 ttggtgcagattaaaataaactatatttttcaataataagacaaggagttaatagtttaa
Ins_5K_SL5::7:5 ttggtgcagattaaaataaactatatttttcaataataagacaaggagttaatagtttaa
Ins_5K_TS112::7 ttggtgcagattaaaataaactatatttttcaataataagacaaggagttaatagtttaa
Ins_5K_TS117::7 ttggtgcagattaaaataaactatatttttcaataataagacaaggagttaatagtttaa
Ins_5K_TS118::7 ttggtgcagattaaaataaactatatttttcaataataagacaaggagttaatagtttaa
Ins_5K_TS12::7: ttggtgcagattaaaataaactatatttttcaataataagacaaggagttaatagtttaa
Ins_5K_TS156::7 ttggtgcagattaaaataaactatatttttcaataataagacaaggagttaatagtttaa
Ins_5K_TS15::7: ttggtgcagattaaaataaactatatttttcaataataagacaaggagttaatagtttaa
Ins_5K_TS166::7 ttggtgcagattaaaataaactatatttttcaataataagacaaggagttaatagtttaa
Ins_5K_TS171::7 ttggtgcagattaaaataaactatatttttcaataataagacaaggagttaatagtttaa
Ins_5K_TS185::7 ttggtgcagattaaaataaactatatttttcaataataagacaaggagttaatagtttaa
Ins_5K_TS204::7 ttggtgcagattaaaataaactatatttttcaataataagacaaggagttaatagtttaa
Ins_5K_TS212::7 ttggtgcagattaaaataaactatatttttcaataataagacaaggagttaatagtttaa
Ins_5K_TS222::7 ttggtgcagattaaaataaactatatttttcaataataagacaaggagttaatagtttaa
Ins_5K_TS22::7: ttggtgcagattaaaataaactatatttttcaataataagacaaggagttaatagtttaa
Ins_5K_TS238::7 ttggtgcagattaaaataaactatatttttcaataataagacaaggagttaatagtttaa
Ins_5K_TS265::7 ttggtgcagattaaaataaactatatttttcaataataagacaaggagttaatagtttaa
Ins_5K_TS280::7 ttggtgcagattaaaataaactatatttttcaataataagacaaggagttaatagtttaa
Ins_5K_TS281::7 ttggtgcagattaaaataaactatatttttcaataataagacaaggagttaatagtttaa
Ins_5K_TS2::7:5 ttggtgcagattaaaataaactatatttttcaataataagacaaggagttaatagtttaa
Ins_5K_TS331::7 ttggtgcagattaaaataaactatatttttcaataataagacaaggagttaatagtttaa
Ins_5K_TS39::7: ttggtgcagattaaaataaactatatttttcaataataagacaaggagttaatagtttaa
Ins_5K_TS3::7:5 ttggtgcagattaaaataaactatatttttcaataataagacaaggagttaatagtttaa
Ins_5K_TS413::7 ttggtgcagattaaaataaactatatttttcaataataagacaaggagttaatagtttaa
Ins_5K_TS421::7 ttggtgcagattaaaataaactatatttttcaataataagacaaggagttaatagtttaa
Ins_5K_TS439::7 ttggtgcagattaaaataaactatatttttcaataataagacaaggagttaatagtttaa
Ins_5K_TS545::7 ttggtgcagattaaaataaactatatttttcaataataagacaaggagttaatagtttaa
Ins_5K_TS60::7: ttggtgcagattaaaataaactatatttttcaataataagacaaggagttaatagtttaa
Ins_5K_TS623::7 ttggtgcagattaaaataaactatatttttcaataataagacaaggagttaatagtttaa
Ins_5K_TS629::7 ttggtgcagattaaaataaactatatttttcaataataagacaaggagttaatagtttaa
Ins_5K_TS667::7 ttggtgcagattaaaataaactatatttttcaataataagacaaggagttaatagtttaa
Ins_5K_TS685::7 ttggtgcagattaaaataaactatatttttcaataataagacaaggagttaatagtttaa
Ins_5K_TS692::7 ttggtgcagattaaaataaactatatttttcaataataagacaaggagttaatagtttaa
Ins_5K_TS697::7 ttggtgcagattaaaataaactatatttttcaataataagacaaggagttaatagtttaa
Ins_5K_TS698::7 ttggtgcagattaaaataaactatatttttcaataataagacaaggagttaatagtttaa
Ins_5K_TS80::7: ttggtgcagattaaaataaactatatttttcaataataagacaaggagttaatagtttaa
Ins_5K_TS96::7: ttggtgcagattaaaataaactatatttttcaataataagacaaggagttaatagtttaa
Ins_5K_TS9::7:5 ttggtgcagattaaaataaactatatttttcaataataagacaaggagttaatagtttaa
                ************************************************************

Ins_5K_BGV00677 ttttaaaatgttcagctgatctaagaatatcccatatattatttgctaactcaaaagcgt
Ins_5K_BGV00686 ttttaaaatgttcagctgatctaagaatatcccatatattatttgctaactcaaaagcgt
Ins_5K_BGV00793 ttttaaaatgttcagctgatctaagaatatcccatatattatttgctaactcaaaagcgt
Ins_5K_BGV00798 ttttaaaatgttcagctgatctaagaatatcccatatattatttgctaactcaaaagcgt
Ins_5K_Brandywi ttttaaaatgttcagctgatctaagaatatcccatatattatttgctaactcaaaagcgt
Ins_5K_EA00990: ttttaaaatgttcagctgatctaagaatatcccatatattatttgctaactcaaaagcgt
Ins_5K_Fla8924: ttttaaaatgttcagctgatctaagaatatcccatatattatttgctaactcaaaagcgt
Ins_5K_LA2093:: ttttaaaatgttcagctgatctaagaatatcccatatattatttgctaactcaaaagcgt
Ins_5K_PAS01447 ttttaaaatgttcagctgatctaagaatatcccatatattatttgctaactcaaaagcgt
Ins_5K_SL5::7:5 ttttaaaatgttcagctgatctaagaatatcccatatattatttgctaactcaaaagcgt
Ins_5K_TS112::7 ttttaaaatgttcagctgatctaagaatatcccatatattatttgctaactcaaaagcgt
Ins_5K_TS117::7 ttttaaaatgttcagctgatctaagaatatcccatatattatttgctaactcaaaagcgt
Ins_5K_TS118::7 ttttaaaatgttcagctgatctaagaatatcccatatattatttgctaactcaaaagcgt
Ins_5K_TS12::7: ttttaaaatgttcagctgatctaagaatatcccatatattatttgctaactcaaaagcgt
Ins_5K_TS156::7 ttttaaaatgttcagctgatctaagaatatcccatatattatttgctaactcaaaagcgt
Ins_5K_TS15::7: ttttaaaatgttcagctgatctaagaatatcccatatattatttgctaactcaaaagcgt
Ins_5K_TS166::7 ttttaaaatgttcagctgatctaagaatatcccatatattatttgctaactcaaaagcgt
Ins_5K_TS171::7 ttttaaaatgttcagctgatctaagaatatcccatatattatttgctaactcaaaagcgt
Ins_5K_TS185::7 ttttaaaatgttcagctgatctaagaatatcccatatattatttgctaactcaaaagcgt
Ins_5K_TS204::7 ttttaaaatgttcagctgatctaagaatatcccatatattatttgctaactcaaaagcgt
Ins_5K_TS212::7 ttttaaaatgttcagctgatctaagaatatcccatatattatttgctaactcaaaagcgt
Ins_5K_TS222::7 ttttaaaatgttcagctgatctaagaatatcccatatattatttgctaactcaaaagcgt
Ins_5K_TS22::7: ttttaaaatgttcagctgatctaagaatatcccatatattatttgctaactcaaaagcgt
Ins_5K_TS238::7 ttttaaaatgttcagctgatctaagaatatcccatatattatttgctaactcaaaagcgt
Ins_5K_TS265::7 ttttaaaatgttcagctgatctaagaatatcccatatattatttgctaactcaaaagcgt
Ins_5K_TS280::7 ttttaaaatgttcagctgatctaagaatatcccatatattatttgctaactcaaaagcgt
Ins_5K_TS281::7 ttttaaaatgttcagctgatctaagaatatcccatatattatttgctaactcaaaagcgt
Ins_5K_TS2::7:5 ttttaaaatgttcagctgatctaagaatatcccatatattatttgctaactcaaaagcgt
Ins_5K_TS331::7 ttttaaaatgttcagctgatctaagaatatcccatatattatttgctaactcaaaagcgt
Ins_5K_TS39::7: ttttaaaatgttcagctgatctaagaatatcccatatattatttgctaactcaaaagcgt
Ins_5K_TS3::7:5 ttttaaaatgttcagctgatctaagaatatcccatatattatttgctaactcaaaagcgt
Ins_5K_TS413::7 ttttaaaatgttcagctgatctaagaatatcccatatattatttgctaactcaaaagtgt
Ins_5K_TS421::7 ttttaaaatgttcagctgatctaagaatatcccatatattatttgctaactcaaaagcgt
Ins_5K_TS439::7 ttttaaaatgttcagctgatctaagaatatcccatatattatttgctaactcaaaagcgt
Ins_5K_TS545::7 ttttaaaatgttcagctgatctaagaatatcccatatattatttgctaactcaaaagcgt
Ins_5K_TS60::7: ttttaaaatgttcagctgatctaagaatatcccatatattatttgctaactcaaaagcgt
Ins_5K_TS623::7 ttttaaaatgttcagctgatctaagaatatcccatatattatttgctaactcaaaagcgt
Ins_5K_TS629::7 ttttaaaatgttcagctgatctaagaatatcccatatattatttgctaactcaaaagcgt
Ins_5K_TS667::7 ttttaaaatgttcagctgatctaagaatatcccatatattatttgctaactcaaaagcgt
Ins_5K_TS685::7 ttttaaaatgttcagctgatctaagaatatcccatatattatttgctaactcaaaagcgt
Ins_5K_TS692::7 ttttaaaatgttcagctgatctaagaatatcccatatattatttgctaactcaaaagcgt
Ins_5K_TS697::7 ttttaaaatgttcagctgatctaagaatatcccatatattatttgctaactcaaaagcgt
Ins_5K_TS698::7 ttttaaaatgttcagctgatctaagaatatcccatatattatttgctaactcaaaagcgt
Ins_5K_TS80::7: ttttaaaatgttcagctgatctaagaatatcccatatattatttgctaactcaaaagcgt
Ins_5K_TS96::7: ttttaaaatgttcagctgatctaagaatatcccatatattatttgctaactcaaaagcgt
Ins_5K_TS9::7:5 ttttaaaatgttcagctgatctaagaatatcccatatattatttgctaactcaaaagcgt
                *********************************************************.**

Ins_5K_BGV00677 ctttttttctaatgaaatattatattattaagattttatttaccctttgaaaaatatttt
Ins_5K_BGV00686 ctttttttctaatgaaatattatattattaagattttatttaccctttgaaaaatatttt
Ins_5K_BGV00793 ctttttttctaatgaaatattatattattaagattttatttaccctttgaaaaatatttt
Ins_5K_BGV00798 ctttttttctaatgaaatattatattattaagattttatttaccctttgaaaaatatttt
Ins_5K_Brandywi ctttttttctaatgaaatattatattattaagattttatttaccctttgaaaaatatttt
Ins_5K_EA00990: ctttttttctaatgaaatattatattattaagattttatttaccctttgaaaaatatttt
Ins_5K_Fla8924: ctttttttctaatgaaatattatattattaagattttatttaccctttgaaaaatatttt
Ins_5K_LA2093:: ctttttttctaatgaaatattatattattaagattttatttaccctttgaaaaatatttt
Ins_5K_PAS01447 ctttttttctaatgaaatattatattattaagattttatttaccctttgaaaaatatttt
Ins_5K_SL5::7:5 ctttttttctaatgaaatattatattattaagattttatttaccctttgaaaaatatttt
Ins_5K_TS112::7 ctttttttctaatgaaatattatattattaagattttatttaccctttgaaaaatatttt
Ins_5K_TS117::7 ctttttttctaatgaaatattatattattaagattttatttaccctttgaaaaatatttt
Ins_5K_TS118::7 ctttttttctaatgaaatattatattattaagattttatttaccctttgaaaaatatttt
Ins_5K_TS12::7: ctttttttctaatgaaatattatattattaagattttatttaccctttgaaaaatatttt
Ins_5K_TS156::7 ctttttttctaatgaaatattatattattaagattttatttaccctttgaaaaatatttt
Ins_5K_TS15::7: ctttttttctaatgaaatattatattattaagattttatttaccctttgaaaaatatttt
Ins_5K_TS166::7 ctttttttctaatgaaatattatattattaagattttatttaccctttgaaaaatatttt
Ins_5K_TS171::7 ctttttttctaatgaaatattatattattaagattttatttaccctttgaaaaatatttt
Ins_5K_TS185::7 ctttttttctaatgaaatattatattattaagattttatttaccctttgaaaaatatttt
Ins_5K_TS204::7 ctttttttctaatgaaatattatattattaagattttatttaccctttgaaaaatatttt
Ins_5K_TS212::7 ctttttttctaatgaaatattatattattaagattttatttaccctttgaaaaatatttt
Ins_5K_TS222::7 ctttttttctaatgaaatattatattattaagattttatttaccctttgaaaaatatttt
Ins_5K_TS22::7: ctttttttctaatgaaatattatattattaagattttatttaccctttgaaaaatatatt
Ins_5K_TS238::7 ctttttttctaatgaaatattatattattaagattttatttaccctttgaaaaatatttt
Ins_5K_TS265::7 ctttttttctaatgaaatattatattattaagattttatttaccctttgaaaaatatttt
Ins_5K_TS280::7 ctttttttctaatgaaatattatattattaagattttatttaccctttgaaaaatatttt
Ins_5K_TS281::7 ctttttttctaatgaaatattatattattaagattttatttaccctttgaaaaatatttt
Ins_5K_TS2::7:5 ctttttttctaatgaaatattatattattaagattttatttaccctttgaaaaatatttt
Ins_5K_TS331::7 ctttttttctaatgaaatattatattattaagattttatttaccctttgaaaaatatatt
Ins_5K_TS39::7: ctttttttctaatgaaatattatattattaagattttatttaccctttgaaaaatatatt
Ins_5K_TS3::7:5 ctttttttctaatgaaatattatattattaagattttatttaccctttgaaaaatatttt
Ins_5K_TS413::7 c-ttttttctaatgaaatattatattattaagattttatttaccctttgaaaaatatttt
Ins_5K_TS421::7 ctttttttctaatgaaatattatattattaagattttatttaccctttgaaaaatatttt
Ins_5K_TS439::7 ctttttttctaatgaaatattatattattaagattttatttaccctttgaaaaatatttt
Ins_5K_TS545::7 ctttttttctaatgaaatattatattattaagattttatttaccctttgaaaaatatatt
Ins_5K_TS60::7: ctttttttctaatgaaatattatattattaagattttatttaccctttgaaaaatatttt
Ins_5K_TS623::7 ctttttttctaatgaaatattatattattaagattttatttaccctttgaaaaatatttt
Ins_5K_TS629::7 ctttttttctaatgaaatattatattattaagattttatttaccctttgaaaaatatttt
Ins_5K_TS667::7 ctttttttctaatgaaatattatattattaagattttatttaccctttgaaaaatatttt
Ins_5K_TS685::7 ctttttttctaatgaaatattatattattaagattttatttaccctttgaaaaatatttt
Ins_5K_TS692::7 ctttttttctaatgaaatattatattattaagattttatttaccctttgaaaaatatttt
Ins_5K_TS697::7 ctttttttctaatgaaatattatattattaagattttatttaccctttgaaaaatatttt
Ins_5K_TS698::7 ctttttttctaatgaaatattatattattaagattttatttaccctttgaaaaatatttt
Ins_5K_TS80::7: ctttttttctaatgaaatattatattattaagattttatttaccctttgaaaaatatttt
Ins_5K_TS96::7: ctttttttctaatgaaatattatattattaagattttatttaccctttgaaaaatatttt
Ins_5K_TS9::7:5 ctttttttctaatgaaatattatattattaagattttatttaccctttgaaaaatatttt
                * ******************************************************* **

Ins_5K_BGV00677 tagcttaaaacttttttctaaaaaaaatttatgtgtctaaccaaacacctctcgtatata
Ins_5K_BGV00686 tagcttaaaacttttttctaaaaaaaatttatgtgtctaaccaaacacctctcgtatata
Ins_5K_BGV00793 tagcttaaaacttttttctaaaaaaaatttatgtgtctaaccaaacacctctcgtatata
Ins_5K_BGV00798 tagcttaaaacttttttctaaaaaaaatttatgagtctaaccaaacacctctcgtatata
Ins_5K_Brandywi tagcttaaaacttttttctaaaaaaaatttatgagtctaaccaaacacctctcgtatata
Ins_5K_EA00990: tagcttaaaacttttttctaaaaaaaatttatgagtctaaccaaacacctctcgtatata
Ins_5K_Fla8924: tagcttaaaacttttttctaaaaaaaatttatgagtctaaccaaacacctctcgtatata
Ins_5K_LA2093:: tagcttaaaacttttttctaaaaaaaatttatgtgtctaaccaaacacctctcgtatata
Ins_5K_PAS01447 tagcttaaaacttttttctaaaaaaaatttatgtgtctaaccaaacacctctcgtatata
Ins_5K_SL5::7:5 tagcttaaaacttttttctaaaaaaaatttatgagtctaaccaaacacctctcgtatata
Ins_5K_TS112::7 tagcttaaaacttttttctaaaaaaaatttatgagtctaaccaaacacctctcgtatata
Ins_5K_TS117::7 tagcttaaaacttttttctaaaaaaaatttatgtgtctaaccaaacacctctcgtatata
Ins_5K_TS118::7 tagcttaaaacttttttctaaaaaaaatttatgagtctaaccaaacacctctcgtatata
Ins_5K_TS12::7: tagcttaaaacttttttctaaaaaaaatttatgagtctaaccaaacacctctcgtatata
Ins_5K_TS156::7 tagcttaaaacttttttctaaaaaaaatttatgtgtctaaccaaacacctctcgtatata
Ins_5K_TS15::7: tagcttaaaacttttttctaaaaaaaatttatgagtctaaccaaacacctctcgtatata
Ins_5K_TS166::7 tagcttaaaacttttttctaaaaaaaatttatgagtctaaccaaacacctctcgtatata
Ins_5K_TS171::7 tagcttaaaacttttttctaaaaaaaatttatgagtctaaccaaacacctctcgtatata
Ins_5K_TS185::7 tagcttaaaacttttttctaaaaaaaatttatgagtctaaccaaacacctctcgtatata
Ins_5K_TS204::7 tagcttaaaacttttttctaaaaaaaatttatgagtctaaccaaacacctctcgtatata
Ins_5K_TS212::7 tagcttaaaacttttttctaaaaaaaatttatgagtctaaccaaacacctctcgtatata
Ins_5K_TS222::7 tagcttaaaacttttttctaaaaaaaatttatgagtctaaccaaacacctctcgtatata
Ins_5K_TS22::7: tagcttaaaacttttttctaaaaaaaatttatgtgtctaaccaaacacctctcgtatata
Ins_5K_TS238::7 tagcttaaaacttttttctaaaaaaaatttatgagtctaaccaaacacctctcgtatata
Ins_5K_TS265::7 tagcttaaaacttttttctaaaaaaaatttatgtgtctaaccaaacacctctcgtatata
Ins_5K_TS280::7 tagcttaaaacttttttctaaaaaaaatttatgagtctaaccaaacacctctcgtatata
Ins_5K_TS281::7 tagcttaaaacttttttctaaaaaaaatttatgagtctaaccaaacacctctcgtatata
Ins_5K_TS2::7:5 tagcttaaaacttttttctaaaaaaaatttatgagtctaaccaaacacctctcgtatata
Ins_5K_TS331::7 tagcttaaaacttttttctaaaaaaaatttatgtgtctaaccaaacacctctcgtatata
Ins_5K_TS39::7: tagcttaaaacttttttctaaaaaaaatttatgtgtctaaccaaacacctctcgtatata
Ins_5K_TS3::7:5 tagcttaaaacttttttctaaaaaaaatttatgagtctaaccaaacacctctcgtatata
Ins_5K_TS413::7 tagcttaaa--ctttttctaaaaaagatttatgtgtctaaccaaacacctttcgtatata
Ins_5K_TS421::7 tagcttaaaacttttttctaaaaaaaatttatgtgtctaaccaaacacctctcgtatata
Ins_5K_TS439::7 tagcttaaaacttttttctaaaaaaaatttatgagtctaaccaaacacctctcgtatata
Ins_5K_TS545::7 tagcttaaaacttttttctaaaaaaaatttatgtgtctaaccaaacacctctcgtatata
Ins_5K_TS60::7: tagcttaaaacttttttctaaaaaaaatttatgagtctaaccaaacacctctcgtatata
Ins_5K_TS623::7 tagcttaaaacttttttctaaaaaaaatttatgagtctaaccaaacacctctcgtatata
Ins_5K_TS629::7 tagcttaaaacttttttctaaaaaaaatttatgagtctaaccaaacacctctcgtatata
Ins_5K_TS667::7 tagcttaaaacttttttctaaaaaaaatttatgagtctaaccaaacacctctcgtatata
Ins_5K_TS685::7 tagcttaaaacttttttctaaaaaaaatttatgagtctaaccaaacacctctcgtatata
Ins_5K_TS692::7 tagcttaaaacttttttctaaaaaaaatttatgagtctaaccaaacacctctcgtatata
Ins_5K_TS697::7 tagcttaaaacttttttctaaaaaaaatttatgagtctaaccaaacacctctcgtatata
Ins_5K_TS698::7 tagcttaaaacttttttctaaaaaaaatttatgagtctaaccaaacacctctcgtatata
Ins_5K_TS80::7: tagcttaaaacttttttctaaaaaaaatttatgagtctaaccaaacacctctcgtatata
Ins_5K_TS96::7: tagcttaaaacttttttctaaaaaaaatttatgagtctaaccaaacacctctcgtatata
Ins_5K_TS9::7:5 tagcttaaaacttttttctaaaaaaaatttatgagtctaaccaaacacctctcgtatata
                *********  .*************.******* ****************.*********

Ins_5K_BGV00677 ttttttaagaaggtacaggtctgatttggtgcagaataaagtattaaaaatttggacatt
Ins_5K_BGV00686 ttttttaagaaggtacaggtctgatttggtgcagaataaagtattaaaaatttggacatt
Ins_5K_BGV00793 ttttttaagaaggtacaggtctgatttggtgcagaataaagtattaaaaatttggacatt
Ins_5K_BGV00798 ttttttaagaaggtacaggtctgatttggtgcagaataaagtattaaaaatttggacatt
Ins_5K_Brandywi ttttttaagaaggtacaggtctgatttggtgcagaataaagtattaaaaatttggacatt
Ins_5K_EA00990: ttttttaagaaggtacaggtctgatttggtgcagaataaagtattaaaaatttggacatt
Ins_5K_Fla8924: ttttttaagaaggtacaggtctgatttggtgcagaataaagtattaaaaatttggacatt
Ins_5K_LA2093:: ttttttaagaaggtacaggtctgatttggtgcagaataaagtattaaaaatttggacatt
Ins_5K_PAS01447 ttttttaagaaggtacaggtctgatttggtgcag-ataaagtattaaaaatttggacatt
Ins_5K_SL5::7:5 ttttttaagaaggtacaggtctgatttggtgcagaataaagtattaaaaatttggacatt
Ins_5K_TS112::7 ttttttaagaaggtacaggtctgatttggtgcagaataaagtattaaaaatttggacatt
Ins_5K_TS117::7 ttttttaagaaggtacaggtctgatttggtgcagaataaagtattaaaaatttggacatt
Ins_5K_TS118::7 ttttttaagaaggtacaggtctgatttggtgcagaataaagtattaaaaatttggacatt
Ins_5K_TS12::7: ttttttaagaaggtacaggtctgatttggtgcagaataaagtattaaaaatttggacatt
Ins_5K_TS156::7 ttttttaagaaggtacaggtctgatttggtgcagaataaagtattaaaaatttggacatt
Ins_5K_TS15::7: ttttttaagaaggtacaggtctgatttggtgcagaataaagtattaaaaatttggacatt
Ins_5K_TS166::7 ttttttaagaaggtacaggtctgatttggtgcagaataaagtattaaaaatttggacatt
Ins_5K_TS171::7 ttttttaagaaggtacaggtctgatttggtgcagaataaagtattaaaaatttggacatt
Ins_5K_TS185::7 ttttttaagaaggtacaggtctgatttggtgcagaataaagtattaaaaatttggacatt
Ins_5K_TS204::7 ttttttaagaaggtacaggtctgatttggtgcagaataaagtattaaaaatttggacatt
Ins_5K_TS212::7 ttttttaagaaggtacaggtctgatttggtgcagaataaagtattaaaaatttggacatt
Ins_5K_TS222::7 ttttttaagaaggtacaggtctgatttggtgcagaataaagtattaaaaatttggacatt
Ins_5K_TS22::7: ttttttaagaaggtacaggtctgatttggtgcagaataaagtattaaaaatttggacatt
Ins_5K_TS238::7 ttttttaagaaggtacaggtctgatttggtgcagaataaagtattaaaaatttggacatt
Ins_5K_TS265::7 ttttttaagaaggtacaggtctgatttggtgcagaataaagtattaaaaatttggacatt
Ins_5K_TS280::7 ttttttaagaaggtacaggtctgatttggtgcagaataaagtattaaaaatttggacatt
Ins_5K_TS281::7 ttttttaagaaggtacaggtctgatttggtgcagaataaagtattaaaaatttggacatt
Ins_5K_TS2::7:5 ttttttaagaaggtacaggtctgatttggtgcagaataaagtattaaaaatttggacatt
Ins_5K_TS331::7 ttttttaagaaggtacaggtctgatttggtgcagaataaagtattaaaaatttggacatt
Ins_5K_TS39::7: ttttttaagaaggtacaggtctgatttggtgcagaataaagtattaaaaatttggacatt
Ins_5K_TS3::7:5 ttttttaagaaggtacaggtctgatttggtgcagaataaagtattaaaaatttggacatt
Ins_5K_TS413::7 ttttttaagaaggtacaggtttgatttggtgcagaataaagtattaaaaatttgggcatt
Ins_5K_TS421::7 ttttttaagaaggtacaggtctgatttggtgcagaataaagtattaaaaatttggacatt
Ins_5K_TS439::7 ttttttaagaaggtacaggtctgatttggtgcagaataaagtattaaaaatttggacatt
Ins_5K_TS545::7 ttttttaagaaggtacaggtctgatttggtgcagaataaagtattaaaaatttggacatt
Ins_5K_TS60::7: ttttttaagaaggtacaggtctgatttggtgcagaataaagtattaaaaatttggacatt
Ins_5K_TS623::7 ttttttaagaaggtacaggtctgatttggtgcagaataaagtattaaaaatttggacatt
Ins_5K_TS629::7 ttttttaagaaggtacaggtctgatttggtgcagaataaagtattaaaaatttggacatt
Ins_5K_TS667::7 ttttttaagaaggtacaggtctgatttggtgcagaataaagtattaaaaatttggacatt
Ins_5K_TS685::7 ttttttaagaaggtacaggtctgatttggtgcagaataaagtattaaaaatttggacatt
Ins_5K_TS692::7 ttttttaagaaggtacaggtctgatttggtgcagaataaagtattaaaaatttggacatt
Ins_5K_TS697::7 ttttttaagaaggtacaggtctgatttggtgcagaataaagtattaaaaatttggacatt
Ins_5K_TS698::7 ttttttaagaaggtacaggtctgatttggtgcagaataaagtattaaaaatttggacatt
Ins_5K_TS80::7: ttttttaagaaggtacaggtctgatttggtgcagaataaagtattaaaaatttggacatt
Ins_5K_TS96::7: ttttttaagaaggtacaggtctgatttggtgcagaataaagtattaaaaatttggacatt
Ins_5K_TS9::7:5 ttttttaagaaggtacaggtctgatttggtgcagaataaagtattaaaaatttggacatt
                ********************.************* ********************.****

Ins_5K_BGV00677 tcctacaaataattaaactatttttcagtaatgttacagggaattaataatttgatttta
Ins_5K_BGV00686 tcctacaaataattaaactatttttcagtaatgttacagggaattaataatttgatttta
Ins_5K_BGV00793 tcctacaaataattaaactatttttcagtaatgttacagggaattaataatttgatttta
Ins_5K_BGV00798 tcctacaaataattaaactatttttcagtaatgttacagggaattaataatttgatttta
Ins_5K_Brandywi tcctacaaataattaaactatttttcagtaatgttacagggaattaataatttgatttta
Ins_5K_EA00990: tcctacaaataattaaactatttttcagtaatgttacagggaattaataatttgatttta
Ins_5K_Fla8924: tcctacaaataattaaactatttttcagtaatgttacagggaattaataatttgatttta
Ins_5K_LA2093:: tcctacaaataattaaactatttttcagtaatgttacagggaattaataatttgatttta
Ins_5K_PAS01447 tcctacaaataattaaactatttttcagtaatgttacagggaattaataatttgatttta
Ins_5K_SL5::7:5 tcctacaaataattaaactatttttcagtaatgttacagggaattaataatttgatttta
Ins_5K_TS112::7 tcctacaaataattaaactatttttcagtaatgttacagggaattaataatttgatttta
Ins_5K_TS117::7 tcctacaaataattaaactatttttcagtaatgttacagggaattaataatttgatttta
Ins_5K_TS118::7 tcctacaaataattaaactatttttcagtaatgttacagggaattaataatttgatttta
Ins_5K_TS12::7: tcctacaaataattaaactatttttcagtaatgttacagggaattaataatttgatttta
Ins_5K_TS156::7 tcctacaaataattaaactatttttcagtaatgttacagggaattaataatttgatttta
Ins_5K_TS15::7: tcctacaaataattaaactatttttcagtaatgttacagggaattaataatttgatttta
Ins_5K_TS166::7 tcctacaaataattaaactatttttcagtaatgttacagggaattaataatttgatttta
Ins_5K_TS171::7 tcctacaaataattaaactatttttcagtaatgttacagggaattaataatttgatttta
Ins_5K_TS185::7 tcctacaaataattaaactatttttcagtaatgttacagggaattaataatttgatttta
Ins_5K_TS204::7 tcctacaaataattaaactatttttcagtaatgttacagggaattaataatttgatttta
Ins_5K_TS212::7 tcctacaaataattaaactatttttcagtaatgttacagggaattaataatttgatttta
Ins_5K_TS222::7 tcctacaaataattaaactatttttcagtaatgttacagggaattaataatttgatttta
Ins_5K_TS22::7: tcctacaaataattaaactatttttcagtaatgttacagggaattaataatttgatttta
Ins_5K_TS238::7 tcctacaaataattaaactatttttcagtaatgttacagggaattaataatttgatttta
Ins_5K_TS265::7 tcctacaaataattaaactatttttcagtaatgttacagggaattaataatttgatttta
Ins_5K_TS280::7 tcctacaaataattaaactatttttcagtaatgttacagggaattaataatttgatttta
Ins_5K_TS281::7 tcctacaaataattaaactatttttcagtaatgttacagggaattaataatttgatttta
Ins_5K_TS2::7:5 tcctacaaataattaaactatttttcagtaatgttacagggaattaataatttgatttta
Ins_5K_TS331::7 tcctacaaataattaaactatttttcagtaatgttacagggaattaataatttgatttta
Ins_5K_TS39::7: tcctacaaataattaaactatttttcagtaatgttacagggaattaataatttgatttta
Ins_5K_TS3::7:5 tcctacaaataattaaactatttttcagtaatgttacagggaattaataatttgatttta
Ins_5K_TS413::7 ttctacaaataattaaactatttttcagtaatgttacagggagttaataatttgatttta
Ins_5K_TS421::7 tcctacaaataattaaactatttttcagtaatgttacagggaattaataatttgatttta
Ins_5K_TS439::7 tcctacaaataattaaactatttttcagtaatgttacagggaattaataatttgatttta
Ins_5K_TS545::7 tcctacaaataattaaactatttttcagtaatgttacagggaattaataatttgatttta
Ins_5K_TS60::7: tcctacaaataattaaactatttttcagtaatgttacagggaattaataatttgatttta
Ins_5K_TS623::7 tcctacaaataattaaactatttttcagtaatgttacagggaattaataatttgatttta
Ins_5K_TS629::7 tcctacaaataattaaactatttttcagtaatgttacagggaattaataatttgatttta
Ins_5K_TS667::7 tcctacaaataattaaactatttttcagtaatgttacagggaattaataatttgatttta
Ins_5K_TS685::7 tcctacaaataattaaactatttttcagtaatgttacagggaattaataatttgatttta
Ins_5K_TS692::7 tcctacaaataattaaactatttttcagtaatgttacagggaattaataatttgatttta
Ins_5K_TS697::7 tcctacaaataattaaactatttttcagtaatgttacagggaattaataatttgatttta
Ins_5K_TS698::7 tcctacaaataattaaactatttttcagtaatgttacagggaattaataatttgatttta
Ins_5K_TS80::7: tcctacaaataattaaactatttttcagtaatgttacagggaattaataatttgatttta
Ins_5K_TS96::7: tcctacaaataattaaactatttttcagtaatgttacagggaattaataatttgatttta
Ins_5K_TS9::7:5 tcctacaaataattaaactatttttcagtaatgttacagggaattaataatttgatttta
                *.****************************************.*****************

Ins_5K_BGV00677 aaatgttcaacgaatttaaaaatgtctaaattattatttaaaaagttaaaaatatctttc
Ins_5K_BGV00686 aaatgttcaacgaatttaaaaatgtctaaattattatttaaaaagttaaaaatatctttc
Ins_5K_BGV00793 aaatgttcaacgaatttaaaaatgtctaaattattatttaaaaagttaaaaatatctttc
Ins_5K_BGV00798 aaatgttcaacgaatttaaaaatgtctaaattattatttaaaaagttaaaaatatctttc
Ins_5K_Brandywi aaatgttcaacgaatttaaaaatgtctaaattattatttaaaaagttaaaaatatctttc
Ins_5K_EA00990: aaatgttcaacgaatttaaaaatgtctaaattattatttaaaaagttaaaaatatctttc
Ins_5K_Fla8924: aaatgttcaacgaatttaaaaatgtctaaattattatttaaaaagttaaaaatatctttc
Ins_5K_LA2093:: aaatgttcaacgaatttaaaaatgtctaaattattatttaaaaagttaaaaatatctttg
Ins_5K_PAS01447 aaatgttcaacgaatttaaaaatgtctaaattattatttaaaaagttaaaaatatctttg
Ins_5K_SL5::7:5 aaatgttcaacgaatttaaaaatgtctaaattattatttaaaaagttaaaaatatctttc
Ins_5K_TS112::7 aaatgttcaacgaatttaaaaatgtctaaattattatttaaaaagttaaaaatatctttc
Ins_5K_TS117::7 aaatgttcaacgaatttaaaaatgtctaaattattatttaaaaagttaaaaatatctttc
Ins_5K_TS118::7 aaatgttcaacgaatttaaaaatgtctaaattattatttaaaaagttaaaaatatctttc
Ins_5K_TS12::7: aaatgttcaacgaatttaaaaatgtctaaattattatttaaaaagttaaaaatatctttc
Ins_5K_TS156::7 aaatgttcaacgaatttaaaaatgtctaaattattatttaaaaagttaaaaatatctttg
Ins_5K_TS15::7: aaatgttcaacgaatttaaaaatgtctaaattattatttaaaaagttaaaaatatctttc
Ins_5K_TS166::7 aaatgttcaacgaatttaaaaatgtctaaattattatttaaaaagttaaaaatatctttc
Ins_5K_TS171::7 aaatgttcaacgaatttaaaaatgtctaaattattatttaaaaagttaaaaatatctttc
Ins_5K_TS185::7 aaatgttcaacgaatttaaaaatgtctaaattattatttaaaaagttaaaaatatctttc
Ins_5K_TS204::7 aaatgttcaacgaatttaaaaatgtctaaattattatttaaaaagttaaaaatatctttc
Ins_5K_TS212::7 aaatgttcaacgaatttaaaaatgtctaaattattatttaaaaagttaaaaatatctttc
Ins_5K_TS222::7 aaatgttcaacgaatttaaaaatgtctaaattattatttaaaaagttaaaaatatctttc
Ins_5K_TS22::7: aaatgttcaacgaatttaaaaatgtctaaattattatttaaaaagttaaaaatatctttc
Ins_5K_TS238::7 aaatgttcaacgaatttaaaaatgtctaaattattatttaaaaagttaaaaatatctttc
Ins_5K_TS265::7 aaatgttcaacgaatttaaaaatgtctaaattattatttaaaaagttaaaaatatctttg
Ins_5K_TS280::7 aaatgttcaacgaatttaaaaatgtctaaattattatttaaaaagttaaaaatatctttc
Ins_5K_TS281::7 aaatgttcaacgaatttaaaaatgtctaaattattatttaaaaagttaaaaatatctttc
Ins_5K_TS2::7:5 aaatgttcaacgaatttaaaaatgtctaaattattatttaaaaagttaaaaatatctttc
Ins_5K_TS331::7 aaatgttcaacgaatttaaaaatgtctaaattattatttaaaaagttaaaaatatctttc
Ins_5K_TS39::7: aaatgttcaacgaatttaaaaatgtctaaattattatttaaaaagttaaaaatatctttc
Ins_5K_TS3::7:5 aaatgttcaacgaatttaaaaatgtctaaattattatttaaaaagttaaaaatatctttc
Ins_5K_TS413::7 aaatgttcaacgaatttaaaaatgtctaaattattatttaaaaagttaaaaatatctttc
Ins_5K_TS421::7 aaatgttcaacgaatttaaaaatgtctaaattattatttaaaaagttaaaaatatctttg
Ins_5K_TS439::7 aaatgttcaacgaatttaaaaatgtctaaattattatttaaaaagttaaaaatatctttc
Ins_5K_TS545::7 aaatgttcaacgaatttaaaaatgtctaaattattatttaaaaagttaaaaatatctttc
Ins_5K_TS60::7: aaatgttcaacgaatttaaaaatgtctaaattattatttaaaaagttaaaaatatctttc
Ins_5K_TS623::7 aaatgttcaacgaatttaaaaatgtctaaattattatttaaaaagttaaaaatatctttc
Ins_5K_TS629::7 aaatgttcaacgaatttaaaaatgtctaaattattatttaaaaagttaaaaatatctttc
Ins_5K_TS667::7 aaatgttcaacgaatttaaaaatgtctaaattattatttaaaaagttaaaaatatctttc
Ins_5K_TS685::7 aaatgttcaacgaatttaaaaatgtctaaattattatttaaaaagttaaaaatatctttc
Ins_5K_TS692::7 aaatgttcaacgaatttaaaaatgtctaaattattatttaaaaagttaaaaatatctttc
Ins_5K_TS697::7 aaatgttcaacgaatttaaaaatgtctaaattattatttaaaaagttaaaaatatctttc
Ins_5K_TS698::7 aaatgttcaacgaatttaaaaatgtctaaattattatttaaaaagttaaaaatatctttc
Ins_5K_TS80::7: aaatgttcaacgaatttaaaaatgtctaaattattatttaaaaagttaaaaatatctttc
Ins_5K_TS96::7: aaatgttcaacgaatttaaaaatgtctaaattattatttaaaaagttaaaaatatctttc
Ins_5K_TS9::7:5 aaatgttcaacgaatttaaaaatgtctaaattattatttaaaaagttaaaaatatctttc
                *********************************************************** 

Ins_5K_BGV00677 ttgttttgaaaaataaagtattacattaatttttattttactctttataaaatattttca
Ins_5K_BGV00686 ttgttttgaaaaataaagtattacattaatttttattttactctttataaaatattttca
Ins_5K_BGV00793 ttgttttgaaaaataaagtattacattaatttttattttactctttataaaatattttca
Ins_5K_BGV00798 ttgttttgaaaaataaagtattacattaatttttattttactctttataaaatattttca
Ins_5K_Brandywi ttgttttgaaaaataaagtattacattaatttttattttactctttataaaatattttca
Ins_5K_EA00990: ttgttttgaaaaataaagtattacattaatttttattttactctttataaaatattttca
Ins_5K_Fla8924: ttgttttgaaaaataaagtattacattaatttttattttactctttataaaatattttca
Ins_5K_LA2093:: ttgttttgaaaaataaagtattacattaatttttattttactctttataaaatattttca
Ins_5K_PAS01447 ttgttttgaaaaataaagtattacattaatttttattttactctttataaaatattttca
Ins_5K_SL5::7:5 ttgttttgaaaaataaagtattacattaatttttattttactctttataaaatattttca
Ins_5K_TS112::7 ttgttttgaaaaataaagtattacattaatttttattttactctttataaaatattttca
Ins_5K_TS117::7 ttgttttgaaaaataaagtattacattaatttttattttactctttataaaatattttca
Ins_5K_TS118::7 ttgttttgaaaaataaagtattacattaatttttattttactctttataaaatattttca
Ins_5K_TS12::7: ttgttttgaaaaataaagtattacattaatttttattttactctttataaaatattttca
Ins_5K_TS156::7 ttgttttgaaaaataaagtattacattaatttttattttactctttataaaatattttca
Ins_5K_TS15::7: ttgttttgaaaaataaagtattacattaatttttattttactctttataaaatattttca
Ins_5K_TS166::7 ttgttttgaaaaataaagtattacattaatttttattttactctttataaaatattttca
Ins_5K_TS171::7 ttgttttgaaaaataaagtattacattaatttttattttactctttataaaatattttca
Ins_5K_TS185::7 ttgttttgaaaaataaagtattacattaatttttattttactctttataaaatattttca
Ins_5K_TS204::7 ttgttttgaaaaataaagtattacattaatttttattttactctttataaaatattttca
Ins_5K_TS212::7 ttgttttgaaaaataaagtattacattaatttttattttactctttataaaatattttca
Ins_5K_TS222::7 ttgttttgaaaaataaagtattacattaatttttattttactctttataaaatattttca
Ins_5K_TS22::7: ttgttttgaaaaataaagtattacattaatttttattttactctttataaaatattttca
Ins_5K_TS238::7 ttgttttgaaaaataaagtattacattaatttttattttactctttataaaatattttca
Ins_5K_TS265::7 ttgttttgaaaaataaagtattacattaatttttattttactctttataaaatattttca
Ins_5K_TS280::7 ttgttttgaaaaataaagtattacattaatttttattttactctttataaaatattttca
Ins_5K_TS281::7 ttgttttgaaaaataaagtattacattaatttttattttactctttataaaatattttca
Ins_5K_TS2::7:5 ttgttttgaaaaataaagtattacattaatttttattttactctttataaaatattttca
Ins_5K_TS331::7 ttgttttgaaaaataaagtattacattaatttttattttactctttataaaatattttca
Ins_5K_TS39::7: ttgttttgaaaaataaagtattacattaatttttattttactctttataaaatattttca
Ins_5K_TS3::7:5 ttgttttgaaaaataaagtattacattaatttttattttactctttataaaatattttca
Ins_5K_TS413::7 ttgttttaaaaaataaagtattacattaatttttattttactctttataaaatattttca
Ins_5K_TS421::7 ttgttttgaaaaataaaatattacattaatttttattttactctttataaaatattttca
Ins_5K_TS439::7 ttgttttgaaaaataaagtattacattaatttttattttactctttataaaatattttca
Ins_5K_TS545::7 ttgttttgaaaaataaagtattacattaatttttattttactctttataaaatattttca
Ins_5K_TS60::7: ttgttttgaaaaataaagtattacattaatttttattttactctttataaaatattttca
Ins_5K_TS623::7 ttgttttgaaaaataaagtattacattaatttttattttactctttataaaatattttca
Ins_5K_TS629::7 ttgttttgaaaaataaagtattacattaatttttattttactctttataaaatattttca
Ins_5K_TS667::7 ttgttttgaaaaataaagtattacattaatttttattttactctttataaaatattttca
Ins_5K_TS685::7 ttgttttgaaaaataaagtattacattaatttttattttactctttataaaatattttca
Ins_5K_TS692::7 ttgttttgaaaaataaagtattacattaatttttattttactctttataaaatattttca
Ins_5K_TS697::7 ttgttttgaaaaataaagtattacattaatttttattttactctttataaaatattttca
Ins_5K_TS698::7 ttgttttgaaaaataaagtattacattaatttttattttactctttataaaatattttca
Ins_5K_TS80::7: ttgttttgaaaaataaagtattacattaatttttattttactctttataaaatattttca
Ins_5K_TS96::7: ttgttttgaaaaataaagtattacattaatttttattttactctttataaaatattttca
Ins_5K_TS9::7:5 ttgttttgaaaaataaagtattacattaatttttattttactctttataaaatattttca
                *******.*********.******************************************

Ins_5K_BGV00677 acttaatttttttttaaattcatgagtctaatcaaacacttcacatattatttatttttt
Ins_5K_BGV00686 acttaatttttttttaaattcatgagtctaatcaaacacttcacatattatttatttttt
Ins_5K_BGV00793 acttaatttttttttaaattcatgagtctaatcaaacacttcacatattatttatttttt
Ins_5K_BGV00798 acttaatttttttttaaattcatgagtctaatcaaacacttcacatattatttatttttt
Ins_5K_Brandywi acttaatttttttttaaattcatgagtctaatcaaacacttcacatattatttatttttt
Ins_5K_EA00990: acttaatttttttttaaattcatgagtctaatcaaacacttcacatattatttatttttt
Ins_5K_Fla8924: acttaatttttttttaaattcatgagtctaatcaaacacttcacatattatttatttttt
Ins_5K_LA2093:: acttaa-ttttttttaaattcatgagtctaatcaaacacttcacatattatttatttttt
Ins_5K_PAS01447 acttaa-ttttttttaaattcatgagtctaatcaaacacttcacatattatttatttttt
Ins_5K_SL5::7:5 acttaatttttttttaaattcatgagtctaatcaaacacttcacatattatttatttttt
Ins_5K_TS112::7 acttaatttttttttaaattcatgagtctaatcaaacacttcacatattatttatttttt
Ins_5K_TS117::7 acttaa-ttttttttaaattcatgagtctaatcaaacacttcacatattatttatttttt
Ins_5K_TS118::7 acttaatttttttttaaattcatgagtctaatcaaacacttcacatattatttatttttt
Ins_5K_TS12::7: acttaatttttttttaaattcatgagtctaatcaaacacttcacatattatttatttttt
Ins_5K_TS156::7 acttaa-ttttttttaaattcatgagtctaatcaaacacttcacatattatttatttttt
Ins_5K_TS15::7: acttaatttttttttaaattcatgagtctaatcaaacacttcacatattatttatttttt
Ins_5K_TS166::7 acttaatttttttttaaattcatgagtctaatcaaacacttcacatattatttatttttt
Ins_5K_TS171::7 acttaatttttttttaaattcatgagtctaatcaaacacttcacatattatttatttttt
Ins_5K_TS185::7 acttaatttttttttaaattcatgagtctaatcaaacacttcacatattatttatttttt
Ins_5K_TS204::7 acttaatttttttttaaattcatgagtctaatcaaacacttcacatattatttatttttt
Ins_5K_TS212::7 acttaatttttttttaaattcatgagtctaatcaaacacttcacatattatttatttttt
Ins_5K_TS222::7 acttaatttttttttaaattcatgagtctaatcaaacacttcacatattatttatttttt
Ins_5K_TS22::7: acttaa-ttttttttaaattcatgagtctaatcaaacacttcacatattatttatttttt
Ins_5K_TS238::7 acttaatttttttttaaattcatgagtctaatcaaacacttcacatattatttatttttt
Ins_5K_TS265::7 acttaa-ttttttttaaattcatgagtctaatcaaacacttcacatattatttatttttt
Ins_5K_TS280::7 acttaatttttttttaaattcatgagtctaatcaaacacttcacatattatttatttttt
Ins_5K_TS281::7 acttaatttttttttaaattcatgagtctaatcaaacacttcacatattatttatttttt
Ins_5K_TS2::7:5 acttaatttttttttaaattcatgagtctaatcaaacacttcacatattatttatttttt
Ins_5K_TS331::7 acttaa-ttttttttaaattcatgagtctaatcaaacacttcacatattatttatttttt
Ins_5K_TS39::7: acttaa-ttttttttaaattcatgagtctaatcaaacacttcacatattatttatttttt
Ins_5K_TS3::7:5 acttaatttttttttaaattcatgagtctaatcaaacacttcacatattatttatttttt
Ins_5K_TS413::7 acttaa--attttttaaattcatgagtctaatcaaacacttcacatatta------tttt
Ins_5K_TS421::7 acttaa-ttttttttaaattcatgagtctaatcaaacacttcacatattatttatttttt
Ins_5K_TS439::7 acttaatttttttttaaattcatgagtctaatcaaacacttcacatattatttatttttt
Ins_5K_TS545::7 acttaa-ttttttttaaattcatgagtctaatcaaacacttcacatattatttatttttt
Ins_5K_TS60::7: acttaatttttttttaaattcatgagtctaatcaaacacttcacatattatttatttttt
Ins_5K_TS623::7 acttaatttttttttaaattcatgagtctaatcaaacacttcacatattatttatttttt
Ins_5K_TS629::7 acttaatttttttttaaattcatgagtctaatcaaacacttcacatattatttatttttt
Ins_5K_TS667::7 acttaatttttttttaaattcatgagtctaatcaaacacttcacatattatttatttttt
Ins_5K_TS685::7 acttaatttttttttaaattcatgagtctaatcaaacacttcacatattatttatttttt
Ins_5K_TS692::7 acttaatttttttttaaattcatgagtctaatcaaacacttcacatattatttatttttt
Ins_5K_TS697::7 acttaatttttttttaaattcatgagtctaatcaaacacttcacatattatttatttttt
Ins_5K_TS698::7 acttaatttttttttaaattcatgagtctaatcaaacacttcacatattatttatttttt
Ins_5K_TS80::7: acttaatttttttttaaattcatgagtctaatcaaacacttcacatattatttatttttt
Ins_5K_TS96::7: acttaatttttttttaaattcatgagtctaatcaaacacttcacatattatttatttttt
Ins_5K_TS9::7:5 acttaatttttttttaaattcatgagtctaatcaaacacttcacatattatttatttttt
                ******   *****************************************      ****

Ins_5K_BGV00677 taataaggcacaggtttgatttggtgcagattaaaatattgaatattaggacatttgcaa
Ins_5K_BGV00686 taataaggcacaggtttgatttggtgcagattaaaatattgaatattaggacatttgcaa
Ins_5K_BGV00793 taataaggcacaggtttgatttggtgcagattaaaatattgaatattaggacatttgcaa
Ins_5K_BGV00798 taataaggcacaggtttgatttggtgcagattaaaatattgaatattaggacatttgcaa
Ins_5K_Brandywi taataaggcacaggtttgatttggtgcagattaaaatattgaatattaggacatttgcaa
Ins_5K_EA00990: taataaggcacaggtttgatttggtgcagattaaaatattgaatattaggacatttgcaa
Ins_5K_Fla8924: taataaggcacaggtttgatttggtgcagattaaaatattgaatattaggacatttgcaa
Ins_5K_LA2093:: taataaggcacagatttgatttggtgcagattaaaatattgaatattaggacatttgcaa
Ins_5K_PAS01447 taataaggcacaggtttgatttggtgcagattaaaatattgaatattaggacatttgcaa
Ins_5K_SL5::7:5 taataaggcacaggtttgatttggtgcagattaaaatattgaatattaggacatttgcaa
Ins_5K_TS112::7 taataaggcacaggtttgatttggtgcagattaaaatattgaatattaggacatttgcaa
Ins_5K_TS117::7 taataaggcacaggtttgatttggtgcagattaaaatattgaatattaggacatttgcaa
Ins_5K_TS118::7 taataaggcacaggtttgatttggtgcagattaaaatattgaatattaggacatttgcaa
Ins_5K_TS12::7: taataaggcacaggtttgatttggtgcagattaaaatattgaatattaggacatttgcaa
Ins_5K_TS156::7 taataaggcacaggtttgatttggtgcagattaaaatattgaatattaggacatttgcaa
Ins_5K_TS15::7: taataaggcacaggtttgatttggtgcagattaaaatattgaatattaggacatttgcaa
Ins_5K_TS166::7 taataaggcacaggtttgatttggtgcagattaaaatattgaatattaggacatttgcaa
Ins_5K_TS171::7 taataaggcacaggtttgatttggtgcagattaaaatattgaatattaggacatttgcaa
Ins_5K_TS185::7 taataaggcacaggtttgatttggtgcagattaaaatattgaatattaggacatttgcaa
Ins_5K_TS204::7 taataaggcacaggtttgatttggtgcagattaaaatattgaatattaggacatttgcaa
Ins_5K_TS212::7 taataaggcacaggtttgatttggtgcagattaaaatattgaatattaggacatttgcaa
Ins_5K_TS222::7 taataaggcacaggtttgatttggtgcagattaaaatattgaatattaggacatttgcaa
Ins_5K_TS22::7: taataaggcacaggtttgatttggtgcagattaaaatattgaatattaggacatttgcaa
Ins_5K_TS238::7 taataaggcacaggtttgatttggtgcagattaaaatattgaatattaggacatttgcaa
Ins_5K_TS265::7 taataaggcacaggtttgatttggtgcagattaaaatattgaatattaggacatttgcaa
Ins_5K_TS280::7 taataaggcacaggtttgatttggtgcagattaaaatattgaatattaggacatttgcaa
Ins_5K_TS281::7 taataaggcacaggtttgatttggtgcagattaaaatattgaatattaggacatttgcaa
Ins_5K_TS2::7:5 taataaggcacaggtttgatttggtgcagattaaaatattgaatattaggacatttgcaa
Ins_5K_TS331::7 taataaggcacaggtttgatttggtgcagattaaaatattgaatattaggacatttgcaa
Ins_5K_TS39::7: taataaggcacaggtttgatttggtgcagattaaaatattgaatattaggacatttgcaa
Ins_5K_TS3::7:5 taataaggcacaggtttgatttggtgcagattaaaatattgaatattaggacatttgcaa
Ins_5K_TS413::7 taaaaaggcacaggtttgatttggtccagattaaaatattgaatattaggacatttgcaa
Ins_5K_TS421::7 taataaggcacaggtttgatttggtgcagattaaaatattgaatattaggacatttgcaa
Ins_5K_TS439::7 taataaggcacaggtttgatttggtgcagattaaaatattgaatattaggacatttgcaa
Ins_5K_TS545::7 taataaggcacaggtttgatttggtgcagattaaaatattgaatattaggacatttgcaa
Ins_5K_TS60::7: taataaggcacaggtttgatttggtgcagattaaaatattgaatattaggacatttgcaa
Ins_5K_TS623::7 taataaggcacaggtttgatttggtgcagattaaaatattgaatattaggacatttgcaa
Ins_5K_TS629::7 taataaggcacaggtttgatttggtgcagattaaaatattgaatattaggacatttgcaa
Ins_5K_TS667::7 taataaggcacaggtttgatttggtgcagattaaaatattgaatattaggacatttgcaa
Ins_5K_TS685::7 taataaggcacaggtttgatttggtgcagattaaaatattgaatattaggacatttgcaa
Ins_5K_TS692::7 taataaggcacaggtttgatttggtgcagattaaaatattgaatattaggacatttgcaa
Ins_5K_TS697::7 taataaggcacaggtttgatttggtgcagattaaaatattgaatattaggacatttgcaa
Ins_5K_TS698::7 taataaggcacaggtttgatttggtgcagattaaaatattgaatattaggacatttgcaa
Ins_5K_TS80::7: taataaggcacaggtttgatttggtgcagattaaaatattgaatattaggacatttgcaa
Ins_5K_TS96::7: taataaggcacaggtttgatttggtgcagattaaaatattgaatattaggacatttgcaa
Ins_5K_TS9::7:5 taataaggcacaggtttgatttggtgcagattaaaatattgaatattaggacatttgcaa
                *** *********.*********** **********************************

Ins_5K_BGV00677 caaataattaaactatattttgagtaatatgacaaggagttaatagttacgtctctttac
Ins_5K_BGV00686 caaataattaaactatattttgagtaatatgacaaggagttaatagttacgtctctttac
Ins_5K_BGV00793 caaataattaaactatattttgagtaatatgacaaggagttaatagttacgtctctttac
Ins_5K_BGV00798 caaataattaaactatattttgagtaatatgacaaggagttaatagttacgtctctttac
Ins_5K_Brandywi caaataattaaactatattttgagtaatatgacaaggagttaatagttacgtctctttac
Ins_5K_EA00990: caaataattaaactatattttgagtaatatgacaaggagttaatagttacgtctctttac
Ins_5K_Fla8924: caaataattaaactatattttgagtaatatgacaaggagttaatagttacgtctctttac
Ins_5K_LA2093:: caaataattaaactatattttgagtaatatgacaaggagttaatagttacgtctctttac
Ins_5K_PAS01447 caaataattaaactatattttgagtaatatgacaaggagttaatagttacgtctctttac
Ins_5K_SL5::7:5 caaataattaaactatattttgagtaatatgacaaggagttaatagttacgtctctttac
Ins_5K_TS112::7 caaataattaaactatattttgagtaatatgacaaggagttaatagttacgtctctttac
Ins_5K_TS117::7 caaataattaaactatattttgagtaatatgacaaggagttaatagttacgtctctttac
Ins_5K_TS118::7 caaataattaaactatattttgagtaatatgacaaggagttaatagttacgtctctttac
Ins_5K_TS12::7: caaataattaaactatattttgagtaatatgacaaggagttaatagttacgtctctttac
Ins_5K_TS156::7 caaataattaaactatattttgagtaatatgacaaggagttaatagttacgtctctttac
Ins_5K_TS15::7: caaataattaaactatattttgagtaatatgacaaggagttaatagttacgtctctttac
Ins_5K_TS166::7 caaataattaaactatattttgagtaatatgacaaggagttaatagttacgtctctttac
Ins_5K_TS171::7 caaataattaaactatattttgagtaatatgacaaggagttaatagttacgtctctttac
Ins_5K_TS185::7 caaataattaaactatattttgagtaatatgacaaggagttaatagttacgtctctttac
Ins_5K_TS204::7 caaataattaaactatattttgagtaatatgacaaggagttaatagttacgtctctttac
Ins_5K_TS212::7 caaataattaaactatattttgagtaatatgacaaggagttaatagttacgtctctttac
Ins_5K_TS222::7 caaataattaaactatattttgagtaatatgacaaggagttaatagttacgtctctttac
Ins_5K_TS22::7: caaataattaaactatattttgagtaatatgacaaggagttaatagttacgtctctttac
Ins_5K_TS238::7 caaataattaaactatattttgagtaatatgacaaggagttaatagttacgtctctttac
Ins_5K_TS265::7 caaataattaaactatattttgagtaatatgacaaggagttaatagttacgtctctttac
Ins_5K_TS280::7 caaataattaaactatattttgagtaatatgacaaggagttaatagttacgtctctttac
Ins_5K_TS281::7 caaataattaaactatattttgagtaatatgacaaggagttaatagttacgtctctttac
Ins_5K_TS2::7:5 caaataattaaactatattttgagtaatatgacaaggagttaatagttacgtctctttac
Ins_5K_TS331::7 caaataattaaactatattttgagtaatatgacaaggagttaatagttacgtctctttac
Ins_5K_TS39::7: caaataattaaactatattttgagtaatatgacaaggagttaatagttacgtctctttac
Ins_5K_TS3::7:5 caaataattaaactatattttgagtaatatgacaaggagttaatagttacgtctctttac
Ins_5K_TS413::7 caaataattaaactatattttgagtaatatgacaaggagttaatagttacgtcaatttac
Ins_5K_TS421::7 caaataattaaactatattttgagtaatatgacaaggagttaatagttacgtctctttac
Ins_5K_TS439::7 caaataattaaactatattttgagtaatatgacaaggagttaatagttacgtctctttac
Ins_5K_TS545::7 caaataattaaactatattttgagtaatatgacaaggagttaatagttacgtctctttac
Ins_5K_TS60::7: caaataattaaactatattttgagtaatatgacaaggagttaatagttacgtctctttac
Ins_5K_TS623::7 caaataattaaactatattttgagtaatatgacaaggagttaatagttacgtctctttac
Ins_5K_TS629::7 caaataattaaactatattttgagtaatatgacaaggagttaatagttacgtctctttac
Ins_5K_TS667::7 caaataattaaactatattttgagtaatatgacaaggagttaatagttacgtctctttac
Ins_5K_TS685::7 caaataattaaactatattttgagtaatatgacaaggagttaatagttacgtctctttac
Ins_5K_TS692::7 caaataattaaactatattttgagtaatatgacaaggagttaatagttacgtctctttac
Ins_5K_TS697::7 caaataattaaactatattttgagtaatatgacaaggagttaatagttacgtctctttac
Ins_5K_TS698::7 caaataattaaactatattttgagtaatatgacaaggagttaatagttacgtctctttac
Ins_5K_TS80::7: caaataattaaactatattttgagtaatatgacaaggagttaatagttacgtctctttac
Ins_5K_TS96::7: caaataattaaactatattttgagtaatatgacaaggagttaatagttacgtctctttac
Ins_5K_TS9::7:5 caaataattaaactatattttgagtaatatgacaaggagttaatagttacgtctctttac
                *****************************************************  *****

Ins_5K_BGV00677 aatttacatatacaatatatattaccttcataattatcatttacagtagggcaaactttc
Ins_5K_BGV00686 aatttacatatacaatatatattaccttcataattatcatttacagtagggcaaactttc
Ins_5K_BGV00793 aatttacatatacaatatatattaccttcataattatcatttacagtagggcaaactttc
Ins_5K_BGV00798 aatttacatatacaatatatattaccttcataattatcatttacagtagggaaaactttc
Ins_5K_Brandywi aatttacatatacaatatatattaccttcataattatcatttacagtagggaaaactttc
Ins_5K_EA00990: aatttacatatacaatatatattaccttcataattatcatttacagtagggaaaactttc
Ins_5K_Fla8924: aatttacatatacaatatatattaccttcataattatcatttacagtagggaaaactttc
Ins_5K_LA2093:: aatttacatatacaatatatattaccttcataattatcatttacagtagggcaaactttc
Ins_5K_PAS01447 aatttacatatacaatatatattaccttcataattatcatttacagtagggcaaactttc
Ins_5K_SL5::7:5 aatttacatatacaatatatattaccttcataattatcatttacagtagggaaaactttc
Ins_5K_TS112::7 aatttacatatacaatatatattaccttcataattatcatttacagtagggaaaactttc
Ins_5K_TS117::7 aatttacatatacaatatatattaccttcataattatcatttacagtagggcaaactttc
Ins_5K_TS118::7 aatttacatatacaatatatattaccttcataattatcatttacagtagggaaaactttc
Ins_5K_TS12::7: aatttacatatacaatatatattaccttcataattatcatttacagtagggaaaactttc
Ins_5K_TS156::7 aatttacatatacaatatatattaccttcataattatcatttacagtagggcaaactttc
Ins_5K_TS15::7: aatttacatatacaatatatattaccttcataattatcatttacagtagggaaaactttc
Ins_5K_TS166::7 aatttacatatacaatatatattaccttcataattatcatttacagtagggaaaactttc
Ins_5K_TS171::7 aatttacatatacaatatatattaccttcataattatcatttacagtagggaaaactttc
Ins_5K_TS185::7 aatttacatatacaatatatattaccttcataattatcatttacagtagggaaaactttc
Ins_5K_TS204::7 aatttacatatacaatatatattaccttcataattatcatttacagtagggaaaactttc
Ins_5K_TS212::7 aatttacatatacaatatatattaccttcataattatcatttacagtagggaaaactttc
Ins_5K_TS222::7 aatttacatatacaatatatattaccttcataattatcatttacagtagggaaaactttc
Ins_5K_TS22::7: aatttacatatacaatatatattaccttcgtaattatcatttacagtagggcaaactttc
Ins_5K_TS238::7 aatttacatatacaatatatattaccttcataattatcatttacagtagggaaaactttc
Ins_5K_TS265::7 aatttacatatacaatatatattaccttcataattatcatttacagtagggcaaactttc
Ins_5K_TS280::7 aatttacatatacaatatatattaccttcataattatcatttacagtagggaaaactttc
Ins_5K_TS281::7 aatttacatatacaatatatattaccttcataattatcatttacagtagggaaaactttc
Ins_5K_TS2::7:5 aatttacatatacaatatatattaccttcataattatcatttacagtagggaaaactttc
Ins_5K_TS331::7 aatttacatatacaatatatattaccttcataattatcatttacagtagggcaaactttc
Ins_5K_TS39::7: aatttacatatacaatatatattaccttcataattatcatttacagtagggcaaactttc
Ins_5K_TS3::7:5 aatttacatatacaatatatattaccttcataattatcatttacagtagggaaaactttc
Ins_5K_TS413::7 aatttacatatacaatatatattaccttcataattatcatttataacagggcaaactttc
Ins_5K_TS421::7 aatttacatatacaatatatattaccttcataattatcatttacagtagggcaaactttc
Ins_5K_TS439::7 aatttacatatacaatatatattaccttcataattatcatttacagtagggaaaactttc
Ins_5K_TS545::7 aatttacatatacaatatatattaccttcataattatcatttacagtagggcaaactttc
Ins_5K_TS60::7: aatttacatatacaatatatattaccttcataattatcatttacagtagggaaaactttc
Ins_5K_TS623::7 aatttacatatacaatatatattaccttcataattatcatttacagtagggaaaactttc
Ins_5K_TS629::7 aatttacatatacaatatatattaccttcataattatcatttacagtagggaaaactttc
Ins_5K_TS667::7 aatttacatatacaatatatattaccttcataattatcatttacagtagggaaaactttc
Ins_5K_TS685::7 aatttacatatacaatatatattaccttcataattatcatttacagtagggaaaactttc
Ins_5K_TS692::7 aatttacatatacaatatatattaccttcataattatcatttacagtagggaaaactttc
Ins_5K_TS697::7 aatttacatatacaatatatattaccttcataattatcatttacagtagggaaaactttc
Ins_5K_TS698::7 aatttacatatacaatatatattaccttcataattatcatttacagtagggaaaactttc
Ins_5K_TS80::7: aatttacatatacaatatatattaccttcataattatcatttacagtagggaaaactttc
Ins_5K_TS96::7: aatttacatatacaatatatattaccttcataattatcatttacagtagggaaaactttc
Ins_5K_TS9::7:5 aatttacatatacaatatatattaccttcataattatcatttacagtagggaaaactttc
                *****************************.*************.*..**** ********

Ins_5K_BGV00677 aattatgacaaataaaaaattcatatttgtatactatagcaaaatttgcataattgcgct
Ins_5K_BGV00686 aattatgacaaataaaaaattcatatttgtatactatagcaaaatttgcataattgcgct
Ins_5K_BGV00793 aattatgacaaataaaaaattcatatttgtatactatagcaaaatttgcataattgcgct
Ins_5K_BGV00798 aattatgacaaataaaaaattcatatttgtatactatagcaaaatttgcataattgcgct
Ins_5K_Brandywi aattatgacaaataaaaaattcatatttgtatactatagcaaaatttgcataattgcgct
Ins_5K_EA00990: aattatgacaaataaaaaattcatatttgtatactatagcaaaatttgcataattgcgct
Ins_5K_Fla8924: aattatgacaaataaaaaattcatatttgtatactatagcaaaatttgcataattgcgct
Ins_5K_LA2093:: aattatggcaaataaaaaattcatatttgtatattatagcaaaatttgcataattgcgtt
Ins_5K_PAS01447 aattatggcaaataaaaaattcatatttgtatactatagcaaaatttgcataattgcgct
Ins_5K_SL5::7:5 aattatgacaaataaaaaattcatatttgtatactatagcaaaatttgcataattgcgct
Ins_5K_TS112::7 aattatgacaaataaaaaattcatatttgtatactatagcaaaatttgcataattgcgct
Ins_5K_TS117::7 aattatggcaaataaaaaattcatatttgtatactatagcaaaatttgcataattgcgct
Ins_5K_TS118::7 aattatgacaaataaaaaattcatatttgtatactatagcaaaatttgcataattgcgct
Ins_5K_TS12::7: aattatgacaaataaaaaattcatatttgtatactatagcaaaatttgcataattgcgct
Ins_5K_TS156::7 aattatggcaaataaaaaattcatatttgtatactatagcaaaatttgcataattgcgct
Ins_5K_TS15::7: aattatgacaaataaaaaattcatatttgtatactatagcaaaatttgcataattgcgct
Ins_5K_TS166::7 aattatgacaaataaaaaattcatatttgtatactatagcaaaatttgcataattgcgct
Ins_5K_TS171::7 aattatgacaaataaaaaattcatatttgtatactatagcaaaatttgcataattgcgct
Ins_5K_TS185::7 aattatgacaaataaaaaattcatatttgtatactatagcaaaatttgcataattgcgct
Ins_5K_TS204::7 aattatgacaaataaaaaattcatatttgtatactatagcaaaatttgcataattgcgct
Ins_5K_TS212::7 aattatgacaaataaaaaattcatatttgtatactatagcaaaatttgcataattgcgct
Ins_5K_TS222::7 aattatgacaaataaaaaattcatatttgtatactatagcaaaatttgcataattgcgct
Ins_5K_TS22::7: aattatggcaaataaaaaattcatatttgtatactatagcaaaatttgcataattgcgct
Ins_5K_TS238::7 aattatgacaaataaaaaattcatatttgtatactatagcaaaatttgcataattgcgct
Ins_5K_TS265::7 aattatggcaaataaaaaattcatatttgtatattatagcaaaatttgcataattgcgtt
Ins_5K_TS280::7 aattatgacaaataaaaaattcatatttgtatactatagcaaaatttgcataattgcgct
Ins_5K_TS281::7 aattatgacaaataaaaaattcatatttgtatactatagcaaaatttgcataattgcgct
Ins_5K_TS2::7:5 aattatgacaaataaaaaattcatatttgtatactatagcaaaatttgcataattgcgct
Ins_5K_TS331::7 aattatggcaaataaaaaattcatatttgtatactatagcaaaatttgcataattgcgct
Ins_5K_TS39::7: aattatggcaaataaaaaattcatatttgtatactatagcaaaatttgcataattgcgct
Ins_5K_TS3::7:5 aattatgacaaataaaaaattcatatttgtatactatagcaaaatttgcataattgcgct
Ins_5K_TS413::7 acttatagcaaataaaaaattcatatttgtatattatagcaaagtttgcataattgcgct
Ins_5K_TS421::7 aattatggcaaataaaaaattcatatttgtatactatagcaaaatttgcataattgcgct
Ins_5K_TS439::7 aattatgacaaataaaaaattcatatttgtatactatagcaaaatttgcataattgcgct
Ins_5K_TS545::7 aattatggcaaataaaaaattcatatttgtatactatagcaaaatttgcataattgcgct
Ins_5K_TS60::7: aattatgacaaataaaaaattcatatttgtatactatagcaaaatttgcataattgcgct
Ins_5K_TS623::7 aattatgacaaataaaaaattcatatttgtatactatagcaaaatttgcataattgcgct
Ins_5K_TS629::7 aattatgacaaataaaaaattcatatttgtatactatagcaaaatttgcataattgcgct
Ins_5K_TS667::7 aattatgacaaataaaaaattcatatttgtatactatagcaaaatttgcataattgcgct
Ins_5K_TS685::7 aattatgacaaataaaaaattcatatttgtatactatagcaaaatttgcataattgcgct
Ins_5K_TS692::7 aattatgacaaataaaaaattcatatttgtatactatagcaaaatttgcataattgcgct
Ins_5K_TS697::7 aattatgacaaataaaaaattcatatttgtatactatagcaaaatttgcataattgcgct
Ins_5K_TS698::7 aattatgacaaataaaaaattcatatttgtatactatagcaaaatttgcataattgcgct
Ins_5K_TS80::7: aattatgacaaataaaaaattcatatttgtatactatagcaaaatttgcataattgcgct
Ins_5K_TS96::7: aattatgacaaataaaaaattcatatttgtatactatagcaaaatttgcataattgcgct
Ins_5K_TS9::7:5 aattatgacaaataaaaaattcatatttgtatactatagcaaaatttgcataattgcgct
                * ****..*************************.*********.**************.*

Ins_5K_BGV00677 ccatagcaaacatagaaactgtataattcgctatacatatacagttgaagagaattgtat
Ins_5K_BGV00686 ccatagcaaacatagaaactgtataattcgctatacatatacagttgaagagaattgtat
Ins_5K_BGV00793 ccatagcaaacatagaaactgtataattcgctatacatatacagttgaagagaattgtat
Ins_5K_BGV00798 ccatagcaaacatagaaactgtataattcgctatacatatacagttgaagagaattgtat
Ins_5K_Brandywi ccatagcaaacatagaaactgtataattcgctatacatatacagttgaagagaattgtat
Ins_5K_EA00990: ccatagcaaacatagaaactgtataattcgctatacatatacagttgaagagaattgtat
Ins_5K_Fla8924: ccatagcaaacatagaaactgtataattcgctatacatatacagttgaagagaattgtat
Ins_5K_LA2093:: ccatagcaaatatagaaactgtataattcgctatacatatacagttgaagagaattgtat
Ins_5K_PAS01447 ccatagcaaatatagaaactgtataattcgctatacatatacagttgaagagaattgtat
Ins_5K_SL5::7:5 ccatagcaaacatagaaactgtataattcgctatacatatacagttgaagagaattgtat
Ins_5K_TS112::7 ccatagcaaacatagaaactgtataattcgctatacatatacagttgaagagaattgtat
Ins_5K_TS117::7 ccatagcaaacatagaaactgtataattcgctatacatatacagttgaagagaattgtat
Ins_5K_TS118::7 ccatagcaaacatagaaactgtataattcgctatacatatacagttgaagagaattgtat
Ins_5K_TS12::7: ccatagcaaacatagaaactgtataattcgctatacatatacagttgaagagaattgtat
Ins_5K_TS156::7 ccatagca----------------------------------------------------
Ins_5K_TS15::7: ccatagcaaacatagaaactgtataattcgctatacatatacagttgaagagaattgtat
Ins_5K_TS166::7 ccatagcaaacatagaaactgtataattcgctatacatatacagttgaagagaattgtat
Ins_5K_TS171::7 ccatagcaaacatagaaactgtataattcgctatacatatacagttgaagagaattgtat
Ins_5K_TS185::7 ccatagcaaacatagaaactgtataattcgctatacatatacagttgaagagaattgtat
Ins_5K_TS204::7 ccatagcaaacatagaaactgtataattcgctatacatatacagttgaagagaattgtat
Ins_5K_TS212::7 ccatagcaaacatagaaactgtataattcgctatacatatacagttgaagagaattgtat
Ins_5K_TS222::7 ccatagcaaacatagaaactgtataattcgctatacatatacagttgaagagaattgtat
Ins_5K_TS22::7: ccatagcaaacatagaaactgtataattcgctatacatatacagttgaagagaattgtat
Ins_5K_TS238::7 ccatagcaaacatagaaactgtataattcgctatacatatacagttgaagagaattgtat
Ins_5K_TS265::7 ccatagcaaatatagaaactgtataattcgctatacatatacagttgaagagaattgtat
Ins_5K_TS280::7 ccatagcaaacatagaaactgtataattcgctatacatatacagttgaagagaattgtat
Ins_5K_TS281::7 ccatagcaaacatagaaactgtataattcgctatacatatacagttgaagagaattgtat
Ins_5K_TS2::7:5 ccatagcaaacatagaaactgtataattcgctatacatatacagttgaagagaattgtat
Ins_5K_TS331::7 ccatagcaaacatagaaactgtataattcgctatacatatacagttgaagagaattgtat
Ins_5K_TS39::7: ccatagcaaacatagaaactgtataattcgctatacatatacagttgaagagaattgtat
Ins_5K_TS3::7:5 ccatagcaaacatagaaactgtataattcgctatacatatacagttgaagagaattgtat
Ins_5K_TS413::7 ccatagcaaacatagaaactgtataattcgctatacatatacagttgaagcgaat-----
Ins_5K_TS421::7 ccatagcaaatatagaaactgtataattcgctatacatatacagttgaagagaattgtat
Ins_5K_TS439::7 ccatagcaaacatagaaactgtataattcgctatacatatacagttgaagagaattgtat
Ins_5K_TS545::7 ccatagcaaacatagaaactgtataattcgctatacatatacagttgaagagaattgtat
Ins_5K_TS60::7: ccatagcaaacatagaaactgtataattcgctatacatatacagttgaagagaattgtat
Ins_5K_TS623::7 ccatagcaaacatagaaactgtataattcgctatacatatacagttgaagagaattgtat
Ins_5K_TS629::7 ccatagcaaacatagaaactgtataattcgctatacatatacagttgaagagaattgtat
Ins_5K_TS667::7 ccatagcaaacatagaaactgtataattcgctatacatatacagttgaagagaattgtat
Ins_5K_TS685::7 ccatagcaaacatagaaactgtataattcgctatacatatacagttgaagagaattgtat
Ins_5K_TS692::7 ccatagcaaacatagaaactgtataattcgctatacatatacagttgaagagaattgtat
Ins_5K_TS697::7 ccatagcaaacatagaaactgtataattcgctatacatatacagttgaagagaattgtat
Ins_5K_TS698::7 ccatagcaaacatagaaactgtataattcgctatacatatacagttgaagagaattgtat
Ins_5K_TS80::7: ccatagcaaacatagaaactgtataattcgctatacatatacagttgaagagaattgtat
Ins_5K_TS96::7: ccatagcaaacatagaaactgtataattcgctatacatatacagttgaagagaattgtat
Ins_5K_TS9::7:5 ccatagcaaacatagaaactgtataattcgctatacatatacagttgaagagaattgtat
                ********                                                    

Ins_5K_BGV00677 aaaacaaagtgtataaaacgagaaagagaaagaaacttggacagagaattgtataaacaa
Ins_5K_BGV00686 aaaacaaagtgtataaaacgagaaagagaaagaaacttggacagagaattgtataaacaa
Ins_5K_BGV00793 aaaacaaagtgtataaaacgagaaagagaaagaaacttggacagagaattgtataaacaa
Ins_5K_BGV00798 aaaacaaagtgtataaaacgagaaagagaaagaaacttggacagagaattgtataaacaa
Ins_5K_Brandywi aaaacaaagtgtataaaacgagaaagagaaagaaacttggacagagaattgtataaacaa
Ins_5K_EA00990: aaaacaaagtgtataaaacgagaaagagaaagaaacttggacagagaattgtataaacaa
Ins_5K_Fla8924: aaaacaaagtgtataaaacgagaaagagaaagaaacttggacagagaattgtataaacaa
Ins_5K_LA2093:: aaaacaaagtgtataaaacgagaaagagaaagaaacttggacagagaattgtataaacaa
Ins_5K_PAS01447 aaaacgaagtgtataaaacgagaaagagaaagaaacttggacagagaattgtataaacaa
Ins_5K_SL5::7:5 aaaacaaagtgtataaaacgagaaagagaaagaaacttggacagagaattgtataaacaa
Ins_5K_TS112::7 aaaacaaagtgtataaaacgagaaagagaaagaaacttggacagagaattgtataaacaa
Ins_5K_TS117::7 aaaacgaagtgtataaaacgagaaagagaaagaaacttggacagagaattgtataaacaa
Ins_5K_TS118::7 aaaacaaagtgtataaaacgagaaagagaaagaaacttggacagagaattgtataaacaa
Ins_5K_TS12::7: aaaacaaagtgtataaaacgagaaagagaaagaaacttggacagagaattgtataaacaa
Ins_5K_TS156::7 ----------------------------------------------aactgtataaacaa
Ins_5K_TS15::7: aaaacaaagtgtataaaacgagaaagagaaagaaacttggacagagaattgtataaacaa
Ins_5K_TS166::7 aaaacaaagtgtataaaacgagaaagagaaagaaacttggacagagaattgtataaacaa
Ins_5K_TS171::7 aaaacaaagtgtataaaacgagaaagagaaagaaacttggacagagaattgtataaacaa
Ins_5K_TS185::7 aaaacaaagtgtataaaacgagaaagagaaagaaacttggacagagaattgtataaacaa
Ins_5K_TS204::7 aaaacaaagtgtataaaacgagaaagagaaagaaacttggacagagaattgtataaacaa
Ins_5K_TS212::7 aaaacaaagtgtataaaacgagaaagagaaagaaacttggacagagaattgtataaacaa
Ins_5K_TS222::7 aaaacaaagtgtataaaacgagaaagagaaagaaacttggacagagaattgtataaacaa
[truncated: 220,208 more chars]
