# Supplementary material for: A distal enhancer guides the negative selection of toxic glycoalkaloids during tomato domestication
Source: Nat Commun. 2024 Apr 3;15:2894. doi: 10.1038/s41467-024-47292-7 (PMC10991328; doi:10.1038/s41467-024-47292-7)
Supplement: Supplementary file 12 — Supplementary Data 9 [file 41467_2024_47292_MOESM12_ESM.xlsx]

## Sheet: Sheet1
Supplementary Data 9. SGA profiling of 22 tomato accessions.
Accessions	Species	76-bp insertion	type	Replicate	Tomatidenol	Tomatidine	Tomatidine galactoside	γ-tomatine	β2-tomatidine	α-tomatine	Lycoperoside H	Lycoperoside B	Lycoperoside C	Lycoperoside A	Esculeoside A
TS-2	Solanum lycopersicum	No	GE1	1	6033.45	16944.9	2135.6	2138.6	3189.9	1190.15	15510.1	4433.5	1280.9	247362	3201.3
TS-3	Solanum lycopersicum	No	GE1	1	95603	623969	103560	34358.7	80244.3	55424.1	6725.2	27452.9	16031	133867	3197
TS-9	Solanum lycopersicum	No	GE1	1	10767.8	24624.5	4260.85	2095.55	3801	711.7	10979.2	5082.45	3237.05	278582	2142.65
TS-12	Solanum lycopersicum	No	GE1	1	19213.9	68917.4	11674.2	2381.5	8817.5	6387.35	11673.5	7173.1	2560.6	217855	3462.7
TS-60	Solanum lycopersicum	No	GE1	1	19017.2	33735.3	3090.3	714.95	7127.25	1667.75	8250.2	4512.05	1501.2	82232	2933.35
TS-112	Solanum lycopersicum	No	GE1	1	33010.7	35304.4	4349.4	1620.3	2434.63	2323.37	37409.9	5757.25	3003.8	222931	3702.35
TS-117	Solanum lycopersicum	Yes	GE176	1	21321.2	72737.8	11118.6	4393.7	7165.35	5560	44077.8	18114.4	6446	250498	2347.55
TS-171	Solanum lycopersicum	No	GE1	1	63298.3	277800	40705	8568.7	17748.3	23792.9	10516.5	13967.6	4588.45	61984.8	5070.6
TS-185	Solanum lycopersicum	No	GE1	1	77796.6	286737	51339.2	15682	47309.6	28615.1	19273.8	43406.3	22631.4	163229	1862.25
TS-204	Solanum lycopersicum	No	GE1	1	58142.7	266173	32969.9	11775.9	31095.3	18804.8	42384	14360	5317.35	291607	3276.35
TS-629	Solanum lycopersicum	No	GE1	1	11087.1	50356	8802.2	2617.15	5614.45	4978	38217.9	17500	8747.45	1.06637e+06	5852.05
TS-681	Solanum lycopersicum	No	GE1	1	17540.4	71700.6	7962.6	3350.8	4525.4	6199.05	17463.3	7034.25	2650.2	235158	7474.85
TS-39	Solanum lycopersicum var. cerasiforme	Yes	GE176	1	201980	454412	67761.6	14511.5	57820.9	43479.2	30583.2	85325.6	45774.2	965768	9665.4
TS-96	Solanum lycopersicum var. cerasiforme	No	GE1	1	85088.2	189374	19307.5	7697.75	20032.1	9826.35	186773	35449.7	19542.7	4.10013e+06	13625.5
TS-118	Solanum lycopersicum var. cerasiforme	No	GE1	1	29115.1	50718.6	6704.05	1745.41	6089.48	8557.65	89418.4	21731.7	8077.8	1.36373e+06	11653.9
TS-238	Solanum lycopersicum var. cerasiforme	No	GE1	1	67411.8	96331.9	13575.5	6876.55	19959.6	23277.5	78066.1	4.53495e+06	2.34376e+06	2.85826e+06	4005.1
TS-280	Solanum lycopersicum var. cerasiforme	No	GE1	1	7263	12340.2	727.2	2487.2	1362.5	716	17477.2	5673.75	4231.4	121813	2937.9
TS-281	Solanum lycopersicum var. cerasiforme	No	GE1	1	28620.6	49963.4	9277.5	5200.25	26307.3	470.1	39078.8	33051.9	13362.6	509908	9333.65
TS-623	Solanum lycopersicum var. cerasiforme	No	GE1	1	36337.1	89136.8	7840.3	3407.65	15713.5	7375.55	13244.6	11890.5	6155.25	443036	5337.35
TS-545	Solanum lycopersicum var. cerasiforme	Yes	GE176	1	29008.2	57195.4	9523.4	4177.1	3941.65	1195.7	19448.2	22929.9	7342.2	210208	10395.4
TS-22	Solanum pimpinellifolium	Yes	GE176	1	81365.1	350713	51368.1	15046.1	51392.9	27552.5	45245.8	45677.1	38385.3	1.63173e+06	6424.75
TS-222	Solanum pimpinellifolium	No	GE1	1	49938.8	107492	15347.5	4690.7	7656.9	9713.65	56774	41457.3	22738.8	1.23029e+06	10102.9
TS-2	Solanum lycopersicum	No	GE1	2	7121.18	30903.7	1827.06	2116.62	1490.42	7230.89	52691.2	1564.09	1719.33	348013	1737.79
TS-3	Solanum lycopersicum	No	GE1	2	51973.4	479054	60377.8	1999.39	1246.01	2537.3	29563.6	12741.6	11577.2	138184	NA
TS-9	Solanum lycopersicum	No	GE1	2	9149.28	29133.6	1590.21	886.85	635.448	5350.7	33501.2	4852.22	3683.08	217404	2085.09
TS-12	Solanum lycopersicum	No	GE1	2	90482.3	486608	61907.8	5890.88	17725.6	21253.7	60144.1	11552.3	7350.4	277740	4483.57
TS-60	Solanum lycopersicum	No	GE1	2	65363	207123	30220.8	3495	7458.33	26605.7	57636.1	7815	2822.41	238633	2798.46
TS-112	Solanum lycopersicum	No	GE1	2	11885.2	33556.3	6864.77	7666.86	945.696	8265.95	22510.5	1496.07	2779.34	177729	2411.5
TS-117	Solanum lycopersicum	Yes	GE176	2	32202.4	97473.6	7440.47	1645.27	609.6	4715.23	25324.7	1502.85	5067.08	120692	1729.33
TS-171	Solanum lycopersicum	No	GE1	2	18479.7	141826	19190.6	1916.88	1687.34	7771.72	20481.8	6482.64	3372.97	138380	3453.17
TS-185	Solanum lycopersicum	No	GE1	2	69734.2	619977	76597.5	2378.08	1523.26	4182.11	43807.9	26671.8	24574	395318	3499.71
TS-204	Solanum lycopersicum	No	GE1	2	48441.7	240243	41109	9007.72	1790.24	7592.55	43777.5	10569.4	3058.91	219401	2494.8
TS-629	Solanum lycopersicum	No	GE1	2	14356.9	68777.4	9204.99	1504.12	2447.17	11174.2	134659	6864.46	8570.24	1.98226e+06	3835.7
TS-681	Solanum lycopersicum	No	GE1	2	14474.7	56619.6	6305.44	1976.26	1384.79	3912.28	19172.4	2296.32	1646.58	290132	2740.95
TS-39	Solanum lycopersicum var. cerasiforme	Yes	GE176	2	300241	857587	94352	10597.1	20954.7	70673.4	78828.3	55362.9	34556.8	2.30838e+06	4796.49
TS-96	Solanum lycopersicum var. cerasiforme	No	GE1	2	37241.3	150545	15251.5	13628.6	630.013	71664.2	131022	38149.8	19957	1.87357e+06	8800.4
TS-118	Solanum lycopersicum var. cerasiforme	No	GE1	2	19135.3	33790.8	4309.97	1874.35	1866.27	22266	136610	4738.56	12304.8	2.67291e+06	3119.91
TS-238	Solanum lycopersicum var. cerasiforme	No	GE1	2	45762.8	73017.4	12603.4	2609.85	NA	20645.4	121945	1.65022e+06	2.51551e+06	5.51626e+06	2445.26
TS-280	Solanum lycopersicum var. cerasiforme	No	GE1	2	12356.7	16465.8	1051.56	7019.55	NA	8946.23	62015.3	1660.18	1046.87	424628	6188.09
TS-281	Solanum lycopersicum var. cerasiforme	No	GE1	2	29112.9	56137.2	9656.7	10950	NA	37549.5	159132	NA	9983.91	2.2993e+06	9376.21
TS-545	Solanum lycopersicum var. cerasiforme	No	GE1	2	14975.4	132385	8206.81	12772.2	6521.06	65534.4	82113.1	3004.32	1642.29	349469	2874.23
TS-623	Solanum lycopersicum var. cerasiforme	Yes	GE176	2	23184.5	83869.4	8980.67	5111.02	3850.16	16905.2	69295.6	6767.77	4794.97	649210	5229
TS-22	Solanum pimpinellifolium	Yes	GE176	2	108287	586249	77978	29060.3	24937.7	141021	119504	76971.2	43862.1	4.00403e+06	13191.9
TS-222	Solanum pimpinellifolium	No	GE1	2	34344.4	96057	7498.29	6583.71	644.086	22046.5	100474	21856.6	8129.66	1.04768e+06	6783.65
