# Supplementary material for: A distal enhancer guides the negative selection of toxic glycoalkaloids during tomato domestication
Source: Nat Commun. 2024 Apr 3;15:2894. doi: 10.1038/s41467-024-47292-7 (PMC10991328; doi:10.1038/s41467-024-47292-7)
Supplement: Supplementary file 13 — Supplementary Data 10 [file 41467_2024_47292_MOESM13_ESM.xlsx]

## Sheet: Sheet1
Supplementary Data 10. The expression of genes shown to be involved in the regulation of SGA biosynthesis extracted from RNA-seq profiling data.
Name	gene_ID	ws	WT	baseMean	log2FoldChange	lfcSE	stat	pvalue	padj
MYB12	Solyc06g009710	2.01	0.04	12.58	-5.55	2.10	-2.65	0.00815	0.0543
MYC1	Solyc08g005050	85.36	13.50	1781.20	-2.53	0.24	-10.34	4.5e-25	1.32e-22
MYC2	Solyc08g076930	237.18	62.83	6152.57	-1.79	0.33	-5.46	4.68e-08	1.44e-06
GAME9	Solyc01g090340	15.14	6.23	209.31	-1.16	0.49	-2.35	0.0189	0.106
PIF3	Solyc01g102300	67.17	47.76	4513.61	-0.36	0.15	-2.38	0.0175	0.0993
HY5	Solyc08g061130	11.23	10.54	342.80	0.03	0.33	0.09	0.931	0.983
TAL1	Solyc07g055920	187.41	205.76	4633.55	0.27	0.15	1.83	0.0667	0.265
FUL1	Solyc06g069430	33.34	42.67	1260.90	0.50	0.30	1.66	0.0965	0.338
