# Supplementary material for: A distal enhancer guides the negative selection of toxic glycoalkaloids during tomato domestication
Source: Nat Commun. 2024 Apr 3;15:2894. doi: 10.1038/s41467-024-47292-7 (PMC10991328; doi:10.1038/s41467-024-47292-7)
Supplement: Supplementary file 14 — Supplementary Data 11 [file 41467_2024_47292_MOESM14_ESM.xlsx]

## Sheet: Sheet1
Supplementary Data 11. All primers used in this study.
Name	Sequence	Use
pBI121flag-GAME18-F	GCGGATCCATGGGAAATATGAGAATTGTAATGTTGC	Overexpression
pBI121flag-GAME18-R	GCGGTACCTAAGGTCCCTTTCTTCTCATCAAT	Overexpression
pBI121flag-proG18-GAME18-F	GCAAGCTTACAGTAAAAAACCCTCTTAATGGG	Overexpression
pBI121flag-proG18-GAME18-R	GCTCTAGACACTTGTGTCTCTGTATTTTTTTCTCA	Overexpression
pBI121flag-GAME9-F	GCGGATCCATGAGTATTGTAATTGATGATGATGAAATC	Overexpression
pBI121flag-GAME9-R	GCGGTACCCATTTGTATTAACATTTGTAAATCCATCC	Overexpression
pBI121flag-MYC2-F	GCGGATCCATGACTGAATACAGCTTGCCCAC	Overexpression
pBI121flag-MYC2-R	GCGGTACCGTGTGTTTCAGCAATTTTCGATG	Overexpression
GAME18-F1	ATTGGCCAAGAAACTCTCAAACAG	CRISPR/Cas9
GAME18-R1	AAACCTGTTTGAGAGTTTCTTGGC	CRISPR/Cas9
GAME18-F2	ATTGTTCTTGGCTAGTTCAAGAAA	CRISPR/Cas9
GAME18-R2	AAACTTTCTTGAACTAGCCAAGAA	CRISPR/Cas9
EI-F	AGAACATTTCTCTATCGATAGGTACCATGTGCATGAAGTGTCGC	Transient assay/ PCR assay
EI-R	GCTAGCACGCGTAAGAGCTCGGTACCATTGGGATACTTTTGAATCCATTG	Transient assay/ PCR assay
EII-F	AGAACATTTCTCTATCGATAGGTACCATCCCTTTAAGTTAATAACTTCGATAATT	Transient assay/ PCR assay
EII-R	GCTAGCACGCGTAAGAGCTCGGTACCAGGATAAAAATAAAGAAAATGTGCATACAC	Transient assay/ PCR assay
EIII-F	AGAACATTTCTCTATCGATAGGTACCAAATAAACATGTGCAAAATTCG	Transient assay/ PCR assay
EIII-R	GCTAGCACGCGTAAGAGCTCGGTACCACCCATTCCTAAATTTAAATTACCAG	Transient assay/ PCR assay
GE1-F	AGAACATTTCTCTATCGATAGGTACCAAATAAACATGTGCAAAATTCG	Transient assay/ PCR assay
GE1-R	GCTAGCACGCGTAAGAGCTCGGTACCCAATGGATTCAAAAGTATCCCAAT	Transient assay/ PCR assay
GE1(ws)-R	GCTAGCACGCGTAAGAGCTCGGTACCATTATGCCACCGATGTTTGAT	Transient assay
GE1T-DNA-F	TAGCATCAAAGGCACAGATCTATGTACTGGGGTGGTTTTTC	Transient assay
GE1T-DNA-R	AACGTCCAAATCTTCAGATCTAATAGCGAAGAGGCCCG	Transient assay
GE176-F	AGAACATTTCTCTATCGATAGGTACCAGGTGCTATAGATATGCACAGT	Transient assay
GE176-R	GCTAGCACGCGTAAGAGCTCGGTACCACGTCCAAATCTTCAGATCTGT	Transient assay
EI-proG1-F	TTTCAGTAAGGTGAGGTACCGAGCTCAGTAAGTATGATCAAGAACGGAGT	Transient assay
EI-proG1-R	TCCCGGGCTAGCACGCGTAAGAGCTCACTACCCCAATACAAAGAACAG	Transient assay
EI-proG17-F	TTTCAGTAAGGTGAGGTACCGAGCTCAGGTTGAGGATGAGATTATTGATAAG	Transient assay
EI-proG17-R	TCCCGGGCTAGCACGCGTAAGAGCTCGTGAAGATGTTGTGGAGTATAACTATTAG	Transient assay
EI-proG18-F	TTTCAGTAAGGTGAGGTACCGAGCTCACAGTAAAAAACCCTCTTAATGGG	Transient assay
EI-proG18-R	TCCCGGGCTAGCACGCGTAAGAGCTCCACTTGTGTCTCTGTATTTTTTTCTCA	Transient assay
EII-proG1-F	CTTTATTTTTATCCTGGTACCAGTAAGTATGATCAAGAACGGAGT	Transient assay
EII-proG1-R	TCCCGGGCTAGCACGCGTAAGAGCTCACTACCCCAATACAAAGAACAG	Transient assay
EII-proG17-F	CTTTATTTTTATCCTGGTACCAGGTTGAGGATGAGATTATTGATAAG	Transient assay
EII-proG17-R	TCCCGGGCTAGCACGCGTAAGAGCTCGTGAAGATGTTGTGGAGTATAACTATTAG	Transient assay
EII-proG18-F	CTTTATTTTTATCCTGGTACCACAGTAAAAAACCCTCTTAATGGG	Transient assay
EII-proG18-R	TCCCGGGCTAGCACGCGTAAGAGCTCCACTTGTGTCTCTGTATTTTTTTCTCA	Transient assay
EIII-proG1-F	ATTTAGGAATGGGTGGTACCGAGCTCAGTAAGTATGATCAAGAACGGAGT	Transient assay
EIII-proG1-R	TCCCGGGCTAGCACGCGTAAGAGCTCACTACCCCAATACAAAGAACAG	Transient assay
EIII-proG17-F	ATTTAGGAATGGGTGGTACCGAGCTCAGGTTGAGGATGAGATTATTGATAAG	Transient assay
EIII-proG17-R	TCCCGGGCTAGCACGCGTAAGAGCTCGTGAAGATGTTGTGGAGTATAACTATTAG	Transient assay
EIII-proG18-F	ATTTAGGAATGGGTGGTACCGAGCTCACAGTAAAAAACCCTCTTAATGGG	Transient assay
EIII-proG18-R	TCCCGGGCTAGCACGCGTAAGAGCTCCACTTGTGTCTCTGTATTTTTTTCTCA	Transient assay
GE1-proG1-F	TTTCAGTAAGGTGAGGTACCGAGCTCAGTAAGTATGATCAAGAACGGAGT	Transient assay
GE1-proG1-R	TCCCGGGCTAGCACGCGTAAGAGCTCACTACCCCAATACAAAGAACAG	Transient assay
GE1-proG17-F	TTTCAGTAAGGTGAGGTACCGAGCTCAGGTTGAGGATGAGATTATTGATAAG	Transient assay
GE1-proG17-R	TCCCGGGCTAGCACGCGTAAGAGCTCGTGAAGATGTTGTGGAGTATAACTATTAG	Transient assay
GE1-proG18-F	TTTCAGTAAGGTGAGGTACCGAGCTCACAGTAAAAAACCCTCTTAATGGG	Transient assay
GE1-proG18-R	TCCCGGGCTAGCACGCGTAAGAGCTCCACTTGTGTCTCTGTATTTTTTTCTCA	Transient assay
62SK-MYC2-F	TCGACCTCGAGGGGGGGCCCGGTACCATGACTGAATACAGCTTGCC	Transient assay
62SK-MYC2-R	TGATTTCAGCGTACCGAATTGGTACCTTAGTGTGTTTCAGCAATTTTCG	Transient assay
62SK-GAME9-F	TCGACCTCGAGGGGGGGCCCGGTACCATGAGTATTGTAATTGATGATGATGAAATC	Transient assay
62SK-GAME9-R	TGATTTCAGCGTACCGAATTGGTACCTCACATTTGTATTAACATTTGTAAATCCATC	Transient assay
GE1-ΔMYC2-F	CAACATAAATAAAAAAAAACAAAATTCGTTTA	Transient assay
GE1-ΔMYC2-R	TAAACGAATTTTGTTTTTTTTTATTTATGTTG	Transient assay
GE1-ΔGAME9-F	GTTTTGTTCTAAAAAAAAAAAAGTGGAACA	Transient assay
GE1-ΔGAME9-R	TGTTCCACTTTTTTTTTTTTAGAACAAAAC	Transient assay
pGEX4T-GAME9-F	TGGTTCCGCGTGGATCCCCGGAATTCATGAGTATTGTAATTGATGATGATGAAATC	EMSA/DNA Pull-down
pGEX4T-GAME9-R	GGCCGCTCGAGTCGACCCGGGAATTCTCACATTTGTATTAACATTTGTAAATCCATC	EMSA/DNA Pull-down
pGEX4T-MYC2-F	TGGTTCCGCGTGGATCCCCGGAATTCATGACTGAATACAGCTTGCC	EMSA/DNA Pull-down
pGEX4T-MYC2-R	GGCCGCTCGAGTCGACCCGGGAATTCTTAGTGTGTTTCAGCAATTTTCG	EMSA/DNA Pull-down
GE1-1-F	ATGTATGTGTCTAATCAAACATCGGTGGCATAATTTTTTTTAGCATCAAA	EMSA
GE1-1-R	TTTGATGCTAAAAAAAATTATGCCACCGATGTTTGATTAGACACATACAT	EMSA
m-GE1-1-F	ATGTATGTGTCTAATCAAACAAAAAAAAAATAATTTTTTTTAGCATCAAA	EMSA
m-GE1-1-R	TTTGATGCTAAAAAAAATTATTTTTTTTTTGTTTGATTAGACACATACAT	EMSA
Bio-GE1-1-F	ATGTATGTGTCTAATCAAACATCGGTGGCATAATTTTTTTTAGCATCAAA	EMSA
GE1-2-F	CTTTTTAAAGTTTTGTTCTGGCTGGCCAGCCGTGGAACATAAATAAACGT	EMSA
GE1-2-R	ACGTTTATTTATGTTCCACGGCTGGCCAGCCAGAACAAAACTTTAAAAAG	EMSA
m-GE1-2-F	CTTTTTAAAGTTTTGTTCTAAAAAAAAAAAAATGGAACATAAATAAACGT	EMSA
m-GE1-2-R	ACGTTTATTTATGTTCCATTTTTTTTTTTTTAGAACAAAACTTTAAAAAG	EMSA
Bio-GE1-2-F	CTTTTTAAAGTTTTGTTCTGGCTGGCCAGCCGTGGAACATAAATAAACGT	EMSA
Bio-GE1-F	ATTCGACAATTATTTATTTTGATCCATTAG	DNA Pull-down
GE1-R	ACAGCTACATTATATTTTTGTATATTGCT	DNA Pull-down
PGADT7-GAME9-F	CCCGGGTGGGCATCGATACGGGATCCATATGAGTATTGTAATTGATGATGATGAAATC	Y1H
PGADT7-GAME9-R	ATCTGCAGCTCGAGCTCGATGGATCCTCACATTTGTATTAACATTTGTAAATCCATC	Y1H
PGADT7-MYC2-F	CCCGGGTGGGCATCGATACGGGATCCATATGACTGAATACAGCTTGCC	Y1H
PGADT7-MYC2-R	ATCTGCAGCTCGAGCTCGATGGATCCTTAGTGTGTTTCAGCAATTTTCG	Y1H
pHIS2-GE1-1-F	AATACGACTCACTATAGGGCGAATTCACTATGCGTGATTAATAATGATGC	Y1H
pHIS2-GE1-1-R	CGAACGCGTGAGCTCCCCGGGAATTCACTATTAACTTCTTGTCACCTTACTG	Y1H
pHIS2-GE1-2-F	AATACGACTCACTATAGGGCGAATTCATTCAACTGAAACAATAAACTTGCA	Y1H
pHIS2-GE1-2-R	CGAACGCGTGAGCTCCCCGGGAATTCACCCATTCCTAAATTTAAATTACCAG	Y1H
P1-F	GTGTGTCTATCAAACACTGTCGT	ChIP-qPCR
P1-R	ACGAGAGGTGTTTGGTTAGACT	ChIP-qPCR
P2-F	GTCATTGCATTCTAGTATACACAGACA	ChIP-qPCR
P2-R	AGATCTGTGCCTTTGATGCT	ChIP-qPCR
P3-F	GTCTAATCAAACATCGGTGGCA	ChIP-qPCR
P3-R	GTGGCAAACGTCCAAATCAGA	ChIP-qPCR
P4-F / #1-F	AGTTTTGTTCTGGCTGGCCA	ChIP-qPCR
P4-R / #1-R	ACCCATTCCTAAATTTAAATTACCAGA	ChIP-qPCR
P5-F / #2-F	ATGCCCTGTCTCCATCTGAT	ChIP-qPCR
P5-R / #2-F	TCCGACCCAATTCTTATTAAATTTTCT	ChIP-qPCR
#3-F	ACCCTCTTAATGGGTCTTGAG	ChIP-qPCR
#3-R	AGTGTTCTTGACACACATCAATAC	ChIP-qPCR
#4-F	TGAGGCCTAAAACCCACTCAT	ChIP-qPCR
#4-R	GGAATACAATGCCATAACTTCAGTA	ChIP-qPCR
#5-F	AATTGATCAAGTCGTTTGGTAGAG	ChIP-qPCR
#5-R	ACGCTTCACTATTATGGCGA	ChIP-qPCR
qGAME1-F	CCTAATGAAGAAACAGCGTCC	qPCR
qGAME1-R	CCATCGTTCCATACATCTATCC	qPCR
qGAME2-F	ACTTCATCGCAAGCCCTTCT	qPCR
qGAME2-R	GGGTTGAGCTCCCGAATCAT	qPCR
qGAME6-F	CATGCCATTGCACCACGATT	qPCR
qGAME6-R	AGGGATGGGTCCTAGCCAAA	qPCR
qGAME11-F	GCCCGATAACCCTCCAAGAT	qPCR
qGAME11-R	AAGAACCCTGCCTCCAAACC	qPCR
qGAME17-F	CAAAGATGATGTAGCTGTTGTG	qPCR
qGAME17-R	CAAGGAAAGAAGCAATGGGT	qPCR
qGAME18-F	TCATTGAAGGATGGGCTCCG	qPCR
qGAME18-R	GGGACCTCAACAGCTACTCC	qPCR
game18-F	GGTCAATCAAGGAAATTTAACTATGG	Detection of CRISPOR
game18-R	ATCTTCGCTAGCTCATAATCCC	Detection of CRISPOR
LB	ATCAACATGTTCATGGATCCT	Detection of T-DNA
RB	ATAACGTGACTCCCTTAATTCT	Detection of T-DNA
RP	GGTCTGATTTGGTGCAGAAT	Detection of T-DNA
