# Supplementary material for: A distal enhancer guides the negative selection of toxic glycoalkaloids during tomato domestication
Source: Nat Commun. 2024 Apr 3;15:2894. doi: 10.1038/s41467-024-47292-7 (PMC10991328; doi:10.1038/s41467-024-47292-7)
Supplement: Supplementary file 17 — Source Data [file 41467_2024_47292_MOESM17_ESM.xlsx]

## Sheet: Fig. 1i
Fig. 1i Concentration of γ-tomatine in WT and game18 fruit at 17 DPA.
		Replicate1	Replicate2	Replicate3		AVG	STD		Two-sided t-test
γ-tomatine	WT	1.25877	1.35434	1.4083		1.34047	0.0757206			P value	Summary
	game18	3.18611	3.25037	3.49051		3.309	0.160447		WT vs. game18	4.2e-05	*

## Sheet: Fig. 2b
Fig. 2b ChIP-qPCR analysis of RNAPII at the five sites (P1-P5) of GE1 region in WT and ws fruits at 7 DPA.
		Replicate 1	Replicate 2	Replicate 3		AVG	STD		Two-sided t-test
P1	WT	9.48481	9.22895	9.53052		9.41476	0.162532		P1	P value	Summary
	ws	9.67221	11.303	9.29375		10.0896	1.06768		WT vs. ws	0.221137	ns
		Replicate 1	Replicate 2	Replicate 3		AVG	STD		P2	P value	Summary
P2	WT	9.58275	9.91938	10.2046		9.90224	0.311272		WT vs. ws	0.0113528	*
	ws	10.1521	10.9068	11.0534		10.7041	0.483613
									P3	P value	Summary
		Replicate 1	Replicate 2	Replicate 3		AVG	STD		WT vs. ws	0.00770614	*
P3	WT	3.94762	3.81849	3.28456		3.68356	0.351521
	ws	1.18854	1.16407	1.47989		1.2775	0.175702		P4	P value	Summary
									WT vs. ws	0.012946	*
		Replicate 1	Replicate 2	Replicate 3		AVG	STD
P4	WT	0.692781	0.560128	0.599552		0.617487	0.0681209		P5	P value	Summary
	ws	0.366675	0.190814	0.394762		0.317417	0.110537		WT vs. ws	0.0240637	*
		Replicate 1	Replicate 2	Replicate 3		AVG	STD
P5	WT	3.44412	3.88958	4.00745		3.78038	0.297112
	ws	2.40136	2.00639	1.56152		1.98975	0.420167

## Sheet: Fig. 2c
Fig. 2c ChIP-qPCR analysis of RNAPII at the five sites (P1-P5) of GE1 region in WT and ws fruits at 17 DPA.
		Replicate 1	Replicate 2	Replicate 3		AVG	STD		Two-sided t-test
P1	WT	11.2357	10.2904	11.31		10.9454	0.568432		P1	P value	Summary
	ws	10.3858	11.0171	10.786		10.7296	0.319392		WT vs. ws	0.348686	ns
		Replicate 1	Replicate 2	Replicate 3		AVG	STD		P2	P value	Summary
P2	WT	9.79862	10.4169	9.95368		10.0564	0.321694		WT vs. ws	0.110027	ns
	ws	10.4864	10.3992	10.3699		10.4185	0.0606163
									P3	P value	Summary
		Replicate 1	Replicate 2	Replicate 3		AVG	STD		WT vs. ws	0.292874	ns
P3	WT	10.4485	9.51624	12.4168		10.7938	1.48078
	ws	8.64406	11.7062	8.64406		9.66477	1.76793		P4	P value	Summary
									WT vs. ws	0.321912	ns
		Replicate 1	Replicate 2	Replicate 3		AVG	STD
P4	WT	5.85475	5.06993	6.91154		5.94541	0.924146		P5	P value	Summary
	ws	4.89629	6.4164	4.9332		5.4153	0.867177		WT vs. ws	0.0154546	*
		Replicate 1	Replicate 2	Replicate 3		AVG	STD
P5	WT	8.35874	8.35563	8.79439		8.50292	0.252424
	ws	6.79604	6.24901	5.87033		6.30513	0.465398

## Sheet: Fig. 2d
Fig. 2d ChIP-qPCR analysis of H3K27ac at the five sites (P1-P5) of GE1 region in WT and ws fruits at 7 DPA.
		Replicate 1	Replicate 2	Replicate 3		AVG	STD		Two-sided t-test
P1	WT	6.8261	5.06042	5.92225		5.93626	0.882922		P1	P value	Summary
	ws	2.75452	2.50948	2.79904		2.68768	0.155923		WT vs. ws	0.003313	*
		Replicate 1	Replicate 2	Replicate 3		AVG	STD		P2	P value	Summary
P2	WT	3.63863	3.65476	2.99481		3.4294	0.376452		WT vs. ws	0.00333	*
	ws	1.58017	1.7813	2.05531		1.80559	0.2385
									P3	P value	Summary
		Replicate 1	Replicate 2	Replicate 3		AVG	STD		WT vs. ws	0.000545	*
P3	WT	20.3822	16.6946	17.0304		18.0357	2.03904
	ws	6.31828	5.7202	5.25676		5.76508	0.53218		P4	P value	Summary
									WT vs. ws	0.002359	*
		Replicate 1	Replicate 2	Replicate 3		AVG	STD
P4	WT	7.73559	9.50878	8.22286		8.48908	0.91608		P5	P value	Summary
	ws	4.85243	4.76479	4.20346		4.60689	0.352118		WT vs. ws	0.000129	*
		Replicate 1	Replicate 2	Replicate 3		AVG	STD
P5	WT	12.8819	12.7751	14.9753		13.5441	1.24061
	ws	2.01624	2.4318	2.90716		2.45173	0.445794

## Sheet: Fig. 2e
Fig.2e ChIP-qPCR analysis of H3K27ac at the five sites (P1-P5) of GE1 region in WT and ws fruits at 17 DPA.
		Replicate 1	Replicate 2	Replicate 3		AVG	STD		Two-sided t-test
P1	WT	8.09872	6.95055	7.3632		7.47082	0.581603		P1	P value	Summary
	ws	0.320167	0.483006	0.420368		0.407847	0.0821384		WT vs. ws	3.2e-05	*
		Replicate 1	Replicate 2	Replicate 3		AVG	STD		P2	P value	Summary
P2	WT	5.8839	5.82412	5.78781		5.83194	0.048521		WT vs. ws	6.2e-05	*
	ws	2.08308	2.66824	2.63449		2.46194	0.328534
									P3	P value	Summary
		Replicate 1	Replicate 2	Replicate 3		AVG	STD		WT vs. ws	0.000375	*
P3	WT	7.61571	7.17092	8.0257		7.60411	0.427509
	ws	4.69483	4.64518	4.87876		4.73959	0.123057		P4	P value	Summary
									WT vs. ws	0.065611	ns
		Replicate 1	Replicate 2	Replicate 3		AVG	STD
P4	WT	4.59629	5.36694	5.03238		4.99854	0.386441		P5	P value	Summary
	ws	4.62456	4.13349	4.22049		4.32618	0.262041		WT vs. ws	0.001161	*
		Replicate 1	Replicate 2	Replicate 3		AVG	STD
P5	WT	17.6877	19.7462	19.2252		18.8863	1.07028
	ws	13.2688	13.4357	13.8978		13.5341	0.325837

## Sheet: Fig. 2f
Fig. 2f Transient expression assays showing the enhancer activity of EI, EII, EIII and GE1 fragments on gene expression.
	CK			E I			E II					Ordinary one-way ANOVA
	Replicate 1	Replicate 2	Replicate 3	Replicate 1	Replicate 2	Replicate 3	Replicate 1	Replicate 2	Replicate 3			Tukey's multiple comparisons test	Adjusted P Value	Summary
LUC	1287	2441	2184	6638	5736	6883	4050	6561	5582			CK vs. EI	0.103101	ns
REN	1221	1332	1348	824	625	781	1913	1423	1552			CK vs. EII	0.935913	ns
LUC/REN	1.05405	1.83258	1.62018	8.05583	9.1776	8.81306	2.11709	4.61068	3.59665			CK vs. EIII	2.74716e-06	*
AVG	1.50227			8.68216			3.44147					CK vs. GE1	4.3e-11	*
STD	0.550503			0.793215			1.76323					EI vs. EII	0.307227	ns
												EI vs. EIII	3.37814e-05	*
	E III			GE1								EI vs. GE1	7.7e-11	*
	Replicate 1	Replicate 2	Replicate 3	Replicate 1	Replicate 2	Replicate 3						EII vs. EIII	5.13107e-06	*
LUC	8901	7688	8292	42632	30765	56512						EII vs. GE1	5.1e-11	*
REN	306	241	249	408	286	594						EIII vs. GE1	4.12e-10	*
LUC/REN	29.0882	31.9004	33.3012	104.49	107.57	95.138
AVG	31.43			102.399
STD	1.98851			2.1777

## Sheet: Fig.2g
Fig. 2g RT-qPCR assays of relative transcript levels of three fragments from GE1 in WT and ws mutant.
		Replicate 1	Replicate 2	Replicate 3		AVG	STD		Multiple unpaired t-tests
EI	WT	0.838192	0.852605	1.09929		0.93003	0.146763		EI	P value	Summary
	ws	1.35085	1.75829	1.39961		1.50292	0.222498		WT vs. ws	0.020695	*
EII	WT	0.839879	1.06391	1.11913		1.00764	0.147884		EII	P value	Summary
	ws	2.58532	2.14692	2.41325		2.38183	0.220884		WT vs. ws	0.000855	*
EIII	WT	1.04111	1.0245	0.937548		1.00105	0.0556189		EIII	P value	Summary
	ws	3.19881	4.08003	3.62013		3.63299	0.440755		WT vs. ws	0.000503	*

## Sheet: Fig. 3j
Fig. 3j Transient assays showing the enhancer activity of GE1 on the promoter of GAME1 (proG1), GAME17 (proG17), and GAME18 (proG18).
	CK			GE1-proG1
	Replicate 1	Replicate 2	Replicate 3	Replicate 1	Replicate 2	Replicate 3			Ordinary one-way ANOVA
LUC	2388	2992	2143	6779	7818	8829			Tukey's multiple comparisons test	Adjusted P Value	Summary
REN	1776	1753	1997	1261	1211	1337			CK vs. GE1-proGAME1	6.83312e-05	*
LUC/REN	1.34459	1.70679	1.07311	5.37589	6.45582	6.60359			CK vs. GE1-proGAME17	1.3873e-06	*
AVG	1.37483			6.1451					CK vs. GE1-proGAME18	5e-10	*
STD	0.31792			0.670239					GE1-proGAME1 vs. GE1-proGAME17	0.00105564	*
									GE1-proGAME1 vs. GE1-proGAME18	3.7e-09	*
	GE1-proG17			GE1-proG18					GE1-proGAME17 vs. GE1-proGAME18	1.14e-08	*
	Replicate 1	Replicate 2	Replicate 3	Replicate 1	Replicate 2	Replicate 3
LUC	9143	10016	10153	27173	32221	21693
REN	1014	1112	1003	1095	1271	912
LUC/REN	9.01677	9.00719	10.1226	24.8155	25.3509	23.7862
AVG	9.3822			24.6509
STD	0.641253			0.795249

## Sheet: Fig. 3k
Fig. 3k Transient assays showing the enhancer activity of GE1 and GE1T-DNA.
	CK			GE1			GE1T-DNA				Ordinary one-way ANOVA
	Replicate 1	Replicate 2	Replicate 3	Replicate 1	Replicate 2	Replicate 3	Replicate 1	Replicate 2	Replicate 3		Tukey's multiple comparisons test	Adjusted P Value	Summary
LUC	1261	1242	1272	21320	29223	23142	10321	14730	10231		CK vs. GE1	2.1123e-08	*
REN	1127	1179	1131	204	292	211	501	662	434		CK vs. GE1T-DNA	0.000279995	*
LUC/REN	1.1189	1.05344	1.12467	104.51	100.079	109.678	20.6008	22.2508	23.5737		GE1 vs. GE1T-DNA	1.52585e-07	*
AVG	1.099			104.755			22.1418
STD	0.0395666			4.80419			1.48946

## Sheet: Fig. 4c
Fig. 4c RT-qPCR analysis of the relative expression of six GAME genes in WT and three ge1 lines fruits at 17 DPA
GAME11		Replicate1	Replicate2	Replicate3		AVG	STD		Two-sided t-test
	WT	0.951478	1.08533	0.968364		1.00172	0.0728974		GAME11	P value	Summary
	ge1-1	0.964644	0.947663	0.867563		0.926623	0.0518475		WT vs.ge1-1	0.2157	ns
	ge1-2	0.999592	1.07599	0.906195		0.993926	0.0850397		WT vs.ge1-2	0.9241	ns
	ge1-3	0.858685	0.980703	1.27197		1.03712	0.21234		WT vs.ge1-3	0.8093	ns
GAME6		Replicate1	Replicate2	Replicate3		AVG	STD		GAME6	P value	Summary
	WT	1.05483	0.877595	1.08024		1.00422	0.110397		WT vs.ge1-1	0.1396	ns
	ge1-1	0.950064	0.780997	0.840054		0.857038	0.0858036		WT vs.ge1-2	0.4501	ns
	ge1-2	0.856098	0.918021	1.026		0.933373	0.0859855		WT vs.ge1-3	0.3198	ns
	ge1-3	0.795302	0.916784	1.00056		0.904217	0.103206
GAME1		Replicate1	Replicate2	Replicate3		AVG	STD		GAME1	P value	Summary
	WT	0.947663	1.07599	0.980703		1.00145	0.0666329		WT vs.ge1-1	0.0053	*
	ge1-1	0.742372	0.564439	0.632008		0.646273	0.0898199		WT vs.ge1-2	0.0095	*
	ge1-2	0.626468	0.689076	0.796037		0.70386	0.0857462		WT vs.ge1-3	0.0122	*
	ge1-3	0.641164	0.411498	0.702771		0.585144	0.153505
GAME17		Replicate1	Replicate2	Replicate3		AVG	STD		GAME17	P value	Summary
	WT	0.867563	0.906195	1.27197		1.01524	0.22317		WT vs.ge1-1	0.0388	*
	ge1-1	0.671828	0.619757	0.578085		0.723224	0.127958		WT vs.ge1-2	0.0493	*
	ge1-2	0.6442	0.700772	0.631339		0.70477	0.0636515		WT vs.ge1-3	0.0178	*
	ge1-3	0.528393	0.537057	0.380148		0.481866	0.0881972
GAME18		Replicate1	Replicate2	Replicate3		AVG	STD		GAME18	P value	Summary
	WT	1.26464	0.899592	0.858685		1.00764	0.223509		WT vs.ge1-1	0.0145	*
	ge1-1	0.416573	0.513663	0.481825		0.470687	0.0494942		WT vs.ge1-2	0.0244	*
	ge1-2	0.421737	0.627233	0.326582		0.458517	0.153663		WT vs.ge1-3	0.0144	*
	ge1-3	0.470772	0.502605	0.312194		0.428524	0.101994
GAME2		Replicate1	Replicate2	Replicate3		AVG	STD		GAME2	P value	Summary
	WT	1.0372	1.01856	0.946564		1.00078	0.0478635		WT vs.ge1-1	0.1012	*
	ge1-1	1.07465	1.05761	1.18342		1.13856	0.0702432		WT vs.ge1-2	0.882	ns
	ge1-2	0.94559	1.02071	1.05898		1.00843	0.0576854		WT vs.ge1-3	0.6868	ns
	ge1-3	1.12733	1.01675	0.942082		1.02872	0.093202

[truncated: 24 more sheets: Fig. 4d, Fig. 5b, Fig. 5c, Fig.5d, Fig.5e, Fig. 5f, Fig. 6a, Fig. 6b, Fig. 6c, Fig. 6d, Fig. 6e, Fig. 6f, Fig. 6g, Fig. 6h, Fig. 6j, Fig. 6k, Supplementary Fig. 1d , Supplementary Fig. 1e, Supplementary Fig. 1g, Supplementary Fig.2c …]
